# Supplementary material for: Follicular T cells are clonally and transcriptionally distinct in B cell-driven mouse autoimmune disease
Source: Nat Commun. 2021 Nov 18;12:6687. doi: 10.1038/s41467-021-27035-8 (PMC8602266; doi:10.1038/s41467-021-27035-8)
Supplement: Supplementary file 4 — Supplementary Data 1 [file 41467_2021_27035_MOESM4_ESM.xlsx]

## Sheet: Supp_data_1
	X	p_val	avg_logFC	pct.1	pct.2	p_val_adj	cluster	gene
1	Klf2	0	0.809414	0.317	0.129	0	Tfh-activated	Klf2
2	Tnfsf8	0	0.678282	0.653	0.319	0	Tfh-activated	Tnfsf8
3	Ms4a4b	0	0.673983	0.781	0.472	0	Tfh-activated	Ms4a4b
4	Itgb1	0	0.606833	0.679	0.505	0	Tfh-activated	Itgb1
5	Thy1	0	0.520709	0.629	0.476	0	Tfh-activated	Thy1
6	Tcf7	0	0.467939	0.76	0.563	0	Tfh-activated	Tcf7
7	Cd40lg	0	0.446163	0.512	0.255	0	Tfh-activated	Cd40lg
8	Cd2	0	-0.327901	0.87	0.925	0	Tfh-activated	Cd2
9	Ikzf4	0	-0.360715	0.028	0.163	0	Tfh-activated	Ikzf4
10	Tigit	0	-0.50675	0.621	0.809	0	Tfh-activated	Tigit
11	Bmyc	0	-0.529142	0.163	0.368	0	Tfh-activated	Bmyc
12	Cst7	0	-0.548727	0.441	0.649	0	Tfh-activated	Cst7
13	Ikzf2	0	-0.58055	0.665	0.855	0	Tfh-activated	Ikzf2
14	Ccr8	0	-0.607681	0.057	0.237	0	Tfh-activated	Ccr8
15	Tnfrsf18	0	-0.659529	0.522	0.725	0	Tfh-activated	Tnfrsf18
16	Tnfrsf4	0	-0.789886	0.57	0.764	0	Tfh-activated	Tnfrsf4
17	Cd83	0	-0.805028	0.177	0.439	0	Tfh-activated	Cd83
18	Cd81	0	-0.83901	0.233	0.544	0	Tfh-activated	Cd81
19	Il1r2	0	-0.898446	0.085	0.284	0	Tfh-activated	Il1r2
20	Foxp3	0	-1.01025	0.076	0.432	0	Tfh-activated	Foxp3
21	Tnfrsf9	0	-1.07724	0.184	0.509	0	Tfh-activated	Tnfrsf9
22	Cd74	0	-1.24293	0.121	0.439	0	Tfh-activated	Cd74
23	Sostdc1	0	-1.24487	0.201	0.249	0	Tfh-activated	Sostdc1
24	Gpm6b	5.0435955490577e-314	0.477097	0.537	0.343	7.62188159373599e-310	Tfh-activated	Gpm6b
25	Shisa5	1.01084e-297	-0.258094	0.991	0.995	1.52758e-293	Tfh-activated	Shisa5
26	S100a11	3.08203e-294	0.309457	0.967	0.932	4.65757e-290	Tfh-activated	S100a11
27	S100a6	1.16861e-289	0.622139	0.77	0.681	1.76601e-285	Tfh-activated	S100a6
28	Slamf6	3.19202e-289	0.384049	0.692	0.513	4.82378e-285	Tfh-activated	Slamf6
29	Sdf4	7.70709e-287	-0.46009	0.757	0.831	1.1647e-282	Tfh-activated	Sdf4
30	Ly6e	3.26355e-269	-0.316756	0.964	0.976	4.93188e-265	Tfh-activated	Ly6e
31	H2az1	7.81161e-258	-0.365773	0.817	0.889	1.18049e-253	Tfh-activated	H2az1
32	Rflnb	8.44118e-258	0.540044	0.337	0.198	1.27563e-253	Tfh-activated	Rflnb
33	Tnfrsf1b	4.22129e-254	-0.421473	0.156	0.321	6.37921e-250	Tfh-activated	Tnfrsf1b
34	Slc7a10	8.37486e-253	-0.365314	0.03	0.141	1.26561e-248	Tfh-activated	Slc7a10
35	Itm2c	2.79632e-252	-0.325223	0.7	0.803	4.2258e-248	Tfh-activated	Itm2c
36	Ptpn11	2.2476e-251	0.374701	0.637	0.466	3.39658e-247	Tfh-activated	Ptpn11
37	Cyba	1.72117e-245	-0.34342	0.771	0.845	2.60103e-241	Tfh-activated	Cyba
38	Lgals1	1.91396e-242	0.45843	0.738	0.655	2.89237e-238	Tfh-activated	Lgals1
39	Batf	3.80356e-242	-0.468813	0.515	0.641	5.74794e-238	Tfh-activated	Batf
40	Dennd2d	5.87655e-227	0.349408	0.599	0.424	8.88065e-223	Tfh-activated	Dennd2d
41	Rln3	6.12131e-226	-0.48615	0.025	0.121	9.25052e-222	Tfh-activated	Rln3
42	S1pr1	6.61663e-225	0.400852	0.34	0.189	9.99905e-221	Tfh-activated	S1pr1
43	Ehd3	1.05948e-219	0.339561	0.396	0.227	1.60109e-215	Tfh-activated	Ehd3
44	Ncmap	3.63855e-217	-0.400802	0.091	0.223	5.49857e-213	Tfh-activated	Ncmap
45	Capg	4.72995e-216	-0.45209	0.427	0.574	7.1479e-212	Tfh-activated	Capg
46	Ctla4	3.12197e-208	-0.395774	0.38	0.547	4.71791e-204	Tfh-activated	Ctla4
47	Wls	1.87304e-207	-0.348148	0.201	0.36	2.83053e-203	Tfh-activated	Wls
48	Cd4	1.72047e-206	0.28883	0.78	0.662	2.59997e-202	Tfh-activated	Cd4
49	Vim	1.82932e-202	0.511957	0.517	0.413	2.76446e-198	Tfh-activated	Vim
50	Nfkbia	4.30758e-201	-0.466662	0.653	0.739	6.50961e-197	Tfh-activated	Nfkbia
51	Zbtb32	2.46261e-198	0.292687	0.13	0.037	3.7215e-194	Tfh-activated	Zbtb32
52	Il6ra	1.00101e-195	0.327092	0.427	0.265	1.51273e-191	Tfh-activated	Il6ra
53	Cd44	1.34859e-193	0.317903	0.424	0.264	2.03799e-189	Tfh-activated	Cd44
54	Pim1	2.29957e-193	-0.434348	0.297	0.445	3.47511e-189	Tfh-activated	Pim1
55	Pglyrp1	3.84244e-188	-0.3124	0.501	0.64	5.8067e-184	Tfh-activated	Pglyrp1
56	Nsg2	6.8046e-174	0.332165	0.378	0.235	1.02831e-169	Tfh-activated	Nsg2
57	Lmo4	1.78831e-169	0.38374	0.154	0.06	2.7025e-165	Tfh-activated	Lmo4
58	Prkch	2.36536e-166	-0.276972	0.641	0.745	3.57454e-162	Tfh-activated	Prkch
59	Gm14718	2.41737e-163	0.290058	0.186	0.08	3.65314e-159	Tfh-activated	Gm14718
60	Ifngr1	2.18807e-162	-0.331253	0.11	0.228	3.30661e-158	Tfh-activated	Ifngr1
61	Il21	5.02486e-161	0.312639	0.218	0.102	7.59356e-157	Tfh-activated	Il21
62	Ldhb	4.24211e-153	-0.279548	0.132	0.254	6.41068e-149	Tfh-activated	Ldhb
63	Cdc25b	6.50453e-153	0.316943	0.421	0.286	9.82965e-149	Tfh-activated	Cdc25b
64	Crip1	7.37496e-150	0.426728	0.674	0.64	1.1145e-145	Tfh-activated	Crip1
65	Junb	4.03706e-148	-0.343413	0.628	0.716	6.10081e-144	Tfh-activated	Junb
66	Serpina3g	1.2712e-147	-0.361922	0.119	0.235	1.92104e-143	Tfh-activated	Serpina3g
67	Padi4	1.70321e-147	0.416337	0.152	0.06	2.57388e-143	Tfh-activated	Padi4
68	Themis	2.95992e-146	0.277716	0.258	0.142	4.47303e-142	Tfh-activated	Themis
69	Ripor2	2.3031e-143	0.317674	0.35	0.236	3.48044e-139	Tfh-activated	Ripor2
70	Gm2682	3.1487e-139	0.251138	0.147	0.059	4.75831e-135	Tfh-activated	Gm2682
71	Cxcr3	1.32563e-138	0.318061	0.403	0.271	2.0033e-134	Tfh-activated	Cxcr3
72	AW112010	4.8705e-137	-0.26481	0.921	0.935	7.3603e-133	Tfh-activated	AW112010
73	Slc16a3	5.87562e-136	-0.2808	0.068	0.157	8.87923e-132	Tfh-activated	Slc16a3
74	Fam3c	9.89885e-136	-0.299252	0.198	0.321	1.49591e-131	Tfh-activated	Fam3c
75	Chchd10	1.178e-135	-0.290309	0.193	0.314	1.78019e-131	Tfh-activated	Chchd10
76	Gimap7	4.04734e-134	-0.298005	0.551	0.653	6.11634e-130	Tfh-activated	Gimap7
77	Itga4	5.79289e-133	0.317789	0.565	0.492	8.75421e-129	Tfh-activated	Itga4
78	Aopep	1.06706e-130	-0.273858	0.197	0.32	1.61255e-126	Tfh-activated	Aopep
79	Zfp36l1	4.52114e-128	-0.258439	0.746	0.805	6.83235e-124	Tfh-activated	Zfp36l1
80	Cmtm7	1.13139e-126	-0.281411	0.205	0.315	1.70976e-122	Tfh-activated	Cmtm7
81	Serinc3	1.35507e-123	-0.291706	0.205	0.314	2.04778e-119	Tfh-activated	Serinc3
82	Slfn1	2.53865e-123	0.254812	0.391	0.262	3.83641e-119	Tfh-activated	Slfn1
83	Sh2d1a	9.36916e-122	-0.261782	0.638	0.743	1.41587e-117	Tfh-activated	Sh2d1a
84	Ephx1	2.23986e-121	-0.268857	0.485	0.594	3.38487e-117	Tfh-activated	Ephx1
85	Icam1	9.65326e-121	-0.307418	0.101	0.194	1.4588e-116	Tfh-activated	Icam1
86	Asap1	1.13807e-120	0.258335	0.531	0.411	1.71985e-116	Tfh-activated	Asap1
87	Il21r	1.29466e-118	-0.252954	0.397	0.515	1.95649e-114	Tfh-activated	Il21r
88	Cd5	7.954e-118	0.252561	0.756	0.705	1.20201e-113	Tfh-activated	Cd5
89	Ttn	1.53622e-117	-0.281946	0.093	0.189	2.32153e-113	Tfh-activated	Ttn
90	Dusp1	1.02113e-114	-0.288559	0.178	0.29	1.54314e-110	Tfh-activated	Dusp1
91	Ascl2	3.11234e-113	0.312683	0.233	0.135	4.70337e-109	Tfh-activated	Ascl2
92	Ccl5	6.43175e-111	-2.30267	0.055	0.121	9.71967e-107	Tfh-activated	Ccl5
93	Fabp5	9.90545e-110	-0.274147	0.069	0.149	1.49691e-105	Tfh-activated	Fabp5
94	Shld1	2.38354e-109	0.252773	0.251	0.154	3.60201e-105	Tfh-activated	Shld1
95	Anxa6	5.25519e-105	0.256175	0.37	0.313	7.94165e-101	Tfh-activated	Anxa6
96	Angptl2	3.40073e-96	0.273096	0.28	0.181	5.13918e-92	Tfh-activated	Angptl2
97	Ahnak	7.83791e-96	0.304796	0.41	0.325	1.18447e-91	Tfh-activated	Ahnak
98	S100a4	3.48248e-90	0.317989	0.245	0.169	5.26273e-86	Tfh-activated	S100a4
99	Id2	1.60441e-78	0.279085	0.299	0.215	2.42458e-74	Tfh-activated	Id2
100	Il7r	8.74444e-70	0.297673	0.218	0.154	1.32146e-65	Tfh-activated	Il7r
101	Itm2a	2.54689e-68	-0.266105	0.093	0.152	3.84886e-64	Tfh-activated	Itm2a
102	Cd69	1.2596e-63	-0.272617	0.234	0.319	1.90351e-59	Tfh-activated	Cd69
103	Nrn1	8.34365e-53	-0.255445	0.101	0.163	1.26089e-48	Tfh-activated	Nrn1
104	Isg15	1.93775e-50	-0.330603	0.284	0.343	2.92832e-46	Tfh-activated	Isg15
105	Nfkbid	4.7515e-44	-0.259362	0.138	0.18	7.18046e-40	Tfh-activated	Nfkbid
106	Nr4a1	5.92928e-31	-0.31691	0.107	0.14	8.96033e-27	Tfh-activated	Nr4a1
107	Nkg7	1.07223e-16	-0.36732	0.124	0.134	1.62035e-12	Tfh-activated	Nkg7
108	Cd74.1	0	1.45442	0.559	0.124	0	Tfr	Cd74
109	Foxp3.1	0	1.24764	0.575	0.074	0	Tfr	Foxp3
110	Tnfrsf9.1	0	1.20038	0.61	0.203	0	Tfr	Tnfrsf9
111	Il1r2.1	0	1.07696	0.359	0.087	0	Tfr	Il1r2
112	Tnfrsf4.1	0	1.01754	0.865	0.553	0	Tfr	Tnfrsf4
113	Cd83.1	0	0.963276	0.53	0.185	0	Tfr	Cd83
114	Cd81.1	0	0.958934	0.637	0.253	0	Tfr	Cd81
115	Tnfrsf18.1	0	0.856896	0.813	0.516	0	Tfr	Tnfrsf18
116	Ccr8.1	0	0.748891	0.299	0.064	0	Tfr	Ccr8
117	Ikzf2.1	0	0.719595	0.924	0.67	0	Tfr	Ikzf2
118	Bmyc.1	0	0.653073	0.439	0.17	0	Tfr	Bmyc
119	Rln3.1	0	0.64391	0.161	0.023	0	Tfr	Rln3
120	Nfkbia.1	0	0.629597	0.776	0.651	0	Tfr	Nfkbia
121	Cst7.1	0	0.612166	0.701	0.462	0	Tfr	Cst7
122	Capg.1	0	0.609761	0.636	0.424	0	Tfr	Capg
123	Pim1.1	0	0.593516	0.508	0.294	0	Tfr	Pim1
124	Tigit.1	0	0.589734	0.865	0.633	0	Tfr	Tigit
125	Tnfrsf1b.1	0	0.58495	0.394	0.15	0	Tfr	Tnfrsf1b
126	Sdf4.1	0	0.577901	0.861	0.757	0	Tfr	Sdf4
127	Batf.1	0	0.574432	0.679	0.524	0	Tfr	Batf
128	Ctla4.1	0	0.57041	0.623	0.373	0	Tfr	Ctla4
129	Ncmap.1	0	0.554975	0.282	0.085	0	Tfr	Ncmap
130	Ly6e.1	0	0.489053	0.99	0.957	0	Tfr	Ly6e
131	Slc7a10.1	0	0.469729	0.182	0.032	0	Tfr	Slc7a10
132	H2az1.1	0	0.461219	0.902	0.828	0	Tfr	H2az1
133	Ikzf4.1	0	0.451533	0.21	0.033	0	Tfr	Ikzf4
134	Wls.1	0	0.447954	0.42	0.203	0	Tfr	Wls
135	Cyba.1	0	0.444036	0.87	0.774	0	Tfr	Cyba
136	Itm2c.1	0	0.434414	0.843	0.7	0	Tfr	Itm2c
137	Izumo1r	0	0.419592	0.964	0.889	0	Tfr	Izumo1r
138	Pglyrp1.1	0	0.406348	0.688	0.506	0	Tfr	Pglyrp1
139	Cd2.1	0	0.396198	0.945	0.871	0	Tfr	Cd2
140	Shisa5.1	0	0.295764	0.995	0.992	0	Tfr	Shisa5
141	H2.K1	0	0.255921	0.999	0.998	0	Tfr	H2.K1
142	Dennd2d.1	0	-0.449073	0.361	0.595	0	Tfr	Dennd2d
143	Nsg2.1	0	-0.469961	0.179	0.378	0	Tfr	Nsg2
144	Ehd3.1	0	-0.478984	0.164	0.393	0	Tfr	Ehd3
145	Slamf6.1	0	-0.537043	0.452	0.685	0	Tfr	Slamf6
146	Ptpn11.1	0	-0.540765	0.404	0.633	0	Tfr	Ptpn11
147	Cd40lg.1	0	-0.548888	0.192	0.485	0	Tfr	Cd40lg
148	Itgb1.1	0	-0.585132	0.478	0.651	0	Tfr	Itgb1
149	Gpm6b.1	0	-0.622931	0.286	0.522	0	Tfr	Gpm6b
150	Tcf7.1	0	-0.62694	0.494	0.754	0	Tfr	Tcf7
151	Klf2.1	0	-1.01223	0.078	0.301	0	Tfr	Klf2
152	Tnfsf8.1	0	-1.03659	0.219	0.631	0	Tfr	Tnfsf8
153	Ms4a4b.1	0	-1.16131	0.357	0.776	0	Tfr	Ms4a4b
154	Sostdc1.1	0	-1.66047	0.092	0.325	0	Tfr	Sostdc1
155	Gimap7.1	2.26082512680936e-317	0.438498	0.702	0.546	3.4165589316343e-313	Tfr	Gimap7
156	Padi4.1	4.17503084176128e-316	-0.586324	0.027	0.15	6.30930660806964e-312	Tfr	Padi4
157	Dap	8.44795619643549e-316	-0.496954	0.333	0.518	1.27665514040533e-311	Tfr	Dap
158	Il21.1	1.05238311777385e-313	-0.424431	0.061	0.216	0	Tfr	Il21
159	Gzmk	5.36847e-307	-0.760114	0.012	0.117	8.11284e-303	Tfr	Gzmk
160	Junb.1	1.53956e-299	0.461849	0.744	0.632	2.32658e-295	Tfr	Junb
161	Il2rg	1.22121e-296	0.305982	0.905	0.835	1.84549e-292	Tfr	Il2rg
162	AW112010.1	5.13631e-288	0.289552	0.958	0.908	7.762e-284	Tfr	AW112010
163	Ascl2.1	2.50467e-281	-0.482324	0.087	0.239	3.78505e-277	Tfr	Ascl2
164	Ifng	6.32801e-279	-0.353362	0.026	0.143	9.56289e-275	Tfr	Ifng
165	Cdc25b.1	3.32612e-276	-0.452341	0.239	0.417	5.02643e-272	Tfr	Cdc25b
166	Cd200	2.78911e-271	-0.448644	0.208	0.384	4.2149e-267	Tfr	Cd200
167	Cd4.1	1.38453e-270	-0.345789	0.632	0.768	2.0923e-266	Tfr	Cd4
168	Fam3c.1	1.06202e-269	0.410685	0.373	0.196	1.60492e-265	Tfr	Fam3c
169	S100a11.1	5.15084e-268	-0.313134	0.936	0.954	7.78395e-264	Tfr	S100a11
170	S1pr1.1	1.27256e-265	-0.442333	0.156	0.321	1.9231e-261	Tfr	S1pr1
171	Themis.1	1.16301e-264	-0.36551	0.099	0.256	1.75753e-260	Tfr	Themis
172	Asap1.1	1.43403e-263	-0.392873	0.352	0.54	2.16711e-259	Tfr	Asap1
173	Zfp36l1.1	7.62426e-263	0.358974	0.834	0.741	1.15218e-258	Tfr	Zfp36l1
174	Cd28	4.23342e-262	-0.331198	0.616	0.77	6.39755e-258	Tfr	Cd28
175	Cacna1d	2.12956e-261	-0.302433	0.026	0.138	3.21819e-257	Tfr	Cacna1d
176	Cd44.1	4.74185e-261	-0.38185	0.223	0.408	7.16588e-257	Tfr	Cd44
177	Thy1.1	9.92806e-261	-0.490015	0.468	0.592	1.50033e-256	Tfr	Thy1
178	Fam20a	1.14911e-258	-0.349694	0.038	0.155	1.73654e-254	Tfr	Fam20a
179	Ifngr1.1	9.84619e-258	0.419975	0.267	0.115	1.48796e-253	Tfr	Ifngr1
180	S100a6.1	1.23911e-255	-0.60314	0.689	0.74	1.87254e-251	Tfr	S100a6
181	Lgals1.1	7.6782e-255	-0.490251	0.646	0.721	1.16033e-250	Tfr	Lgals1
182	Il2ra	5.66455e-253	0.346932	0.115	0.021	8.56027e-249	Tfr	Il2ra
183	Serinc3.1	4.31216e-250	0.403517	0.362	0.201	6.51654e-246	Tfr	Serinc3
184	Neb	5.11293e-249	0.315354	0.109	0.018	7.72666e-245	Tfr	Neb
185	Ttn.1	3.02555e-239	0.404082	0.23	0.09	4.57221e-235	Tfr	Ttn
186	Hacd3	4.64495e-239	0.357471	0.54	0.38	7.01945e-235	Tfr	Hacd3
187	Gdi2	5.65528e-239	-0.297019	0.73	0.823	8.54627e-235	Tfr	Gdi2
188	Aopep.1	1.04072e-238	0.368472	0.365	0.199	1.57274e-234	Tfr	Aopep
189	Gm14718.1	3.48152e-235	-0.33574	0.053	0.176	5.26127e-231	Tfr	Gm14718
190	Srgn	7.36097e-234	0.314847	0.979	0.958	1.11239e-229	Tfr	Srgn
191	Marcksl1	2.97294e-230	-0.528606	0.229	0.372	4.49271e-226	Tfr	Marcksl1
192	Zbtb32.1	4.49434e-225	-0.292486	0.023	0.115	6.79184e-221	Tfr	Zbtb32
193	Gm2682.1	1.80324e-224	-0.309153	0.035	0.14	2.72505e-220	Tfr	Gm2682
194	Chn1	9.69021e-224	-0.285936	0.02	0.113	1.46439e-219	Tfr	Chn1
195	Pnrc1	9.87726e-224	0.27165	0.878	0.806	1.49265e-219	Tfr	Pnrc1
196	Ebi3	9.18687e-219	0.28472	0.139	0.038	1.38832e-214	Tfr	Ebi3
197	Cyth4	2.50343e-218	0.337723	0.542	0.381	3.78318e-214	Tfr	Cyth4
198	Ass1	4.67406e-215	0.287251	0.681	0.506	7.06344e-211	Tfr	Ass1
199	Ecm1	2.16568e-213	0.263556	0.133	0.036	3.27278e-209	Tfr	Ecm1
200	Slc16a3.1	4.48688e-211	0.353696	0.187	0.071	6.78058e-207	Tfr	Slc16a3
201	Rflnb.1	1.01432e-209	-0.503648	0.184	0.309	1.53284e-205	Tfr	Rflnb
202	Ctss	4.42557e-208	0.323925	0.624	0.5	6.68792e-204	Tfr	Ctss
203	Psen2	3.07127e-204	0.328035	0.537	0.387	4.64131e-200	Tfr	Psen2
204	Slfn1.1	3.79451e-204	-0.401232	0.23	0.378	5.73426e-200	Tfr	Slfn1
205	Sec11c	4.97363e-203	0.301216	0.67	0.544	7.51616e-199	Tfr	Sec11c
206	Ikzf1	5.19053e-200	-0.32753	0.21	0.368	7.84393e-196	Tfr	Ikzf1
207	Ephx1.1	6.85373e-199	0.333785	0.628	0.491	1.03574e-194	Tfr	Ephx1
208	Shld1.1	1.21779e-198	-0.339281	0.116	0.25	1.84032e-194	Tfr	Shld1
209	Cd247	8.04825e-198	-0.312691	0.718	0.805	1.21625e-193	Tfr	Cd247
210	Il6ra.1	3.09411e-197	-0.344946	0.241	0.399	4.67583e-193	Tfr	Il6ra
211	Angptl2.1	7.95841e-195	-0.388673	0.141	0.281	1.20267e-190	Tfr	Angptl2
212	Icam1.1	1.69402e-193	0.392587	0.224	0.105	2.56e-189	Tfr	Icam1
213	Prkch.1	4.21871e-191	0.287259	0.763	0.658	6.37532e-187	Tfr	Prkch
214	Fabp5.1	4.94165e-191	0.368323	0.178	0.07	7.46782e-187	Tfr	Fabp5
215	Serpina3g.1	8.27795e-190	0.399673	0.266	0.13	1.25096e-185	Tfr	Serpina3g
216	Ldhb.1	3.97905e-189	0.311235	0.283	0.146	6.01314e-185	Tfr	Ldhb
217	Sdhaf1	3.56781e-188	0.324208	0.464	0.308	5.39167e-184	Tfr	Sdhaf1
218	Med15	7.84387e-186	0.314992	0.368	0.227	1.18537e-181	Tfr	Med15
219	Ripor2.1	2.25588e-184	-0.365805	0.204	0.341	3.40909e-180	Tfr	Ripor2
220	Epcam	5.02943e-184	0.279595	0.138	0.043	7.60048e-180	Tfr	Epcam
221	Ier5	2.42694e-179	0.330262	0.51	0.378	3.66759e-175	Tfr	Ier5
222	X1700019D03Rik	3.53205e-170	-0.324008	0.08	0.191	5.33764e-166	Tfr	X1700019D03Rik
223	Ces2c	4.03099e-170	0.307778	0.255	0.127	6.09164e-166	Tfr	Ces2c
224	Cxcr3.1	1.50418e-168	-0.332118	0.237	0.39	2.27311e-164	Tfr	Cxcr3
225	Rgcc	8.34917e-168	-0.318227	0.061	0.164	1.26173e-163	Tfr	Rgcc
226	Nkg7.1	4.60263e-166	-0.907101	0.079	0.166	6.95549e-162	Tfr	Nkg7
227	Cish	6.46849e-166	0.269879	0.119	0.035	9.77519e-162	Tfr	Cish
228	Itga4.1	8.55755e-166	-0.378351	0.465	0.565	1.29322e-161	Tfr	Itga4
229	Pck2	2.01553e-165	0.292433	0.251	0.129	3.04588e-161	Tfr	Pck2
230	Fyb	1.01699e-162	-0.261453	0.74	0.83	1.53687e-158	Tfr	Fyb
231	Il2rb	1.29872e-162	0.275706	0.692	0.582	1.96262e-158	Tfr	Il2rb
232	Dusp1.1	9.36549e-159	0.33822	0.321	0.188	1.41531e-154	Tfr	Dusp1
233	Ppp1r14b	4.87439e-158	-0.410405	0.243	0.347	7.36617e-154	Tfr	Ppp1r14b
234	Fam129a	2.38571e-157	0.30347	0.243	0.13	3.60528e-153	Tfr	Fam129a
235	Hpcal1	1.99495e-156	-0.278098	0.43	0.565	3.01477e-152	Tfr	Hpcal1
236	Nek7	3.54773e-155	-0.291024	0.329	0.472	5.36133e-151	Tfr	Nek7
237	Egln3	9.14449e-154	-0.290864	0.132	0.253	1.38192e-149	Tfr	Egln3
238	Lmo4.1	2.87001e-152	-0.358839	0.049	0.135	4.33716e-148	Tfr	Lmo4
239	Il21r.1	1.91637e-150	0.280153	0.542	0.411	2.89602e-146	Tfr	Il21r
240	Sh2d1a.1	1.95277e-148	0.289925	0.759	0.655	2.95103e-144	Tfr	Sh2d1a
241	Plekho1	1.81281e-147	-0.299881	0.124	0.234	2.73952e-143	Tfr	Plekho1
242	Ms4a6b	4.14624e-147	-0.266499	0.661	0.756	6.2658e-143	Tfr	Ms4a6b
243	Stk26	1.77392e-146	-0.252528	0.118	0.236	2.68075e-142	Tfr	Stk26
244	Prex1	3.09521e-145	-0.287864	0.228	0.363	4.67748e-141	Tfr	Prex1
245	Tmem243	2.39529e-144	0.257597	0.209	0.104	3.61976e-140	Tfr	Tmem243
246	Crip1.1	5.18009e-144	-0.438449	0.623	0.676	7.82815e-140	Tfr	Crip1
247	Traf1	2.36501e-142	0.287746	0.552	0.447	3.574e-138	Tfr	Traf1
248	Gng2	5.34443e-141	-0.263748	0.295	0.433	8.0765e-137	Tfr	Gng2
249	Vim.1	3.67959e-140	-0.440798	0.409	0.491	5.5606e-136	Tfr	Vim
250	Id2.1	1.52808e-137	-0.379486	0.184	0.297	2.30924e-133	Tfr	Id2
251	Arhgap31	6.62029e-137	0.274643	0.363	0.237	1.00046e-132	Tfr	Arhgap31
252	Sla	2.31939e-134	0.279132	0.553	0.454	3.50507e-130	Tfr	Sla
253	Icos	6.25371e-132	0.293022	0.738	0.653	9.45061e-128	Tfr	Icos
254	Ap1s2	4.87543e-131	-0.25563	0.137	0.25	7.36774e-127	Tfr	Ap1s2
255	Dgka	5.19392e-128	-0.259772	0.43	0.56	7.84905e-124	Tfr	Dgka
256	Chchd10.1	9.00558e-127	0.279695	0.329	0.216	1.36092e-122	Tfr	Chchd10
257	Sting1	2.04137e-126	0.253424	0.564	0.46	3.08492e-122	Tfr	Sting1
258	Cxxc5	3.04025e-125	-0.306894	0.109	0.205	4.59443e-121	Tfr	Cxxc5
259	Mxd4	1.24413e-124	0.273667	0.515	0.41	1.88014e-120	Tfr	Mxd4
260	Tubb2a	1.85903e-124	-0.356223	0.067	0.151	2.80937e-120	Tfr	Tubb2a
261	Ccdc28b	4.72573e-124	-0.264338	0.238	0.358	7.14153e-120	Tfr	Ccdc28b
262	Fam169b	6.92008e-123	0.267566	0.398	0.277	1.04576e-118	Tfr	Fam169b
263	Gtf2i	5.59782e-122	-0.261158	0.241	0.363	8.45942e-118	Tfr	Gtf2i
264	Ergic1	2.78902e-121	0.254662	0.319	0.209	4.21477e-117	Tfr	Ergic1
265	Ccl5.1	1.93832e-120	-2.32166	0.103	0.086	2.9292e-116	Tfr	Ccl5
266	Stat4	4.572e-120	-0.256123	0.377	0.508	6.9092e-116	Tfr	Stat4
267	Phgdh	2.87773e-119	0.262013	0.276	0.178	4.34883e-115	Tfr	Phgdh
268	Itk	1.44904e-112	-0.281402	0.329	0.444	2.18979e-108	Tfr	Itk
269	Nrn1.1	2.59845e-112	0.392267	0.189	0.099	3.92678e-108	Tfr	Nrn1
270	Mmd	9.05597e-112	0.280045	0.479	0.37	1.36854e-107	Tfr	Mmd
271	Samsn1	1.80167e-111	0.270824	0.465	0.368	2.72269e-107	Tfr	Samsn1
272	Glrx	4.54109e-108	0.283801	0.405	0.297	6.8625e-104	Tfr	Glrx
273	Anxa2	3.53469e-103	-0.292307	0.467	0.558	5.34162e-99	Tfr	Anxa2
274	Gm20400	1.09912e-98	-0.352101	0.141	0.234	1.66099e-94	Tfr	Gm20400
275	Il4	5.80058e-94	-0.255853	0.059	0.129	8.76583e-90	Tfr	Il4
276	Nfkbid.1	1.47648e-86	0.359001	0.199	0.137	2.23126e-82	Tfr	Nfkbid
277	Nav2	1.37614e-83	0.259321	0.27	0.178	2.07962e-79	Tfr	Nav2
278	S100a4.1	9.11244e-59	-0.265319	0.168	0.225	1.37707e-54	Tfr	S100a4
279	Cd69.1	3.80985e-50	0.260358	0.322	0.256	5.75745e-46	Tfr	Cd69
280	Nr4a1.1	1.13022e-29	0.299518	0.141	0.116	1.70799e-25	Tfr	Nr4a1
281	Sostdc1.2	0	2.98661	1	0.144	0	Sostdc1	Sostdc1
282	Tnfsf8.2	7.35141023228053e-315	0.667529	0.772	0.426	1.11094511430223e-310	Sostdc1	Tnfsf8
283	Foxp3.2	1.40536e-253	-0.879526	0.048	0.307	2.12378e-249	Sostdc1	Foxp3
284	Dap.1	3.02337e-235	0.612325	0.661	0.417	4.56891e-231	Sostdc1	Dap
285	Tbc1d4	3.90164e-211	0.459275	0.869	0.666	5.89616e-207	Sostdc1	Tbc1d4
286	Marcksl1.1	5.48677e-185	0.612012	0.543	0.288	8.29161e-181	Sostdc1	Marcksl1
287	Ptpn11.2	7.08529e-179	0.444709	0.755	0.514	1.07073e-174	Sostdc1	Ptpn11
288	Ascl2.2	3.7127e-174	0.503947	0.387	0.153	5.61064e-170	Sostdc1	Ascl2
289	Pdcd1	2.58414e-164	0.389023	0.918	0.776	3.90515e-160	Sostdc1	Pdcd1
290	Gpm6b.2	2.78559e-164	0.45045	0.663	0.399	4.20959e-160	Sostdc1	Gpm6b
291	Crppa	2.35794e-161	0.361476	0.214	0.053	3.56332e-157	Sostdc1	Crppa
292	Tnfaip8	1.13584e-160	0.400008	0.832	0.675	1.71648e-156	Sostdc1	Tnfaip8
293	Selplg	1.03164e-159	-0.593721	0.202	0.419	1.55902e-155	Sostdc1	Selplg
294	Spp1	4.66089e-157	1.03701	0.198	0.045	7.04353e-153	Sostdc1	Spp1
295	Cd40lg.2	3.4838e-148	0.39318	0.591	0.339	5.26471e-144	Sostdc1	Cd40lg
296	Ppp1r14b.1	1.42919e-145	0.533468	0.499	0.282	2.15979e-141	Sostdc1	Ppp1r14b
297	Cd74.2	9.2392e-143	-0.899375	0.123	0.324	1.39623e-138	Sostdc1	Cd74
298	AW112010.2	7.27687e-130	-0.489168	0.926	0.929	1.09968e-125	Sostdc1	AW112010
299	Gimap7.2	2.04205e-128	-0.528493	0.451	0.628	3.08595e-124	Sostdc1	Gimap7
300	Fam20a.1	1.18431e-125	0.388667	0.256	0.09	1.78973e-121	Sostdc1	Fam20a
301	Zap70	1.52375e-118	0.311546	0.892	0.789	2.30269e-114	Sostdc1	Zap70
302	Angptl2.2	8.3481e-116	0.41228	0.403	0.203	1.26157e-111	Sostdc1	Angptl2
303	Tnfrsf9.2	9.15996e-116	-0.738928	0.216	0.388	1.38425e-111	Sostdc1	Tnfrsf9
304	Cd200.1	2.72246e-115	0.432934	0.488	0.292	4.11418e-111	Sostdc1	Cd200
305	Cacna1d.1	1.27524e-114	0.336304	0.227	0.077	1.92715e-110	Sostdc1	Cacna1d
306	Cd82	7.88391e-113	0.285822	0.929	0.83	1.19142e-108	Sostdc1	Cd82
307	Cxxc5.1	6.51764e-111	0.427879	0.325	0.148	9.84946e-107	Sostdc1	Cxxc5
308	Itgb7	8.31203e-111	-0.478117	0.367	0.533	1.25611e-106	Sostdc1	Itgb7
309	Eea1	6.5791e-110	0.378491	0.774	0.614	9.94234e-106	Sostdc1	Eea1
310	Stat4.1	2.80438e-109	0.37042	0.621	0.435	4.23798e-105	Sostdc1	Stat4
311	Tnfrsf18.2	1.06051e-104	-0.471693	0.538	0.65	1.60264e-100	Sostdc1	Tnfrsf18
312	Aldoa	7.08457e-100	0.281406	0.954	0.9	1.07062e-95	Sostdc1	Aldoa
313	Glrx.1	4.18281e-99	-0.508202	0.197	0.358	6.32106e-95	Sostdc1	Glrx
314	Il21.2	1.4958e-98	0.34364	0.3	0.135	2.26046e-94	Sostdc1	Il21
315	Ikzf2.2	5.91612e-97	-0.378317	0.715	0.781	8.94045e-93	Sostdc1	Ikzf2
316	Apoe	5.36877e-95	0.996833	0.139	0.038	8.11329e-91	Sostdc1	Apoe
317	Ccdc28b.1	9.42431e-95	0.339236	0.478	0.29	1.4242e-90	Sostdc1	Ccdc28b
318	Ly6e.2	8.81497e-93	-0.321507	0.966	0.971	1.33212e-88	Sostdc1	Ly6e
319	Gna13	2.29539e-92	0.336946	0.635	0.46	3.46879e-88	Sostdc1	Gna13
320	X1700019D03Rik.1	2.48011e-92	0.343799	0.286	0.129	3.74794e-88	Sostdc1	X1700019D03Rik
321	Tnfrsf1b.2	1.95267e-90	-0.430446	0.114	0.266	2.95088e-86	Sostdc1	Tnfrsf1b
322	Cdc25b.2	8.84979e-87	0.37793	0.498	0.327	1.33738e-82	Sostdc1	Cdc25b
323	Cyba.2	4.62458e-86	-0.33889	0.755	0.82	6.98866e-82	Sostdc1	Cyba
324	Tcf7.2	2.67258e-85	0.279649	0.8	0.63	4.0388e-81	Sostdc1	Tcf7
325	Padi4.2	3.18953e-83	0.436188	0.215	0.086	4.82002e-79	Sostdc1	Padi4
326	Hif1a	3.59891e-82	0.272022	0.856	0.735	5.43867e-78	Sostdc1	Hif1a
327	Csf1	1.2449e-78	0.312699	0.217	0.09	1.88129e-74	Sostdc1	Csf1
328	Nrgn	2.99025e-78	0.288027	0.111	0.027	4.51887e-74	Sostdc1	Nrgn
329	Fam43a	9.63674e-78	0.284619	0.266	0.125	1.4563e-73	Sostdc1	Fam43a
330	Gimap4	4.58966e-77	-0.337014	0.654	0.765	6.9359e-73	Sostdc1	Gimap4
331	Aopep.2	1.26188e-76	-0.360704	0.138	0.282	1.90696e-72	Sostdc1	Aopep
332	Plagl1	2.59572e-75	0.272947	0.133	0.04	3.92265e-71	Sostdc1	Plagl1
333	Anxa6.1	9.97335e-75	-0.397262	0.202	0.352	1.50717e-70	Sostdc1	Anxa6
334	Cmtm7.1	5.06484e-73	-0.358074	0.144	0.282	7.65399e-69	Sostdc1	Cmtm7
335	Thy1.2	1.7949e-72	-0.405269	0.396	0.557	2.71245e-68	Sostdc1	Thy1
336	Npepl1	7.26098e-71	0.318333	0.317	0.182	1.09728e-66	Sostdc1	Npepl1
337	Ifngr1.2	9.05087e-71	-0.366638	0.071	0.19	1.36777e-66	Sostdc1	Ifngr1
338	Nfkb1	5.24004e-70	0.322212	0.468	0.318	7.91875e-66	Sostdc1	Nfkb1
339	Phactr2	6.15481e-68	0.308883	0.372	0.224	9.30114e-64	Sostdc1	Phactr2
340	Tnfrsf4.2	4.05951e-66	-0.44997	0.638	0.687	6.13473e-62	Sostdc1	Tnfrsf4
341	Prkca	4.38057e-66	0.287474	0.715	0.586	6.61992e-62	Sostdc1	Prkca
342	X2610204G07Rik	1.64293e-65	0.29365	0.161	0.063	2.48279e-61	Sostdc1	X2610204G07Rik
343	Plekho1.1	3.56349e-65	0.296453	0.314	0.175	5.38514e-61	Sostdc1	Plekho1
344	Npc2	1.33169e-64	-0.305597	0.491	0.595	2.01244e-60	Sostdc1	Npc2
345	Ppic	3.72995e-64	0.261952	0.135	0.047	5.6367e-60	Sostdc1	Ppic
346	H2.Q7	6.51639e-64	-0.283697	0.695	0.793	9.84756e-60	Sostdc1	H2.Q7
347	Shld1.2	7.05861e-64	0.283557	0.322	0.181	1.0667e-59	Sostdc1	Shld1
348	Matk	8.41337e-64	0.329646	0.478	0.334	1.27143e-59	Sostdc1	Matk
349	Cd9	1.42012e-63	0.270909	0.589	0.435	2.14608e-59	Sostdc1	Cd9
350	Itk.1	2.88576e-63	0.315738	0.522	0.383	4.36096e-59	Sostdc1	Itk
351	Asap1.2	5.77799e-63	0.26658	0.606	0.446	8.7317e-59	Sostdc1	Asap1
352	Gfra4	2.94141e-62	0.282952	0.102	0.029	4.44505e-58	Sostdc1	Gfra4
353	Cited2	7.09387e-62	0.296126	0.496	0.345	1.07202e-57	Sostdc1	Cited2
354	Tmem38b	2.83665e-61	0.298475	0.291	0.167	4.28674e-57	Sostdc1	Tmem38b
355	S100a10	1.5422e-59	-0.294066	0.871	0.901	2.33058e-55	Sostdc1	S100a10
356	Phgdh.1	7.36565e-59	-0.295186	0.109	0.23	1.1131e-54	Sostdc1	Phgdh
357	Cmss1	5.34859e-58	0.2504	0.207	0.101	8.08278e-54	Sostdc1	Cmss1
358	Cybb	8.29403e-58	0.295172	0.406	0.264	1.25339e-53	Sostdc1	Cybb
359	S1pr2	9.35753e-58	0.277476	0.25	0.133	1.41411e-53	Sostdc1	S1pr2
360	Rgs16	1.16309e-57	0.327238	0.463	0.315	1.75766e-53	Sostdc1	Rgs16
361	Pgam1	5.05452e-57	0.25178	0.674	0.548	7.63839e-53	Sostdc1	Pgam1
362	Tmem154	8.09856e-57	-0.285733	0.084	0.196	1.22385e-52	Sostdc1	Tmem154
363	Ncmap.2	1.75383e-56	-0.339501	0.073	0.177	2.65039e-52	Sostdc1	Ncmap
364	Mapk1	2.32058e-55	0.273869	0.6	0.483	3.50687e-51	Sostdc1	Mapk1
365	Nkg7.2	7.27028e-55	-0.828634	0.052	0.138	1.09869e-50	Sostdc1	Nkg7
366	AU020206	1.09984e-53	0.273338	0.44	0.303	1.66208e-49	Sostdc1	AU020206
367	Pdcd1lg2	1.3177e-53	0.264734	0.332	0.202	1.99131e-49	Sostdc1	Pdcd1lg2
368	Fam3c.2	7.04451e-53	-0.307057	0.155	0.282	1.06457e-48	Sostdc1	Fam3c
369	Gpr183	5.98038e-51	-0.309492	0.139	0.263	9.03755e-47	Sostdc1	Gpr183
370	Tpst2	2.3502e-50	-0.296772	0.199	0.321	3.55162e-46	Sostdc1	Tpst2
371	Ifi203	1.15007e-49	-0.331968	0.319	0.44	1.73799e-45	Sostdc1	Ifi203
372	Fabp5.2	2.77001e-48	-0.279966	0.041	0.123	4.18604e-44	Sostdc1	Fabp5
373	Gbp7	3.0852e-48	-0.289174	0.108	0.212	4.66235e-44	Sostdc1	Gbp7
374	Il4.1	5.74994e-47	0.256787	0.186	0.091	8.68931e-43	Sostdc1	Il4
375	Pglyrp2	8.33201e-47	-0.250354	0.117	0.229	1.25913e-42	Sostdc1	Pglyrp2
376	Tpi1	1.12541e-45	0.275499	0.611	0.489	1.70072e-41	Sostdc1	Tpi1
377	Nfkbia.2	1.51689e-44	-0.3615	0.627	0.711	2.29233e-40	Sostdc1	Nfkbia
378	H2az1.2	1.6275e-43	-0.277872	0.846	0.86	2.45947e-39	Sostdc1	H2az1
379	Gm20400.1	2.40253e-43	0.359525	0.291	0.185	3.6307e-39	Sostdc1	Gm20400
380	Il1r2.2	1.53869e-42	-0.476754	0.119	0.208	2.32527e-38	Sostdc1	Il1r2
381	Smc4	6.06198e-42	-0.281917	0.552	0.629	9.16087e-38	Sostdc1	Smc4
382	Ass1.1	2.33051e-40	-0.264243	0.488	0.588	3.52187e-36	Sostdc1	Ass1
383	Bhlhe40	5.4354e-38	0.252373	0.321	0.21	8.21398e-34	Sostdc1	Bhlhe40
384	Cd81.2	2.50407e-34	-0.319923	0.339	0.42	3.78416e-30	Sostdc1	Cd81
385	Isg15.1	2.19687e-33	-0.392516	0.243	0.326	3.31991e-29	Sostdc1	Isg15
386	Irf1	9.09736e-33	-0.259068	0.345	0.432	1.37479e-28	Sostdc1	Irf1
387	Bmyc.2	7.61282e-31	-0.252742	0.215	0.288	1.15045e-26	Sostdc1	Bmyc
388	Serpina3g.2	1.1131e-30	-0.291534	0.116	0.194	1.68212e-26	Sostdc1	Serpina3g
389	Pim1.2	2.34736e-30	-0.290722	0.316	0.39	3.54733e-26	Sostdc1	Pim1
390	Icam1.2	3.04522e-30	-0.252317	0.088	0.162	4.60194e-26	Sostdc1	Icam1
391	Klf2.2	6.1406e-29	-0.406145	0.143	0.216	9.27968e-25	Sostdc1	Klf2
392	Capg.2	1.14875e-27	-0.266737	0.482	0.515	1.73599e-23	Sostdc1	Capg
393	Cd83.2	2.37154e-27	-0.322282	0.266	0.335	3.58387e-23	Sostdc1	Cd83
394	Ccr8.2	4.68878e-27	-0.300895	0.105	0.167	7.08569e-23	Sostdc1	Ccr8
395	Gm42031	5.96201e-26	0.2984	0.693	0.617	9.00979e-22	Sostdc1	Gm42031
396	Il7r.1	1.4516e-21	-0.257756	0.122	0.188	2.19366e-17	Sostdc1	Il7r
397	Crip1.2	1.2982e-19	-0.274806	0.635	0.657	1.96184e-15	Sostdc1	Crip1
398	Sox4	0	1.71236	0.701	0.005	0	Tfh-CM	Sox4
399	Itm2a.1	0	1.67967	0.634	0.114	0	Tfh-CM	Itm2a
400	Sell	0	1.49398	0.668	0.053	0	Tfh-CM	Sell
401	Slamf7	0	1.47734	0.508	0.034	0	Tfh-CM	Slamf7
402	Myb	0	1.36433	0.655	0.042	0	Tfh-CM	Myb
403	Tubb2b	0	1.20569	0.476	0.02	0	Tfh-CM	Tubb2b
404	Eomes	0	1.19978	0.526	0.022	0	Tfh-CM	Eomes
405	Cldn10	0	1.08729	0.465	0.008	0	Tfh-CM	Cldn10
406	Tmsb10	0	0.736897	1	0.999	0	Tfh-CM	Tmsb10
407	Kcnc1	0	0.723353	0.306	0.001	0	Tfh-CM	Kcnc1
408	S100a11.2	0	-1.28721	0.641	0.955	0	Tfh-CM	S100a11
409	Cd24a	1.47529364092171e-311	0.728404	0.313	0.002	2.22946e-307	Tfh-CM	Cd24a
410	Txk	0	1.08115	0.582	0.075	2.70676e-305	Tfh-CM	Txk
411	AW112010.3	1.79501e-299	-1.3676	0.534	0.94	2.71262e-295	Tfh-CM	AW112010
412	Stmn1	1.3666e-293	1.12244	0.552	0.06	2.06521e-289	Tfh-CM	Stmn1
413	Fxyd5	1.39441e-291	-1.01758	0.702	0.958	2.10723e-287	Tfh-CM	Fxyd5
414	Cd82.1	1.05356e-278	-1.33867	0.334	0.853	1.59214e-274	Tfh-CM	Cd82
415	Cd52	1.77041e-273	-1.07001	0.811	0.98	2.67545e-269	Tfh-CM	Cd52
416	Satb1	4.99382e-260	0.819619	0.377	0.017	7.54666e-256	Tfh-CM	Satb1
417	Srgn.1	2.84802e-259	-1.11226	0.768	0.971	4.30393e-255	Tfh-CM	Srgn
418	Rac2	1.26746e-253	-0.570495	0.97	0.996	1.91539e-249	Tfh-CM	Rac2
419	Hdac9	2.9433e-242	0.763995	0.306	0.008	4.44791e-238	Tfh-CM	Hdac9
420	Tubb5	9.66137e-228	0.804246	0.952	0.752	1.46003e-223	Tfh-CM	Tubb5
421	S100a6.2	3.36108e-226	-2.04863	0.207	0.732	5.07927e-222	Tfh-CM	S100a6
422	Tnfrsf4.3	2.9489e-218	-1.5785	0.149	0.696	4.45638e-214	Tfh-CM	Tnfrsf4
423	Lef1	7.5963e-210	0.969659	0.77	0.308	1.14795e-205	Tfh-CM	Lef1
424	Fth1	7.80452e-209	-0.609767	0.956	0.991	1.17942e-204	Tfh-CM	Fth1
425	Ly6a	1.81228e-205	-1.82726	0.161	0.673	2.73871e-201	Tfh-CM	Ly6a
426	Cd3g	6.27832e-204	-0.629493	0.943	0.991	9.48779e-200	Tfh-CM	Cd3g
427	Gpr18	6.5177e-203	0.816298	0.436	0.049	9.84955e-199	Tfh-CM	Gpr18
428	Izumo1r.1	5.32604e-200	-1.06368	0.669	0.927	8.04872e-196	Tfh-CM	Izumo1r
429	Ifi27l2a	6.91626e-198	-1.13278	0.732	0.954	1.04519e-193	Tfh-CM	Ifi27l2a
430	Maf	4.48833e-192	-1.13439	0.221	0.726	6.78276e-188	Tfh-CM	Maf
431	Smc4.1	5.75679e-191	0.843588	0.901	0.614	8.69966e-187	Tfh-CM	Smc4
432	Tm6sf1	7.26481e-190	0.661027	0.33	0.022	1.09786e-185	Tfh-CM	Tm6sf1
433	Smco4	1.95396e-186	-1.14096	0.221	0.701	2.95282e-182	Tfh-CM	Smco4
434	Nkg7.3	2.76228e-177	0.771338	0.566	0.118	4.17435e-173	Tfh-CM	Nkg7
435	Tigit.2	6.79613e-171	-1.23795	0.316	0.74	1.02703e-166	Tfh-CM	Tigit
436	Ly6c2	1.86794e-168	1.12921	0.194	0.003	2.82282e-164	Tfh-CM	Ly6c2
437	Cmtm7.2	2.82972e-167	0.866967	0.665	0.258	4.27627e-163	Tfh-CM	Cmtm7
438	Tmem108	5.51706e-167	0.366258	0.157	0.001	8.33738e-163	Tfh-CM	Tmem108
439	Ms4a4b.2	9.69798e-162	0.82157	0.948	0.594	1.46556e-157	Tfh-CM	Ms4a4b
440	Tnfaip8.1	1.20889e-154	-1.01336	0.276	0.701	1.82688e-150	Tfh-CM	Tnfaip8
441	Aldoa.1	4.80102e-150	-0.849992	0.705	0.911	7.25529e-146	Tfh-CM	Aldoa
442	Ctsb	1.00621e-149	-0.824033	0.615	0.878	1.52059e-145	Tfh-CM	Ctsb
443	Ly6e.3	1.08924e-149	-0.750974	0.873	0.973	1.64606e-145	Tfh-CM	Ly6e
444	Eea1.1	8.9693e-139	-1.17917	0.232	0.64	1.35544e-134	Tfh-CM	Eea1
445	Ddc	1.06309e-138	0.802883	0.301	0.03	1.60654e-134	Tfh-CM	Ddc
446	Jak1	4.07881e-135	0.634202	0.919	0.722	6.16389e-131	Tfh-CM	Jak1
447	Samd3	1.85317e-134	0.433076	0.178	0.005	2.8005e-130	Tfh-CM	Samd3
448	Sp100	4.8129e-134	0.675611	0.855	0.604	7.27326e-130	Tfh-CM	Sp100
449	Trpm1	5.01322e-134	0.427148	0.203	0.008	7.57598e-130	Tfh-CM	Trpm1
450	Olfml3	8.53623e-132	0.297905	0.128	0.001	1.28999e-127	Tfh-CM	Olfml3
451	Rps20	3.47421e-129	0.379412	1	0.999	5.25023e-125	Tfh-CM	Rps20
452	Cd2.2	3.01203e-126	-0.713455	0.684	0.908	4.55177e-122	Tfh-CM	Cd2
453	Crtam	3.01633e-126	0.718031	0.284	0.03	4.55827e-122	Tfh-CM	Crtam
454	Id3	2.05164e-125	0.841138	0.83	0.447	3.10044e-121	Tfh-CM	Id3
455	Hif1a.1	2.5791e-125	-1.03967	0.477	0.754	3.89753e-121	Tfh-CM	Hif1a
456	Ift80	3.80071e-125	0.730046	0.433	0.099	5.74364e-121	Tfh-CM	Ift80
457	Bach2	8.54745e-123	0.548036	0.279	0.03	1.29169e-118	Tfh-CM	Bach2
458	Smpdl3a	1.61748e-122	-0.836659	0.403	0.752	2.44433e-118	Tfh-CM	Smpdl3a
459	Rps15a	4.40298e-120	0.326402	0.999	1	6.65379e-116	Tfh-CM	Rps15a
460	Klf2.3	1.02646e-119	0.824237	0.603	0.198	1.55119e-115	Tfh-CM	Klf2
461	Cdk2ap2	2.50356e-118	-0.645926	0.783	0.927	3.78338e-114	Tfh-CM	Cdk2ap2
462	Pkp3	4.3039e-114	-0.88396	0.316	0.665	6.50405e-110	Tfh-CM	Pkp3
463	Capg.3	6.4627e-114	-1.16389	0.15	0.521	9.76644e-110	Tfh-CM	Capg
464	Rps24	4.9178e-113	0.298148	1	0.999	7.43178e-109	Tfh-CM	Rps24
465	Cd3e	4.14753e-112	-0.450589	0.983	0.995	6.26775e-108	Tfh-CM	Cd3e
466	Laptm5	4.73435e-109	-0.471932	0.964	0.986	7.15456e-105	Tfh-CM	Laptm5
467	H2.D1	1.04031e-108	-0.41982	0.996	0.998	1.57212e-104	Tfh-CM	H2.D1
468	Icos.1	8.7873e-108	-0.955702	0.36	0.697	1.32794e-103	Tfh-CM	Icos
469	Rps6ka5	9.73049e-108	0.457708	0.199	0.014	1.47047e-103	Tfh-CM	Rps6ka5
470	Sdf4.2	3.01135e-107	-0.963706	0.579	0.806	4.55074e-103	Tfh-CM	Sdf4
471	Ass1.2	3.3432e-107	-0.892762	0.23	0.587	5.05225e-103	Tfh-CM	Ass1
472	Rps4x	6.95325e-107	0.319659	0.999	0.999	1.05078e-102	Tfh-CM	Rps4x
473	Rplp0	9.38459e-107	0.363904	0.999	0.999	1.4182e-102	Tfh-CM	Rplp0
474	Slc28a2b	1.37361e-106	0.570481	0.185	0.014	2.0758e-102	Tfh-CM	Slc28a2b
475	Gpm6b.3	1.99643e-102	-1.00676	0.09	0.434	3.01701e-98	Tfh-CM	Gpm6b
476	Gm42031.1	2.23349e-101	-1.35495	0.295	0.633	3.37525e-97	Tfh-CM	Gm42031
477	Tbc1d4.1	2.66875e-101	-0.869456	0.396	0.694	4.03302e-97	Tfh-CM	Tbc1d4
478	Gm11579	2.79245e-101	0.41927	0.219	0.021	4.21995e-97	Tfh-CM	Gm11579
479	Lta4h	8.38832e-101	0.630803	0.589	0.236	1.26764e-96	Tfh-CM	Lta4h
480	BC035044	5.9436e-99	0.3821	0.166	0.009	8.98197e-95	Tfh-CM	BC035044
481	Tnfrsf18.3	5.05596e-98	-0.896894	0.32	0.647	7.64056e-94	Tfh-CM	Tnfrsf18
482	Vamp8	5.95636e-98	-0.685598	0.426	0.72	9.00125e-94	Tfh-CM	Vamp8
483	Tcf3	1.1118e-96	0.629884	0.541	0.217	1.68016e-92	Tfh-CM	Tcf3
484	Ptma	1.61117e-96	0.470913	0.992	0.977	2.43479e-92	Tfh-CM	Ptma
485	Cd4.2	2.99194e-96	-0.723417	0.403	0.72	4.52142e-92	Tfh-CM	Cd4
486	Dnah8	4.79877e-96	0.501624	0.255	0.035	7.2519e-92	Tfh-CM	Dnah8
487	Arsb	7.98952e-95	0.566169	0.323	0.065	1.20738e-90	Tfh-CM	Arsb
488	Rps26	9.71558e-95	0.341535	1	0.997	1.46822e-90	Tfh-CM	Rps26
489	X1700097N02Rik	3.3965e-94	0.516404	0.244	0.035	5.13279e-90	Tfh-CM	X1700097N02Rik
490	Pdcd1.1	5.26769e-94	-0.840379	0.572	0.796	7.96054e-90	Tfh-CM	Pdcd1
491	Foxp1	6.6975e-94	0.658547	0.692	0.36	1.01213e-89	Tfh-CM	Foxp1
492	Il10ra	7.80657e-94	0.727016	0.37	0.12	1.17973e-89	Tfh-CM	Il10ra
493	Syt11	1.79315e-93	-0.771922	0.124	0.467	2.70981e-89	Tfh-CM	Syt11
494	Itm2c.2	1.80279e-93	-0.69793	0.501	0.766	2.72438e-89	Tfh-CM	Itm2c
495	Nrp1	4.62928e-93	-0.788974	0.073	0.397	6.99577e-89	Tfh-CM	Nrp1
496	Smc6	1.89145e-92	0.633515	0.67	0.325	2.85836e-88	Tfh-CM	Smc6
497	Itm2b	2.33724e-92	-0.472141	0.972	0.988	3.53204e-88	Tfh-CM	Itm2b
498	H2.K1.1	9.97805e-91	-0.421764	0.999	0.998	1.50788e-86	Tfh-CM	H2.K1
499	St3gal6	4.79833e-89	0.400792	0.193	0.018	7.25124e-85	Tfh-CM	St3gal6
500	Cd40lg.3	5.1912e-87	-0.86059	0.063	0.372	7.84494e-83	Tfh-CM	Cd40lg
501	Ndfip1	6.85658e-87	-0.50214	0.815	0.916	1.03617e-82	Tfh-CM	Ndfip1
502	Rps7	3.67483e-86	0.318519	1	0.995	5.5534e-82	Tfh-CM	Rps7
503	Lgals1.2	3.80288e-86	-0.935241	0.415	0.697	5.74691e-82	Tfh-CM	Lgals1
504	Tiam1	9.10437e-85	-0.735403	0.092	0.411	1.37585e-80	Tfh-CM	Tiam1
505	Ctla4.2	1.22018e-84	-0.924901	0.166	0.484	1.84394e-80	Tfh-CM	Ctla4
506	Itga9	3.60352e-84	0.261931	0.109	0.003	5.44564e-80	Tfh-CM	Itga9
507	Rpl10a	8.6274e-84	0.345821	1	0.984	1.30377e-79	Tfh-CM	Rpl10a
508	Arhgap20	2.15942e-83	0.337931	0.119	0.004	3.26332e-79	Tfh-CM	Arhgap20
509	Slfn2	1.73597e-82	-0.636875	0.53	0.78	2.62339e-78	Tfh-CM	Slfn2
510	Tec	4.10529e-81	0.390859	0.2	0.023	6.20392e-77	Tfh-CM	Tec
511	Rps10	9.07719e-81	0.258245	1	0.999	1.37174e-76	Tfh-CM	Rps10
512	Rpl32	1.27981e-80	0.291048	1	0.998	1.93404e-76	Tfh-CM	Rpl32
513	Sccpdh	1.97627e-80	-0.810315	0.059	0.345	2.98654e-76	Tfh-CM	Sccpdh
514	Rps3	3.25863e-80	0.276554	1	0.998	4.92444e-76	Tfh-CM	Rps3
515	Tubb2a.1	9.7835e-80	0.637896	0.388	0.109	1.47848e-75	Tfh-CM	Tubb2a
516	Rps9	1.55144e-79	0.276184	0.999	0.998	2.34453e-75	Tfh-CM	Rps9
517	Batf.2	1.20654e-78	-0.894781	0.288	0.596	1.82332e-74	Tfh-CM	Batf
518	Psme2	1.41143e-78	-0.56549	0.72	0.862	2.13295e-74	Tfh-CM	Psme2
519	Rpl28	2.26052e-78	0.301713	0.999	0.996	3.4161e-74	Tfh-CM	Rpl28
520	Cyfip1	2.50105e-77	-0.707695	0.08	0.368	3.77959e-73	Tfh-CM	Cyfip1
521	Ptpn11.3	9.40731e-76	-0.744768	0.286	0.545	1.42163e-71	Tfh-CM	Ptpn11
522	Nr4a2	1.1162e-75	0.634581	0.178	0.019	1.68681e-71	Tfh-CM	Nr4a2
523	Dglucy	3.88042e-75	0.33679	0.152	0.012	5.86409e-71	Tfh-CM	Dglucy
524	Ms4a4c	4.21779e-75	0.501192	0.268	0.054	6.37392e-71	Tfh-CM	Ms4a4c
525	Ikzf1.1	1.03237e-74	0.556347	0.603	0.295	1.56012e-70	Tfh-CM	Ikzf1
526	Grap2	3.68359e-74	0.512437	0.359	0.101	5.56664e-70	Tfh-CM	Grap2
527	Cd83.3	1.13259e-73	-0.942685	0.058	0.335	1.71156e-69	Tfh-CM	Cd83
528	Pdia3	4.89556e-73	-0.566111	0.666	0.836	7.39818e-69	Tfh-CM	Pdia3
529	Marcksl1.2	8.0138e-72	0.540016	0.632	0.305	1.21105e-67	Tfh-CM	Marcksl1
530	Tox2	1.34385e-71	-0.682846	0.091	0.376	2.03083e-67	Tfh-CM	Tox2
531	Cnn3	1.34886e-71	0.275949	0.121	0.006	2.0384e-67	Tfh-CM	Cnn3
532	Ap3s1	3.25677e-71	0.5423	0.524	0.232	4.92163e-67	Tfh-CM	Ap3s1
533	Gapdh	1.29529e-70	-0.510697	0.775	0.877	1.95745e-66	Tfh-CM	Gapdh
534	Kdm5b	4.82282e-70	0.518011	0.527	0.225	7.28825e-66	Tfh-CM	Kdm5b
535	Gtf2i.1	9.72928e-70	0.543465	0.614	0.305	1.47029e-65	Tfh-CM	Gtf2i
536	Rps5	2.36737e-69	0.258062	0.999	0.998	3.57757e-65	Tfh-CM	Rps5
537	Ttc3	1.39985e-68	0.527821	0.552	0.246	2.11546e-64	Tfh-CM	Ttc3
538	Zap70.1	4.48318e-68	-0.563019	0.647	0.803	6.77499e-64	Tfh-CM	Zap70
539	Lef1os1	4.46799e-67	0.393733	0.185	0.027	6.75202e-63	Tfh-CM	Lef1os1
540	Actn1	8.18919e-67	0.519682	0.291	0.075	1.23755e-62	Tfh-CM	Actn1
541	Tnfsf8.3	9.0492e-67	-0.985331	0.229	0.467	1.36751e-62	Tfh-CM	Tnfsf8
542	St8sia6	1.44287e-66	0.31514	0.12	0.007	2.18046e-62	Tfh-CM	St8sia6
543	Asb2	2.90437e-66	-0.681363	0.026	0.255	4.38909e-62	Tfh-CM	Asb2
544	Rasgrp1	2.04465e-65	0.531328	0.513	0.224	3.08988e-61	Tfh-CM	Rasgrp1
545	Hmgn1	2.44833e-65	0.503168	0.727	0.445	3.69991e-61	Tfh-CM	Hmgn1
546	Prkca.1	1.24058e-64	-0.67928	0.4	0.604	1.87477e-60	Tfh-CM	Prkca
547	Rack1	1.52312e-64	0.314717	0.992	0.955	2.30173e-60	Tfh-CM	Rack1
548	Prrc2c	4.51019e-64	0.468831	0.812	0.623	6.81581e-60	Tfh-CM	Prrc2c
549	Nsg2.2	3.41799e-63	0.481993	0.594	0.288	5.16527e-59	Tfh-CM	Nsg2
550	Ctla2a	5.07665e-63	0.513388	0.159	0.019	7.67184e-59	Tfh-CM	Ctla2a
551	Nt5e	1.00264e-62	-0.642226	0.159	0.434	1.51518e-58	Tfh-CM	Nt5e
552	Cdk5rap3	1.0841e-62	0.477567	0.446	0.177	1.63829e-58	Tfh-CM	Cdk5rap3
553	Rilpl2	2.64013e-62	-0.713534	0.255	0.518	3.98977e-58	Tfh-CM	Rilpl2
554	Rasgrp2	8.70937e-62	0.535005	0.305	0.087	1.31616e-57	Tfh-CM	Rasgrp2
555	Gpr183.1	1.06366e-61	0.581328	0.532	0.243	1.6074e-57	Tfh-CM	Gpr183
556	Timp2	1.4649e-60	-0.590049	0.11	0.367	2.21375e-56	Tfh-CM	Timp2
557	Mcoln3	1.50724e-60	0.287714	0.156	0.019	2.27775e-56	Tfh-CM	Mcoln3
558	Hsdl2	1.66936e-60	0.426863	0.31	0.09	2.52273e-56	Tfh-CM	Hsdl2
559	Cers6	5.48631e-60	0.313564	0.174	0.025	8.29091e-56	Tfh-CM	Cers6
560	Cybb.1	8.13999e-60	-0.596126	0.05	0.284	1.23011e-55	Tfh-CM	Cybb
561	Vsir	1.67327e-59	-0.621319	0.257	0.514	2.52865e-55	Tfh-CM	Vsir
562	AU020206.1	2.72099e-59	-0.607917	0.087	0.323	4.11197e-55	Tfh-CM	AU020206
563	Psen2.1	3.34519e-59	-0.603203	0.211	0.455	5.05525e-55	Tfh-CM	Psen2
564	Rpl35	4.11175e-59	0.282794	1	0.988	6.21367e-55	Tfh-CM	Rpl35
565	Samhd1	1.3051e-58	-0.628583	0.283	0.554	1.97227e-54	Tfh-CM	Samhd1
566	H1f0	2.40945e-58	-0.684782	0.095	0.346	3.64116e-54	Tfh-CM	H1f0
567	Gm2682.2	2.31451e-57	0.527349	0.301	0.091	3.49769e-53	Tfh-CM	Gm2682
568	Mpp1	2.32842e-57	0.479752	0.502	0.231	3.51871e-53	Tfh-CM	Mpp1
569	Evl	1.39386e-56	0.4493	0.721	0.445	2.1064e-52	Tfh-CM	Evl
570	Actg1	3.10746e-56	0.317806	1	0.996	4.69599e-52	Tfh-CM	Actg1
571	Sesn1	1.73917e-55	0.458324	0.346	0.117	2.62823e-51	Tfh-CM	Sesn1
572	Foxp3.3	1.99297e-55	-0.811947	0.068	0.287	3.01178e-51	Tfh-CM	Foxp3
573	Tnfsf11	4.08654e-55	-0.6036	0.076	0.301	6.17558e-51	Tfh-CM	Tnfsf11
574	Dapl1	6.54609e-55	0.433728	0.105	0.008	9.89246e-51	Tfh-CM	Dapl1
575	Rpl15	7.72483e-55	0.259217	1	0.994	1.16738e-50	Tfh-CM	Rpl15
576	Plscr3	9.46635e-55	0.352902	0.248	0.062	1.43056e-50	Tfh-CM	Plscr3
577	Casp4	1.0017e-54	-0.560348	0.08	0.306	1.51377e-50	Tfh-CM	Casp4
578	Treml2	5.18652e-54	0.295069	0.142	0.018	7.83787e-50	Tfh-CM	Treml2
579	Malt1	6.62231e-54	-0.658456	0.193	0.438	1.00076e-49	Tfh-CM	Malt1
580	Elf1	2.8197e-53	0.421811	0.806	0.581	4.26112e-49	Tfh-CM	Elf1
581	Il6ra.2	2.92733e-53	-0.579539	0.099	0.34	4.42378e-49	Tfh-CM	Il6ra
582	Rps19	3.59511e-52	0.252164	0.999	0.994	5.43293e-48	Tfh-CM	Rps19
583	Stx11	5.55157e-52	-0.626707	0.12	0.344	8.38953e-48	Tfh-CM	Stx11
584	Pde3b	6.26511e-52	0.319016	0.196	0.041	9.46783e-48	Tfh-CM	Pde3b
585	Angptl2.3	1.31846e-51	-0.608078	0.032	0.228	1.99245e-47	Tfh-CM	Angptl2
586	Sostdc1.3	2.66881e-51	-1.65874	0.061	0.233	4.03311e-47	Tfh-CM	Sostdc1
587	Ttc39c	4.18811e-51	-0.485726	0.041	0.237	6.32908e-47	Tfh-CM	Ttc39c
588	Itgb1.2	1.01286e-50	-0.702499	0.371	0.585	1.53064e-46	Tfh-CM	Itgb1
589	Plcxd2	1.39453e-50	0.34038	0.212	0.048	2.10742e-46	Tfh-CM	Plcxd2
590	Casp1	1.52679e-50	-0.526376	0.137	0.376	2.30729e-46	Tfh-CM	Casp1
591	Lag3	3.26946e-50	-0.732345	0.299	0.505	4.94081e-46	Tfh-CM	Lag3
592	Junb.2	3.29011e-50	-0.610483	0.49	0.683	4.97201e-46	Tfh-CM	Junb
593	Cxcr3.2	3.91703e-50	-0.667021	0.117	0.333	5.91941e-46	Tfh-CM	Cxcr3
594	Eef1b2	7.11101e-50	0.282732	0.986	0.95	1.07462e-45	Tfh-CM	Eef1b2
595	Il2rb.1	1.27258e-49	-0.512739	0.404	0.633	1.92312e-45	Tfh-CM	Il2rb
596	S100a4.2	1.63303e-49	-0.667365	0.029	0.206	2.46784e-45	Tfh-CM	S100a4
597	Ascl2.3	1.95739e-49	-0.560358	0.014	0.181	2.95801e-45	Tfh-CM	Ascl2
598	Pim1.3	3.97422e-49	-0.722358	0.175	0.388	6.00585e-45	Tfh-CM	Pim1
599	Prdx1	5.74715e-49	-0.409031	0.665	0.803	8.6851e-45	Tfh-CM	Prdx1
600	Cd74.3	2.72292e-48	-1.00408	0.108	0.309	4.11488e-44	Tfh-CM	Cd74
601	Cst7.2	3.50456e-48	-0.607902	0.342	0.567	5.2961e-44	Tfh-CM	Cst7
602	Serp1	4.64513e-48	0.451016	0.706	0.464	7.01972e-44	Tfh-CM	Serp1
603	Sting1.1	5.79642e-48	-0.543176	0.288	0.509	8.75955e-44	Tfh-CM	Sting1
604	Fkbp1a	7.66619e-48	-0.407748	0.652	0.794	1.15851e-43	Tfh-CM	Fkbp1a
605	Grn	9.91191e-48	-0.485343	0.061	0.256	1.49789e-43	Tfh-CM	Grn
606	Tspo	1.21804e-47	-0.394781	0.717	0.817	1.8407e-43	Tfh-CM	Tspo
607	Sdcbp2	2.99763e-47	-0.484953	0.054	0.25	4.53002e-43	Tfh-CM	Sdcbp2
608	Gstp3	7.05832e-47	-0.547971	0.299	0.512	1.06665e-42	Tfh-CM	Gstp3
609	Cyba.3	7.70682e-47	-0.440018	0.756	0.815	1.16465e-42	Tfh-CM	Cyba
610	Rcsd1	8.29476e-47	0.436386	0.571	0.316	1.2535e-42	Tfh-CM	Rcsd1
611	Tia1	1.29987e-46	0.428948	0.483	0.237	1.96436e-42	Tfh-CM	Tia1
612	Ptprcap	1.49497e-46	-0.334491	0.937	0.968	2.25919e-42	Tfh-CM	Ptprcap
613	Hacd3.1	1.71535e-46	-0.528205	0.246	0.452	2.59223e-42	Tfh-CM	Hacd3
614	Itgb7.1	1.86884e-46	-0.566103	0.274	0.523	2.82419e-42	Tfh-CM	Itgb7
615	Ftl1	6.26339e-46	0.261044	0.997	0.983	9.46524e-42	Tfh-CM	Ftl1
616	Gna13.1	2.20936e-45	-0.550465	0.273	0.483	3.33878e-41	Tfh-CM	Gna13
617	B4galnt1	2.66739e-45	0.410392	0.788	0.58	4.03096e-41	Tfh-CM	B4galnt1
618	Cd55	4.74726e-45	0.308004	0.177	0.037	7.17405e-41	Tfh-CM	Cd55
619	Il1r2.3	5.14997e-45	-0.808992	0.026	0.204	7.78263e-41	Tfh-CM	Il1r2
620	Tpi1.1	6.74603e-45	-0.649728	0.345	0.505	1.01946e-40	Tfh-CM	Tpi1
621	Matk.1	6.88591e-45	-0.588014	0.152	0.354	1.0406e-40	Tfh-CM	Matk
622	Rora	7.50497e-45	-0.462854	0.036	0.212	1.13415e-40	Tfh-CM	Rora
623	Cbl	1.52395e-44	0.432097	0.531	0.281	2.303e-40	Tfh-CM	Cbl
624	Txn1	1.6331e-44	-0.430185	0.455	0.609	2.46794e-40	Tfh-CM	Txn1
625	Gimap1	3.02771e-44	-0.395124	0.714	0.839	4.57548e-40	Tfh-CM	Gimap1
626	H2.Ob	3.48967e-44	0.383816	0.206	0.053	5.27359e-40	Tfh-CM	H2.Ob
627	Ndufa13	4.37283e-44	-0.324782	0.799	0.864	6.60822e-40	Tfh-CM	Ndufa13
628	Cox8a	7.31703e-44	-0.281299	0.931	0.953	1.10575e-39	Tfh-CM	Cox8a
629	Hmga1	7.6478e-44	0.397248	0.352	0.141	1.15574e-39	Tfh-CM	Hmga1
630	Slamf6.2	2.32299e-43	0.404788	0.797	0.583	3.51051e-39	Tfh-CM	Slamf6
631	Maco1	2.78508e-43	0.294798	0.189	0.044	4.20881e-39	Tfh-CM	Maco1
632	Gpr68	4.30249e-43	-0.427167	0.041	0.212	6.50193e-39	Tfh-CM	Gpr68
633	Raf1	5.83021e-43	-0.521315	0.229	0.44	8.81062e-39	Tfh-CM	Raf1
634	Ccdc28b.2	8.63616e-43	-0.493078	0.108	0.314	1.3051e-38	Tfh-CM	Ccdc28b
635	Foxn3	2.4781e-42	0.393679	0.537	0.288	3.7449e-38	Tfh-CM	Foxn3
636	Rnh1	1.73511e-41	-0.451571	0.303	0.497	2.6221e-37	Tfh-CM	Rnh1
637	Prkch.2	2.28284e-41	0.380058	0.843	0.697	3.44983e-37	Tfh-CM	Prkch
638	Nfil3	2.9203e-41	-0.465606	0.036	0.196	4.41316e-37	Tfh-CM	Nfil3
639	Podnl1	3.29568e-41	-0.386086	0.014	0.162	4.98043e-37	Tfh-CM	Podnl1
640	Celf2	4.48968e-41	0.379982	0.796	0.601	6.78481e-37	Tfh-CM	Celf2
641	Ptpn1	4.93498e-41	-0.427649	0.535	0.69	7.45773e-37	Tfh-CM	Ptpn1
642	Wls.2	5.30202e-41	-0.503159	0.102	0.298	8.01242e-37	Tfh-CM	Wls
643	Egln3.1	6.18567e-41	-0.445479	0.041	0.207	9.34778e-37	Tfh-CM	Egln3
644	Gramd4	8.88464e-41	0.264254	0.179	0.043	1.34265e-36	Tfh-CM	Gramd4
645	Vamp4	1.86166e-40	0.400397	0.495	0.264	2.81334e-36	Tfh-CM	Vamp4
646	Rasgef1a	3.7164e-40	0.26874	0.186	0.048	5.61623e-36	Tfh-CM	Rasgef1a
647	Man1a	4.43451e-40	0.394269	0.331	0.135	6.70143e-36	Tfh-CM	Man1a
648	Apobec3	4.91658e-40	-0.425202	0.589	0.745	7.42993e-36	Tfh-CM	Apobec3
649	Pitpnc1	6.7258e-40	0.406391	0.517	0.28	1.0164e-35	Tfh-CM	Pitpnc1
650	Vamp5	7.72928e-40	-0.489491	0.192	0.374	1.16805e-35	Tfh-CM	Vamp5
651	Bcl2a1b	8.92611e-40	-0.480543	0.137	0.336	1.34891e-35	Tfh-CM	Bcl2a1b
652	Ube2l6	9.6043e-40	-0.3591	0.011	0.153	1.4514e-35	Tfh-CM	Ube2l6
653	Rab11a	9.98084e-40	-0.451135	0.364	0.531	1.5083e-35	Tfh-CM	Rab11a
654	Hspa5	1.01884e-39	-0.487081	0.634	0.775	1.53968e-35	Tfh-CM	Hspa5
655	Klf3	1.46753e-39	0.484879	0.534	0.322	2.21774e-35	Tfh-CM	Klf3
656	Nav2.1	1.7513e-39	-0.537697	0.048	0.221	2.64656e-35	Tfh-CM	Nav2
657	Selplg.1	2.45665e-39	0.427918	0.63	0.391	3.71249e-35	Tfh-CM	Selplg
658	Gpr174	2.91092e-39	0.374906	0.345	0.144	4.39898e-35	Tfh-CM	Gpr174
659	Mrpl52	5.32538e-39	-0.349377	0.668	0.809	8.04771e-35	Tfh-CM	Mrpl52
660	Glrx.2	5.81279e-39	-0.583166	0.163	0.346	8.78429e-35	Tfh-CM	Glrx
661	Xdh	8.73382e-39	0.36671	0.19	0.054	1.31985e-34	Tfh-CM	Xdh
662	Add3	1.03974e-38	0.395607	0.459	0.234	1.57125e-34	Tfh-CM	Add3
663	Ddit4	1.08737e-38	-0.510399	0.513	0.658	1.64324e-34	Tfh-CM	Ddit4
664	Tapbp	1.19383e-38	-0.438235	0.441	0.614	1.80412e-34	Tfh-CM	Tapbp
665	Gzmk.1	2.18678e-38	0.669953	0.226	0.07	3.30466e-34	Tfh-CM	Gzmk
666	Bhlhe40.1	2.54833e-38	-0.527611	0.057	0.225	3.85104e-34	Tfh-CM	Bhlhe40
667	Serpina3g.3	3.72727e-38	-0.541544	0.032	0.19	5.63265e-34	Tfh-CM	Serpina3g
668	Clic1	4.5305e-38	-0.290032	0.851	0.918	6.84649e-34	Tfh-CM	Clic1
669	Pou2af1	5.06085e-38	0.434827	0.368	0.166	7.64795e-34	Tfh-CM	Pou2af1
670	Ltb	5.31991e-38	-0.399544	0.844	0.926	8.03945e-34	Tfh-CM	Ltb
671	Gstp1	5.69475e-38	-0.36334	0.615	0.736	8.6059e-34	Tfh-CM	Gstp1
672	Cd3d	6.47386e-38	-0.267444	0.993	0.99	9.7833e-34	Tfh-CM	Cd3d
673	Ucp2	7.31877e-38	-0.300937	0.959	0.976	1.10601e-33	Tfh-CM	Ucp2
674	Tcf7.3	1.05079e-37	0.277655	0.855	0.641	1.58795e-33	Tfh-CM	Tcf7
675	Tspan31	1.19635e-37	-0.396715	0.068	0.247	1.80792e-33	Tfh-CM	Tspan31
676	A630001G21Rik	1.22946e-37	0.391291	0.321	0.139	1.85796e-33	Tfh-CM	A630001G21Rik
677	Crybg1	1.7506e-37	0.307911	0.226	0.071	2.6455e-33	Tfh-CM	Crybg1
678	S100a13	2.35047e-37	-0.39728	0.411	0.568	3.55202e-33	Tfh-CM	S100a13
679	Impdh1	2.48989e-37	0.311665	0.298	0.116	3.76272e-33	Tfh-CM	Impdh1
680	Otulinl	3.26803e-37	0.387936	0.488	0.263	4.93865e-33	Tfh-CM	Otulinl
681	Pde2a	3.75758e-37	0.2892	0.153	0.033	5.67845e-33	Tfh-CM	Pde2a
682	Ccr8.3	4.71978e-37	-0.554187	0.021	0.165	7.13253e-33	Tfh-CM	Ccr8
683	Jund	5.44916e-37	-0.478393	0.425	0.576	8.23477e-33	Tfh-CM	Jund
684	Rgs10	5.85546e-37	-0.452191	0.672	0.782	8.84876e-33	Tfh-CM	Rgs10
685	Kbtbd11	6.62061e-37	0.407842	0.372	0.174	1.00051e-32	Tfh-CM	Kbtbd11
686	Bcl2a1d	7.3485e-37	-0.402731	0.054	0.213	1.11051e-32	Tfh-CM	Bcl2a1d
687	Ncf4	8.59261e-37	-0.419502	0.091	0.271	1.29852e-32	Tfh-CM	Ncf4
688	Ptpn13	9.04198e-37	-0.400808	0.048	0.207	1.36642e-32	Tfh-CM	Ptpn13
689	Npm1	1.33257e-36	0.363821	0.902	0.854	2.01378e-32	Tfh-CM	Npm1
690	Ahnak.1	1.41935e-36	-0.570923	0.164	0.366	2.14492e-32	Tfh-CM	Ahnak
691	Lcp1	1.56325e-36	-0.317353	0.865	0.917	2.36239e-32	Tfh-CM	Lcp1
692	Odc1	1.57787e-36	-0.496368	0.248	0.463	2.38448e-32	Tfh-CM	Odc1
693	Ctsz	3.64696e-36	-0.463693	0.203	0.379	5.51128e-32	Tfh-CM	Ctsz
694	Syngr2	4.36018e-36	-0.427301	0.262	0.436	6.58911e-32	Tfh-CM	Syngr2
695	Cux1	5.87191e-36	0.351979	0.367	0.167	8.87363e-32	Tfh-CM	Cux1
696	Rinl	8.33871e-36	-0.340925	0.68	0.761	1.26015e-31	Tfh-CM	Rinl
697	Grcc10	9.76957e-36	-0.385233	0.566	0.686	1.47638e-31	Tfh-CM	Grcc10
698	Plekho1.2	1.19223e-35	-0.42098	0.046	0.192	1.8017e-31	Tfh-CM	Plekho1
699	Pde7a	1.20662e-35	0.343723	0.281	0.108	1.82344e-31	Tfh-CM	Pde7a
700	Mif4gd	1.52164e-35	-0.449501	0.226	0.427	2.2995e-31	Tfh-CM	Mif4gd
701	Ces2c.1	2.20049e-35	-0.42143	0.032	0.183	3.32538e-31	Tfh-CM	Ces2c
702	Tnfrsf1b.3	2.30674e-35	-0.496907	0.084	0.255	3.48595e-31	Tfh-CM	Tnfrsf1b
703	Sh3bgrl3	2.52836e-35	-0.288501	0.901	0.932	3.82086e-31	Tfh-CM	Sh3bgrl3
704	Ube2e3	4.39204e-35	0.309736	0.297	0.119	6.63725e-31	Tfh-CM	Ube2e3
705	St3gal4	4.67807e-35	0.282977	0.196	0.057	7.0695e-31	Tfh-CM	St3gal4
706	Gm30211	5.11541e-35	-0.831943	0.033	0.182	7.7304e-31	Tfh-CM	Gm30211
707	Cbx1	5.39792e-35	0.357593	0.552	0.328	8.15734e-31	Tfh-CM	Cbx1
708	Chd9	6.98054e-35	-0.456597	0.308	0.471	1.0549e-30	Tfh-CM	Chd9
709	Ncmap.3	6.98777e-35	-0.465133	0.029	0.17	1.05599e-30	Tfh-CM	Ncmap
710	Entr1	7.18013e-35	0.31984	0.338	0.148	1.08506e-30	Tfh-CM	Entr1
711	Pecam1	1.49114e-34	0.378693	0.366	0.171	2.25341e-30	Tfh-CM	Pecam1
712	Spock2	1.87338e-34	-0.421503	0.054	0.213	2.83106e-30	Tfh-CM	Spock2
713	Uqcr10	7.76464e-34	-0.331871	0.596	0.705	1.17339e-29	Tfh-CM	Uqcr10
714	Art2b	9.37632e-34	-0.55749	0.25	0.416	1.41695e-29	Tfh-CM	Art2b
715	Ptpn5	1.37133e-33	-0.349484	0.015	0.139	2.07235e-29	Tfh-CM	Ptpn5
716	Gm19585	2.05441e-33	0.302633	0.217	0.071	3.10463e-29	Tfh-CM	Gm19585
717	Mdfic	2.19005e-33	-0.3843	0.073	0.221	3.30961e-29	Tfh-CM	Mdfic
718	Gimap4.1	2.60458e-33	-0.396498	0.571	0.759	3.93604e-29	Tfh-CM	Gimap4
719	Zyx	2.62981e-33	0.422765	0.545	0.356	3.97417e-29	Tfh-CM	Zyx
720	Pglyrp1.2	2.65653e-33	-0.430638	0.414	0.586	4.01455e-29	Tfh-CM	Pglyrp1
721	Hmgn3	3.15865e-33	-0.320895	0.025	0.159	4.77335e-29	Tfh-CM	Hmgn3
722	Coro1b	5.56776e-33	-0.34236	0.589	0.708	8.41399e-29	Tfh-CM	Coro1b
723	Dbi	7.88601e-33	-0.389124	0.292	0.469	1.19173e-28	Tfh-CM	Dbi
724	Plaat3	9.2727e-33	-0.376162	0.422	0.555	1.40129e-28	Tfh-CM	Plaat3
725	Isg20	1.49687e-32	-0.423236	0.102	0.275	2.26207e-28	Tfh-CM	Isg20
726	Dpp4	2.32498e-32	0.316882	0.284	0.116	3.51351e-28	Tfh-CM	Dpp4
727	Il21.3	2.32752e-32	-0.413153	0.022	0.155	3.51734e-28	Tfh-CM	Il21
728	Snx2	2.37211e-32	-0.406012	0.303	0.468	3.58474e-28	Tfh-CM	Snx2
729	Tmem154.1	2.45041e-32	-0.396484	0.047	0.188	3.70306e-28	Tfh-CM	Tmem154
730	Cnot6l	3.01035e-32	0.361474	0.47	0.262	4.54924e-28	Tfh-CM	Cnot6l
731	Arl5c	3.15672e-32	0.38175	0.37	0.182	4.77043e-28	Tfh-CM	Arl5c
732	Spcs1	3.48684e-32	-0.360002	0.622	0.713	5.26931e-28	Tfh-CM	Spcs1
733	M6pr	5.00797e-32	-0.378504	0.41	0.554	7.56804e-28	Tfh-CM	M6pr
734	Il17ra	7.0074e-32	0.330409	0.268	0.107	1.05896e-27	Tfh-CM	Il17ra
735	Ptp4a3	7.13544e-32	0.351471	0.426	0.223	1.07831e-27	Tfh-CM	Ptp4a3
736	Cebpa	9.31871e-32	-0.370609	0.026	0.163	1.40824e-27	Tfh-CM	Cebpa
737	Stk38	1.14742e-31	0.380208	0.466	0.265	1.73399e-27	Tfh-CM	Stk38
738	Pck2.1	1.32186e-31	-0.373503	0.044	0.183	1.9976e-27	Tfh-CM	Pck2
739	Irf8	1.47998e-31	0.272598	0.183	0.056	2.23654e-27	Tfh-CM	Irf8
740	P2rx7	2.05181e-31	-0.410081	0.084	0.244	3.1007e-27	Tfh-CM	P2rx7
741	Lpxn	2.57915e-31	-0.38393	0.306	0.455	3.89761e-27	Tfh-CM	Lpxn
742	Igf1r	2.74251e-31	-0.400482	0.054	0.197	4.14448e-27	Tfh-CM	Igf1r
743	Susd3	2.87597e-31	-0.389714	0.117	0.273	4.34616e-27	Tfh-CM	Susd3
744	Klhl6	3.66489e-31	0.386211	0.389	0.203	5.53839e-27	Tfh-CM	Klhl6
745	Usp3	4.1352e-31	0.302883	0.343	0.161	6.24911e-27	Tfh-CM	Usp3
746	Arhgef1	5.49055e-31	0.334666	0.789	0.651	8.29732e-27	Tfh-CM	Arhgef1
747	Mphosph9	1.15493e-30	0.251639	0.175	0.052	1.74533e-26	Tfh-CM	Mphosph9
748	Tle5	1.20218e-30	-0.374087	0.457	0.608	1.81673e-26	Tfh-CM	Tle5
749	Rab3ip	1.35141e-30	0.319271	0.246	0.096	2.04225e-26	Tfh-CM	Rab3ip
750	Arhgap9	1.51294e-30	0.356842	0.497	0.295	2.28636e-26	Tfh-CM	Arhgap9
751	Vps37b	1.59276e-30	0.313846	0.292	0.125	2.40699e-26	Tfh-CM	Vps37b
752	Rabgap1l	2.42286e-30	-0.397294	0.426	0.596	3.66142e-26	Tfh-CM	Rabgap1l
753	Nfatc1	2.49285e-30	-0.412706	0.443	0.594	3.76719e-26	Tfh-CM	Nfatc1
754	Tspan32	2.82089e-30	-0.296711	0.72	0.826	4.26292e-26	Tfh-CM	Tspan32
755	Spcs2	2.95873e-30	-0.299552	0.599	0.667	4.47123e-26	Tfh-CM	Spcs2
756	Cd81.3	3.10316e-30	-0.477173	0.353	0.413	4.6895e-26	Tfh-CM	Cd81
757	Shisa5.2	3.18715e-30	-0.262968	0.988	0.993	4.81642e-26	Tfh-CM	Shisa5
758	Rgs16.1	3.59682e-30	-0.546853	0.163	0.334	5.43551e-26	Tfh-CM	Rgs16
759	Tank	3.75171e-30	-0.396387	0.31	0.445	5.66958e-26	Tfh-CM	Tank
760	Tax1bp3	5.26579e-30	0.283554	0.206	0.07	7.95766e-26	Tfh-CM	Tax1bp3
761	Tnf	6.37291e-30	-0.429433	0.04	0.171	9.63074e-26	Tfh-CM	Tnf
762	Ssh2	6.91139e-30	0.366905	0.513	0.307	1.04445e-25	Tfh-CM	Ssh2
763	Rabac1	7.67598e-30	-0.363558	0.516	0.641	1.15999e-25	Tfh-CM	Rabac1
764	Sidt1	9.62292e-30	0.364038	0.239	0.097	1.45422e-25	Tfh-CM	Sidt1
765	Hnrnpll	1.04421e-29	-0.393021	0.112	0.272	1.57801e-25	Tfh-CM	Hnrnpll
766	Zmynd11	1.09807e-29	0.284342	0.266	0.11	1.65941e-25	Tfh-CM	Zmynd11
767	Trat1	1.30791e-29	0.252986	0.218	0.081	1.97651e-25	Tfh-CM	Trat1
768	Hnrnpab	1.38995e-29	0.336304	0.665	0.504	2.1005e-25	Tfh-CM	Hnrnpab
769	Ripor2.2	1.59078e-29	0.29049	0.483	0.279	2.40399e-25	Tfh-CM	Ripor2
770	Lbh	1.69348e-29	-0.378655	0.563	0.672	2.55918e-25	Tfh-CM	Lbh
771	Emp3	1.74733e-29	-0.46934	0.375	0.547	2.64057e-25	Tfh-CM	Emp3
772	Ets1	1.90112e-29	0.292452	0.906	0.798	2.87298e-25	Tfh-CM	Ets1
773	S1pr1.2	3.11964e-29	0.406712	0.434	0.248	4.7144e-25	Tfh-CM	S1pr1
774	Ranbp10	3.2899e-29	0.261233	0.217	0.078	4.9717e-25	Tfh-CM	Ranbp10
775	X1810006J02Rik	3.4941e-29	0.283496	0.163	0.047	5.28028e-25	Tfh-CM	X1810006J02Rik
776	Fam20a.2	5.00465e-29	-0.315148	0.008	0.109	7.56303e-25	Tfh-CM	Fam20a
777	Sipa1l1	5.81616e-29	0.320036	0.277	0.118	8.78938e-25	Tfh-CM	Sipa1l1
778	Plek	6.3502e-29	0.266203	0.157	0.044	9.59642e-25	Tfh-CM	Plek
779	Raly	6.66486e-29	0.300128	0.772	0.596	1.00719e-24	Tfh-CM	Raly
780	Map4k4	9.32288e-29	0.272963	0.339	0.165	1.40887e-24	Tfh-CM	Map4k4
781	Slc22a15	1.02543e-28	-0.333118	0.046	0.18	1.54963e-24	Tfh-CM	Slc22a15
782	Tsc22d3	1.13926e-28	0.411032	0.341	0.177	1.72165e-24	Tfh-CM	Tsc22d3
783	Map2k3	1.26284e-28	-0.368822	0.131	0.284	1.9084e-24	Tfh-CM	Map2k3
784	Dock10	1.30289e-28	0.312547	0.546	0.338	1.96893e-24	Tfh-CM	Dock10
785	Cblb	1.64777e-28	0.307247	0.381	0.196	2.49011e-24	Tfh-CM	Cblb
786	Calr	1.7043e-28	-0.384201	0.44	0.544	2.57553e-24	Tfh-CM	Calr
787	Elk3	1.86658e-28	0.340008	0.345	0.173	2.82078e-24	Tfh-CM	Elk3
788	Ppp1r18	1.91314e-28	-0.316316	0.658	0.749	2.89113e-24	Tfh-CM	Ppp1r18
789	Samsn1.1	2.02113e-28	-0.442309	0.243	0.412	3.05434e-24	Tfh-CM	Samsn1
790	Pgam1.1	2.06132e-28	-0.367037	0.439	0.564	3.11507e-24	Tfh-CM	Pgam1
791	Myo1f	2.41333e-28	-0.332411	0.036	0.167	3.64702e-24	Tfh-CM	Myo1f
792	Psme1	2.73245e-28	-0.268589	0.833	0.878	4.12928e-24	Tfh-CM	Psme1
793	Scml4	3.11195e-28	0.251	0.161	0.047	4.70278e-24	Tfh-CM	Scml4
794	Sptbn1	3.22032e-28	0.350216	0.543	0.346	4.86655e-24	Tfh-CM	Sptbn1
795	Mthfd2	3.33244e-28	-0.367925	0.143	0.286	5.03599e-24	Tfh-CM	Mthfd2
796	Osbpl3	4.10633e-28	-0.317008	0.032	0.154	6.20549e-24	Tfh-CM	Osbpl3
797	Ldha	5.63602e-28	-0.30066	0.804	0.868	8.51715e-24	Tfh-CM	Ldha
798	Plk3	5.94663e-28	-0.358683	0.054	0.19	8.98655e-24	Tfh-CM	Plk3
799	Ppp1r14b.2	6.13355e-28	-0.469593	0.221	0.306	9.26901e-24	Tfh-CM	Ppp1r14b
800	Gm14718.2	6.15842e-28	-0.321543	0.015	0.128	9.3066e-24	Tfh-CM	Gm14718
801	Itgb8	7.2786e-28	-0.408578	0.077	0.208	1.09994e-23	Tfh-CM	Itgb8
802	Psmb9	7.66407e-28	-0.314972	0.589	0.674	1.15819e-23	Tfh-CM	Psmb9
803	Rarg	8.3026e-28	-0.311631	0.03	0.144	1.25469e-23	Tfh-CM	Rarg
804	Ptpn6	1.08683e-27	-0.379709	0.341	0.483	1.64242e-23	Tfh-CM	Ptpn6
805	Gpi1	3.30408e-27	-0.292043	0.71	0.804	4.99312e-23	Tfh-CM	Gpi1
806	Klhl24	4.43022e-27	0.308841	0.401	0.217	6.69495e-23	Tfh-CM	Klhl24
807	Evi2a	5.48817e-27	-0.294215	0.028	0.142	8.29372e-23	Tfh-CM	Evi2a
808	Bptf	5.8644e-27	0.301065	0.516	0.316	8.86227e-23	Tfh-CM	Bptf
809	Sigirr	7.25582e-27	-0.33083	0.23	0.344	1.0965e-22	Tfh-CM	Sigirr
810	Socs1	9.50952e-27	-0.450147	0.166	0.326	1.43708e-22	Tfh-CM	Socs1
811	Sec11c.1	1.05442e-26	-0.348822	0.49	0.599	1.59344e-22	Tfh-CM	Sec11c
812	Ubr2	1.14292e-26	0.297034	0.401	0.218	1.72719e-22	Tfh-CM	Ubr2
813	Ptger2	1.22212e-26	-0.409038	0.128	0.287	1.84688e-22	Tfh-CM	Ptger2
814	Osbpl8	1.34561e-26	0.321	0.381	0.203	2.03349e-22	Tfh-CM	Osbpl8
815	Eif4g2	1.59875e-26	0.281256	0.799	0.637	2.41603e-22	Tfh-CM	Eif4g2
816	Lsp1	1.77353e-26	-0.338701	0.639	0.743	2.68016e-22	Tfh-CM	Lsp1
817	Il7r.2	2.01258e-26	-0.498823	0.05	0.185	3.04141e-22	Tfh-CM	Il7r
818	Bcl11b	2.13549e-26	0.347391	0.545	0.35	3.22715e-22	Tfh-CM	Bcl11b
819	Ctss.1	2.67878e-26	-0.381869	0.419	0.554	4.04817e-22	Tfh-CM	Ctss
820	Prr13	3.68719e-26	-0.291679	0.641	0.749	5.57208e-22	Tfh-CM	Prr13
821	Igf2r	3.69441e-26	0.304642	0.28	0.127	5.58299e-22	Tfh-CM	Igf2r
822	Rgcc.1	3.83031e-26	0.421957	0.263	0.117	5.78837e-22	Tfh-CM	Rgcc
823	Tpm4	4.79659e-26	0.31033	0.567	0.373	7.24861e-22	Tfh-CM	Tpm4
824	Csf1.1	4.92674e-26	-0.302039	0.01	0.105	7.4453e-22	Tfh-CM	Csf1
825	Phf11b	5.45836e-26	-0.371919	0.183	0.344	8.24868e-22	Tfh-CM	Phf11b
826	Gltp	6.46929e-26	-0.293744	0.641	0.729	9.77639e-22	Tfh-CM	Gltp
827	Vim.2	8.16991e-26	-0.542847	0.291	0.461	1.23464e-21	Tfh-CM	Vim
828	Pdha1	9.95174e-26	0.293686	0.429	0.244	1.50391e-21	Tfh-CM	Pdha1
829	Cd44.2	1.00534e-25	-0.385899	0.182	0.336	1.51926e-21	Tfh-CM	Cd44
830	Cdk4	1.24347e-25	0.316701	0.593	0.422	1.87914e-21	Tfh-CM	Cdk4
831	Cmah	1.41971e-25	0.29451	0.222	0.089	2.14547e-21	Tfh-CM	Cmah
832	Slc38a2	2.33916e-25	0.27063	0.412	0.232	3.53493e-21	Tfh-CM	Slc38a2
833	Tmbim4	2.41194e-25	-0.356213	0.229	0.374	3.64492e-21	Tfh-CM	Tmbim4
834	Gnpnat1	2.47649e-25	0.273075	0.357	0.188	3.74247e-21	Tfh-CM	Gnpnat1
835	Oas1a	2.87663e-25	-0.324715	0.054	0.188	4.34716e-21	Tfh-CM	Oas1a
836	Pdcd1lg2.1	3.64405e-25	-0.364775	0.086	0.219	5.50689e-21	Tfh-CM	Pdcd1lg2
837	Gata3	3.74305e-25	-0.380609	0.124	0.27	5.6565e-21	Tfh-CM	Gata3
838	Midn	3.80586e-25	0.277699	0.323	0.16	5.75142e-21	Tfh-CM	Midn
839	Ankrd10	4.21679e-25	0.253824	0.441	0.26	6.37241e-21	Tfh-CM	Ankrd10
840	Clec2d	4.66219e-25	0.266697	0.847	0.695	7.0455e-21	Tfh-CM	Clec2d
841	Sla.1	7.45299e-25	-0.378902	0.379	0.498	1.1263e-20	Tfh-CM	Sla
842	Rtl8c	7.82411e-25	-0.311858	0.058	0.188	1.18238e-20	Tfh-CM	Rtl8c
843	Gng2.1	8.42679e-25	-0.33394	0.262	0.379	1.27346e-20	Tfh-CM	Gng2
844	Hsd11b1	8.92991e-25	-0.371388	0.174	0.325	1.34949e-20	Tfh-CM	Hsd11b1
845	Cst3	1.13355e-24	-0.342471	0.393	0.489	1.71302e-20	Tfh-CM	Cst3
846	Hcst	1.20254e-24	-0.301603	0.732	0.798	1.81728e-20	Tfh-CM	Hcst
847	Cxcr5	1.38877e-24	-0.424147	0.299	0.436	2.09871e-20	Tfh-CM	Cxcr5
848	Plscr1	1.43712e-24	-0.305168	0.057	0.168	2.17177e-20	Tfh-CM	Plscr1
849	Ubald1	1.55634e-24	0.296062	0.292	0.141	2.35194e-20	Tfh-CM	Ubald1
850	Ech1	1.86017e-24	-0.31352	0.348	0.454	2.81109e-20	Tfh-CM	Ech1
851	Grk6	1.93453e-24	0.287891	0.348	0.182	2.92346e-20	Tfh-CM	Grk6
852	Smdt1	2.00215e-24	-0.278187	0.539	0.631	3.02564e-20	Tfh-CM	Smdt1
853	Agfg2	2.24569e-24	0.278976	0.222	0.092	3.39369e-20	Tfh-CM	Agfg2
854	Prkar1a	2.668e-24	-0.260599	0.741	0.786	4.03187e-20	Tfh-CM	Prkar1a
855	Prelid2	2.72418e-24	-0.329816	0.086	0.213	4.11678e-20	Tfh-CM	Prelid2
856	Il4.2	2.76352e-24	-0.351315	0.011	0.103	4.17623e-20	Tfh-CM	Il4
857	Sms	3.01095e-24	0.292469	0.423	0.245	4.55014e-20	Tfh-CM	Sms
858	Gimap7.3	3.19555e-24	-0.382423	0.537	0.612	4.82911e-20	Tfh-CM	Gimap7
859	Nucb1	4.41852e-24	-0.343884	0.199	0.345	6.67726e-20	Tfh-CM	Nucb1
860	Ngly1	4.65086e-24	-0.341215	0.23	0.339	7.02838e-20	Tfh-CM	Ngly1
861	Coq8a	4.90147e-24	-0.335085	0.05	0.166	7.4071e-20	Tfh-CM	Coq8a
862	Ifi209	6.29372e-24	0.304806	0.312	0.156	9.51107e-20	Tfh-CM	Ifi209
863	Ssr4	6.93047e-24	-0.281926	0.582	0.663	1.04733e-19	Tfh-CM	Ssr4
864	Foxo1	6.95904e-24	0.325272	0.486	0.307	1.05165e-19	Tfh-CM	Foxo1
865	Mthfsl	1.09461e-23	-0.312458	0.21	0.307	1.65418e-19	Tfh-CM	Mthfsl
866	Epcam.1	1.10671e-23	0.262955	0.201	0.079	1.67246e-19	Tfh-CM	Epcam
867	Ddx24	1.37426e-23	-0.313201	0.563	0.67	2.07678e-19	Tfh-CM	Ddx24
868	Pgk1	1.44937e-23	-0.313266	0.517	0.587	2.19029e-19	Tfh-CM	Pgk1
869	Rnaset2b	1.62486e-23	-0.346917	0.246	0.362	2.45549e-19	Tfh-CM	Rnaset2b
870	Lamtor4	1.92512e-23	-0.311525	0.414	0.532	2.90923e-19	Tfh-CM	Lamtor4
871	Camk2d	2.13189e-23	-0.322456	0.513	0.608	3.22171e-19	Tfh-CM	Camk2d
872	Mir142hg	2.48018e-23	0.287891	0.375	0.207	3.74805e-19	Tfh-CM	Mir142hg
873	Sntb1	2.79808e-23	-0.349756	0.116	0.264	4.22846e-19	Tfh-CM	Sntb1
874	Psenen	3.47219e-23	-0.257696	0.651	0.717	5.24717e-19	Tfh-CM	Psenen
875	Arf6	3.90894e-23	-0.281386	0.535	0.6	5.90719e-19	Tfh-CM	Arf6
876	Cyb5a	4.82889e-23	0.263711	0.706	0.525	7.29742e-19	Tfh-CM	Cyb5a
877	Rhof	5.88715e-23	-0.344942	0.268	0.41	8.89666e-19	Tfh-CM	Rhof
878	Rbms1	7.81136e-23	0.275851	0.526	0.341	1.18045e-18	Tfh-CM	Rbms1
879	Hp1bp3	8.48528e-23	0.253995	0.628	0.439	1.2823e-18	Tfh-CM	Hp1bp3
880	Il2rg.1	8.74681e-23	-0.265907	0.844	0.865	1.32182e-18	Tfh-CM	Il2rg
881	Prnp	1.08839e-22	-0.308238	0.062	0.179	1.64477e-18	Tfh-CM	Prnp
882	Vps28	1.29004e-22	-0.280249	0.585	0.674	1.9495e-18	Tfh-CM	Vps28
883	Zfp36l1.2	1.30164e-22	-0.323188	0.677	0.782	1.96704e-18	Tfh-CM	Zfp36l1
884	Hk1	1.68804e-22	-0.317228	0.159	0.29	2.55096e-18	Tfh-CM	Hk1
885	Septin9	1.7614e-22	-0.324757	0.423	0.564	2.66183e-18	Tfh-CM	Septin9
886	Pdia6	1.87518e-22	-0.366469	0.348	0.459	2.83378e-18	Tfh-CM	Pdia6
887	Csk	3.20288e-22	-0.294352	0.501	0.597	4.8402e-18	Tfh-CM	Csk
888	Ndfip2	3.68773e-22	0.283612	0.419	0.249	5.5729e-18	Tfh-CM	Ndfip2
889	Txndc17	3.79895e-22	-0.289886	0.348	0.45	5.74098e-18	Tfh-CM	Txndc17
890	Bmp7	3.87309e-22	-0.289507	0.057	0.164	5.85301e-18	Tfh-CM	Bmp7
891	Npm3	4.22455e-22	0.289373	0.49	0.314	6.38414e-18	Tfh-CM	Npm3
892	Slc16a3.2	5.26683e-22	-0.306617	0.025	0.122	7.95924e-18	Tfh-CM	Slc16a3
893	Lrba	5.37226e-22	-0.342753	0.112	0.243	8.11856e-18	Tfh-CM	Lrba
894	Ubc	5.88652e-22	-0.270353	0.716	0.771	8.89572e-18	Tfh-CM	Ubc
895	Skp1a	7.49384e-22	0.254489	0.781	0.655	1.13247e-17	Tfh-CM	Skp1a
896	Acot7	7.74675e-22	-0.307487	0.148	0.26	1.17069e-17	Tfh-CM	Acot7
897	Hmgn2	8.94123e-22	0.258444	0.658	0.477	1.3512e-17	Tfh-CM	Hmgn2
898	Rpn2	1.04624e-21	-0.274568	0.368	0.451	1.58107e-17	Tfh-CM	Rpn2
899	Tecpr1	1.43087e-21	0.293582	0.447	0.274	2.16232e-17	Tfh-CM	Tecpr1
900	Ndufb7	1.77248e-21	-0.258624	0.548	0.639	2.67857e-17	Tfh-CM	Ndufb7
901	Sdcbp	3.13465e-21	0.269127	0.64	0.468	4.73708e-17	Tfh-CM	Sdcbp
902	Anxa5	3.77872e-21	-0.321106	0.276	0.418	5.71041e-17	Tfh-CM	Anxa5
903	Nxpe3	3.90063e-21	-0.330805	0.171	0.31	5.89463e-17	Tfh-CM	Nxpe3
904	Arrb2	4.83497e-21	-0.313939	0.326	0.446	7.30661e-17	Tfh-CM	Arrb2
905	Fam43a.1	4.93913e-21	-0.300084	0.037	0.141	7.46401e-17	Tfh-CM	Fam43a
906	Atp11b	4.94685e-21	0.267714	0.375	0.215	7.47567e-17	Tfh-CM	Atp11b
907	Ttn.2	5.83814e-21	-0.361461	0.047	0.151	8.8226e-17	Tfh-CM	Ttn
908	Tut4	6.99292e-21	0.274039	0.28	0.14	1.05677e-16	Tfh-CM	Tut4
909	Cox14	7.04408e-21	-0.279305	0.444	0.539	1.0645e-16	Tfh-CM	Cox14
910	Capns1	7.82717e-21	-0.271023	0.517	0.607	1.18284e-16	Tfh-CM	Capns1
911	Nono	7.85406e-21	0.274574	0.658	0.499	1.1869e-16	Tfh-CM	Nono
912	Ptp4a2	8.4549e-21	-0.283287	0.543	0.63	1.2777e-16	Tfh-CM	Ptp4a2
913	Mirt1	9.08565e-21	0.273502	0.206	0.087	1.37302e-16	Tfh-CM	Mirt1
914	Git2	9.63292e-21	0.280779	0.553	0.382	1.45573e-16	Tfh-CM	Git2
915	Galm	9.77674e-21	-0.276376	0.048	0.158	1.47746e-16	Tfh-CM	Galm
916	Ccnd2	1.07195e-20	-0.384795	0.469	0.567	1.61993e-16	Tfh-CM	Ccnd2
917	Pdia4	1.10595e-20	-0.273121	0.309	0.385	1.67131e-16	Tfh-CM	Pdia4
918	Fam162a	2.07871e-20	-0.337781	0.332	0.438	3.14134e-16	Tfh-CM	Fam162a
919	Ndufv3	2.99388e-20	-0.258625	0.56	0.643	4.52435e-16	Tfh-CM	Ndufv3
920	Adk	3.61417e-20	0.26989	0.337	0.186	5.46173e-16	Tfh-CM	Adk
921	Arhgap5	4.38642e-20	-0.285141	0.048	0.16	6.62875e-16	Tfh-CM	Arhgap5
922	Wdr83os	4.50354e-20	-0.267451	0.466	0.566	6.80574e-16	Tfh-CM	Wdr83os
923	Cd247.1	5.07423e-20	-0.260105	0.783	0.769	7.66817e-16	Tfh-CM	Cd247
924	Cox7a2l	5.30818e-20	0.276891	0.761	0.627	8.02172e-16	Tfh-CM	Cox7a2l
925	Irf2	5.43018e-20	0.274667	0.668	0.504	8.20609e-16	Tfh-CM	Irf2
926	Spr	5.73947e-20	-0.299438	0.16	0.275	8.67349e-16	Tfh-CM	Spr
927	Cd5.1	6.13654e-20	-0.312899	0.676	0.728	9.27354e-16	Tfh-CM	Cd5
928	Cers4	7.90491e-20	-0.324283	0.218	0.339	1.19459e-15	Tfh-CM	Cers4
929	Hes6	1.05407e-19	0.256982	0.332	0.185	1.59291e-15	Tfh-CM	Hes6
930	Hcls1	1.25763e-19	-0.265554	0.457	0.55	1.90053e-15	Tfh-CM	Hcls1
931	Stx6	1.44827e-19	-0.273754	0.348	0.443	2.18862e-15	Tfh-CM	Stx6
932	Tnfrsf25	2.28299e-19	-0.271904	0.041	0.147	3.45006e-15	Tfh-CM	Tnfrsf25
933	AI467606	2.63828e-19	-0.284604	0.519	0.614	3.98698e-15	Tfh-CM	AI467606
934	Comt	2.90375e-19	-0.287545	0.177	0.286	4.38814e-15	Tfh-CM	Comt
935	Bcl7c	3.55316e-19	-0.263881	0.134	0.232	5.36953e-15	Tfh-CM	Bcl7c
936	Trpc4ap	5.58409e-19	0.265731	0.406	0.249	8.43868e-15	Tfh-CM	Trpc4ap
937	Abhd4	6.08704e-19	-0.255572	0.061	0.158	9.19873e-15	Tfh-CM	Abhd4
938	Pou2f2	6.48087e-19	-0.343208	0.375	0.497	9.79389e-15	Tfh-CM	Pou2f2
939	Ptms	7.09758e-19	-0.332216	0.484	0.588	1.07259e-14	Tfh-CM	Ptms
940	Alad	8.07516e-19	-0.272764	0.116	0.218	1.22032e-14	Tfh-CM	Alad
941	Serinc3.2	9.06286e-19	-0.347684	0.145	0.271	1.36958e-14	Tfh-CM	Serinc3
942	Lnx2	1.182e-18	-0.263272	0.062	0.166	1.78625e-14	Tfh-CM	Lnx2
943	Fbxo6	1.29622e-18	-0.266851	0.105	0.215	1.95885e-14	Tfh-CM	Fbxo6
944	Mtf2	1.30367e-18	0.269065	0.327	0.185	1.97011e-14	Tfh-CM	Mtf2
945	Atp2b4	1.30933e-18	-0.250526	0.037	0.136	1.97865e-14	Tfh-CM	Atp2b4
946	Stat1	1.35837e-18	-0.344654	0.523	0.649	2.05276e-14	Tfh-CM	Stat1
947	Sdhaf1.1	1.50102e-18	-0.327013	0.266	0.375	2.26835e-14	Tfh-CM	Sdhaf1
948	Nfkbia.3	1.62453e-18	-0.430791	0.672	0.703	2.455e-14	Tfh-CM	Nfkbia
949	Cd6	1.68938e-18	-0.25572	0.564	0.577	2.55299e-14	Tfh-CM	Cd6
950	Pik3ip1	2.08612e-18	0.27	0.197	0.089	3.15255e-14	Tfh-CM	Pik3ip1
951	Relb	2.7196e-18	-0.317572	0.218	0.334	4.10986e-14	Tfh-CM	Relb
952	Rab8b	2.73011e-18	-0.289593	0.153	0.262	4.12574e-14	Tfh-CM	Rab8b
953	Tasp1	3.94189e-18	-0.298566	0.101	0.22	5.95698e-14	Tfh-CM	Tasp1
954	Chmp2a	4.31333e-18	-0.250146	0.458	0.549	6.5183e-14	Tfh-CM	Chmp2a
955	Itgav	4.68789e-18	-0.327736	0.221	0.323	7.08434e-14	Tfh-CM	Itgav
956	Xbp1	4.69418e-18	-0.304868	0.237	0.329	7.09384e-14	Tfh-CM	Xbp1
957	Crlf2	4.74517e-18	-0.291276	0.37	0.466	7.1709e-14	Tfh-CM	Crlf2
958	Gbp9	5.09808e-18	0.251151	0.308	0.171	7.70422e-14	Tfh-CM	Gbp9
959	Tmem38b.1	5.40032e-18	-0.270785	0.099	0.182	8.16097e-14	Tfh-CM	Tmem38b
960	Mfsd6	5.48813e-18	0.275346	0.272	0.146	8.29366e-14	Tfh-CM	Mfsd6
961	Cyth4.1	6.17484e-18	-0.328843	0.317	0.451	9.33142e-14	Tfh-CM	Cyth4
962	Shld1.3	7.89417e-18	-0.297168	0.106	0.197	1.19297e-13	Tfh-CM	Shld1
963	Mphosph6	8.15294e-18	-0.270893	0.091	0.19	1.23207e-13	Tfh-CM	Mphosph6
964	Cdc42se2	8.49047e-18	-0.275433	0.377	0.467	1.28308e-13	Tfh-CM	Cdc42se2
965	Efhd2	8.76687e-18	-0.277305	0.308	0.392	1.32485e-13	Tfh-CM	Efhd2
966	Cbx7	9.40608e-18	-0.28378	0.09	0.2	1.42145e-13	Tfh-CM	Cbx7
967	Stambpl1	1.20663e-17	0.267488	0.386	0.237	1.82346e-13	Tfh-CM	Stambpl1
968	X1810037I17Rik	1.2573e-17	-0.267038	0.407	0.512	1.90003e-13	Tfh-CM	X1810037I17Rik
969	Isg15.2	1.30347e-17	-0.45145	0.186	0.321	1.9698e-13	Tfh-CM	Isg15
970	S1pr2.1	1.3655e-17	-0.270343	0.061	0.146	2.06355e-13	Tfh-CM	S1pr2
971	Iigp1	1.98407e-17	-0.322176	0.047	0.125	2.99833e-13	Tfh-CM	Iigp1
972	Bmyc.3	2.07757e-17	-0.345479	0.164	0.284	3.13962e-13	Tfh-CM	Bmyc
973	Pfkl	2.39112e-17	-0.294512	0.163	0.28	3.61347e-13	Tfh-CM	Pfkl
974	Acsl5	2.69848e-17	-0.262158	0.182	0.276	4.07794e-13	Tfh-CM	Acsl5
975	Cited2.1	2.86488e-17	-0.310459	0.263	0.362	4.32941e-13	Tfh-CM	Cited2
976	Ddost	4.08536e-17	-0.258348	0.422	0.52	6.1738e-13	Tfh-CM	Ddost
977	Josd2	4.21631e-17	-0.274569	0.166	0.285	6.37169e-13	Tfh-CM	Josd2
978	Nr4a1.2	4.23086e-17	0.572671	0.236	0.123	6.39367e-13	Tfh-CM	Nr4a1
979	Dynlt3	4.26873e-17	-0.269265	0.139	0.244	6.45091e-13	Tfh-CM	Dynlt3
980	Litaf	4.54133e-17	-0.281759	0.138	0.247	6.86285e-13	Tfh-CM	Litaf
981	Cdkn2d	4.57721e-17	0.27201	0.33	0.202	6.91708e-13	Tfh-CM	Cdkn2d
982	Lcp2	5.93067e-17	-0.253767	0.57	0.665	8.96242e-13	Tfh-CM	Lcp2
983	Ankrd44	7.22988e-17	0.273966	0.499	0.347	1.09258e-12	Tfh-CM	Ankrd44
984	Arhgap31.1	7.59077e-17	-0.301101	0.166	0.292	1.14712e-12	Tfh-CM	Arhgap31
985	Hspe1	1.02334e-16	0.273237	0.738	0.626	1.54647e-12	Tfh-CM	Hspe1
986	Mrps18c	1.06606e-16	-0.262466	0.154	0.272	1.61102e-12	Tfh-CM	Mrps18c
987	Sec14l1	1.15487e-16	-0.262914	0.108	0.194	1.74525e-12	Tfh-CM	Sec14l1
988	Padi4.3	1.33421e-16	-0.422964	0.023	0.101	2.01626e-12	Tfh-CM	Padi4
989	Fam129a.1	1.47384e-16	-0.290304	0.086	0.179	2.22727e-12	Tfh-CM	Fam129a
990	Mxd4.1	1.53461e-16	-0.307192	0.372	0.456	2.3191e-12	Tfh-CM	Mxd4
991	Bcl3	1.83052e-16	-0.33745	0.167	0.266	2.76629e-12	Tfh-CM	Bcl3
992	Pon2	1.90817e-16	-0.257213	0.257	0.349	2.88362e-12	Tfh-CM	Pon2
993	Sdf2l1	3.02593e-16	-0.288256	0.11	0.201	4.57279e-12	Tfh-CM	Sdf2l1
994	Cebpb	3.13169e-16	-0.271306	0.077	0.165	4.73261e-12	Tfh-CM	Cebpb
995	Tmem30a	3.79273e-16	-0.276994	0.287	0.395	5.73157e-12	Tfh-CM	Tmem30a
996	Hpcal1.1	3.92838e-16	-0.261478	0.421	0.511	5.93657e-12	Tfh-CM	Hpcal1
997	Slc26a2	4.2847e-16	-0.272115	0.088	0.193	6.47504e-12	Tfh-CM	Slc26a2
998	Plekhb2	4.33515e-16	-0.250729	0.109	0.215	6.55128e-12	Tfh-CM	Plekhb2
999	Zdhhc20	6.57919e-16	0.257256	0.567	0.415	9.94247e-12	Tfh-CM	Zdhhc20
1000	Taf6l	6.70545e-16	-0.250902	0.394	0.497	1.01333e-11	Tfh-CM	Taf6l
1001	Dnase2a	7.21107e-16	-0.260651	0.074	0.171	1.08974e-11	Tfh-CM	Dnase2a
1002	Tnfaip8l2	9.99169e-16	-0.279592	0.33	0.455	1.50994e-11	Tfh-CM	Tnfaip8l2
1003	Nf2	2.16691e-15	-0.263692	0.117	0.214	3.27464e-11	Tfh-CM	Nf2
1004	Jak3	2.91812e-15	-0.267331	0.157	0.265	4.40986e-11	Tfh-CM	Jak3
1005	Nfatc2	3.5172e-15	-0.251047	0.08	0.175	5.31519e-11	Tfh-CM	Nfatc2
1006	Slc9a9	3.66716e-15	-0.296122	0.308	0.393	5.54181e-11	Tfh-CM	Slc9a9
1007	Ifi208	4.29722e-15	0.254322	0.244	0.131	6.49396e-11	Tfh-CM	Ifi208
1008	Icam1.3	6.15502e-15	-0.317248	0.074	0.157	9.30147e-11	Tfh-CM	Icam1
1009	C1qbp	8.09632e-15	0.284166	0.419	0.293	1.22352e-10	Tfh-CM	C1qbp
1010	Nrn1.2	1.98883e-14	-0.448728	0.072	0.138	3.00553e-10	Tfh-CM	Nrn1
1011	Arid5b	2.14506e-14	-0.32013	0.277	0.373	3.24161e-10	Tfh-CM	Arid5b
1012	Lamp2	2.52853e-14	-0.260474	0.141	0.252	3.82112e-10	Tfh-CM	Lamp2
1013	Orai1	2.81693e-14	-0.287147	0.208	0.316	4.25694e-10	Tfh-CM	Orai1
1014	Tspan13	2.9866e-14	-0.262543	0.476	0.56	4.51335e-10	Tfh-CM	Tspan13
1015	Gm2a	1.07089e-13	-0.261869	0.214	0.31	1.61834e-09	Tfh-CM	Gm2a
1016	Ccr7	4.00261e-13	0.298829	0.193	0.108	6.04875e-09	Tfh-CM	Ccr7
1017	Rgs1	5.42164e-13	-0.341906	0.099	0.182	8.19318e-09	Tfh-CM	Rgs1
1018	Trim8	1.24055e-12	-0.250999	0.263	0.363	1.87472e-08	Tfh-CM	Trim8
1019	Dusp2	5.2258e-12	0.281741	0.614	0.487	7.89723e-08	Tfh-CM	Dusp2
1020	Id2.2	9.72747e-12	-0.339092	0.167	0.253	1.47001e-07	Tfh-CM	Id2
1021	Thy1.3	3.7805e-10	-0.289127	0.503	0.542	5.71309e-06	Tfh-CM	Thy1
1022	Ctsl	1.85922e-09	-0.279068	0.081	0.129	2.80965e-05	Tfh-CM	Ctsl
1023	Tagap	6.12076e-09	0.251775	0.286	0.191	9.24969e-05	Tfh-CM	Tagap
1024	Ccl5.2	1.37149e-08	-1.50666	0.138	0.092	0.000207259	Tfh-CM	Ccl5
1025	Nfkbid.2	7.2646e-08	-0.298762	0.106	0.164	0.00109783	Tfh-CM	Nfkbid
1026	Ccl5.3	0	5.4109	0.806	0.075	0	Tfh-effector	Ccl5
1027	Nkg7.4	0	2.98324	0.935	0.11	0	Tfh-effector	Nkg7
1028	Gzmk.2	0	2.57912	0.867	0.054	0	Tfh-effector	Gzmk
1029	Ccl4	0	2.42132	0.421	0.004	0	Tfh-effector	Ccl4
1030	Ccl3	0	1.86912	0.362	0.003	0	Tfh-effector	Ccl3
1031	Eomes.1	0	1.43703	0.613	0.02	0	Tfh-effector	Eomes
1032	Ccr5	1.0987e-301	1.11563	0.427	0.018	1.66035e-297	Tfh-effector	Ccr5
1033	Prf1	1.44491e-248	0.738476	0.298	0.005	2.18356e-244	Tfh-effector	Prf1
1034	Rgs1.1	2.35555e-238	1.31777	0.622	0.169	3.55971e-234	Tfh-effector	Rgs1
1035	Tmsb10.1	2.38479e-234	-0.494022	0.987	1	3.60389e-230	Tfh-effector	Tmsb10
1036	Ctla2a.1	1.0948e-231	1.21176	0.331	0.015	1.65446e-227	Tfh-effector	Ctla2a
1037	Rgs10.1	6.43515e-218	-1.30416	0.271	0.792	9.7248e-214	Tfh-effector	Rgs10
1038	AW112010.4	7.49276e-202	0.965889	0.972	0.928	1.13231e-197	Tfh-effector	AW112010
1039	Ly6e.4	8.95569e-195	-0.894642	0.872	0.973	1.35338e-190	Tfh-effector	Ly6e
1040	Sub1	2.14805e-184	0.777256	0.916	0.733	3.24613e-180	Tfh-effector	Sub1
1041	Slamf7.1	3.6427e-180	0.892548	0.391	0.037	5.50485e-176	Tfh-effector	Slamf7
1042	Fasl	4.56647e-178	0.861384	0.362	0.036	6.90084e-174	Tfh-effector	Fasl
1043	Ctsd	6.46123e-175	0.806571	0.809	0.504	9.76421e-171	Tfh-effector	Ctsd
1044	Izumo1r.2	2.215e-167	-0.922949	0.613	0.928	3.3473e-163	Tfh-effector	Izumo1r
1045	Gzmb	7.33972e-148	0.885663	0.21	0.007	1.10918e-143	Tfh-effector	Gzmb
1046	Ifi27l2a.1	2.14827e-136	-0.948408	0.786	0.952	3.24646e-132	Tfh-effector	Ifi27l2a
1047	Ier3	1.9978e-135	0.660276	0.208	0.009	3.01907e-131	Tfh-effector	Ier3
1048	Cd7	7.03224e-135	0.952422	0.257	0.032	1.06271e-130	Tfh-effector	Cd7
1049	Smco4.1	4.59101e-129	-0.928059	0.277	0.699	6.93793e-125	Tfh-effector	Smco4
1050	Tspan32.1	6.70033e-129	-0.713861	0.443	0.833	1.01255e-124	Tfh-effector	Tspan32
1051	Il10ra.1	1.60108e-126	0.771282	0.468	0.118	2.41956e-122	Tfh-effector	Il10ra
1052	X1700029J03Rik	5.00718e-125	0.522055	0.151	0.002	7.56686e-121	Tfh-effector	X1700029J03Rik
1053	Tnfrsf4.4	3.92414e-114	-1.15903	0.302	0.691	5.93016e-110	Tfh-effector	Tnfrsf4
1054	Ikzf2.3	2.26085e-113	-0.911185	0.421	0.784	3.41659e-109	Tfh-effector	Ikzf2
1055	Lat	1.76895e-112	0.547674	0.977	0.88	2.67324e-108	Tfh-effector	Lat
1056	Saraf	2.31423e-112	0.624597	0.809	0.554	3.49727e-108	Tfh-effector	Saraf
1057	Runx3	2.58685e-112	0.689648	0.408	0.099	3.90925e-108	Tfh-effector	Runx3
1058	Hif1a.2	8.83242e-107	-0.988292	0.421	0.755	1.33476e-102	Tfh-effector	Hif1a
1059	Zfp36l1.3	7.31005e-105	-0.775095	0.43	0.788	1.10469e-100	Tfh-effector	Zfp36l1
1060	Esm1	1.42837e-104	0.642152	0.211	0.018	2.15855e-100	Tfh-effector	Esm1
1061	Xcl1	2.56008e-104	1.02604	0.191	0.011	3.86879e-100	Tfh-effector	Xcl1
1062	Gm14029	7.10008e-104	0.605407	0.349	0.069	1.07296e-99	Tfh-effector	Gm14029
1063	Adgrg1	5.16524e-103	0.357228	0.109	0.001	7.80571e-99	Tfh-effector	Adgrg1
1064	Ifitm10	6.01254e-101	0.557338	0.254	0.03	9.08615e-97	Tfh-effector	Ifitm10
1065	St3gal6.1	5.21945e-100	0.493158	0.208	0.018	7.88764e-96	Tfh-effector	St3gal6
1066	Arl6ip1	3.17805e-95	0.514185	0.927	0.815	4.80267e-91	Tfh-effector	Arl6ip1
1067	Lag3.1	4.2101e-92	0.952656	0.733	0.494	6.3623e-88	Tfh-effector	Lag3
1068	Ctsw	1.75397e-90	0.734984	0.415	0.114	2.6506e-86	Tfh-effector	Ctsw
1069	Ifng.1	2.09382e-81	0.716151	0.346	0.089	3.16418e-77	Tfh-effector	Ifng
1070	Itga4.2	3.58556e-80	0.627787	0.777	0.517	5.41849e-76	Tfh-effector	Itga4
1071	Havcr2	2.11951e-79	0.341575	0.122	0.004	3.203e-75	Tfh-effector	Havcr2
1072	Thy1.4	8.89666e-77	0.597475	0.828	0.534	1.34446e-72	Tfh-effector	Thy1
1073	Ly6a.1	6.83171e-76	-1.05506	0.389	0.667	1.03241e-71	Tfh-effector	Ly6a
1074	Dcp1b	2.09945e-75	0.550165	0.249	0.062	3.17269e-71	Tfh-effector	Dcp1b
1075	H3f3a	2.798e-75	-0.368682	0.883	0.97	4.22834e-71	Tfh-effector	H3f3a
1076	Id2.3	9.67036e-75	0.74835	0.544	0.243	1.46138e-70	Tfh-effector	Id2
1077	Crtam.1	1.97203e-73	0.743526	0.199	0.032	2.98013e-69	Tfh-effector	Crtam
1078	Sema4a	4.78864e-72	0.381966	0.163	0.016	7.23659e-68	Tfh-effector	Sema4a
1079	Nr4a2.1	1.58569e-71	0.761659	0.174	0.019	2.3963e-67	Tfh-effector	Nr4a2
1080	Limd2	6.08125e-71	-0.387973	0.937	0.982	9.18999e-67	Tfh-effector	Limd2
1081	Entpd1	1.95488e-70	0.517537	0.276	0.061	2.95421e-66	Tfh-effector	Entpd1
1082	Gpr18.1	3.96211e-69	0.530856	0.258	0.054	5.98754e-65	Tfh-effector	Gpr18
1083	mt.Cytb	2.65657e-67	-0.311614	0.993	0.999	4.01461e-63	Tfh-effector	mt.Cytb
1084	Nt5e.1	2.21112e-66	-0.678378	0.136	0.434	3.34144e-62	Tfh-effector	Nt5e
1085	Tnfsf8.4	1.4868e-65	-0.983828	0.174	0.468	2.24685e-61	Tfh-effector	Tnfsf8
1086	Tgfbr3	4.91882e-65	0.471136	0.238	0.048	7.43332e-61	Tfh-effector	Tgfbr3
1087	Ddit4.1	7.16418e-64	-0.695988	0.397	0.661	1.08265e-59	Tfh-effector	Ddit4
1088	Cd81.4	1.30403e-63	-0.820132	0.132	0.419	1.97064e-59	Tfh-effector	Cd81
1089	Tiam1.1	4.92259e-63	-0.65393	0.123	0.41	7.43902e-59	Tfh-effector	Tiam1
1090	Sh2d2a	2.58803e-62	0.540489	0.71	0.518	3.91104e-58	Tfh-effector	Sh2d2a
1091	Lax1	9.42174e-61	0.543849	0.674	0.432	1.42381e-56	Tfh-effector	Lax1
1092	Id3.1	1.22158e-60	-0.900588	0.17	0.464	1.84605e-56	Tfh-effector	Id3
1093	Foxp3.4	3.26566e-60	-0.859757	0.048	0.287	4.93507e-56	Tfh-effector	Foxp3
1094	Icos.2	3.3478e-59	-0.696112	0.438	0.694	5.05919e-55	Tfh-effector	Icos
1095	mt.Nd4l	2.19129e-58	-0.330354	0.981	0.997	3.31148e-54	Tfh-effector	mt.Nd4l
1096	Matk.2	2.26208e-57	-0.68249	0.101	0.355	3.41845e-53	Tfh-effector	Matk
1097	Adam19	3.38241e-56	0.500179	0.34	0.113	5.1115e-52	Tfh-effector	Adam19
1098	Ass1.3	4.51934e-56	-0.656265	0.308	0.585	6.82963e-52	Tfh-effector	Ass1
1099	Crip1.3	2.57715e-55	0.519801	0.84	0.65	3.89459e-51	Tfh-effector	Crip1
1100	Ftl1.1	1.53934e-54	-0.317647	0.955	0.984	2.32625e-50	Tfh-effector	Ftl1
1101	Irf1.1	3.39536e-54	0.542814	0.652	0.418	5.13106e-50	Tfh-effector	Irf1
1102	Emb	9.19217e-54	-0.599294	0.152	0.422	1.38912e-49	Tfh-effector	Emb
1103	Tespa1	1.5745e-53	-0.599312	0.265	0.543	2.37938e-49	Tfh-effector	Tespa1
1104	Ctla4.3	3.30358e-53	-0.741009	0.211	0.483	4.99236e-49	Tfh-effector	Ctla4
1105	Gm12216	3.62538e-53	0.4996	0.333	0.119	5.47868e-49	Tfh-effector	Gm12216
1106	Tnfaip8.2	1.22327e-52	-0.57567	0.46	0.696	1.8486e-48	Tfh-effector	Tnfaip8
1107	Art2b.1	1.55691e-52	-0.714665	0.161	0.418	2.3528e-48	Tfh-effector	Art2b
1108	Itgb7.2	1.58247e-52	-0.627788	0.246	0.523	2.39142e-48	Tfh-effector	Itgb7
1109	Srgn.2	1.83455e-52	-0.515337	0.927	0.967	2.77238e-48	Tfh-effector	Srgn
1110	Cd83.4	3.92197e-52	-0.830275	0.091	0.334	5.92689e-48	Tfh-effector	Cd83
1111	Ptma.1	8.96974e-52	-0.372814	0.947	0.978	1.35551e-47	Tfh-effector	Ptma
1112	mt.Co1	1.81668e-51	-0.255478	0.999	1	2.74536e-47	Tfh-effector	mt.Co1
1113	Il6st	2.17593e-51	-0.574487	0.075	0.312	3.28827e-47	Tfh-effector	Il6st
1114	Tcf7.4	6.86096e-51	-0.626424	0.403	0.653	1.03683e-46	Tfh-effector	Tcf7
1115	Cd40lg.4	7.1504e-51	-0.676108	0.119	0.37	1.08057e-46	Tfh-effector	Cd40lg
1116	Rpa2	2.77276e-50	0.473208	0.367	0.167	4.1902e-46	Tfh-effector	Rpa2
1117	Sytl3	9.99627e-50	0.425342	0.183	0.037	1.51064e-45	Tfh-effector	Sytl3
1118	Efhd2.1	5.46925e-49	0.483291	0.609	0.385	8.26513e-45	Tfh-effector	Efhd2
1119	Tpst2.1	1.61953e-48	0.493081	0.547	0.303	2.44744e-44	Tfh-effector	Tpst2
1120	Hcst.1	2.81835e-48	0.399211	0.9	0.793	4.25909e-44	Tfh-effector	Hcst
1121	Rnf166	3.78171e-48	0.468557	0.424	0.199	5.71493e-44	Tfh-effector	Rnf166
1122	Il6ra.3	1.14799e-47	-0.563332	0.11	0.339	1.73484e-43	Tfh-effector	Il6ra
1123	Ctsz.1	1.26754e-47	-0.547544	0.141	0.381	1.9155e-43	Tfh-effector	Ctsz
1124	Btg1	1.79137e-46	0.369061	0.952	0.868	2.70712e-42	Tfh-effector	Btg1
1125	Nav2.2	2.67463e-46	-0.608655	0.032	0.221	4.0419e-42	Tfh-effector	Nav2
1126	Padi2	4.33856e-45	0.268426	0.116	0.013	6.55643e-41	Tfh-effector	Padi2
1127	Tpi1.2	6.8458e-45	-0.661718	0.262	0.507	1.03454e-40	Tfh-effector	Tpi1
1128	X2310001H17Rik	1.10069e-44	-0.544917	0.38	0.615	1.66336e-40	Tfh-effector	X2310001H17Rik
1129	Cdk2ap2.1	2.03413e-44	-0.414871	0.848	0.925	3.07397e-40	Tfh-effector	Cdk2ap2
1130	Malt1.1	2.23282e-44	-0.575958	0.186	0.438	3.37424e-40	Tfh-effector	Malt1
1131	Anp32a	6.60053e-44	-0.3976	0.661	0.824	9.97473e-40	Tfh-effector	Anp32a
1132	Sccpdh.1	1.22941e-43	-0.616735	0.114	0.344	1.85788e-39	Tfh-effector	Sccpdh
1133	Psen2.2	1.35262e-43	-0.528147	0.216	0.455	2.04409e-39	Tfh-effector	Psen2
1134	Wls.3	2.17362e-43	-0.528289	0.089	0.298	3.28477e-39	Tfh-effector	Wls
1135	Selplg.2	4.29827e-43	0.474588	0.613	0.392	6.49555e-39	Tfh-effector	Selplg
1136	Ramp1	1.80759e-42	-0.557507	0.201	0.446	2.73163e-38	Tfh-effector	Ramp1
1137	Irf2.1	1.91776e-42	0.425598	0.685	0.504	2.89812e-38	Tfh-effector	Irf2
1138	B4galnt1.1	3.73287e-42	0.405864	0.739	0.582	5.64112e-38	Tfh-effector	B4galnt1
1139	Asb2.1	5.71082e-42	-0.580326	0.06	0.254	8.63018e-38	Tfh-effector	Asb2
1140	Ppp1r14b.3	2.97617e-40	-0.655248	0.113	0.309	4.49758e-36	Tfh-effector	Ppp1r14b
1141	Ltb.1	3.03309e-40	-0.417456	0.812	0.926	4.58361e-36	Tfh-effector	Ltb
1142	Runx2	1.02333e-39	0.323146	0.192	0.047	1.54646e-35	Tfh-effector	Runx2
1143	P2rx7.1	4.15681e-39	-0.446423	0.056	0.244	6.28177e-35	Tfh-effector	P2rx7
1144	Nab1	1.25304e-38	0.455213	0.487	0.281	1.8936e-34	Tfh-effector	Nab1
1145	Selenop	1.62932e-38	-0.506421	0.136	0.346	2.46223e-34	Tfh-effector	Selenop
1146	Smpdl3a.1	5.79716e-38	-0.457337	0.588	0.747	8.76068e-34	Tfh-effector	Smpdl3a
1147	Gpm6b.4	6.67797e-38	-0.586081	0.201	0.43	1.00917e-33	Tfh-effector	Gpm6b
1148	Cd53	1.06441e-37	-0.435934	0.606	0.765	1.60854e-33	Tfh-effector	Cd53
1149	Cd74.4	1.29407e-37	-0.927685	0.114	0.309	1.9556e-33	Tfh-effector	Cd74
1150	Atp1b1	1.72146e-37	-0.507782	0.035	0.201	2.60148e-33	Tfh-effector	Atp1b1
1151	Cybb.2	3.00383e-37	-0.503346	0.091	0.283	4.53939e-33	Tfh-effector	Cybb
1152	Gtf2i.2	5.16164e-37	0.437553	0.497	0.308	7.80028e-33	Tfh-effector	Gtf2i
1153	St6gal1	5.56471e-37	-0.451614	0.081	0.273	8.40938e-33	Tfh-effector	St6gal1
1154	Plek.1	6.35915e-37	0.335141	0.177	0.044	9.60995e-33	Tfh-effector	Plek
1155	Il1r2.4	1.57479e-36	-0.814583	0.041	0.203	2.37982e-32	Tfh-effector	Il1r2
1156	Kremen2	1.88414e-36	0.311142	0.16	0.037	2.84731e-32	Tfh-effector	Kremen2
1157	Arsb.1	2.42782e-36	0.363182	0.217	0.068	3.66892e-32	Tfh-effector	Arsb
1158	Gm20069	2.70903e-36	0.301091	0.172	0.042	4.09389e-32	Tfh-effector	Gm20069
1159	Sp100.1	3.38195e-36	0.382083	0.757	0.607	5.11081e-32	Tfh-effector	Sp100
1160	Tm6sf1.1	4.29511e-36	0.276527	0.139	0.027	6.49077e-32	Tfh-effector	Tm6sf1
1161	Eea1.2	5.11028e-36	-0.593489	0.457	0.634	7.72265e-32	Tfh-effector	Eea1
1162	Grcc10.1	2.51298e-35	-0.401949	0.474	0.688	3.79762e-31	Tfh-effector	Grcc10
1163	Rasgrp2.1	2.74632e-35	0.399758	0.255	0.088	4.15024e-31	Tfh-effector	Rasgrp2
1164	Tnfrsf18.4	4.69029e-35	-0.545722	0.487	0.643	7.08797e-31	Tfh-effector	Tnfrsf18
1165	Npc2.1	1.62421e-34	0.360131	0.757	0.58	2.4545e-30	Tfh-effector	Npc2
1166	Zyx.1	1.91985e-34	0.415101	0.537	0.357	2.90128e-30	Tfh-effector	Zyx
1167	Prr5l	3.66825e-34	0.26942	0.117	0.02	5.54347e-30	Tfh-effector	Prr5l
1168	Ypel3	4.52286e-34	-0.393901	0.749	0.844	6.83495e-30	Tfh-effector	Ypel3
1169	Kcnn4	4.66307e-34	-0.380879	0.327	0.563	7.04683e-30	Tfh-effector	Kcnn4
1170	Ikzf3	2.23015e-33	0.385125	0.606	0.387	3.37021e-29	Tfh-effector	Ikzf3
1171	Pdcd1.2	2.29484e-33	-0.46506	0.674	0.793	3.46796e-29	Tfh-effector	Pdcd1
1172	Itgb2	2.32678e-33	0.335057	0.786	0.655	3.51623e-29	Tfh-effector	Itgb2
1173	Ephx1.2	3.03999e-33	-0.465538	0.33	0.553	4.59404e-29	Tfh-effector	Ephx1
1174	Cyfip1.1	3.42105e-33	-0.478745	0.166	0.365	5.16989e-29	Tfh-effector	Cyfip1
1175	Ms4a4b.3	4.88649e-33	0.417128	0.79	0.598	7.38447e-29	Tfh-effector	Ms4a4b
1176	Lta4h.1	5.61175e-33	0.392281	0.427	0.24	8.48048e-29	Tfh-effector	Lta4h
1177	Stx6.1	8.39379e-33	-0.431959	0.24	0.445	1.26847e-28	Tfh-effector	Stx6
1178	Bmyc.4	1.10797e-32	-0.497474	0.103	0.285	1.67437e-28	Tfh-effector	Bmyc
1179	mt.Nd2	1.24789e-32	-0.295144	0.944	0.972	1.88581e-28	Tfh-effector	mt.Nd2
1180	Asap2	1.76818e-32	0.278356	0.148	0.035	2.67208e-28	Tfh-effector	Asap2
1181	Serpina3g.4	2.95636e-32	0.437656	0.378	0.181	4.46765e-28	Tfh-effector	Serpina3g
1182	Serpinb6b	3.26172e-32	0.382745	0.265	0.113	4.92912e-28	Tfh-effector	Serpinb6b
1183	Grap2.1	1.29068e-31	0.355456	0.262	0.104	1.95048e-27	Tfh-effector	Grap2
1184	Gnptg	1.30447e-31	0.384062	0.374	0.209	1.97132e-27	Tfh-effector	Gnptg
1185	Gm33782	1.80658e-31	0.288892	0.147	0.034	2.7301e-27	Tfh-effector	Gm33782
1186	Ascl2.4	1.87849e-31	-0.488426	0.038	0.18	2.83877e-27	Tfh-effector	Ascl2
1187	Marcksl1.3	4.47827e-31	-0.656001	0.139	0.317	6.76756e-27	Tfh-effector	Marcksl1
1188	Ildr1	5.73287e-31	0.268272	0.116	0.023	8.66351e-27	Tfh-effector	Ildr1
1189	Cebpa.1	5.84257e-31	-0.377618	0.026	0.163	8.82929e-27	Tfh-effector	Cebpa
1190	Evl.1	5.97864e-31	-0.434503	0.249	0.457	9.03491e-27	Tfh-effector	Evl
1191	Pkm	1.44279e-30	-0.338698	0.84	0.907	2.18034e-26	Tfh-effector	Pkm
1192	X5830432E09Rik	2.62376e-30	0.322287	0.174	0.055	3.96503e-26	Tfh-effector	X5830432E09Rik
1193	Pvrig	2.62701e-30	0.296817	0.151	0.038	3.96993e-26	Tfh-effector	Pvrig
1194	Sostdc1.4	3.41876e-30	-1.27534	0.089	0.232	5.16643e-26	Tfh-effector	Sostdc1
1195	Sdhaf1.2	3.92401e-30	-0.454658	0.186	0.377	5.92996e-26	Tfh-effector	Sdhaf1
1196	Baiap3	6.59916e-30	0.322189	0.183	0.056	9.97265e-26	Tfh-effector	Baiap3
1197	Ostf1	8.9339e-30	0.361206	0.509	0.334	1.35009e-25	Tfh-effector	Ostf1
1198	Nrp1.1	1.0115e-29	-0.449409	0.195	0.393	1.52858e-25	Tfh-effector	Nrp1
1199	Hmgb1	1.01588e-29	-0.295608	0.883	0.939	1.53519e-25	Tfh-effector	Hmgb1
1200	Ppp3ca	1.20216e-29	0.285589	0.166	0.046	1.81671e-25	Tfh-effector	Ppp3ca
1201	Fxyd5.1	1.65444e-29	-0.306908	0.93	0.952	2.5002e-25	Tfh-effector	Fxyd5
1202	Hacd3.2	3.81523e-29	-0.442835	0.268	0.451	5.76558e-25	Tfh-effector	Hacd3
1203	Prkca.2	7.41411e-29	-0.47858	0.437	0.603	1.12042e-24	Tfh-effector	Prkca
1204	Ssbp2	5.94931e-28	-0.373028	0.059	0.205	8.99059e-24	Tfh-effector	Ssbp2
1205	Wipf1	6.48484e-28	0.343012	0.641	0.462	9.79989e-24	Tfh-effector	Wipf1
1206	Rap1a	9.23519e-28	-0.312546	0.738	0.83	1.39562e-23	Tfh-effector	Rap1a
1207	Ccr8.4	1.27822e-27	-0.508044	0.034	0.164	1.93164e-23	Tfh-effector	Ccr8
1208	Xist	1.42936e-27	-0.308412	0.78	0.893	2.16005e-23	Tfh-effector	Xist
1209	Ppp1r18.1	1.47126e-27	0.301706	0.85	0.744	2.22337e-23	Tfh-effector	Ppp1r18
1210	Ptpn6.1	1.62959e-27	-0.387303	0.284	0.484	2.46263e-23	Tfh-effector	Ptpn6
1211	Lpin1	1.69054e-27	0.29855	0.169	0.054	2.55475e-23	Tfh-effector	Lpin1
1212	AI467606.1	1.8344e-27	-0.38352	0.457	0.615	2.77214e-23	Tfh-effector	AI467606
1213	Ces2c.2	2.55156e-27	-0.38482	0.045	0.183	3.85592e-23	Tfh-effector	Ces2c
1214	Cdc25b.3	2.69575e-27	-0.470155	0.188	0.347	4.07382e-23	Tfh-effector	Cdc25b
1215	Rcn1	3.78982e-27	0.312643	0.198	0.078	5.72718e-23	Tfh-effector	Rcn1
1216	Timp2.1	3.94465e-27	-0.37053	0.173	0.365	5.96115e-23	Tfh-effector	Timp2
1217	Penk	9.6694e-27	0.852638	0.201	0.072	1.46124e-22	Tfh-effector	Penk
1218	Anxa6.2	1.13e-26	0.334922	0.537	0.332	1.70766e-22	Tfh-effector	Anxa6
1219	Lsp1.1	1.45977e-26	0.303704	0.85	0.737	2.20601e-22	Tfh-effector	Lsp1
1220	Spock2.1	1.79041e-26	-0.366248	0.062	0.213	2.70566e-22	Tfh-effector	Spock2
1221	Aldoa.2	3.57639e-26	-0.357713	0.88	0.906	5.40464e-22	Tfh-effector	Aldoa
1222	Clec2i	4.68938e-26	-0.399626	0.251	0.435	7.08659e-22	Tfh-effector	Clec2i
1223	Gpx1	6.09147e-26	-0.335444	0.519	0.679	9.20543e-22	Tfh-effector	Gpx1
1224	Rab11a.1	6.26539e-26	-0.393777	0.362	0.53	9.46825e-22	Tfh-effector	Rab11a
1225	Tbc1d4.2	9.58148e-26	-0.379576	0.506	0.69	1.44795e-21	Tfh-effector	Tbc1d4
1226	Rpl13a	1.53396e-25	0.292821	0.771	0.626	2.31812e-21	Tfh-effector	Rpl13a
1227	Esyt1	2.48471e-25	0.32556	0.328	0.166	3.7549e-21	Tfh-effector	Esyt1
1228	Fam20a.3	3.3223e-25	-0.307377	0.012	0.109	5.02066e-21	Tfh-effector	Fam20a
1229	X1700019D03Rik.2	3.73965e-25	0.448525	0.245	0.142	5.65135e-21	Tfh-effector	X1700019D03Rik
1230	Ncmap.4	6.45337e-25	-0.412164	0.041	0.17	9.75233e-21	Tfh-effector	Ncmap
1231	Cd48	8.28192e-25	0.311905	0.685	0.52	1.25156e-20	Tfh-effector	Cd48
1232	Pou2af1.1	9.41337e-25	-0.35173	0.045	0.174	1.42255e-20	Tfh-effector	Pou2af1
1233	Rbl2	1.05331e-24	0.349172	0.377	0.213	1.59176e-20	Tfh-effector	Rbl2
1234	Pck2.2	1.11391e-24	-0.34235	0.051	0.182	1.68334e-20	Tfh-effector	Pck2
1235	Sting1.2	1.16612e-24	-0.386417	0.348	0.507	1.76225e-20	Tfh-effector	Sting1
1236	Slc9a9.1	1.20117e-24	-0.412347	0.221	0.395	1.81521e-20	Tfh-effector	Slc9a9
1237	Il4.3	1.62911e-24	-0.35454	0.007	0.103	2.46191e-20	Tfh-effector	Il4
1238	Cxcr6	1.76613e-24	0.353758	0.152	0.046	2.66898e-20	Tfh-effector	Cxcr6
1239	Agpat3	2.24972e-24	0.344906	0.419	0.286	3.39977e-20	Tfh-effector	Agpat3
1240	Skap1	5.85681e-24	-0.288404	0.735	0.855	8.8508e-20	Tfh-effector	Skap1
1241	Ctss.2	9.45057e-24	-0.368223	0.394	0.555	1.42817e-19	Tfh-effector	Ctss
1242	Hsp90ab1	1.12724e-23	-0.251552	0.978	0.989	1.70349e-19	Tfh-effector	Hsp90ab1
1243	Igf1r.1	1.49722e-23	-0.360487	0.067	0.197	2.2626e-19	Tfh-effector	Igf1r
1244	Cd38	1.55309e-23	0.326869	0.239	0.109	2.34703e-19	Tfh-effector	Cd38
1245	Hip1	1.8889e-23	0.25736	0.139	0.043	2.8545e-19	Tfh-effector	Hip1
1246	Themis.2	5.60853e-23	0.288679	0.353	0.187	8.47562e-19	Tfh-effector	Themis
1247	Slfn5	8.62454e-23	-0.359529	0.075	0.206	1.30334e-18	Tfh-effector	Slfn5
1248	Uqcr10.1	1.25991e-22	-0.303949	0.592	0.705	1.90398e-18	Tfh-effector	Uqcr10
1249	Mif	2.23212e-22	-0.37245	0.74	0.795	3.37317e-18	Tfh-effector	Mif
1250	Cyba.4	2.72674e-22	0.281569	0.9	0.811	4.12066e-18	Tfh-effector	Cyba
1251	Snx2.1	3.75842e-22	-0.357775	0.296	0.468	5.67972e-18	Tfh-effector	Snx2
1252	Ccdc28b.3	4.09385e-22	-0.356822	0.161	0.312	6.18662e-18	Tfh-effector	Ccdc28b
1253	Gimap7.4	5.93653e-22	0.273991	0.77	0.606	8.97129e-18	Tfh-effector	Gimap7
1254	mt.Atp8	1.04786e-21	-0.329169	0.595	0.736	1.58352e-17	Tfh-effector	mt.Atp8
1255	Ap3s1.1	1.74246e-21	0.325203	0.374	0.236	2.63321e-17	Tfh-effector	Ap3s1
1256	Rilpl2.1	1.86228e-21	-0.432199	0.359	0.515	2.81428e-17	Tfh-effector	Rilpl2
1257	Odc1.1	2.33322e-21	-0.446255	0.327	0.461	3.52596e-17	Tfh-effector	Odc1
1258	Tox2.1	2.66614e-21	-0.383947	0.224	0.373	4.02907e-17	Tfh-effector	Tox2
1259	Lbh.1	2.79464e-21	-0.347819	0.528	0.673	4.22327e-17	Tfh-effector	Lbh
1260	Rab37	3.20673e-21	-0.345154	0.172	0.327	4.84601e-17	Tfh-effector	Rab37
1261	Egln3.2	3.27968e-21	-0.334881	0.075	0.206	4.95625e-17	Tfh-effector	Egln3
1262	Coq8a.1	4.29355e-21	-0.321858	0.048	0.166	6.48841e-17	Tfh-effector	Coq8a
1263	Lamp1	4.78989e-21	-0.402378	0.387	0.535	7.23848e-17	Tfh-effector	Lamp1
1264	Tnfsf11.1	6.72748e-21	-0.387461	0.148	0.298	1.01666e-16	Tfh-effector	Tnfsf11
1265	Smc4.2	1.08565e-20	-0.390319	0.478	0.625	1.64063e-16	Tfh-effector	Smc4
1266	Spint2	1.20375e-20	-0.333961	0.33	0.494	1.8191e-16	Tfh-effector	Spint2
1267	Fam162a.1	1.21717e-20	-0.386728	0.287	0.438	1.83939e-16	Tfh-effector	Fam162a
1268	Gna13.2	1.82863e-20	-0.379251	0.328	0.481	2.76343e-16	Tfh-effector	Gna13
1269	Il16	2.08906e-20	-0.312967	0.648	0.758	3.15699e-16	Tfh-effector	Il16
1270	Tent5c	3.29117e-20	0.331589	0.328	0.195	4.97362e-16	Tfh-effector	Tent5c
1271	Endod1	6.39751e-20	-0.335146	0.142	0.289	9.66792e-16	Tfh-effector	Endod1
1272	Gm14718.3	7.17024e-20	-0.295716	0.032	0.127	1.08357e-15	Tfh-effector	Gm14718
1273	Slamf6.3	8.10655e-20	-0.322402	0.422	0.593	1.22506e-15	Tfh-effector	Slamf6
1274	Tacc1	1.01166e-19	0.302929	0.421	0.276	1.52882e-15	Tfh-effector	Tacc1
1275	Eif5a	1.32656e-19	-0.259876	0.823	0.871	2.00469e-15	Tfh-effector	Eif5a
1276	Casp3	1.68794e-19	0.3296	0.443	0.315	2.55081e-15	Tfh-effector	Casp3
1277	Pdia3.1	2.85078e-19	-0.277688	0.752	0.834	4.3081e-15	Tfh-effector	Pdia3
1278	Mbnl1	4.87612e-19	0.261045	0.855	0.76	7.3688e-15	Tfh-effector	Mbnl1
1279	Sorl1	6.20328e-19	0.261516	0.205	0.089	9.37439e-15	Tfh-effector	Sorl1
1280	Ctsl.1	6.50898e-19	-0.371837	0.031	0.13	9.83637e-15	Tfh-effector	Ctsl
1281	Tnfaip8l2.1	7.92709e-19	-0.329926	0.299	0.455	1.19794e-14	Tfh-effector	Tnfaip8l2
1282	Fyn	8.3259e-19	0.267546	0.716	0.593	1.25821e-14	Tfh-effector	Fyn
1283	Hmgb2	1.09054e-18	0.258451	0.726	0.566	1.64803e-14	Tfh-effector	Hmgb2
1284	Gbp7.1	1.23187e-18	0.310142	0.346	0.198	1.8616e-14	Tfh-effector	Gbp7
1285	Cd247.2	1.52272e-18	0.266569	0.837	0.768	2.30114e-14	Tfh-effector	Cd247
1286	B630019A10Rik	1.81004e-18	-0.255033	0.029	0.117	2.73533e-14	Tfh-effector	B630019A10Rik
1287	H1f0.1	2.21257e-18	-0.378516	0.189	0.343	3.34363e-14	Tfh-effector	H1f0
1288	Itm2c.3	2.71351e-18	-0.291318	0.661	0.761	4.10065e-14	Tfh-effector	Itm2c
1289	Ripor2.3	3.91371e-18	0.330385	0.424	0.281	5.91439e-14	Tfh-effector	Ripor2
1290	Dusp1.2	5.91348e-18	-0.369681	0.114	0.246	8.93645e-14	Tfh-effector	Dusp1
1291	Pim1.4	6.3085e-18	-0.432852	0.242	0.386	9.53341e-14	Tfh-effector	Pim1
1292	Pgam1.2	6.51759e-18	-0.319517	0.421	0.564	9.84938e-14	Tfh-effector	Pgam1
1293	Myo1f.1	7.69148e-18	0.298781	0.289	0.161	1.16234e-13	Tfh-effector	Myo1f
1294	Raf1.1	1.13821e-17	-0.340572	0.298	0.438	1.72006e-13	Tfh-effector	Raf1
1295	Atxn1	1.70423e-17	0.268128	0.236	0.12	2.57544e-13	Tfh-effector	Atxn1
1296	Angptl2.4	1.88711e-17	-0.387547	0.114	0.226	2.85181e-13	Tfh-effector	Angptl2
1297	Nfkbia.4	2.27699e-17	-0.490589	0.652	0.704	3.44099e-13	Tfh-effector	Nfkbia
1298	Nfkb1.1	2.56544e-17	-0.339516	0.208	0.336	3.8769e-13	Tfh-effector	Nfkb1
1299	Pdcd1lg2.2	2.73573e-17	-0.312862	0.098	0.218	4.13424e-13	Tfh-effector	Pdcd1lg2
1300	Ttn.3	2.79122e-17	-0.340614	0.05	0.15	4.21809e-13	Tfh-effector	Ttn
1301	Tmbim4.1	2.91905e-17	-0.3048	0.226	0.374	4.41126e-13	Tfh-effector	Tmbim4
1302	Samhd1.1	3.01683e-17	-0.358842	0.425	0.55	4.55903e-13	Tfh-effector	Samhd1
1303	B3gnt2	6.68843e-17	-0.307113	0.318	0.471	1.01076e-12	Tfh-effector	B3gnt2
1304	Gm2a.1	8.26564e-17	-0.310558	0.18	0.31	1.2491e-12	Tfh-effector	Gm2a
1305	Dctn6	9.13748e-17	0.268849	0.422	0.288	1.38086e-12	Tfh-effector	Dctn6
1306	Stx11.1	1.4683e-16	-0.373023	0.229	0.341	2.21889e-12	Tfh-effector	Stx11
1307	Slc16a3.3	1.52844e-16	-0.278125	0.031	0.121	2.30978e-12	Tfh-effector	Slc16a3
1308	Mrps6	1.68527e-16	-0.290077	0.252	0.405	2.54678e-12	Tfh-effector	Mrps6
1309	Sdf4.3	5.01199e-16	-0.413799	0.735	0.801	7.57411e-12	Tfh-effector	Sdf4
1310	Neurl3	5.24255e-16	-0.26494	0.069	0.166	7.92254e-12	Tfh-effector	Neurl3
1311	Tapbpl	5.3333e-16	0.285033	0.39	0.266	8.05968e-12	Tfh-effector	Tapbpl
1312	Hpcal1.2	6.58959e-16	-0.286349	0.371	0.512	9.95818e-12	Tfh-effector	Hpcal1
1313	Spn	6.71517e-16	0.266123	0.482	0.332	1.0148e-11	Tfh-effector	Spn
1314	Tasp1.1	7.02172e-16	-0.287915	0.106	0.22	1.06112e-11	Tfh-effector	Tasp1
1315	Btla	7.51848e-16	-0.294672	0.122	0.237	1.13619e-11	Tfh-effector	Btla
1316	Nfil3.1	8.0696e-16	-0.315407	0.094	0.194	1.21948e-11	Tfh-effector	Nfil3
1317	Gltp.1	9.26087e-16	-0.255801	0.61	0.73	1.3995e-11	Tfh-effector	Gltp
1318	Rflnb.2	1.06819e-15	-0.43001	0.147	0.26	1.61425e-11	Tfh-effector	Rflnb
1319	Gm30054	1.14449e-15	0.25096	0.177	0.083	1.72955e-11	Tfh-effector	Gm30054
1320	Tnfrsf9.3	1.22026e-15	-0.506004	0.239	0.374	1.84405e-11	Tfh-effector	Tnfrsf9
1321	Fam43a.2	1.60343e-15	-0.270782	0.05	0.141	2.4231e-11	Tfh-effector	Fam43a
1322	Nsmce1	1.76615e-15	-0.273563	0.144	0.254	2.669e-11	Tfh-effector	Nsmce1
1323	Ssh2.1	1.97016e-15	-0.310087	0.185	0.316	2.97731e-11	Tfh-effector	Ssh2
1324	Pkp3.1	2.20604e-15	-0.282979	0.543	0.659	3.33377e-11	Tfh-effector	Pkp3
1325	Pfkl.1	2.3673e-15	-0.285895	0.155	0.28	3.57746e-11	Tfh-effector	Pfkl
1326	Rrp1b	2.38088e-15	0.257798	0.21	0.108	3.59799e-11	Tfh-effector	Rrp1b
1327	Tmem9b	3.42124e-15	0.267712	0.45	0.318	5.17019e-11	Tfh-effector	Tmem9b
1328	Tmem154.2	3.79776e-15	-0.281797	0.087	0.187	5.73917e-11	Tfh-effector	Tmem154
1329	Ddx24.1	4.17341e-15	-0.279933	0.553	0.67	6.30685e-11	Tfh-effector	Ddx24
1330	Nsmaf	7.67365e-15	0.258106	0.394	0.271	1.15964e-10	Tfh-effector	Nsmaf
1331	Spcs1.1	9.26185e-15	-0.278617	0.607	0.714	1.39965e-10	Tfh-effector	Spcs1
1332	Dgka.1	1.45809e-14	-0.281366	0.375	0.51	2.20347e-10	Tfh-effector	Dgka
1333	Faah	2.51102e-14	-0.272325	0.133	0.232	3.79466e-10	Tfh-effector	Faah
1334	Cyb5a.1	2.60479e-14	-0.267001	0.399	0.533	3.93635e-10	Tfh-effector	Cyb5a
1335	Dapp1	4.69594e-14	-0.251564	0.152	0.279	7.0965e-10	Tfh-effector	Dapp1
1336	Itgb8.1	5.67284e-14	-0.291718	0.098	0.208	8.5728e-10	Tfh-effector	Itgb8
1337	Arpc5l	6.15033e-14	-0.250601	0.383	0.511	9.29438e-10	Tfh-effector	Arpc5l
1338	Serp1.1	6.55855e-14	-0.296271	0.352	0.473	9.91128e-10	Tfh-effector	Serp1
1339	Foxn3.1	7.96002e-14	0.264932	0.413	0.292	1.20292e-09	Tfh-effector	Foxn3
1340	Lmo4.2	1.05318e-13	-0.318316	0.029	0.101	1.59156e-09	Tfh-effector	Lmo4
1341	Padi4.4	1.24111e-13	-0.38446	0.026	0.101	1.87557e-09	Tfh-effector	Padi4
1342	Itk.2	1.46994e-13	-0.316064	0.284	0.399	2.22137e-09	Tfh-effector	Itk
1343	Gm30211.1	1.5019e-13	-0.374376	0.182	0.178	2.26967e-09	Tfh-effector	Gm30211
1344	Cbx7.1	2.16081e-13	-0.25055	0.095	0.2	3.26542e-09	Tfh-effector	Cbx7
1345	Ptger2.1	2.52026e-13	-0.295279	0.17	0.285	3.80861e-09	Tfh-effector	Ptger2
1346	Capg.4	2.62459e-13	-0.343908	0.381	0.515	3.96628e-09	Tfh-effector	Capg
1347	Iigp1.1	2.83435e-13	-0.298681	0.047	0.125	4.28326e-09	Tfh-effector	Iigp1
1348	Nsg2.3	2.99111e-13	-0.286102	0.173	0.299	4.52017e-09	Tfh-effector	Nsg2
1349	Prmt3	3.59642e-13	-0.271276	0.1	0.203	5.43491e-09	Tfh-effector	Prmt3
1350	Hivep3	3.71966e-13	-0.284611	0.117	0.226	5.62115e-09	Tfh-effector	Hivep3
1351	Il21.4	3.98139e-13	-0.271935	0.06	0.154	6.01668e-09	Tfh-effector	Il21
1352	Sptbn1.1	6.10606e-13	-0.267833	0.227	0.354	9.22747e-09	Tfh-effector	Sptbn1
1353	Ccm2	6.28845e-13	-0.258271	0.308	0.429	9.50311e-09	Tfh-effector	Ccm2
1354	Plp2	6.40099e-13	-0.261327	0.133	0.236	9.67318e-09	Tfh-effector	Plp2
1355	Lef1.1	6.84383e-13	-0.279871	0.207	0.322	1.03424e-08	Tfh-effector	Lef1
1356	Mpp1.1	7.28432e-13	-0.254173	0.145	0.241	1.10081e-08	Tfh-effector	Mpp1
1357	Retreg1	1.76792e-12	-0.272873	0.261	0.372	2.67168e-08	Tfh-effector	Retreg1
1358	Gata3.1	2.05784e-12	-0.26458	0.152	0.269	3.10981e-08	Tfh-effector	Gata3
1359	H2.Q2	2.1437e-12	-0.256464	0.044	0.125	3.23955e-08	Tfh-effector	H2.Q2
1360	Stat1.1	2.31865e-12	-0.313951	0.557	0.648	3.50394e-08	Tfh-effector	Stat1
1361	Serinc3.3	3.07954e-12	-0.278897	0.158	0.271	4.65381e-08	Tfh-effector	Serinc3
1362	Slfn2.1	7.73469e-12	-0.257087	0.702	0.775	1.16887e-07	Tfh-effector	Slfn2
1363	Camk2d.1	8.53086e-12	-0.254861	0.501	0.608	1.28918e-07	Tfh-effector	Camk2d
1364	Tagln2	1.03383e-11	-0.284929	0.44	0.556	1.56232e-07	Tfh-effector	Tagln2
1365	Med15.1	1.05002e-11	-0.256422	0.182	0.288	1.5868e-07	Tfh-effector	Med15
1366	Kras	1.06033e-11	-0.2647	0.224	0.345	1.60238e-07	Tfh-effector	Kras
1367	Bzw2	1.70564e-11	-0.269393	0.211	0.315	2.57757e-07	Tfh-effector	Bzw2
1368	Plekho1.3	1.73747e-11	-0.254391	0.097	0.191	2.62566e-07	Tfh-effector	Plekho1
1369	Trim59	2.25447e-11	-0.266728	0.262	0.365	3.40695e-07	Tfh-effector	Trim59
1370	Casp4.1	2.2604e-11	-0.263576	0.201	0.303	3.41592e-07	Tfh-effector	Casp4
1371	Chd9.1	2.27885e-11	-0.268247	0.365	0.47	3.4438e-07	Tfh-effector	Chd9
1372	Nrn1.3	4.45053e-11	-0.4393	0.067	0.138	6.72564e-07	Tfh-effector	Nrn1
1373	Chd3	5.94261e-11	-0.26108	0.381	0.492	8.98047e-07	Tfh-effector	Chd3
1374	Tnfrsf1b.4	2.62044e-10	-0.261782	0.186	0.252	3.96e-06	Tfh-effector	Tnfrsf1b
1375	Glrx.3	3.23155e-10	0.257051	0.402	0.34	4.88352e-06	Tfh-effector	Glrx
1376	Mmd.1	9.26887e-10	-0.278777	0.314	0.417	1.40071e-05	Tfh-effector	Mmd
1377	Junb.3	9.84179e-10	-0.273577	0.635	0.68	1.48729e-05	Tfh-effector	Junb
1378	Pdia6.1	1.04367e-09	-0.258146	0.348	0.458	1.57719e-05	Tfh-effector	Pdia6
1379	Sla.2	1.12787e-09	-0.254056	0.412	0.497	1.70444e-05	Tfh-effector	Sla
1380	Arid5b.1	1.1685e-09	-0.270115	0.277	0.372	1.76584e-05	Tfh-effector	Arid5b
1381	Vim.3	2.22117e-09	-0.311425	0.345	0.46	3.35664e-05	Tfh-effector	Vim
1382	Socs1.1	2.3864e-09	-0.267021	0.226	0.325	3.60633e-05	Tfh-effector	Socs1
1383	Tubb2a.2	1.60238e-08	-0.298483	0.059	0.118	0.000242151	Tfh-effector	Tubb2a
1384	Cd69.2	1.68832e-08	-0.297636	0.229	0.284	0.000255139	Tfh-effector	Cd69
1385	Egr1	3.07988e-08	-0.327848	0.188	0.275	0.000465432	Tfh-effector	Egr1
1386	Il7r.3	3.97288e-08	-0.290888	0.104	0.183	0.000600382	Tfh-effector	Il7r
1387	Nfkbid.3	1.89877e-07	-0.312162	0.103	0.164	0.00286942	Tfh-effector	Nfkbid
1388	Dap.2	4.49961e-07	-0.25691	0.361	0.444	0.00679981	Tfh-effector	Dap
1389	Batf.3	1.40239e-06	-0.252293	0.562	0.588	0.021193	Tfh-effector	Batf
1390	Gm42031.2	1.02997e-05	-0.357022	0.607	0.625	0.15565	Tfh-effector	Gm42031
1391	Nr4a1.3	1.62778e-05	-0.362117	0.082	0.127	0.245991	Tfh-effector	Nr4a1
1392	Ifit1	0	2.46977	0.887	0.054	0	Tfh-ISG	Ifit1
1393	Isg15.3	0	2.44951	0.982	0.309	0	Tfh-ISG	Isg15
1394	Ifit3	0	2.01943	0.675	0.009	0	Tfh-ISG	Ifit3
1395	Bst2	0	1.7573	0.9	0.265	0	Tfh-ISG	Bst2
1396	Irf7	0	1.61399	0.908	0.214	0	Tfh-ISG	Irf7
1397	Isg20.1	0	1.57498	0.847	0.263	0	Tfh-ISG	Isg20
1398	Slfn1.2	1.22985e-297	1.46075	0.894	0.309	1.85855e-293	Tfh-ISG	Slfn1
1399	Zbp1	1.96492e-293	1.39193	0.826	0.26	2.96939e-289	Tfh-ISG	Zbp1
1400	Usp18	3.99651e-281	1.51653	0.625	0.049	6.03953e-277	Tfh-ISG	Usp18
1401	Rsad2	4.07495e-271	1.54265	0.578	0.026	6.15806e-267	Tfh-ISG	Rsad2
1402	Rtp4	9.25885e-271	1.45289	0.868	0.164	1.3992e-266	Tfh-ISG	Rtp4
1403	Ifi203.1	2.91044e-251	1.29276	0.926	0.421	4.39826e-247	Tfh-ISG	Ifi203
1404	Ifi27l2a.2	2.01598e-232	1.24366	1	0.948	3.04654e-228	Tfh-ISG	Ifi27l2a
1405	Phf11b.1	4.23469e-218	1.16099	0.786	0.334	6.39946e-214	Tfh-ISG	Phf11b
1406	Lgals3bp	7.64911e-211	1.20122	0.778	0.227	1.15593e-206	Tfh-ISG	Lgals3bp
1407	Ifi47	5.15752e-203	1.21756	0.894	0.439	7.79405e-199	Tfh-ISG	Ifi47
1408	Slfn5.1	1.06126e-201	1.29547	0.689	0.197	1.60378e-197	Tfh-ISG	Slfn5
1409	Lgals9	2.20865e-199	1.058	0.821	0.416	3.33771e-195	Tfh-ISG	Lgals9
1410	Ifit3b	6.51719e-198	0.866096	0.343	0.003	9.84878e-194	Tfh-ISG	Ifit3b
1411	Trim30a	2.53788e-192	1.16485	0.77	0.227	3.83524e-188	Tfh-ISG	Trim30a
1412	Mx1	2.70751e-181	1.06769	0.435	0.02	4.09158e-177	Tfh-ISG	Mx1
1413	Xaf1	4.0713e-180	1.11811	0.715	0.147	6.15255e-176	Tfh-ISG	Xaf1
1414	Stat1.2	1.02968e-179	1.06018	0.974	0.642	1.55605e-175	Tfh-ISG	Stat1
1415	Mndal	9.02854e-179	1.09678	0.852	0.421	1.36439e-174	Tfh-ISG	Mndal
1416	Ifi213	5.93733e-174	1.11357	0.575	0.06	8.97249e-170	Tfh-ISG	Ifi213
1417	Cmpk2	4.43419e-164	1.00895	0.425	0.025	6.70095e-160	Tfh-ISG	Cmpk2
1418	Ifi208.1	6.78838e-162	1.17364	0.665	0.127	1.02586e-157	Tfh-ISG	Ifi208
1419	Samhd1.2	8.68655e-162	1.07348	0.881	0.543	1.31271e-157	Tfh-ISG	Samhd1
1420	Epsti1	6.63402e-150	1.01358	0.773	0.324	1.00253e-145	Tfh-ISG	Epsti1
1421	Oasl2	3.04199e-149	1.02977	0.404	0.025	4.59706e-145	Tfh-ISG	Oasl2
1422	Ifi35	2.12599e-144	0.966194	0.712	0.265	3.2128e-140	Tfh-ISG	Ifi35
1423	Oas1a.1	2.89334e-141	1.037	0.649	0.178	4.37242e-137	Tfh-ISG	Oas1a
1424	Iigp1.2	2.40813e-136	1.18236	0.623	0.116	3.63916e-132	Tfh-ISG	Iigp1
1425	Sp100.2	3.66545e-136	0.868719	0.929	0.606	5.53923e-132	Tfh-ISG	Sp100
1426	Oas3	2.28124e-132	0.811443	0.396	0.027	3.44741e-128	Tfh-ISG	Oas3
1427	Dhx58	1.24521e-131	0.853242	0.472	0.049	1.88176e-127	Tfh-ISG	Dhx58
1428	Daxx	4.44185e-129	0.980587	0.628	0.181	6.71253e-125	Tfh-ISG	Daxx
1429	Parp9	1.70271e-125	0.970357	0.66	0.194	2.57314e-121	Tfh-ISG	Parp9
1430	Ifih1	4.09093e-124	0.990316	0.591	0.127	6.18222e-120	Tfh-ISG	Ifih1
1431	Gm47242	4.57992e-124	0.683494	0.309	0.011	6.92117e-120	Tfh-ISG	Gm47242
1432	Rnf213	5.49886e-124	1.00321	0.559	0.109	8.30988e-120	Tfh-ISG	Rnf213
1433	Irgm1	1.39535e-121	0.979878	0.657	0.183	2.10866e-117	Tfh-ISG	Irgm1
1434	Parp14	2.64525e-115	0.963774	0.726	0.261	3.9975e-111	Tfh-ISG	Parp14
1435	Phf11c	4.52303e-113	0.884593	0.451	0.064	6.83521e-109	Tfh-ISG	Phf11c
1436	Ly6a.2	5.1204e-111	1.10402	0.884	0.657	7.73795e-107	Tfh-ISG	Ly6a
1437	H2.T22	1.0207e-110	0.77199	0.918	0.697	1.54249e-106	Tfh-ISG	H2.T22
1438	Igtp	1.56427e-108	0.955141	0.72	0.258	2.36392e-104	Tfh-ISG	Igtp
1439	Ms4a4b.4	2.78284e-106	1.084	0.847	0.599	4.20543e-102	Tfh-ISG	Ms4a4b
1440	Ddx58	1.13187e-105	0.901551	0.623	0.172	1.71048e-101	Tfh-ISG	Ddx58
1441	Ifi209.1	2.24344e-105	0.91901	0.591	0.154	3.39029e-101	Tfh-ISG	Ifi209
1442	Herc6	3.21787e-105	0.868434	0.528	0.1	4.86284e-101	Tfh-ISG	Herc6
1443	Tgtp2	1.4874e-102	1.01071	0.617	0.159	2.24775e-98	Tfh-ISG	Tgtp2
1444	Ifi44	7.38236e-102	0.764212	0.24	0.008	1.11562e-97	Tfh-ISG	Ifi44
1445	Eif2ak2	7.92705e-100	0.85547	0.588	0.145	1.19794e-95	Tfh-ISG	Eif2ak2
1446	Ifi206	9.96421e-95	0.757775	0.425	0.057	1.50579e-90	Tfh-ISG	Ifi206
1447	Slfn8	2.14715e-93	0.896385	0.525	0.126	3.24477e-89	Tfh-ISG	Slfn8
1448	Ube2l6.1	7.46648e-88	0.847412	0.525	0.144	1.12834e-83	Tfh-ISG	Ube2l6
1449	Gbp7.2	4.37441e-86	0.928579	0.612	0.196	6.61061e-82	Tfh-ISG	Gbp7
1450	Ifit1bl1	1.29288e-80	0.751619	0.264	0.022	1.9538e-76	Tfh-ISG	Ifit1bl1
1451	Tor3a	3.6117e-79	0.793769	0.504	0.156	5.458e-75	Tfh-ISG	Tor3a
1452	Oasl1	2.81316e-77	0.556595	0.232	0.013	4.25125e-73	Tfh-ISG	Oasl1
1453	Ms4a6b.1	6.70816e-76	0.653394	0.929	0.714	1.01374e-71	Tfh-ISG	Ms4a6b
1454	Gbp9.1	2.77862e-73	0.773855	0.551	0.169	4.19906e-69	Tfh-ISG	Gbp9
1455	Stat2	3.64809e-73	0.7443	0.422	0.089	5.513e-69	Tfh-ISG	Stat2
1456	Gm4951	5.47829e-72	0.588426	0.187	0.008	8.27879e-68	Tfh-ISG	Gm4951
1457	Naa20	1.00094e-71	0.713641	0.675	0.309	1.51263e-67	Tfh-ISG	Naa20
1458	Ddx60	5.27964e-71	0.677817	0.356	0.055	7.97859e-67	Tfh-ISG	Ddx60
1459	Ddx24.2	3.3102e-70	0.627029	0.889	0.664	5.00238e-66	Tfh-ISG	Ddx24
1460	Pml	1.04149e-68	0.690761	0.456	0.107	1.5739e-64	Tfh-ISG	Pml
1461	Psmb8	3.39411e-68	0.488377	0.979	0.941	5.12918e-64	Tfh-ISG	Psmb8
1462	Trafd1	7.94269e-68	0.70805	0.409	0.123	1.2003e-63	Tfh-ISG	Trafd1
1463	Cxcl10	2.03015e-67	1.41979	0.327	0.062	3.06796e-63	Tfh-ISG	Cxcl10
1464	Shisa5.3	2.9527e-67	0.4589	1	0.993	4.46212e-63	Tfh-ISG	Shisa5
1465	Trim30d	5.85401e-67	0.686088	0.396	0.083	8.84657e-63	Tfh-ISG	Trim30d
1466	Slfn2.2	1.65765e-65	0.596169	0.942	0.771	2.50504e-61	Tfh-ISG	Slfn2
1467	Dtx3l	2.00809e-65	0.72661	0.538	0.183	3.03462e-61	Tfh-ISG	Dtx3l
1468	X9930111J21Rik2	4.6032e-64	0.735484	0.565	0.209	6.95635e-60	Tfh-ISG	X9930111J21Rik2
1469	Tapbp.1	1.22542e-61	0.599742	0.884	0.606	1.85185e-57	Tfh-ISG	Tapbp
1470	BC147527	7.68084e-61	0.623978	0.414	0.094	1.16073e-56	Tfh-ISG	BC147527
1471	Aftph	2.2628e-58	0.695642	0.475	0.179	3.41955e-54	Tfh-ISG	Aftph
1472	Ifi204	1.27597e-56	0.449109	0.156	0.008	1.92824e-52	Tfh-ISG	Ifi204
1473	Phf11a	7.3514e-55	0.513236	0.24	0.03	1.11094e-50	Tfh-ISG	Phf11a
1474	Mitd1	2.36882e-54	0.665882	0.565	0.231	3.57976e-50	Tfh-ISG	Mitd1
1475	Gbp2	1.69551e-53	0.730726	0.451	0.143	2.56226e-49	Tfh-ISG	Gbp2
1476	H2.T24	2.01864e-53	0.531213	0.301	0.051	3.05056e-49	Tfh-ISG	H2.T24
1477	Cybb.3	5.49593e-49	0.711679	0.549	0.275	8.30545e-45	Tfh-ISG	Cybb
1478	Gbp4	3.70753e-48	0.631478	0.472	0.169	5.60282e-44	Tfh-ISG	Gbp4
1479	BC051226	9.02437e-48	0.567991	0.34	0.079	1.36376e-43	Tfh-ISG	BC051226
1480	Samd9l	5.23806e-47	0.605542	0.427	0.134	7.91576e-43	Tfh-ISG	Samd9l
1481	Trim25	6.03144e-47	0.56484	0.325	0.082	9.11471e-43	Tfh-ISG	Trim25
1482	Trim34a	3.64765e-44	0.554482	0.385	0.114	5.51232e-40	Tfh-ISG	Trim34a
1483	Snx2.2	8.15166e-44	0.560785	0.715	0.46	1.23188e-39	Tfh-ISG	Snx2
1484	Ifit2	1.90039e-43	0.448941	0.248	0.042	2.87186e-39	Tfh-ISG	Ifit2
1485	Helz2	1.3634e-42	0.53668	0.43	0.138	2.06037e-38	Tfh-ISG	Helz2
1486	Rnf114	1.24909e-41	0.566944	0.644	0.367	1.88763e-37	Tfh-ISG	Rnf114
1487	Gbp6	1.17612e-40	0.37165	0.177	0.019	1.77736e-36	Tfh-ISG	Gbp6
1488	Gbp10	3.7966e-40	0.369019	0.158	0.014	5.73743e-36	Tfh-ISG	Gbp10
1489	Sp110	6.07534e-40	0.553123	0.58	0.296	9.18105e-36	Tfh-ISG	Sp110
1490	Mov10	6.62546e-40	0.422095	0.301	0.069	1.00124e-35	Tfh-ISG	Mov10
1491	Psmb10	7.88361e-40	0.528162	0.765	0.516	1.19137e-35	Tfh-ISG	Psmb10
1492	AW112010.5	1.80856e-38	0.550347	0.976	0.928	2.7331e-34	Tfh-ISG	AW112010
1493	Cd47	1.87253e-38	0.486934	0.781	0.55	2.82976e-34	Tfh-ISG	Cd47
1494	Chmp4b	4.7993e-38	0.542485	0.649	0.423	7.2527e-34	Tfh-ISG	Chmp4b
1495	Selenow	6.07661e-37	0.388656	0.966	0.896	9.18297e-33	Tfh-ISG	Selenow
1496	Ccnd2.1	6.22281e-37	0.545995	0.831	0.561	9.40391e-33	Tfh-ISG	Ccnd2
1497	Parp12	1.76378e-36	0.381696	0.198	0.03	2.66542e-32	Tfh-ISG	Parp12
1498	Ehd4	7.73161e-36	0.50156	0.282	0.077	1.1684e-31	Tfh-ISG	Ehd4
1499	Tap1	9.63947e-36	0.51713	0.712	0.48	1.45672e-31	Tfh-ISG	Tap1
1500	Tspo.1	9.71776e-35	0.402281	0.929	0.813	1.46855e-30	Tfh-ISG	Tspo
1501	Usp25	1.08627e-34	0.499135	0.454	0.179	1.64157e-30	Tfh-ISG	Usp25
1502	Irf9	1.46224e-34	0.479163	0.562	0.26	2.20974e-30	Tfh-ISG	Irf9
1503	Ly6e.5	9.10791e-34	0.400575	0.995	0.97	1.37639e-29	Tfh-ISG	Ly6e
1504	Ifi214	1.32648e-33	0.331591	0.148	0.016	2.00457e-29	Tfh-ISG	Ifi214
1505	Nmi	2.24769e-33	0.492392	0.609	0.352	3.3967e-29	Tfh-ISG	Nmi
1506	Zup1	3.82188e-33	0.543223	0.493	0.232	5.77562e-29	Tfh-ISG	Zup1
1507	Trim12c	6.58056e-30	0.501745	0.499	0.245	9.94454e-26	Tfh-ISG	Trim12c
1508	Psmb9.1	7.09226e-30	0.404786	0.794	0.67	1.07178e-25	Tfh-ISG	Psmb9
1509	X1600014C10Rik	1.92808e-29	0.485067	0.351	0.134	2.91371e-25	Tfh-ISG	X1600014C10Rik
1510	Gzma	9.19473e-29	0.308762	0.108	0.009	1.38951e-24	Tfh-ISG	Gzma
1511	Ifi211	6.90009e-28	0.383769	0.121	0.017	1.04274e-23	Tfh-ISG	Ifi211
1512	Zc3hav1	1.9877e-27	0.485282	0.525	0.312	3.00381e-23	Tfh-ISG	Zc3hav1
1513	X4930599N23Rik	1.08788e-26	0.264112	0.113	0.012	1.64401e-22	Tfh-ISG	X4930599N23Rik
1514	Uba7	5.82614e-26	0.403899	0.351	0.132	8.80447e-22	Tfh-ISG	Uba7
1515	Tor1aip1	7.45168e-26	0.470749	0.462	0.22	1.1261e-21	Tfh-ISG	Tor1aip1
1516	Parp10	9.2977e-26	0.366761	0.282	0.089	1.40507e-21	Tfh-ISG	Parp10
1517	Gm8369	3.31089e-25	0.429167	0.789	0.567	5.00342e-21	Tfh-ISG	Gm8369
1518	Ms4a4c.1	3.56589e-25	0.480567	0.198	0.057	5.38877e-21	Tfh-ISG	Ms4a4c
1519	Pttg1	4.01499e-25	0.437096	0.557	0.329	6.06746e-21	Tfh-ISG	Pttg1
1520	Clic4	7.08702e-25	0.337985	0.169	0.034	1.07099e-20	Tfh-ISG	Clic4
1521	Socs1.2	4.80933e-24	0.607875	0.507	0.32	7.26787e-20	Tfh-ISG	Socs1
1522	Irgm2	9.74626e-24	0.329503	0.206	0.052	1.47285e-19	Tfh-ISG	Irgm2
1523	Gm4070	1.52978e-23	0.393382	0.224	0.064	2.3118e-19	Tfh-ISG	Gm4070
1524	Cnp	2.98423e-23	0.404313	0.612	0.381	4.50976e-19	Tfh-ISG	Cnp
1525	Nampt	5.66154e-23	0.353324	0.274	0.092	8.55571e-19	Tfh-ISG	Nampt
1526	Ctss.3	9.58127e-23	0.389818	0.76	0.548	1.44792e-18	Tfh-ISG	Ctss
1527	Slc25a22	1.45183e-22	0.327648	0.219	0.062	2.194e-18	Tfh-ISG	Slc25a22
1528	Hsh2d	1.63301e-22	0.263995	0.14	0.024	2.46781e-18	Tfh-ISG	Hsh2d
1529	Psme1.1	2.07594e-22	0.294284	0.95	0.876	3.13716e-18	Tfh-ISG	Psme1
1530	A530040E14Rik	7.89493e-22	0.279691	0.145	0.027	1.19308e-17	Tfh-ISG	A530040E14Rik
1531	Znfx1	9.38983e-22	0.365943	0.243	0.079	1.41899e-17	Tfh-ISG	Znfx1
1532	Adar	3.34829e-21	0.384321	0.332	0.139	5.05993e-17	Tfh-ISG	Adar
1533	Gbp3	1.45451e-20	0.342388	0.222	0.067	2.19806e-16	Tfh-ISG	Gbp3
1534	Tor1aip2	3.61599e-20	0.384324	0.414	0.206	5.46449e-16	Tfh-ISG	Tor1aip2
1535	AW011738	6.63355e-20	0.369103	0.282	0.107	1.00246e-15	Tfh-ISG	AW011738
1536	Tmem140	7.42307e-20	0.359237	0.243	0.084	1.12177e-15	Tfh-ISG	Tmem140
1537	H2.T23	1.78096e-19	0.37305	0.654	0.441	2.69138e-15	Tfh-ISG	H2.T23
1538	Tmem184b	4.30609e-19	0.279331	0.182	0.05	6.50736e-15	Tfh-ISG	Tmem184b
1539	Ncoa7	4.36683e-19	0.413891	0.354	0.176	6.59915e-15	Tfh-ISG	Ncoa7
1540	Sidt1.1	6.96406e-19	0.377661	0.261	0.099	1.05241e-14	Tfh-ISG	Sidt1
1541	Ogfr	3.56339e-17	0.360103	0.433	0.24	5.385e-13	Tfh-ISG	Ogfr
1542	Ppa1	5.29543e-17	0.402054	0.309	0.149	8.00246e-13	Tfh-ISG	Ppa1
1543	Cnot6l.1	1.96347e-16	0.337502	0.467	0.264	2.96719e-12	Tfh-ISG	Cnot6l
1544	Trim14	2.13966e-16	0.349313	0.375	0.19	3.23345e-12	Tfh-ISG	Trim14
1545	Parp11	3.04134e-16	0.296664	0.193	0.064	4.59608e-12	Tfh-ISG	Parp11
1546	Keap1	3.2298e-16	0.3354	0.438	0.243	4.88087e-12	Tfh-ISG	Keap1
1547	Casp8	7.3188e-16	0.35527	0.507	0.318	1.10602e-11	Tfh-ISG	Casp8
1548	Smchd1	8.34595e-16	0.386795	0.478	0.302	1.26124e-11	Tfh-ISG	Smchd1
1549	Asb13	1.11175e-14	0.252537	0.182	0.061	1.68007e-10	Tfh-ISG	Asb13
1550	Ascc3	2.13969e-14	0.344048	0.396	0.22	3.23349e-10	Tfh-ISG	Ascc3
1551	Trim12a	2.83159e-14	0.333793	0.454	0.273	4.2791e-10	Tfh-ISG	Trim12a
1552	Rabepk	3.35807e-14	0.264878	0.264	0.115	5.07472e-10	Tfh-ISG	Rabepk
1553	Svbp	3.39145e-14	0.321719	0.433	0.261	5.12516e-10	Tfh-ISG	Svbp
1554	Mrpl30	3.81634e-14	0.318105	0.559	0.391	5.76725e-10	Tfh-ISG	Mrpl30
1555	Map2k1	8.02109e-14	0.312536	0.369	0.2	1.21215e-09	Tfh-ISG	Map2k1
1556	Msn	1.66166e-13	0.254795	0.892	0.763	2.51109e-09	Tfh-ISG	Msn
1557	Trim21	5.24415e-13	0.276396	0.158	0.057	7.92496e-09	Tfh-ISG	Trim21
1558	Dpp4.1	6.84164e-13	0.309004	0.259	0.118	1.03391e-08	Tfh-ISG	Dpp4
1559	Ccrl2	1.34004e-12	0.273702	0.129	0.041	2.02506e-08	Tfh-ISG	Ccrl2
1560	Plaat3.1	8.01523e-12	0.289856	0.689	0.55	1.21126e-07	Tfh-ISG	Plaat3
1561	Mvb12a	3.15379e-11	0.279361	0.515	0.356	4.76601e-07	Tfh-ISG	Mvb12a
1562	Tbc1d4.3	4.32508e-11	-0.366551	0.554	0.688	6.53606e-07	Tfh-ISG	Tbc1d4
1563	Fam111a	6.77468e-11	0.252303	0.248	0.119	1.02379e-06	Tfh-ISG	Fam111a
1564	Sp140	8.8335e-11	0.297229	0.377	0.227	1.33492e-06	Tfh-ISG	Sp140
1565	Casp4.2	1.61966e-10	0.292017	0.454	0.298	2.44763e-06	Tfh-ISG	Casp4
1566	Ppp1r14b.4	1.7235e-10	-0.426369	0.179	0.306	2.60455e-06	Tfh-ISG	Ppp1r14b
1567	Grn.1	1.98804e-10	0.297624	0.401	0.249	3.00433e-06	Tfh-ISG	Grn
1568	Spint2.1	2.68732e-10	-0.278397	0.388	0.492	4.06108e-06	Tfh-ISG	Spint2
1569	Resf1	3.87814e-10	0.250222	0.467	0.304	5.86065e-06	Tfh-ISG	Resf1
1570	Morc3	8.35959e-10	0.284623	0.322	0.188	1.2633e-05	Tfh-ISG	Morc3
1571	Pcgf5	9.92638e-10	0.262541	0.224	0.11	1.50007e-05	Tfh-ISG	Pcgf5
1572	Marchf5	1.28314e-09	0.274125	0.398	0.258	1.93908e-05	Tfh-ISG	Marchf5
1573	Serpina3g.5	1.35284e-09	0.432159	0.309	0.184	2.04441e-05	Tfh-ISG	Serpina3g
1574	Hif1a.3	1.71654e-09	-0.335213	0.673	0.748	2.59404e-05	Tfh-ISG	Hif1a
1575	Ifi27	4.07225e-09	-0.264476	0.493	0.612	6.15398e-05	Tfh-ISG	Ifi27
1576	Etnk1	6.07889e-09	0.252928	0.383	0.24	9.18642e-05	Tfh-ISG	Etnk1
1577	Klf2.4	6.93212e-09	0.418224	0.34	0.207	0.000104758	Tfh-ISG	Klf2
1578	Rgs16.2	8.47976e-09	-0.382609	0.216	0.331	0.000128146	Tfh-ISG	Rgs16
1579	Pdcd1.3	1.58175e-08	-0.308732	0.739	0.791	0.000239035	Tfh-ISG	Pdcd1
1580	Lamp1.1	3.43323e-08	-0.29654	0.454	0.533	0.000518829	Tfh-ISG	Lamp1
1581	Sell.1	1.49538e-07	0.283004	0.15	0.067	0.00225982	Tfh-ISG	Sell
1582	Jund.1	1.98176e-07	-0.274323	0.464	0.574	0.00299483	Tfh-ISG	Jund
1583	Tnfrsf9.4	2.12465e-07	-0.44492	0.253	0.373	0.00321077	Tfh-ISG	Tnfrsf9
1584	Casp1.1	2.54777e-07	0.251756	0.499	0.368	0.00385019	Tfh-ISG	Casp1
1585	Tpi1.3	4.05472e-07	-0.290086	0.391	0.502	0.00612749	Tfh-ISG	Tpi1
1586	Marcksl1.4	4.975e-07	-0.382002	0.201	0.314	0.00751822	Tfh-ISG	Marcksl1
1587	Cirbp	5.0514e-07	-0.254363	0.38	0.503	0.00763368	Tfh-ISG	Cirbp
1588	Irf1.2	5.10071e-07	0.252356	0.549	0.422	0.00770819	Tfh-ISG	Irf1
1589	Dnaja1	8.14833e-07	0.250925	0.802	0.711	0.0123138	Tfh-ISG	Dnaja1
1590	Ehd3.2	1.03043e-06	0.263775	0.409	0.297	0.0155718	Tfh-ISG	Ehd3
1591	Ramp1.1	1.07828e-06	-0.266579	0.319	0.442	0.016295	Tfh-ISG	Ramp1
1592	Cxxc5.2	1.62538e-06	-0.292813	0.082	0.166	0.0245628	Tfh-ISG	Cxxc5
1593	Sla.3	2.19982e-06	0.258725	0.609	0.493	0.0332437	Tfh-ISG	Sla
1594	Cd83.5	2.98881e-06	-0.415013	0.251	0.329	0.0451669	Tfh-ISG	Cd83
1595	Cd81.5	3.05688e-06	-0.30165	0.29	0.414	0.0461956	Tfh-ISG	Cd81
1596	Tnfrsf4.5	3.1456e-06	-0.314704	0.586	0.683	0.0475363	Tfh-ISG	Tnfrsf4
1597	Odc1.2	4.19527e-06	-0.275023	0.385	0.458	0.0633989	Tfh-ISG	Odc1
1598	Il1r2.5	6.43956e-06	-0.432058	0.111	0.201	0.0973147	Tfh-ISG	Il1r2
1599	Gm45716	7.72497e-06	-0.267836	0.116	0.199	0.11674	Tfh-ISG	Gm45716
1600	Glrx.4	9.49234e-06	0.285064	0.446	0.34	0.143448	Tfh-ISG	Glrx
1601	Bmyc.5	1.51933e-05	-0.267781	0.185	0.282	0.229601	Tfh-ISG	Bmyc
1602	Rgs1.2	2.09097e-05	0.26477	0.272	0.178	0.315987	Tfh-ISG	Rgs1
1603	Ccr8.5	0.0014146	-0.261112	0.108	0.162	1	Tfh-ISG	Ccr8
1604	Gm30211.2	0.00354856	-0.332201	0.119	0.179	1	Tfh-ISG	Gm30211
