# Supplementary material for: Follicular T cells are clonally and transcriptionally distinct in B cell-driven mouse autoimmune disease
Source: Nat Commun. 2021 Nov 18;12:6687. doi: 10.1038/s41467-021-27035-8 (PMC8602266; doi:10.1038/s41467-021-27035-8)
Supplement: Supplementary file 5 — Supplementary Data 2 [file 41467_2021_27035_MOESM5_ESM.xlsx]

## Sheet: Supp_data_2
	pct.1	pct.2	p_val_adj	log2FC
Gm42031	0.908	0.374	0	2.68779
Ly6a	0.758	0.574	3.3e-248	0.512018
Aldoa	0.928	0.886	8.85e-144	0.332015
Id3	0.386	0.519	2.7e-135	-0.522611
mt.Nd4l	0.995	0.997	1.12e-114	-0.204404
Tpi1	0.556	0.452	4.19e-109	0.451075
Gm30211	0.233	0.13	1.93e-108	0.573939
Lag3	0.568	0.44	7.31e-104	0.384968
Pkm	0.923	0.889	1e-103	0.269236
Fam20a	0.149	0.069	7.65e-103	0.328663
Tpt1	1	0.999	5.19e-98	0.136579
Mif	0.826	0.764	8.32e-98	0.349721
Itgb1	0.544	0.61	2.91e-86	-0.40599
Thy1	0.485	0.591	1.9e-83	-0.349309
Tmsb10	0.999	0.999	1.49e-81	-0.160474
Gapdh	0.9	0.853	8.07e-80	0.213372
Ascl2	0.221	0.137	7.16e-77	0.359792
Mt1	0.049	0.012	1.56e-74	0.265707
Ppp1r14b	0.355	0.258	4.17e-73	0.373206
Rps29	0.997	0.995	2.35e-70	0.197319
Rpl38	0.995	0.993	2.9e-69	0.168354
Cd96	0.117	0.183	1.29e-61	-0.254612
Pcbp2	0.81	0.849	7.34e-61	-0.180879
Rpl10	0.996	0.993	2.89e-60	0.132359
Ldha	0.888	0.847	1.32e-59	0.216309
Pcbp1	0.444	0.348	7.78e-59	0.241247
Tnfsf11	0.254	0.331	4.89e-57	-0.28972
Padi4	0.13	0.071	5.35e-57	0.36205
Mbnl1	0.744	0.779	4.08e-56	-0.219694
Sdf2l1	0.233	0.169	3.44e-55	0.289603
Jund	0.615	0.535	1.41e-54	0.258478
Gm2682	0.068	0.121	1.49e-53	-0.240463
X1810006J02Rik	0.029	0.069	2.1e-53	-0.164268
Ikzf2	0.76	0.788	1.08e-52	-0.240286
Tnfsf8	0.497	0.428	2.88e-51	0.360209
Gpm6b	0.47	0.385	3.2e-51	0.278391
Gna13	0.523	0.438	1.12e-48	0.233872
Pgk1	0.616	0.557	1.39e-48	0.248601
Gnas	0.851	0.804	5.54e-48	0.176167
Angptl2	0.262	0.188	8.57e-48	0.292529
Tespa1	0.503	0.566	9.95e-48	-0.240105
Il7r	0.147	0.211	7.11e-47	-0.35542
Manf	0.464	0.399	1.26e-44	0.262379
Dap	0.479	0.409	2.12e-44	0.285582
Rbm3	0.901	0.86	2.86e-44	0.12992
Ccr7	0.083	0.134	1.37e-43	-0.256659
Rpsa	1	1	1.58e-43	0.0991661
Pdia6	0.488	0.428	2.52e-43	0.26841
Itga4	0.49	0.553	3.47e-43	-0.246616
Stat1	0.684	0.613	3.22e-42	0.230388
Marcksl1	0.348	0.282	1.11e-41	0.362872
Socs3	0.118	0.069	4.52e-41	0.232246
H2az1	0.847	0.869	8.58e-41	-0.229728
Efhd2	0.432	0.353	1.3e-40	0.218474
Ptpn1	0.721	0.655	1.47e-39	0.183882
Rpl6	0.998	0.996	2.17e-39	0.103584
Apbb1ip	0.565	0.606	2.22e-39	-0.18426
Rps28	0.991	0.988	2.35e-39	0.155463
Cd226	0.029	0.063	6.31e-39	-0.13728
Eef1a1	1	1	1.35e-38	0.0760255
Zap70	0.823	0.778	1.85e-38	0.182666
Eea1	0.662	0.601	1.55e-37	0.244705
Ebi3	0.059	0.098	1.87e-37	-0.184104
Eef2	0.985	0.978	2.75e-37	0.117138
Lcp1	0.902	0.927	3.22e-37	-0.137301
Cdk2ap2	0.935	0.912	5.46e-37	0.149514
mt.Nd5	0.873	0.892	5.71e-37	-0.158889
Zfp36l1	0.759	0.798	2.84e-36	-0.196876
Nab1	0.325	0.252	4.01e-36	0.204247
Rasgrp1	0.203	0.257	8.48e-36	-0.210944
H2.Ab1	0.026	0.007	9.51e-36	0.126859
Gpi1	0.826	0.781	1.29e-35	0.157318
Gfra4	0.052	0.022	1.97e-35	0.190853
Derl3	0.024	0.006	2.22e-35	0.0780319
Cebpb	0.194	0.135	2.31e-35	0.200909
Pdcd1	0.82	0.764	2.6e-35	0.163928
Ptprc	0.941	0.95	1.76e-34	-0.156048
Rhoh	0.575	0.626	2.41e-34	-0.1909
Bcl3	0.3	0.231	2.02e-33	0.209546
Pgam1	0.593	0.532	6.81e-33	0.200403
Chd3	0.463	0.513	7.84e-33	-0.194198
Ift80	0.086	0.127	1.01e-32	-0.187896
mt.Atp6	1	1	1.56e-32	-0.086868
Atrx	0.469	0.52	1.72e-32	-0.188698
Eif4g2	0.618	0.662	1.78e-32	-0.16878
Ltb	0.914	0.932	3.7e-32	-0.16824
Rab11a	0.565	0.492	4.88e-32	0.172211
Rpl17	0.998	0.997	4.98e-32	0.0814913
Stk38	0.242	0.295	9.93e-32	-0.200477
Cebpa	0.188	0.133	1.81e-31	0.169512
Stc2	0.053	0.025	4.51e-31	0.133803
Smco4	0.721	0.661	4.89e-31	0.178756
Tubb2a	0.14	0.096	8.01e-31	0.318545
Rpl39	0.999	0.998	8.39e-31	0.108411
Dock10	0.314	0.369	8.73e-31	-0.193309
Sccpdh	0.376	0.305	1.95e-30	0.188434
Smc6	0.309	0.357	2.2e-30	-0.190257
Cox17	0.498	0.429	3.24e-30	0.183721
Rps27	0.999	0.998	7.19e-30	0.110112
Sms	0.222	0.273	9.6e-30	-0.183063
Ecel1	0.06	0.03	3.53e-29	0.119995
Nfil3	0.223	0.165	3.61e-29	0.182775
Rps15	0.914	0.886	5.3e-29	0.122322
Egln3	0.233	0.176	7.03e-29	0.1887
Prrc2c	0.61	0.644	1.15e-28	-0.164949
Xbp1	0.359	0.298	1.29e-28	0.20147
Atp1b3	0.547	0.58	1.31e-28	-0.169787
Apoe	0.064	0.034	1.5e-28	0.561845
Rpl5	0.953	0.933	2.28e-28	0.100347
Jak1	0.72	0.734	2.9e-28	-0.139767
Cd37	0.749	0.777	3.05e-28	-0.139847
AU020206	0.351	0.286	3.45e-28	0.182357
Cldn10	0.01	0.028	6.42e-28	-0.115147
Klf2	0.18	0.234	6.55e-28	-0.308085
Fam43a	0.165	0.116	1.58e-27	0.179551
Actb	1	1	1.62e-27	-0.074386
B4galnt1	0.565	0.603	2.01e-27	-0.168377
Maf	0.746	0.685	3.46e-27	0.144869
Macf1	0.271	0.316	6.42e-27	-0.186307
Cdh23	0.101	0.063	6.88e-27	0.156263
Ass1	0.551	0.602	9.59e-27	-0.182059
Sell	0.052	0.083	1.94e-26	-0.207196
Arl6ip1	0.803	0.831	2.12e-26	-0.129594
Cd200r1	0.096	0.137	2.68e-26	-0.168401
Icos	0.717	0.662	3.36e-26	0.178111
Ccr6	0.017	0.037	4.39e-26	-0.127141
Bace2	0.038	0.016	4.43e-26	0.0939758
Psme2	0.875	0.843	4.63e-26	0.143271
Sntb1	0.238	0.28	6.71e-26	-0.176863
Mycbp2	0.435	0.475	1.13e-25	-0.167485
H2.Aa	0.022	0.007	1.24e-25	0.153981
Il2rg	0.851	0.875	2.09e-25	-0.141309
Sec61g	0.786	0.75	2.32e-25	0.142895
Tnfaip8	0.716	0.668	3.73e-25	0.171586
Il21	0.178	0.129	6.8e-25	0.177467
Arhgap15	0.435	0.476	8.48e-25	-0.164824
Matk	0.38	0.321	9.47e-25	0.209423
Rplp0	0.999	0.998	1.07e-24	0.079515
Samhd1	0.582	0.516	1.23e-24	0.156434
Rps8	1	1	1.44e-24	0.0687295
Trim8	0.395	0.33	2.07e-24	0.137452
H2.Eb1	0.019	0.005	2.17e-24	0.125884
Prelid1	0.779	0.732	2.5e-24	0.133941
Isg15	0.351	0.289	6.96e-24	0.204873
Smc4	0.607	0.633	1.15e-23	-0.181582
Itm2b	0.989	0.987	1.37e-23	0.119626
Ankrd44	0.326	0.373	1.56e-23	-0.168991
Cd52	0.976	0.975	1.77e-23	-0.149821
Kcnq1ot1	0.185	0.221	1.83e-23	-0.180424
Stmn1	0.058	0.086	2.12e-23	-0.164645
Ptms	0.617	0.558	2.35e-23	0.169944
Fkbp2	0.233	0.182	3.02e-23	0.171049
D830030K20Rik	0.01	0.027	3.03e-23	-0.0785432
Calr	0.562	0.523	3.27e-23	0.183984
Nrip1	0.324	0.366	4.37e-23	-0.180246
mt.Cytb	0.998	0.999	5.41e-23	-0.0847383
Zfp638	0.255	0.299	6.06e-23	-0.173164
Srgn	0.973	0.96	6.55e-23	0.11335
mt.Atp8	0.711	0.753	9.22e-23	-0.160731
Tln1	0.611	0.641	1.14e-22	-0.137839
Ifng	0.114	0.078	1.2e-22	0.177323
mt.Nd2	0.969	0.974	1.64e-22	-0.107811
Cd74	0.318	0.292	2.08e-22	0.41537
Bin2	0.637	0.664	2.15e-22	-0.134512
Sh2d1a	0.678	0.716	2.25e-22	-0.182437
Atp5k	0.513	0.449	2.86e-22	0.138987
Rcsd1	0.301	0.341	3.67e-22	-0.158724
Actg1	0.995	0.996	4.81e-22	-0.0914823
Cd82	0.861	0.82	5.54e-22	0.124003
Gadd45b	0.291	0.234	6.7e-22	0.183816
Sox4	0.013	0.032	1.07e-21	-0.145544
Nrn1	0.114	0.157	1.18e-21	-0.261005
Myh9	0.781	0.798	1.75e-21	-0.136882
Sesn1	0.103	0.14	1.87e-21	-0.155459
Gpr15	0.003	0.015	2.27e-21	-0.0677684
Batf	0.62	0.56	4.03e-21	0.156075
Rgs16	0.361	0.303	6.95e-21	0.188748
Lsp1	0.743	0.737	8.6e-21	-0.104358
Socs1	0.353	0.295	1.05e-20	0.176754
S1pr1	0.228	0.275	1.16e-20	-0.189622
H2.Q2	0.107	0.138	1.8e-20	-0.176239
Ctsb	0.89	0.855	2.01e-20	0.113156
Rps21	0.998	0.997	2.18e-20	0.0900514
Sh3kbp1	0.501	0.533	3.11e-20	-0.139205
S100a6	0.745	0.695	3.67e-20	0.179513
Ephx1	0.531	0.563	3.78e-20	-0.154075
Isg20	0.299	0.245	3.78e-20	0.17375
Sp100	0.597	0.622	4.57e-20	-0.136969
Fam107b	0.383	0.427	5.91e-20	-0.157418
Psme1	0.892	0.864	6.8e-20	0.108643
Hspa5	0.78	0.763	7.12e-20	0.194323
Caprin1	0.327	0.353	8.38e-20	-0.130649
Ahnak	0.336	0.383	1.32e-19	-0.19126
Ctla4	0.508	0.448	1.38e-19	0.184945
Cd3e	0.995	0.994	1.42e-19	0.0846799
AW112010	0.941	0.918	1.57e-19	0.177343
Capg	0.538	0.488	1.67e-19	0.208453
S100a11	0.959	0.936	2.06e-19	0.0790216
Cdc25b	0.372	0.318	2.44e-19	0.183506
Eno1	0.639	0.59	5.67e-19	0.149875
Btg1	0.881	0.86	5.92e-19	0.145987
Actr3	0.864	0.877	7.27e-19	-0.104451
H1f4	0.162	0.195	7.43e-19	-0.156397
Ly6e	0.965	0.976	9.21e-19	-0.0981745
Hif1a	0.771	0.725	1.25e-18	0.127657
Itm2a	0.117	0.136	1.77e-18	-0.227646
Gm2663	0.043	0.023	2.04e-18	0.602595
mt.Co2	0.999	1	2.1e-18	-0.0628564
Rpl7a	0.972	0.958	2.48e-18	0.0802422
S100a10	0.893	0.902	2.76e-18	-0.129997
Pfkl	0.304	0.252	3.47e-18	0.146855
Rasgrp2	0.076	0.107	4.09e-18	-0.155167
Swap70	0.044	0.069	4.21e-18	-0.114192
Abcb1a	0.069	0.1	5.6e-18	-0.129045
Psmb8	0.949	0.936	7.6e-18	0.101682
Ppic	0.07	0.043	8.62e-18	0.124477
Ccnd3	0.508	0.543	1.35e-17	-0.140682
Klf3	0.31	0.343	1.45e-17	-0.163927
Plagl1	0.063	0.037	1.51e-17	0.123234
Stk10	0.257	0.296	1.57e-17	-0.155713
Hnrnpu	0.73	0.744	2.87e-17	-0.112978
Tnik	0.211	0.249	3.02e-17	-0.142404
Ppp1r12a	0.501	0.528	3.16e-17	-0.130997
Myo1e	0.093	0.127	3.19e-17	-0.126401
Timp2	0.39	0.334	3.59e-17	0.132984
Rpl23a	0.87	0.841	4.5e-17	0.100774
Stag2	0.266	0.305	5.01e-17	-0.145795
Sh3bgrl	0.291	0.323	5.07e-17	-0.138677
Gm26740	0.45	0.496	5.2e-17	-0.155527
Ccdc28b	0.335	0.285	5.25e-17	0.15459
Lnpep	0.358	0.397	6.95e-17	-0.139629
Wls	0.271	0.312	9.82e-17	-0.155617
Rpl14	0.984	0.975	1.02e-16	0.0707539
Bhlhe40	0.246	0.199	1.39e-16	0.161111
Prdx1	0.82	0.78	1.4e-16	0.101841
Rnpepl1	0.204	0.16	1.49e-16	0.118884
Ntrk3	0.094	0.126	1.65e-16	-0.143006
Rpl41	0.999	0.999	1.71e-16	0.0655942
X4930523C07Rik	0.255	0.294	1.91e-16	-0.145311
Limd2	0.978	0.983	2.26e-16	-0.0883988
P4hb	0.527	0.474	2.45e-16	0.144383
Mef2b	0.067	0.041	2.81e-16	0.109704
Mgat5	0.104	0.135	2.98e-16	-0.123743
Nkg7	0.12	0.139	3.76e-16	0.308567
Jmjd1c	0.151	0.189	4.39e-16	-0.135606
Ica1l	0.048	0.027	4.76e-16	0.0752742
Psmb9	0.697	0.649	6.79e-16	0.121279
Ly6c2	0.003	0.013	1.07e-15	-0.120681
Ramp1	0.417	0.46	1.08e-15	-0.15495
Psmb10	0.549	0.493	1.13e-15	0.118468
Cd84	0.469	0.506	1.5e-15	-0.139197
St8sia6	0.005	0.015	1.58e-15	-0.0495057
Tmem176b	0.073	0.047	2.13e-15	0.121718
Tasor	0.187	0.226	2.59e-15	-0.143218
Anxa3	0.011	0.026	2.95e-15	-0.0736967
Iigp1	0.142	0.106	2.98e-15	0.148459
Tapbpl	0.295	0.247	3.3e-15	0.134564
Tgtp2	0.187	0.146	3.54e-15	0.144124
Slamf7	0.034	0.056	3.81e-15	-0.158563
Il1r2	0.223	0.179	4.47e-15	0.192776
Arhgdib	0.973	0.977	4.62e-15	-0.0884611
Stat3	0.499	0.446	4.65e-15	0.126549
Pdlim1	0.071	0.094	4.8e-15	-0.106113
Capn3	0.016	0.032	5.74e-15	-0.0660059
Cxxc5	0.187	0.146	5.99e-15	0.160302
Gm11707	0.058	0.082	6.11e-15	-0.106705
Srsf5	0.461	0.489	7.02e-15	-0.130216
Pak2	0.637	0.655	7.09e-15	-0.109333
Sh3glb1	0.676	0.63	7.66e-15	0.119377
Gm45552	0.029	0.049	7.76e-15	-0.0970125
Npm1	0.847	0.862	7.96e-15	-0.117868
Pou2af1	0.193	0.152	8.1e-15	0.129666
Ncmap	0.187	0.148	1.15e-14	0.169113
Dus2	0.229	0.189	1.27e-14	0.139167
B630019A10Rik	0.097	0.13	1.39e-14	-0.12864
Ifi208	0.116	0.15	1.65e-14	-0.138735
Cldnd1	0.24	0.258	2.31e-14	-0.121414
Klrg1	0.014	0.026	2.72e-14	-0.1361
Hdac9	0.009	0.022	2.86e-14	-0.0674432
Arhgap45	0.873	0.877	2.9e-14	-0.0952751
Arl5c	0.209	0.167	2.97e-14	0.122549
Adgre5	0.238	0.272	3.18e-14	-0.143534
Vsir	0.532	0.485	3.74e-14	0.13892
Sorl1	0.076	0.107	3.89e-14	-0.109391
Nsg2	0.279	0.31	3.92e-14	-0.144731
Arf6	0.623	0.576	4.29e-14	0.124888
Chd2	0.232	0.264	4.65e-14	-0.141492
Kcnc1	0.004	0.013	5.16e-14	-0.0487379
Cdkn1b	0.453	0.489	1e-13	-0.133565
Dapl1	0.005	0.015	1.08e-13	-0.0795829
Ifitm10	0.025	0.044	1.16e-13	-0.076888
Rbl2	0.199	0.233	1.2e-13	-0.134394
Ctsz	0.398	0.354	1.22e-13	0.148519
Rpl10.ps3	0.1	0.071	1.26e-13	0.0910464
Cd24a	0.005	0.015	1.54e-13	-0.054787
Stambpl1	0.227	0.254	1.71e-13	-0.124089
Acp5	0.352	0.39	1.74e-13	-0.140505
Creld2	0.177	0.141	2.92e-13	0.126911
Rack1	0.962	0.951	2.94e-13	0.0711207
Asxl2	0.304	0.336	3.06e-13	-0.130989
Sdf4	0.813	0.788	3.09e-13	0.185982
Apoc4	0.027	0.013	3.58e-13	0.221852
Txk	0.076	0.099	4.16e-13	-0.117759
Zeb2	0.044	0.026	4.43e-13	0.0779847
Tle5	0.629	0.582	5.01e-13	0.11483
Dock2	0.457	0.483	5.07e-13	-0.115133
Shisa5	0.993	0.993	5.26e-13	-0.0750256
Gnb1	0.268	0.224	5.98e-13	0.106011
S1pr2	0.164	0.127	6.47e-13	0.122532
Cdk5r1	0.1	0.072	6.79e-13	0.0846032
Bmyc	0.259	0.3	7.13e-13	-0.151161
Hsp90b1	0.607	0.58	7.39e-13	0.175045
Sptbn1	0.336	0.365	7.56e-13	-0.130494
Cd86	0.007	0.018	7.86e-13	-0.0439722
Ripor2	0.267	0.3	7.99e-13	-0.150761
Acap2	0.201	0.235	8.12e-13	-0.13066
Samd3	0.004	0.014	8.6e-13	-0.0416743
Ddx28	0.154	0.118	1e-12	0.109108
Mdn1	0.087	0.111	1.05e-12	-0.108239
Lta	0.073	0.097	1.31e-12	-0.131527
Tecr	0.64	0.665	1.87e-12	-0.103257
Pim1	0.407	0.361	2.01e-12	0.18053
Ikzf4	0.091	0.12	3.04e-12	-0.117664
Evl	0.434	0.468	3.12e-12	-0.129533
Ms4a6b	0.713	0.72	3.46e-12	-0.105595
Gpbp1	0.281	0.312	4.58e-12	-0.119337
Slc16a3	0.136	0.104	4.84e-12	0.131428
Grap2	0.092	0.121	4.9e-12	-0.1129
Thrap3	0.43	0.454	4.96e-12	-0.10948
Rnf149	0.177	0.14	4.97e-12	0.110994
Fam13b	0.127	0.16	5.46e-12	-0.116184
Rpl9.ps6	0.106	0.08	5.52e-12	0.0681819
Reep5	0.541	0.57	5.89e-12	-0.111451
Sytl2	0.018	0.033	6.07e-12	-0.0662167
Myb	0.053	0.063	6.59e-12	-0.105603
Txn1	0.629	0.584	6.92e-12	0.108039
Chmp4b	0.452	0.403	7.28e-12	0.109151
Son	0.804	0.811	7.74e-12	-0.0950163
Flna	0.342	0.37	7.86e-12	-0.129932
Dhrs1	0.206	0.168	7.89e-12	0.119859
Rilpl2	0.535	0.49	8.1e-12	0.149021
Srpk1	0.336	0.364	8.63e-12	-0.114545
Hpcal1	0.536	0.486	8.66e-12	0.0958189
Slfn8	0.115	0.146	8.8e-12	-0.121755
Rnf167	0.537	0.56	8.97e-12	-0.103932
Tmcc3	0.064	0.041	1.04e-11	0.0824511
Birc6	0.39	0.422	1.09e-11	-0.120222
Lbr	0.258	0.287	1.1e-11	-0.117539
Tnfrsf8	0.047	0.067	1.19e-11	-0.0909773
Ube2s	0.254	0.213	1.19e-11	0.10349
Rab35	0.133	0.103	1.23e-11	0.0798544
Xist	0.892	0.889	1.32e-11	-0.0863615
Ms4a4b	0.583	0.621	1.42e-11	-0.145729
Mir155hg	0.069	0.094	1.51e-11	-0.115564
Rapgef6	0.479	0.506	1.66e-11	-0.11784
Gltp	0.744	0.712	1.69e-11	0.107602
Ccdc80	0.031	0.016	1.86e-11	0.0603871
Lgals3	0.081	0.057	1.92e-11	0.151585
Satb1	0.019	0.032	2.18e-11	-0.072322
Igf2r	0.116	0.143	2.71e-11	-0.11931
Tap1	0.509	0.461	3.14e-11	0.118802
Anp32a	0.814	0.826	3.23e-11	-0.0850035
Setx	0.236	0.267	3.53e-11	-0.125319
Add3	0.227	0.252	3.85e-11	-0.11852
Sidt1	0.086	0.114	4.55e-11	-0.114334
mt.Nd6	0.272	0.306	4.63e-11	-0.135758
Mboat1	0.08	0.057	4.72e-11	0.0920402
Cd38	0.098	0.125	4.93e-11	-0.111565
Esco1	0.278	0.309	6.36e-11	-0.119585
Cxcr3	0.308	0.344	6.74e-11	-0.157118
Jak3	0.284	0.242	6.8e-11	0.0995631
Cybb	0.301	0.258	7.45e-11	0.119299
Fam162a	0.459	0.414	7.58e-11	0.133702
Tox2	0.393	0.348	7.84e-11	0.0924323
Ifi209	0.143	0.174	1.01e-10	-0.119714
Jun	0.08	0.063	1.24e-10	0.0158539
Nsd1	0.304	0.337	1.33e-10	-0.120629
Gramd1b	0.189	0.216	1.69e-10	-0.117551
Smim19	0.157	0.126	1.83e-10	0.0783507
Irf1	0.447	0.402	1.84e-10	0.1303
Txnip	0.469	0.485	1.85e-10	-0.104855
Pglyrp2	0.201	0.233	2.01e-10	-0.118715
Cbl	0.273	0.3	2.26e-10	-0.115063
Arf1	0.789	0.753	2.33e-10	0.0881284
Prkar1a	0.803	0.769	2.8e-10	0.0852987
Septin6	0.45	0.468	2.85e-10	-0.0935793
Krt83	0.051	0.07	3.08e-10	-0.143253
Ccl3	0.017	0.008	3.37e-10	0.263131
Eif3f	0.955	0.945	3.52e-10	0.0672864
H2ac4	0.025	0.039	3.62e-10	-0.0737824
Ifnar2	0.359	0.387	3.72e-10	-0.107818
Ogt	0.292	0.316	3.92e-10	-0.115375
Bicd1	0.027	0.043	3.93e-10	-0.0729331
Nxpe3	0.288	0.323	4.34e-10	-0.119801
Stx11	0.361	0.317	4.77e-10	0.0912185
Kcnq1	0.007	0.001	4.79e-10	0.0274079
Ccdc50	0.242	0.276	4.9e-10	-0.12153
mt.Co1	1	1	5.1e-10	-0.0497238
Slc37a2	0.1	0.074	5.14e-10	0.0969383
Tmem38b	0.198	0.163	5.39e-10	0.121961
Mirt1	0.079	0.101	5.57e-10	-0.103932
Il16	0.772	0.74	6e-10	0.103977
Gm45716	0.217	0.18	6.91e-10	0.129461
Fbn2	0.024	0.012	7.61e-10	0.0538141
Ifi47	0.469	0.423	7.62e-10	0.115878
Vamp8	0.734	0.694	7.95e-10	0.0955431
Trpm7	0.16	0.183	9.71e-10	-0.105447
Pik3r1	0.176	0.211	9.9e-10	-0.11723
Ifi203	0.413	0.442	9.92e-10	-0.121546
Ssb	0.588	0.602	1.08e-09	-0.0823433
Ypel3	0.851	0.834	1.17e-09	0.0996299
Pkp3	0.677	0.639	1.25e-09	0.11452
Tes	0.449	0.469	1.3e-09	-0.0961831
Svil	0.109	0.137	1.38e-09	-0.107407
Grap	0.379	0.407	1.46e-09	-0.114551
Pnisr	0.375	0.401	1.59e-09	-0.106156
Atp5e	0.954	0.947	1.64e-09	0.0674892
Arf5	0.875	0.855	1.75e-09	0.0769902
Cobl	0.008	0.002	1.88e-09	0.0238897
Cd5	0.715	0.737	2.12e-09	-0.105548
Prss2	0.028	0.015	2.34e-09	0.0721307
Dynlt3	0.262	0.223	2.5e-09	0.102824
Ascc3	0.208	0.235	2.75e-09	-0.11389
Lpar3	0.025	0.013	2.84e-09	0.0488858
Atp1b1	0.212	0.184	2.95e-09	0.0423791
Ces2c	0.166	0.191	3.04e-09	-0.117099
St8sia4	0.188	0.218	3.19e-09	-0.116952
Taf10	0.342	0.299	3.29e-09	0.0983466
Pnpla2	0.253	0.218	3.3e-09	0.0685391
Txndc17	0.472	0.427	3.53e-09	0.0824874
Cdk17	0.285	0.3	3.55e-09	-0.0912867
Ctsl	0.143	0.113	3.63e-09	0.140363
Bin1	0.298	0.319	3.68e-09	-0.0985243
Gata3	0.253	0.279	4.22e-09	-0.121689
Gm2000	0.132	0.104	4.85e-09	0.0708156
Morf4l1	0.791	0.806	5.3e-09	-0.084445
Pfkp	0.355	0.313	5.42e-09	0.113221
Neb	0.067	0.046	5.52e-09	0.0805661
Jarid2	0.206	0.233	5.57e-09	-0.114338
St3gal6	0.016	0.028	6.73e-09	-0.0570212
Rad51b	0.02	0.032	6.96e-09	-0.0668098
Ntng1	0.016	0.007	7.07e-09	0.0484424
Slfn5	0.187	0.218	7.1e-09	-0.11592
Eml4	0.32	0.346	7.19e-09	-0.111621
Zbp1	0.288	0.249	7.23e-09	0.109417
Gzmk	0.078	0.07	7.26e-09	0.276872
Sit1	0.175	0.206	7.38e-09	-0.113732
Mphosph6	0.205	0.171	7.4e-09	0.108844
Aldoc	0.084	0.061	7.47e-09	0.0672654
Prg4	0.04	0.025	7.63e-09	0.0953711
Acod1	0.014	0.005	7.75e-09	0.045099
Il10	0.035	0.021	7.91e-09	0.131011
H2.Oa	0.05	0.068	8.17e-09	-0.0812815
Rpa1	0.397	0.356	8.49e-09	0.12208
Nsd3	0.365	0.389	8.83e-09	-0.102119
Plaat3	0.575	0.531	9.2e-09	0.0985179
Lef1	0.308	0.33	9.22e-09	-0.121824
Lrp10	0.708	0.671	9.67e-09	0.0916573
Bzw2	0.3	0.322	1e-08	-0.107885
Tomm70a	0.225	0.254	1.01e-08	-0.107558
Alkbh5	0.194	0.16	1.04e-08	0.0860492
Mbp	0.205	0.232	1.04e-08	-0.105998
Arhgap30	0.426	0.457	1.13e-08	-0.102832
Bnip3	0.077	0.055	1.13e-08	0.0818407
Ttc14	0.362	0.387	1.24e-08	-0.104447
Man1a	0.126	0.152	1.33e-08	-0.107474
Atp5mpl	0.695	0.66	1.41e-08	0.0849856
Junb	0.697	0.662	1.41e-08	0.123683
Map2k3	0.301	0.262	1.51e-08	0.0791718
Smpdl3a	0.735	0.751	1.58e-08	-0.0959531
Camk4	0.218	0.248	1.64e-08	-0.118059
Tpr	0.742	0.744	1.72e-08	-0.0717604
Samd9l	0.125	0.149	1.86e-08	-0.10339
Dtnb	0.177	0.2	1.95e-08	-0.100309
Nup153	0.214	0.238	2.07e-08	-0.108004
Cstb	0.453	0.409	2.1e-08	0.0821126
Traf3ip3	0.369	0.391	2.14e-08	-0.0927502
Lonp2	0.27	0.29	2.25e-08	-0.0981378
Atf7ip	0.355	0.38	2.37e-08	-0.109487
Ccng1	0.339	0.362	2.38e-08	-0.10316
Mapk1	0.512	0.479	2.4e-08	0.137346
Ccr4	0.078	0.101	2.59e-08	-0.0978522
Ccnl2	0.334	0.357	2.66e-08	-0.100466
Art2b	0.435	0.392	2.84e-08	0.112226
Pcm1	0.253	0.276	2.88e-08	-0.103386
H4c4	0.123	0.137	3.08e-08	-0.0939543
Dipk1a	0.091	0.115	3.28e-08	-0.0932224
Shld1	0.212	0.18	3.46e-08	0.120988
Virma	0.192	0.219	3.77e-08	-0.104212
Cisd1	0.229	0.195	4.02e-08	0.0758632
Mdm4	0.182	0.207	4.11e-08	-0.106011
St6galnac3	0.058	0.08	4.13e-08	-0.0842807
Gna15	0.052	0.07	4.15e-08	-0.0795969
Itsn2	0.348	0.375	4.17e-08	-0.102394
Ubald2	0.429	0.389	4.28e-08	0.116655
Zdhhc20	0.408	0.428	4.6e-08	-0.0944507
Serpinf1	0.065	0.045	4.77e-08	0.0791791
Ttc3	0.242	0.264	4.97e-08	-0.113501
Casp1	0.392	0.351	5.03e-08	0.077973
Kmt2c	0.178	0.201	5.04e-08	-0.10467
Dnah8	0.033	0.048	5.31e-08	-0.0727364
Itm2c	0.754	0.763	6.04e-08	-0.084388
Setd2	0.196	0.221	6.48e-08	-0.102169
Kif1b	0.097	0.118	6.57e-08	-0.0910675
Gm4316	0.042	0.027	6.78e-08	0.0729225
Nipbl	0.439	0.466	7.45e-08	-0.106772
Prkcb	0.263	0.229	7.89e-08	0.0681542
Spp1	0.071	0.051	8.5e-08	0.36415
Tusc3	0.309	0.321	8.55e-08	-0.0754811
Grhpr	0.158	0.128	8.69e-08	0.0814783
Tnfrsf9	0.349	0.39	8.79e-08	-0.0865164
Smarca2	0.138	0.162	9.27e-08	-0.10124
Smchd1	0.297	0.312	9.67e-08	-0.0940326
Srrm2	0.882	0.887	9.71e-08	-0.0719568
Ccl4	0.019	0.009	1.01e-07	0.368697
Rpl23	0.999	0.999	1.04e-07	0.0382102
Ly86	0.016	0.007	1.06e-07	0.0349198
Sh2d2a	0.544	0.503	1.06e-07	0.102247
Gpr174	0.14	0.158	1.09e-07	-0.0924436
Pafah1b1	0.55	0.564	1.09e-07	-0.0829754
Mt2	0.006	0.001	1.23e-07	0.0257504
Chn1	0.086	0.064	1.23e-07	0.0951658
Arhgef3	0.305	0.33	1.28e-07	-0.102926
Prkcz	0.135	0.107	1.32e-07	0.0833929
Glrx	0.354	0.331	1.41e-07	0.156067
Ndufa4	0.825	0.832	1.42e-07	-0.072511
Sp3	0.28	0.309	1.49e-07	-0.103494
Uqcr11	0.618	0.577	1.61e-07	0.0675982
Vps13c	0.136	0.162	1.63e-07	-0.106081
H1f5	0.044	0.055	1.74e-07	-0.0734011
Camk2d	0.625	0.589	1.79e-07	0.10503
Mxd4	0.44	0.466	2.01e-07	-0.114152
Elf1	0.584	0.59	2.2e-07	-0.073458
Dapp1	0.268	0.283	2.31e-07	-0.0855781
Lamp2	0.268	0.233	2.36e-07	0.0711417
Rab4b	0.416	0.376	2.39e-07	0.0723945
Dpp4	0.109	0.13	2.49e-07	-0.0914473
Uqcr10	0.723	0.684	2.54e-07	0.0652769
Fah	0.06	0.042	2.6e-07	0.0537118
Ctbp1	0.345	0.305	2.65e-07	0.0885554
mt.Nd4	0.923	0.934	2.71e-07	-0.0750553
Map1lc3b	0.715	0.679	2.77e-07	0.0840664
Cyld	0.31	0.334	3.02e-07	-0.0979079
Ccl5	0.096	0.09	3.11e-07	1.28246
Acin1	0.471	0.489	3.12e-07	-0.0896966
Zbtb1	0.269	0.288	3.21e-07	-0.0918523
A530021J07Rik	0	0.004	3.23e-07	-0.0135934
Maz	0.372	0.333	3.69e-07	0.0980519
Mier1	0.388	0.413	3.77e-07	-0.0953894
Agpat3	0.31	0.272	3.8e-07	0.0928301
H1f3	0.02	0.033	4.03e-07	-0.0562772
Nmi	0.377	0.337	4.05e-07	0.0791151
Ubn1	0.297	0.269	4.2e-07	0.0334074
Stx6	0.462	0.421	4.25e-07	0.0869697
Zup1	0.22	0.249	4.31e-07	-0.106485
Eno1b	0.193	0.165	4.9e-07	0.0989306
Rpia	0.218	0.185	5.17e-07	0.0895451
Utf1	0.011	0.02	5.24e-07	-0.0422099
Fyn	0.616	0.579	5.26e-07	0.0933141
Hopx	0.155	0.183	5.27e-07	-0.102057
X1110065P20Rik	0.108	0.087	5.51e-07	0.0448455
Sec61b	0.798	0.771	5.63e-07	0.0883993
Rbm25	0.562	0.564	5.74e-07	-0.0651345
X4932438A13Rik	0.217	0.241	5.76e-07	-0.104265
Zfc3h1	0.211	0.235	5.82e-07	-0.0947033
Nop53	0.396	0.356	6.22e-07	0.0854001
Acot7	0.24	0.273	6.4e-07	-0.100312
Ncoa3	0.186	0.203	6.86e-07	-0.0898698
Diaph1	0.245	0.268	7.03e-07	-0.096738
Znrf1	0.182	0.152	7.04e-07	0.0781595
Senp7	0.188	0.211	7.05e-07	-0.0974236
Inpp5f	0.161	0.183	7.43e-07	-0.0986777
Cd48	0.515	0.532	7.99e-07	-0.0856194
B4galt1	0.132	0.155	8.16e-07	-0.0937224
Pnn	0.324	0.356	8.17e-07	-0.103312
Fas	0.249	0.222	8.37e-07	0.0341085
Fam174a	0.289	0.253	8.94e-07	0.093457
Derl1	0.445	0.405	9.21e-07	0.0797091
Csnk2b	0.674	0.635	9.34e-07	0.0658415
Rec8	0.015	0.025	9.79e-07	-0.0481607
Izumo1r	0.921	0.92	9.82e-07	-0.103287
Gimap6	0.833	0.842	1.03e-06	-0.0825238
Serpina3g	0.203	0.171	1.03e-06	0.138375
Fus	0.585	0.603	1.07e-06	-0.103283
Rasa2	0.193	0.215	1.07e-06	-0.0934564
Dhx9	0.313	0.336	1.09e-06	-0.0935335
Itpkb	0.313	0.336	1.14e-06	-0.0984301
Pdia4	0.401	0.368	1.17e-06	0.111485
Tor2a	0.316	0.281	1.17e-06	0.0695538
Aff4	0.167	0.191	1.2e-06	-0.0982247
Mafg	0.143	0.117	1.23e-06	0.0698638
Map4k1	0.327	0.29	1.36e-06	0.0765645
Bach2	0.028	0.043	1.44e-06	-0.0582073
Rasl11a	0.093	0.071	1.44e-06	0.0676695
Tmem64	0.042	0.058	1.45e-06	-0.0660045
Smc1a	0.389	0.404	1.47e-06	-0.0805258
Myod1	0	0.003	1.5e-06	-0.0163063
Hyou1	0.106	0.082	1.51e-06	0.0778763
Map2k6	0.048	0.065	1.53e-06	-0.0704197
Bclaf1	0.416	0.417	1.53e-06	-0.0588095
Hdgfl3	0.072	0.091	1.59e-06	-0.0804944
Rnh1	0.513	0.473	1.63e-06	0.086027
Higd1a	0.485	0.449	1.63e-06	0.114341
Mysm1	0.143	0.167	1.66e-06	-0.0941691
Zfp62	0.118	0.141	1.69e-06	-0.0892887
Zranb2	0.286	0.313	1.72e-06	-0.0953753
Cyfip1	0.381	0.342	1.75e-06	0.106532
Rplp2	0.996	0.995	1.78e-06	0.0447728
Klk8	0.173	0.193	1.78e-06	-0.0901159
Myd88	0.207	0.177	1.86e-06	0.0658623
Rps17	0.851	0.83	1.91e-06	0.0681529
Selplg	0.383	0.411	2.02e-06	-0.119253
Kirrel3	0.023	0.014	2.08e-06	0.0481422
Dnajc10	0.183	0.2	2.15e-06	-0.0860148
Sirt2	0.344	0.307	2.18e-06	0.0795821
Ube2m	0.105	0.082	2.2e-06	0.0565892
Zmiz1	0.199	0.221	2.32e-06	-0.0939875
Atp9b	0.156	0.174	2.4e-06	-0.0847098
Vill	0.03	0.044	2.44e-06	-0.061184
Nsa2	0.803	0.776	2.49e-06	0.0791358
Slc43a1	0.049	0.033	2.49e-06	0.0546885
Pcmtd1	0.221	0.251	2.6e-06	-0.100264
Mrtfa	0.188	0.201	2.73e-06	-0.0735616
Clip1	0.208	0.226	2.75e-06	-0.0940145
Abcg3	0.018	0.03	2.84e-06	-0.042512
Cd164	0.325	0.347	2.84e-06	-0.0878762
Csf1	0.115	0.093	2.97e-06	0.113156
St6gal1	0.255	0.281	3.02e-06	-0.101184
Sesn3	0.34	0.36	3.03e-06	-0.0939959
Pdia3	0.841	0.823	3.1e-06	0.116297
Zcchc7	0.212	0.238	3.17e-06	-0.0965453
Xrn2	0.4	0.421	3.32e-06	-0.0880138
Plekho1	0.204	0.175	3.46e-06	0.0663975
Ndufb8	0.643	0.605	3.56e-06	0.0525595
Cab39	0.237	0.26	3.57e-06	-0.0928167
Adam33	0.01	0.004	3.77e-06	0.0297072
Adam10	0.223	0.237	3.8e-06	-0.0850837
Gm39323	0.008	0.015	3.99e-06	-0.0315248
Cope	0.583	0.549	4.02e-06	0.0894205
Itpr2	0.349	0.367	4.04e-06	-0.0931775
X3830403N18Rik	0.006	0.013	4.04e-06	-0.0349968
Ash1l	0.275	0.301	4.09e-06	-0.101616
Slc9a9	0.383	0.397	4.3e-06	-0.0977345
N4bp2l1	0.144	0.155	4.3e-06	-0.0692161
Fau	1	1	4.41e-06	0.0292525
Rb1cc1	0.26	0.277	4.44e-06	-0.0877515
Rps25	0.893	0.872	4.45e-06	0.0643522
Smc3	0.253	0.279	4.47e-06	-0.0926973
Celf2	0.596	0.615	4.52e-06	-0.0905275
Slc14a1	0.058	0.074	4.76e-06	-0.0748428
Ngly1	0.356	0.32	4.8e-06	0.105339
Spry1	0.071	0.054	4.96e-06	0.0790991
Tiparp	0.085	0.064	5e-06	0.0718987
Ube3a	0.349	0.37	5.07e-06	-0.0869659
Pag1	0.064	0.082	5.12e-06	-0.0740703
Icam1	0.17	0.141	5.72e-06	0.116219
Srsf10	0.379	0.392	5.94e-06	-0.0776828
Dynll1	0.74	0.706	6.31e-06	0.0853368
Ei24	0.258	0.227	6.5e-06	0.0548124
Rin3	0.235	0.257	6.55e-06	-0.0898827
Ar	0.076	0.098	6.6e-06	-0.0865324
Ptbp3	0.47	0.493	6.72e-06	-0.092419
Rasgrf1	0.012	0.005	6.88e-06	0.0260022
Dnah7a	0.002	0.006	7.03e-06	-0.0212167
Tdrp	0.008	0.017	7.05e-06	-0.0353474
Rps20	0.999	0.999	7.32e-06	0.0352247
Rpl3	0.993	0.991	7.73e-06	0.0463425
Gpr83	0.042	0.056	8.08e-06	-0.080626
U2surp	0.351	0.367	8.32e-06	-0.0851299
Hmgn1	0.473	0.434	8.42e-06	0.0758939
Crebbp	0.228	0.245	8.49e-06	-0.0828427
Lnx2	0.179	0.15	8.63e-06	0.0832131
Gimap8	0.368	0.396	8.79e-06	-0.0949371
Lpp	0.114	0.09	8.83e-06	0.0816656
Ncoa2	0.112	0.137	8.89e-06	-0.0840297
Tram1	0.408	0.434	8.9e-06	-0.0906075
Rpl28	0.997	0.995	9.07e-06	0.0462958
Il13ra1	0.029	0.017	9.14e-06	0.0484531
Srp14	0.672	0.635	9.82e-06	0.0615943
Utrn	0.487	0.512	1.02e-05	-0.100033
Gnb2	0.805	0.777	1.02e-05	0.0658018
Skap1	0.847	0.856	1.02e-05	-0.068134
Nrp2	0	0.002	1.06e-05	-0.00666516
Ttc28	0.067	0.086	1.13e-05	-0.0821319
Fgf13	0.023	0.035	1.16e-05	-0.0517646
Sacs	0.067	0.083	1.19e-05	-0.0741505
Raf1	0.455	0.417	1.21e-05	0.0772371
Fgfr1op2	0.483	0.491	1.22e-05	-0.0659053
Il27ra	0.435	0.461	1.23e-05	-0.0975314
Spint2	0.484	0.496	1.34e-05	-0.0743565
Rnf43	0.063	0.082	1.35e-05	-0.0751727
A530040E14Rik	0.036	0.023	1.38e-05	0.0485337
Fosl2	0.025	0.015	1.4e-05	0.0487539
Pigp	0.24	0.265	1.41e-05	-0.0937041
Nr3c2	0.007	0.013	1.42e-05	-0.0343492
Mvb12b	0.04	0.053	1.47e-05	-0.0617159
Phf3	0.29	0.314	1.49e-05	-0.0954866
Creb1	0.19	0.214	1.49e-05	-0.0896288
Gabarap	0.859	0.835	1.52e-05	0.0629656
X.6	0.022	0.013	1.59e-05	0.0320326
Pam	0.021	0.032	1.62e-05	-0.0444427
Tmem176a	0.044	0.03	1.64e-05	0.0610419
Sh2d3c	0.169	0.192	1.64e-05	-0.0922601
Prpf4b	0.297	0.314	1.68e-05	-0.0839944
Cnot2	0.222	0.241	1.69e-05	-0.0796095
Wwp1	0.064	0.081	1.75e-05	-0.0723504
Rflnb	0.242	0.271	1.85e-05	-0.13087
Adss	0.259	0.284	1.85e-05	-0.0922527
Ddx6	0.417	0.438	1.86e-05	-0.0872983
Ncoa7	0.169	0.187	1.87e-05	-0.0825388
Atp5md	0.731	0.7	1.87e-05	0.0697335
Peli1	0.597	0.561	1.95e-05	0.0933335
H2ac8	0.064	0.08	1.95e-05	-0.0788782
Sec14l1	0.207	0.178	1.96e-05	0.0645455
Xpo1	0.096	0.118	1.98e-05	-0.081522
Arhgap5	0.145	0.168	2.06e-05	-0.0997928
Mrpl54	0.44	0.402	2.15e-05	0.0747016
Tpp2	0.256	0.279	2.27e-05	-0.0864778
Tpm3	0.761	0.774	2.28e-05	-0.0683693
Cd72	0.036	0.04	2.29e-05	0.050346
Rexo2	0.35	0.351	2.31e-05	-0.0549942
Galnt6	0.248	0.271	2.32e-05	-0.0868844
Igf1r	0.209	0.179	2.43e-05	0.0959309
Fli1	0.243	0.261	2.56e-05	-0.084384
Msn	0.759	0.769	2.59e-05	-0.0728174
Tmem108	0.002	0.007	2.64e-05	-0.0200479
Ddx17	0.255	0.285	2.69e-05	-0.0973962
Fchsd2	0.068	0.086	2.76e-05	-0.0725521
Rps12	0.992	0.99	2.79e-05	0.0488246
Cd160	0.103	0.115	2.79e-05	-0.0896764
Epc1	0.212	0.231	2.83e-05	-0.0880883
Ifi214	0.013	0.023	2.88e-05	-0.0360958
Hacd3	0.448	0.445	2.94e-05	-0.0583884
Lgals9	0.406	0.435	2.94e-05	-0.0872103
Prelid2	0.225	0.196	3e-05	0.0942854
Cast	0.308	0.332	3.1e-05	-0.0936074
Igtp	0.282	0.249	3.21e-05	0.0858969
Ubash3a	0.247	0.272	3.24e-05	-0.0951973
Zfp329	0.14	0.163	3.25e-05	-0.0905284
Zcchc18	0.064	0.082	3.27e-05	-0.0776054
Tlk1	0.143	0.165	3.4e-05	-0.0897373
Pdcd10	0.439	0.451	3.44e-05	-0.0677177
Yaf2	0.167	0.146	3.45e-05	0.0359073
Wnk1	0.307	0.326	3.46e-05	-0.0876867
Tnf	0.153	0.18	3.46e-05	-0.102783
Gucy1a1	0.03	0.044	3.48e-05	-0.0716088
Agpat4	0.079	0.06	3.5e-05	0.0713182
Anxa6	0.321	0.351	3.54e-05	-0.103472
P2rx7	0.232	0.247	3.59e-05	-0.0829247
Cep85l	0.059	0.077	3.61e-05	-0.070539
Cited2	0.378	0.343	3.69e-05	0.109487
Oxct1	0.246	0.269	3.77e-05	-0.0907535
Dusp2	0.508	0.475	3.79e-05	0.114095
B4galnt4	0.052	0.039	3.84e-05	0.0365595
Sla	0.514	0.478	3.94e-05	0.100085
Csrnp1	0.126	0.102	3.96e-05	0.0641827
Plxdc1	0.045	0.031	4.05e-05	0.0523515
Eya2	0.012	0.022	4.06e-05	-0.0404705
Hnrnpr	0.379	0.387	4.07e-05	-0.0632823
Ifnar1	0.192	0.21	4.11e-05	-0.0835793
Plp2	0.25	0.219	4.28e-05	0.0832961
B230219D22Rik	0.327	0.337	4.31e-05	-0.0675612
Rgcc	0.111	0.13	4.42e-05	-0.112372
Slamf1	0.161	0.182	4.43e-05	-0.0931455
Hectd1	0.471	0.493	4.53e-05	-0.084733
Idh3b	0.44	0.44	4.63e-05	-0.0494737
Arhgef1	0.647	0.661	4.65e-05	-0.0788017
Tox	0.672	0.666	4.66e-05	-0.0501773
Tmem256	0.423	0.389	4.88e-05	0.0484377
Pik3ip1	0.083	0.1	4.88e-05	-0.0779827
Gnaq	0.114	0.091	4.9e-05	0.0704067
Esd	0.522	0.524	5.01e-05	-0.0478525
Mndal	0.411	0.44	5.06e-05	-0.0991236
Coq8a	0.176	0.153	5.15e-05	0.049355
X1110038F14Rik	0.252	0.223	5.18e-05	0.0555368
Bpgm	0.177	0.151	5.32e-05	0.0900262
Wnt10a	0.004	0.009	5.34e-05	-0.0334792
Luc7l2	0.484	0.502	5.36e-05	-0.087679
Gabpb2	0.127	0.145	5.54e-05	-0.0832636
Gm8281	0.001	0.005	5.56e-05	-0.0146968
Adcy7	0.253	0.272	5.86e-05	-0.0858212
Prr14l	0.108	0.13	5.94e-05	-0.08058
Sumo1	0.611	0.613	6.05e-05	-0.0565788
Taf15	0.298	0.317	6.15e-05	-0.0823289
Cd200	0.329	0.295	6.56e-05	0.112627
Rnf20	0.221	0.24	6.59e-05	-0.083122
Tns1	0.03	0.042	6.73e-05	-0.0534191
Cp	0.006	0.002	6.81e-05	0.01836
Ncl	0.695	0.704	7.03e-05	-0.0831277
Ccdc88c	0.218	0.242	7.14e-05	-0.0907153
Aak1	0.2	0.225	7.71e-05	-0.090969
Esm1	0.029	0.018	8.15e-05	0.0589322
Lpar6	0.093	0.116	8.45e-05	-0.0735915
Trip12	0.292	0.309	8.52e-05	-0.0813878
Prkd2	0.25	0.256	8.65e-05	-0.0609955
Cd28	0.695	0.716	8.81e-05	-0.0827945
Ddx46	0.271	0.292	9.16e-05	-0.0880811
Cyth4	0.444	0.45	9.39e-05	-0.0643867
Cdkn1a	0.029	0.018	9.52e-05	0.057664
Skp1a	0.652	0.663	9.56e-05	-0.0640299
Chfr	0.239	0.262	9.62e-05	-0.0832833
Ipcef1	0.354	0.367	9.75e-05	-0.0830282
Tesc	0.17	0.193	0.000101754	-0.0891791
Phf20l1	0.42	0.428	0.000107126	-0.0686587
Ifi204	0.013	0.007	0.000108459	0.0336731
Gm14718	0.136	0.115	0.000108788	0.0442397
Trip11	0.225	0.25	0.000112255	-0.0933583
Cd27	0.768	0.739	0.000114647	0.0689067
Rpl21	1	0.999	0.000114892	0.0357523
Sc5d	0.116	0.135	0.000116608	-0.0793803
Aco2	0.305	0.285	0.00011793	0.0133251
Rbm28	0.148	0.169	0.000118207	-0.0830296
Ramp3	0.018	0.029	0.000118679	-0.0450873
Fnbp4	0.189	0.204	0.000118793	-0.0786248
Rpl24	0.991	0.987	0.000120828	0.043568
Hcls1	0.559	0.537	0.00012088	0.00336781
Creb3l2	0.103	0.083	0.000122148	0.0624184
Parp4	0.176	0.197	0.000123428	-0.0895197
Smg1	0.25	0.27	0.000126327	-0.0864583
Emp3	0.551	0.536	0.000130298	-0.0335471
Ubap2l	0.361	0.373	0.000134499	-0.0708778
Tprgl	0.376	0.344	0.000135117	0.051908
Adgrg1	0.005	0.001	0.000135617	0.0243674
Zbtb8os	0.33	0.3	0.000135657	0.0486779
Hmces	0.237	0.207	0.000137893	0.0843202
S1pr4	0.201	0.218	0.000138201	-0.0834253
Rpl34	0.999	0.998	0.000139572	0.0333564
Osbpl8	0.196	0.217	0.000141144	-0.0837438
Nup210	0.149	0.166	0.000142226	-0.0791566
Cebpg	0.134	0.113	0.000143855	0.0455473
Eef1g	0.75	0.719	0.000145226	0.0584313
Ikzf3	0.411	0.376	0.000148678	0.0932431
Rpl13	1	0.999	0.000151087	0.0309797
Kmt5b	0.153	0.169	0.000159926	-0.0776247
Rpl26	0.993	0.991	0.000160771	0.0367178
Nsmce4a	0.276	0.246	0.000165371	0.0553365
Actn1	0.071	0.088	0.000167742	-0.0803351
Xiap	0.264	0.29	0.000168343	-0.0881742
Dennd2d	0.517	0.482	0.000173844	0.0604584
Cd81	0.397	0.425	0.000174	-0.110061
Elmo1	0.396	0.417	0.000177112	-0.0857839
Klhdc2	0.257	0.228	0.000178888	0.0567355
Gm35363	0.081	0.097	0.000182002	-0.0784103
Vamp5	0.388	0.353	0.000183505	0.0792038
Sp6	0.011	0.019	0.000186749	-0.0389143
Rpl37	0.998	0.998	0.000187334	0.0526471
Arhgap20	0.004	0.009	0.000192063	-0.0290964
Stap1	0.265	0.278	0.000205137	-0.0772771
Chst15	0.013	0.022	0.000206299	-0.0382028
Asap1	0.45	0.472	0.000212478	-0.0933736
Pole4	0.472	0.436	0.000222741	0.0794313
Lta4h	0.236	0.252	0.000223874	-0.0764352
Kif13b	0.127	0.146	0.000225611	-0.0807711
E2f4	0.287	0.257	0.000226398	0.0566245
Dctn3	0.455	0.421	0.000230938	0.0563541
Prkacb	0.26	0.275	0.000232341	-0.0765248
Ankib1	0.097	0.118	0.000236332	-0.0753896
Rap2b	0.174	0.201	0.000240234	-0.0840759
Tcf12	0.156	0.175	0.000246061	-0.0811005
Suz12	0.127	0.149	0.00024846	-0.0801669
F2r	0.049	0.035	0.00025315	0.0440278
Kmt2a	0.267	0.28	0.000261743	-0.0745093
Slc35b1	0.233	0.204	0.000267366	0.0804597
Ppdpf	0.489	0.501	0.000267943	-0.0680006
Was	0.388	0.405	0.000273395	-0.0752921
Ccdc47	0.195	0.212	0.00027505	-0.0767663
Sri	0.776	0.757	0.000282244	-0.00861623
Dars	0.393	0.359	0.000288254	0.0753632
Naa35	0.167	0.187	0.000288531	-0.0821523
Ywhab	0.663	0.661	0.000290838	-0.0431435
Glud1	0.403	0.413	0.000295487	-0.0634259
Acyp1	0.174	0.188	0.000298349	-0.0706096
Taldo1	0.63	0.621	0.0003016	-0.0295357
Parp3	0.163	0.178	0.000303847	-0.0759723
Vps37a	0.134	0.154	0.000315767	-0.0789664
Mcm6	0.41	0.375	0.000317471	0.0769644
Fundc2	0.43	0.4	0.000318214	0.0381574
Rflna	0.007	0.002	0.000319175	0.0191267
Wasf2	0.456	0.466	0.000321604	-0.0680136
Fam168a	0.149	0.169	0.000333016	-0.0808382
Bsg	0.585	0.55	0.000334344	0.0634912
Serinc5	0.093	0.077	0.000341957	0.0325474
Maged1	0.03	0.019	0.000351361	0.0428763
Fry	0.04	0.055	0.000355879	-0.0529415
Atp1a1	0.356	0.324	0.000355976	0.0608077
Pkn2	0.267	0.293	0.00035871	-0.093194
Tiam1	0.421	0.387	0.000361095	0.0842125
Noxa1	0.01	0.017	0.000369105	-0.0335834
Cdk4	0.427	0.425	0.000369147	-0.0415753
Mir142hg	0.197	0.224	0.000369546	-0.0845282
Psmb5	0.636	0.603	0.000382015	0.0419686
Foxp3	0.264	0.296	0.00038429	-0.105137
Bscl2	0.282	0.282	0.00038807	-0.0403892
Cdca4	0.246	0.239	0.000389807	-0.0222081
Fermt3	0.519	0.485	0.000403286	0.0510104
Zc3h13	0.217	0.238	0.000405345	-0.0851069
Gm3411	0.005	0.011	0.000415728	-0.0263125
Ppid	0.176	0.189	0.000427002	-0.0714552
Mia2	0.286	0.302	0.000431311	-0.0768135
Ctla2a	0.018	0.026	0.000432988	-0.0086422
Cxcr4	0.101	0.082	0.000433646	0.0495969
Tma7	0.829	0.802	0.000438237	0.0416599
Trat1	0.077	0.091	0.000444251	-0.0731859
Naa50	0.186	0.197	0.000445217	-0.061858
Psmb4	0.498	0.463	0.000454403	0.0531295
Pum2	0.283	0.304	0.00045724	-0.0846541
Twsg1	0.211	0.184	0.000467639	0.083538
Mrpl52	0.818	0.794	0.000479547	0.0593821
Elk4	0.222	0.238	0.00048312	-0.077477
Tgfbr1	0.106	0.122	0.000484432	-0.0757112
Usp3	0.16	0.17	0.000487007	-0.0651379
Gm20628	0.001	0.005	0.00049015	-0.0241646
Eif5	0.664	0.666	0.000490312	-0.0532797
Eif4ebp1	0.126	0.108	0.00049098	0.0399179
Areg	0.047	0.034	0.000503848	0.0732042
Tax1bp1	0.561	0.571	0.000504385	-0.0647051
Ccnt2	0.205	0.226	0.000509208	-0.0801932
Gm11579	0.02	0.03	0.000510716	-0.0428888
Hspa8	0.984	0.975	0.000517148	0.0145633
Nab2	0.153	0.169	0.000522147	-0.0837661
Lars2	0.737	0.752	0.000522957	-0.0978005
Rnf7	0.43	0.397	0.000528444	0.0609013
Cops9	0.529	0.496	0.000529135	0.048193
Chka	0.059	0.047	0.000532457	0.0294248
Ncbp1	0.193	0.208	0.000542492	-0.0724629
Tra2a	0.381	0.36	0.000545551	0.00497315
Cd68	0.041	0.028	0.000548496	0.0437389
Cap1	0.685	0.682	0.000553196	-0.0483236
Hscb	0.177	0.168	0.000555549	-0.00833286
Vim	0.469	0.446	0.000565423	-0.034587
Actr2	0.477	0.5	0.000575762	-0.0813977
Tnfaip8l2	0.443	0.459	0.000576861	-0.0747908
Gm26686	0.014	0.008	0.00058474	0.0219959
Stk4	0.406	0.42	0.00058908	-0.0770032
Hnrnpl	0.507	0.472	0.000589736	0.0617325
Ppat	0.092	0.111	0.000597353	-0.0710193
Kdm5a	0.244	0.25	0.000625207	-0.0556083
Setbp1	0.041	0.029	0.000637678	0.0347595
Cdk6	0.172	0.146	0.000657042	0.0687338
Gatad2b	0.314	0.335	0.000670899	-0.0819789
Gm35037	0.022	0.032	0.000673796	-0.0484276
Epsti1	0.321	0.338	0.000675763	-0.0796873
Matr3	0.25	0.266	0.000686165	-0.0804858
Ilk	0.375	0.35	0.000694783	0.0281965
Nadk	0.257	0.232	0.00069563	0.0402124
Tmem123	0.316	0.328	0.000697816	-0.0685745
Huwe1	0.222	0.241	0.000711201	-0.0820112
Bak1	0.245	0.217	0.000718104	0.0643656
Ezr	0.576	0.542	0.000720354	0.0610077
Rbm39	0.938	0.938	0.000723187	-0.0521161
Ndufv3	0.658	0.626	0.000726272	0.0699994
Cox7b	0.708	0.677	0.000731875	0.0629598
Lamtor1	0.462	0.437	0.000736926	0.0202907
Hp1bp3	0.435	0.453	0.000747738	-0.076866
Pecam1	0.169	0.183	0.00074831	-0.0714305
Btaf1	0.103	0.123	0.000755904	-0.0744659
Tasor2	0.147	0.163	0.000758316	-0.0745697
Irf2bp2	0.093	0.11	0.000761706	-0.0734672
Sf3b4	0.387	0.361	0.000761847	0.0275397
Map7d1	0.133	0.121	0.000762298	0.00687628
Vmp1	0.415	0.384	0.000766632	0.0440195
Ndufs2	0.428	0.402	0.000771932	0.0276048
Anp32e	0.371	0.38	0.000774083	-0.062222
Elob	0.908	0.89	0.000774877	0.0495302
Ap3b1	0.324	0.34	0.000789236	-0.0757723
Ifi213	0.059	0.075	0.000803054	-0.0736574
Gng5	0.921	0.904	0.000812412	0.0474852
Itgb2	0.657	0.66	0.000815898	-0.0545677
Fam49b	0.523	0.533	0.000860973	-0.0641054
Sra1	0.461	0.43	0.000867515	0.0445726
Ubl7	0.361	0.329	0.000877687	0.0641397
Atp6v1g1	0.541	0.509	0.000886515	0.0460266
Samsn1	0.426	0.392	0.00089534	0.0802267
Anxa2	0.525	0.516	0.000903996	-0.0548774
Ppia	1	0.999	0.000918303	0.0352814
Ifngr1	0.169	0.186	0.000923029	-0.106755
Ddx5	0.944	0.944	0.000930658	-0.0552594
Pink1	0.384	0.351	0.00100258	0.0751173
Map3k2	0.197	0.213	0.00102277	-0.0714429
Rrad	0.049	0.065	0.00105214	-0.0606678
Abhd17c	0.037	0.026	0.00106817	0.0349322
Zmym2	0.095	0.113	0.00109069	-0.075058
Sub1	0.753	0.724	0.0011043	0.0872485
Wasl	0.237	0.249	0.00112498	-0.0657731
Ipo11	0.061	0.076	0.00113754	-0.063375
Ptpn11	0.556	0.523	0.00114615	0.038143
Cd53	0.775	0.748	0.00114809	0.0585177
Mgst2	0.244	0.263	0.00114824	-0.0827679
Cox8a	0.958	0.948	0.00117324	0.0425897
Snx20	0.366	0.334	0.00117796	0.0701168
Rps2	0.998	0.999	0.00118961	0.031606
Zyx	0.352	0.369	0.00119015	-0.0797159
Ate1	0.135	0.153	0.00119346	-0.0766028
Zfp292	0.309	0.332	0.00119942	-0.0829733
H3c3	0.016	0.024	0.00120231	-0.0384033
Hey1	0.011	0.005	0.00121236	0.0268698
Atp2b1	0.418	0.433	0.00121824	-0.0841443
Stag1	0.18	0.199	0.00124925	-0.0804848
Polr2k	0.336	0.306	0.00130881	0.054683
Slc28a2	0.165	0.185	0.00132017	-0.0801821
Cd1d1	0.111	0.13	0.00132169	-0.0773957
Tent5a	0.01	0.018	0.00134228	-0.0363833
Zfp397	0.113	0.134	0.00136822	-0.0717745
Ms4a6c	0.107	0.087	0.00137291	0.0787235
Eif3a	0.528	0.528	0.00141237	-0.0448334
Gabarapl2	0.65	0.619	0.00142033	0.0382135
Resf1	0.297	0.316	0.00145956	-0.0840836
Ube2f	0.297	0.272	0.00146047	0.035892
Hmgb2	0.56	0.579	0.00147999	-0.0829454
Fubp1	0.489	0.502	0.00151415	-0.0661606
Pdzk1ip1	0.034	0.045	0.00152632	-0.0701034
Zfp445	0.135	0.152	0.00154184	-0.0744914
Cep250	0.164	0.18	0.00155703	-0.0689742
Fam53b	0.218	0.235	0.00158443	-0.0756141
Numa1	0.309	0.326	0.00159092	-0.0778186
Csprs	0.025	0.016	0.00159596	0.031873
Aim2	0.19	0.205	0.00159836	-0.0739597
Fkbp3	0.495	0.5	0.00160836	-0.0567597
Eefsec	0.175	0.191	0.00162749	-0.0733591
Rab2a	0.402	0.371	0.00165866	0.0512541
Iglon5	0.014	0.007	0.00167469	0.022056
Pglyrp1	0.573	0.589	0.0016816	-0.0761801
Dhrs3	0.047	0.06	0.00170905	-0.0586305
Dgka	0.502	0.511	0.00172413	-0.0684654
Stxbp3	0.086	0.102	0.00174729	-0.0657509
Cdk12	0.143	0.16	0.00177797	-0.0786004
AI504432	0.1	0.11	0.00181412	-0.0606166
Cd4	0.722	0.703	0.00182737	-0.0127314
Fryl	0.316	0.33	0.00185553	-0.0737188
Cacna1d	0.102	0.083	0.00185866	0.0734708
Crybg1	0.066	0.082	0.00192595	-0.0653043
Lims1	0.413	0.405	0.00192617	-0.0241059
Cnot11	0.125	0.108	0.0019568	0.0291075
Tut4	0.133	0.153	0.00202406	-0.0837373
Pds5b	0.076	0.088	0.00209367	-0.0586215
Csnk1d	0.299	0.27	0.00210057	0.0593032
Itgal	0.499	0.511	0.00211151	-0.0712063
Ifi27	0.628	0.595	0.00212907	0.052259
Cpq	0.06	0.075	0.0021479	-0.0596299
Selenok	0.704	0.675	0.00215294	0.0732106
Prpf40a	0.475	0.482	0.00216954	-0.0549487
Perp	0.018	0.01	0.00219388	0.0298694
Bdp1	0.178	0.197	0.0022555	-0.080515
Emc10	0.504	0.47	0.00225558	0.0667753
Rock1	0.397	0.404	0.00227832	-0.0633567
Cct2	0.537	0.532	0.00228457	-0.0321682
S100a5	0.011	0.005	0.00228983	0.0522659
Ogfr	0.255	0.232	0.00229247	0.0364157
Lfng	0.17	0.196	0.00231483	-0.0788001
Slc25a4	0.329	0.3	0.00232632	0.0846096
Il18rap	0.013	0.022	0.00233797	-0.0306266
Gzmb	0.015	0.008	0.00236377	0.0604437
Prdm1	0.059	0.044	0.00237612	0.0589378
Exosc8	0.344	0.32	0.00241608	0.0269463
Azi2	0.256	0.281	0.00241681	-0.0790554
Fbxo33	0.097	0.08	0.00246279	0.0372452
Marchf7	0.229	0.23	0.00248721	-0.0436033
Tceal9	0.22	0.199	0.0024944	0.0331685
Numb	0.113	0.131	0.00249655	-0.071076
Ctsw	0.11	0.131	0.00249656	-0.0958837
Slc25a39	0.402	0.371	0.00255862	0.0576074
Septin9	0.568	0.553	0.00261375	-0.0194916
Srp19	0.352	0.345	0.00264695	-0.0226811
Smarcc1	0.229	0.24	0.00267983	-0.0677549
Ist1	0.241	0.23	0.0026803	-0.00414709
Hcst	0.791	0.801	0.00268273	-0.0670006
Psma7	0.722	0.692	0.00270308	0.0597588
Atp11b	0.209	0.228	0.002728	-0.0796973
Rpl12	0.977	0.973	0.00279014	0.0363649
D8Ertd738e	0.68	0.651	0.00280384	0.0642422
Ddc	0.031	0.043	0.00284677	-0.0494381
Ndufa12	0.442	0.41	0.00285912	0.0640059
Tmx1	0.203	0.215	0.00289998	-0.0630015
Prx	0.009	0.004	0.00293591	0.0170894
F2rl1	0.108	0.109	0.00294509	-0.037277
Fcrl5	0.001	0.003	0.00295482	-0.0119992
Rora	0.216	0.2	0.00296612	0.00908349
Tut7	0.27	0.281	0.00300135	-0.0658991
Txndc12	0.148	0.144	0.0030149	-0.0201118
Krt222	0.024	0.015	0.0030233	0.0318805
Sh3pxd2a	0.012	0.02	0.00305599	-0.0341588
Hnrnpab	0.525	0.494	0.00306784	0.0399476
Smarca5	0.447	0.461	0.00312654	-0.0692417
Panx1	0.254	0.229	0.00314248	0.0419617
Luc7l	0.206	0.219	0.00315858	-0.0658493
Tgtp1	0.024	0.016	0.0031852	0.0281959
Mpc2	0.397	0.408	0.0032212	-0.0600949
Akr1a1	0.509	0.477	0.0032386	0.0461035
Otud5	0.197	0.177	0.00328586	0.0316985
Rsrp1	0.882	0.872	0.00331167	-0.0287335
Dido1	0.172	0.189	0.00331552	-0.0761551
Cilp2	0.01	0.005	0.00339261	0.0250471
Tmem87a	0.079	0.095	0.003467	-0.0672692
Ube2n	0.583	0.551	0.00347474	0.0619845
Il2rb	0.634	0.621	0.00348087	-0.0338699
X1810037I17Rik	0.526	0.494	0.00352102	0.0491689
H2ac15	0.005	0.01	0.00354354	-0.0266091
Cd69	0.298	0.27	0.00355374	0.112993
Hnrnpdl	0.437	0.447	0.00357191	-0.0651066
X.10	0.191	0.166	0.00358995	0.0681534
Dennd1b	0.068	0.085	0.00365502	-0.061173
Crip1	0.668	0.642	0.00369105	-0.032817
Eif2s3x	0.236	0.244	0.00369359	-0.0565176
N4bp2	0.055	0.066	0.00370991	-0.056732
Sapcd1	0	0.003	0.00372746	-0.00726549
H1f2	0.073	0.091	0.00375933	-0.0630375
Bccip	0.333	0.307	0.00376316	0.038713
Rbm5	0.38	0.395	0.00379828	-0.0734614
Izumo4	0.195	0.208	0.00384763	-0.0680994
Vps13b	0.128	0.145	0.00385333	-0.0734253
Polr2g	0.415	0.388	0.00386761	0.0349669
Lrmp	0.347	0.372	0.00387277	-0.0777168
Col4a3bp	0.157	0.18	0.00388668	-0.0774941
Cct7	0.541	0.511	0.00388792	0.0403773
Fgfr1op	0.078	0.086	0.00391848	-0.0475788
Vps54	0.134	0.114	0.00394708	0.0552526
Setd5	0.354	0.366	0.0039918	-0.0650703
Il17rb	0.001	0.003	0.00400867	-0.0125179
Ralbp1	0.423	0.399	0.00401589	0.0217204
Ivd	0.109	0.123	0.00405849	-0.0651941
Vipr1	0.001	0.005	0.0040725	-0.0124906
Ehd1	0.199	0.174	0.00411727	0.0795276
Cmss1	0.123	0.102	0.00412923	0.070785
Morc3	0.178	0.2	0.00414717	-0.0782234
Baz1b	0.21	0.232	0.00417721	-0.0783901
Ost4	0.739	0.71	0.00418854	0.0560772
Galm	0.16	0.152	0.00420527	-0.00991288
Fam120b	0.192	0.208	0.00425842	-0.0707337
Olfml3	0.002	0.006	0.00442795	-0.0160209
Tmem107	0.025	0.016	0.00448145	0.0361204
Cir1	0.248	0.222	0.0044978	0.0506306
Pdha1	0.241	0.257	0.00450935	-0.0706225
Appl1	0.164	0.183	0.00451591	-0.0818838
Ube2i	0.795	0.769	0.00452472	0.0540575
Slc25a1	0.187	0.164	0.00456557	0.0482901
Hltf	0.132	0.145	0.00462776	-0.0651865
Wdr20	0.102	0.108	0.00465186	-0.0433927
Usp15	0.189	0.212	0.00469336	-0.0814962
Ssh1	0.093	0.112	0.00469699	-0.0663112
Htatip2	0.217	0.193	0.004721	0.0492486
Tigit	0.745	0.716	0.00474609	0.0607615
Slc44a2	0.262	0.285	0.00475969	-0.0797791
Fst	0.011	0.005	0.00477291	0.0332982
Rnf25	0.101	0.094	0.00479603	0.00127003
Pet100	0.316	0.288	0.00482082	0.0528064
Lrch1	0.161	0.173	0.00487396	-0.063983
Commd3	0.412	0.381	0.00489812	0.0549523
Egln2	0.256	0.228	0.00491084	0.070998
Bcap29	0.136	0.155	0.00494464	-0.0707617
Ttc39c	0.231	0.232	0.00495342	-0.0448236
Zcrb1	0.325	0.309	0.00503444	0.00459192
Rbm6	0.213	0.222	0.00507847	-0.062829
Zfyve28	0.05	0.037	0.00511081	0.0435771
Capza1	0.648	0.655	0.00513641	-0.0524976
Rps26	0.998	0.996	0.00514322	0.0331632
R3hdm1	0.178	0.198	0.00545486	-0.079985
Tsr3	0.182	0.163	0.00546334	0.0298665
Gpd2	0.03	0.036	0.00548621	-0.0359545
Msl2	0.09	0.105	0.00555898	-0.0647433
Ak2	0.412	0.406	0.00563799	-0.0276003
Atp6v0d1	0.359	0.332	0.00566234	0.0366736
Snrpd1	0.396	0.375	0.00566859	0.0162023
Zfp106	0.194	0.211	0.00568203	-0.0706806
Atad2	0.119	0.133	0.00569279	-0.0696495
Nfia	0.112	0.094	0.00570058	0.0565541
X1700019D03Rik	0.157	0.134	0.00585358	0.0727102
Mllt10	0.143	0.161	0.00585728	-0.0742101
Dnase2a	0.17	0.168	0.00597501	-0.0296165
Dip2b	0.177	0.192	0.00597526	-0.06905
Nr1h2	0.307	0.28	0.00599478	0.0513436
Klhl24	0.212	0.23	0.0060321	-0.0778572
Rpl36a	0.966	0.962	0.00607986	0.0500712
Rps27rt	0.291	0.308	0.00608997	-0.0720448
Srp9	0.69	0.66	0.00609195	0.0530892
Wipf1	0.482	0.453	0.00613785	0.047795
Ccdc107	0.165	0.181	0.00619023	-0.069899
Chmp1a	0.395	0.369	0.00620756	0.0339767
Rab1b	0.477	0.445	0.00623099	0.0589263
H2az2	0.709	0.7	0.00624173	-0.0315589
Nop58	0.257	0.269	0.0062642	-0.0721324
Ywhae	0.55	0.517	0.0062912	0.0616237
Bcl10	0.398	0.368	0.0063032	0.0495349
Apc	0.128	0.144	0.0063219	-0.0725873
Nr3c1	0.292	0.313	0.0063636	-0.0783354
Ifitm2	0.053	0.062	0.00638085	-0.0508047
Smtn	0.028	0.029	0.0065809	-0.0541604
Utp11	0.355	0.341	0.00660881	-0.00761483
Rnf114	0.388	0.356	0.00666025	0.0679266
Il17ra	0.103	0.118	0.00668146	-0.0645211
Sostdc1	0.242	0.218	0.00673161	0.178196
Znrd1	0.362	0.338	0.00674835	0.0277049
Tsc22d4	0.673	0.642	0.00714163	0.0536036
Ppp4r3b	0.362	0.375	0.00720661	-0.0666227
Gm2237	0.02	0.029	0.00740644	-0.0407458
Susd3	0.284	0.256	0.00754379	0.0621699
Cnot6l	0.258	0.275	0.00760511	-0.0732648
Xlr3b	0.02	0.012	0.00766573	0.0299675
Itch	0.157	0.172	0.00776414	-0.0691329
Gm11808	0.722	0.729	0.00788686	-0.0456531
Wdr33	0.329	0.338	0.00789768	-0.0586058
Stard5	0.135	0.115	0.00795774	0.0546293
Dennd1c	0.271	0.289	0.00799691	-0.0763352
Trmt10c	0.14	0.151	0.00800435	-0.0594725
Efr3a	0.223	0.233	0.00804619	-0.0605736
Apobec3	0.755	0.728	0.00808286	0.0541278
Acadsb	0.059	0.073	0.00845323	-0.0586941
Glrx3	0.414	0.395	0.00854382	0.00905195
Tnfsf14	0.085	0.1	0.00859607	-0.071837
Sltm	0.34	0.35	0.00872535	-0.0619876
Scnm1	0.162	0.149	0.00873723	0.00866763
Herc2	0.156	0.166	0.00880283	-0.0610034
Vdr	0.053	0.04	0.00886273	0.0544382
Mthfd2	0.298	0.269	0.00890059	0.0682464
Mat2a	0.436	0.443	0.0089243	-0.0631454
Cdkal1	0.113	0.119	0.00908684	-0.0439847
Fdx1	0.168	0.15	0.00914291	0.028167
Gzma	0.014	0.007	0.00933889	0.0129512
Hk1	0.3	0.275	0.00937463	0.0458476
Lgals1	0.705	0.677	0.00938113	0.0593245
Erbin	0.268	0.288	0.00942089	-0.0748495
Gm10406	0.001	0.004	0.00943376	-0.0126807
Nfe2l3	0.002	0	0.0094338	0.00920905
Notch2	0.034	0.047	0.00947684	-0.0466498
Dusp14	0.081	0.065	0.00948595	0.0524949
Phf14	0.213	0.225	0.00954969	-0.0653907
Atp6v1g3	0.031	0.021	0.00958188	0.0433749
Cd47	0.569	0.539	0.00964815	0.0403631
Malat1	1	1	0.00975373	-0.0764583
Ric8b	0.035	0.041	0.0097844	-0.0381889
Smarcc2	0.184	0.198	0.00979564	-0.0655879
Nap1l1	0.438	0.445	0.00981654	-0.0553053
Dok2	0.189	0.206	0.00983079	-0.0703726
Phax	0.301	0.295	0.00986445	-0.0244349
Luc7l3	0.394	0.417	0.0100121	-0.0734589
Ilkap	0.285	0.267	0.0100332	0.0126386
Arf3	0.238	0.229	0.0100801	-0.0142158
Tshz2	0.036	0.025	0.0100909	0.0417916
Pou2f2	0.51	0.48	0.0101844	0.0888201
Hmox1	0.096	0.082	0.0102179	0.0294421
Lancl1	0.162	0.159	0.0102502	-0.0228132
Chic1	0.03	0.039	0.0102775	-0.0457461
Dynlrb1	0.54	0.508	0.0102883	0.0581044
Necap2	0.24	0.22	0.0103681	0.0311807
Zfp597	0.037	0.05	0.0104913	-0.048446
Epcam	0.074	0.089	0.0105863	-0.0738785
Nsf	0.165	0.172	0.0106422	-0.0535067
Susd6	0.217	0.225	0.0107461	-0.0579638
Adnp	0.029	0.024	0.0107722	0.00183348
Rhoa	0.902	0.883	0.0107993	0.0364494
Btbd1	0.249	0.225	0.0108024	0.0458718
Phb2	0.512	0.484	0.0108556	0.0353574
Snrpb2	0.241	0.215	0.0110212	0.0583556
Ndufa6	0.733	0.705	0.0110968	0.0359585
Rhof	0.404	0.408	0.0111147	-0.0499859
Selenos	0.399	0.372	0.0111324	0.0900257
Rap1gds1	0.267	0.277	0.0111757	-0.0626744
Lrch3	0.151	0.166	0.0112512	-0.071252
Szrd1	0.265	0.239	0.0113298	0.0549643
Snrnp48	0.298	0.308	0.0113324	-0.0551641
Gtpbp8	0.088	0.102	0.0113629	-0.0608223
Top2b	0.518	0.538	0.0113687	-0.0688935
Ap2s1	0.484	0.456	0.0114174	0.0337806
Bptf	0.311	0.33	0.0114174	-0.0776078
Oga	0.168	0.182	0.0114985	-0.0688235
Cpne3	0.185	0.196	0.0115	-0.0628251
Prpf38b	0.343	0.355	0.0117206	-0.0655594
Syf2	0.493	0.464	0.0117296	0.0437215
Il3ra	0.139	0.118	0.0117864	0.0599125
Atp5d	0.873	0.852	0.011811	0.0377918
Litaf	0.258	0.232	0.0121877	0.0793502
Eef1d	0.741	0.737	0.0121928	-0.0392722
Gdi2	0.798	0.773	0.012491	0.0480346
Spag7	0.216	0.196	0.0130542	0.0299133
Serp1	0.487	0.456	0.0131536	0.069674
Grn	0.265	0.238	0.0132259	0.0666623
Dbh	0	0.001	0.0133231	-0.00560124
Card6	0.115	0.134	0.0133459	-0.0760349
Git2	0.38	0.393	0.0135529	-0.0642589
Themis	0.184	0.197	0.013717	-0.0710896
Zwint	0.314	0.29	0.013727	0.0339354
Comt	0.283	0.283	0.013844	-0.0392413
Auh	0.166	0.143	0.0138673	0.063192
Pou2f1	0.078	0.078	0.0139524	-0.0264692
Krit1	0.306	0.314	0.0139797	-0.0596896
Gem	0.078	0.062	0.0140674	0.0566515
Rpl31	0.828	0.808	0.0141148	0.0584714
Selenop	0.331	0.349	0.0142942	-0.0781617
Tor1aip2	0.204	0.213	0.014394	-0.0552836
Parp8	0.063	0.072	0.0145526	-0.0515898
Atp5o	0.634	0.616	0.0146316	-0.00313005
Tacc1	0.272	0.285	0.0146487	-0.0697516
Nptn	0.21	0.224	0.014796	-0.0669222
Dusp11	0.411	0.42	0.0148108	-0.0613728
Prelid3b	0.271	0.246	0.0148318	0.0476346
Ndufb11	0.744	0.717	0.0148865	0.0391649
Bcap31	0.506	0.515	0.0149483	-0.0570894
Irf2	0.524	0.494	0.0149551	0.0434538
Setd3	0.26	0.245	0.0152541	0.0089746
Dbn1	0.001	0.003	0.0152972	-0.0104145
Bnip3l	0.645	0.616	0.0153272	0.0483507
Rgs3	0.252	0.27	0.0153901	-0.0756469
X3830406C13Rik	0.28	0.291	0.0156519	-0.0561422
Emg1	0.578	0.565	0.0157798	-0.0114005
Morrbid	0.058	0.045	0.0158819	0.0451801
Foxn2	0.108	0.116	0.015895	-0.0501755
Tbca	0.608	0.578	0.0161953	0.053768
Aph1a	0.327	0.303	0.0162555	0.0385731
Otud4	0.114	0.126	0.0162795	-0.0620431
Lamp1	0.525	0.538	0.0162902	-0.0795335
Khdrbs1	0.564	0.578	0.0166588	-0.0671897
Rsrc1	0.158	0.168	0.0168982	-0.0557662
Parg	0.129	0.145	0.0170498	-0.0691567
Akap13	0.704	0.715	0.0172823	-0.0665621
Gpr132	0.122	0.142	0.0173497	-0.0719888
Tomm40	0.233	0.213	0.017502	0.0267108
Dbnl	0.456	0.425	0.0176293	0.0620939
Chd4	0.517	0.518	0.0176366	-0.0482269
Fam98c	0.148	0.144	0.0176968	-0.0218274
Rps6ka5	0.014	0.022	0.0179062	-0.0359772
Chdh	0.003	0.007	0.0179822	-0.0170573
Snrnp27	0.265	0.244	0.0180004	0.0319267
Erich1	0.094	0.107	0.0180294	-0.058184
Rps6	0.968	0.96	0.0180836	0.0387463
Nr4a1	0.136	0.118	0.0182646	0.206427
Tom1	0.082	0.068	0.0183086	0.0367157
Plcb4	0.05	0.062	0.0184176	-0.0553222
Timm17b	0.498	0.473	0.0184519	0.0202087
Dgki	0.029	0.02	0.0185034	0.0420491
Rpl19	1	0.999	0.0187707	0.0245049
Nbn	0.082	0.096	0.0187716	-0.0616712
X1700123O20Rik	0.252	0.246	0.01892	-0.0141221
Pde7a	0.118	0.107	0.0190136	0.00815824
Fhit	0.017	0.025	0.0190608	-0.0350275
Vegfb	0.057	0.044	0.0190786	0.0401792
Pik3c2a	0.099	0.112	0.019218	-0.0623484
Renbp	0.051	0.039	0.019256	0.0328688
Dnase1l3	0.054	0.042	0.0193261	0.0368469
G3bp2	0.553	0.553	0.0193493	-0.0394267
Slc48a1	0.191	0.169	0.0194817	0.0494272
Akap8	0.174	0.186	0.0194977	-0.0636546
Ly9	0.262	0.277	0.0196955	-0.0670353
Fasl	0.047	0.041	0.0198576	0.0570175
Itsn1	0.008	0.014	0.0199425	-0.0258969
Mga	0.149	0.163	0.0201296	-0.0695184
Nemp2	0.094	0.087	0.0201374	-0.000513065
Chil1	0.007	0.003	0.0202534	0.0178313
Zmat2	0.364	0.355	0.0203131	-0.015864
Akap8l	0.226	0.244	0.020752	-0.0734064
Nedd8	0.682	0.654	0.0210522	0.0574197
Csnk1g1	0.104	0.12	0.0213239	-0.0668328
Crlf3	0.376	0.383	0.0214689	-0.0590285
Lysmd3	0.052	0.061	0.0216537	-0.0463572
Pex7	0.117	0.101	0.021711	0.0302552
Ube2j1	0.232	0.208	0.0218043	0.053585
Papola	0.405	0.397	0.0219116	-0.021212
Arrb2	0.442	0.444	0.0222672	-0.0493376
Tial1	0.282	0.289	0.0223491	-0.0562641
Filip1l	0.031	0.04	0.0225024	-0.0480014
Gm20696	0.004	0.009	0.0225373	-0.0191466
Smarce1	0.313	0.314	0.0227125	-0.0397332
Mettl21a	0.108	0.099	0.0227155	0.00558293
Oip5os1	0.309	0.321	0.0229204	-0.0624941
Pip4k2a	0.226	0.244	0.02305	-0.0742578
Cr1l	0.257	0.257	0.0233532	-0.0356206
Plxnc1	0.09	0.104	0.0243215	-0.0608589
Tmc3	0.041	0.031	0.0245155	0.0304265
Rab5a	0.24	0.246	0.0247665	-0.0489891
Top1	0.575	0.573	0.0249776	-0.0406391
Ptpn2	0.224	0.221	0.0251476	-0.0263518
Ociad1	0.537	0.531	0.025304	-0.0273014
Gtpbp6	0.128	0.115	0.0253477	0.0171717
Pla2g12a	0.072	0.06	0.0255554	0.0240309
Dapk3	0.189	0.168	0.0258939	0.0414765
Slc25a11	0.458	0.432	0.0266497	0.0307851
Scamp3	0.523	0.525	0.026815	-0.0517826
Pdcd6	0.419	0.397	0.0269218	0.0191516
Wdr61	0.248	0.232	0.0269567	0.0127337
Mpp1	0.231	0.245	0.0274595	-0.0702599
Pcmtd2	0.13	0.146	0.027516	-0.0684745
Mcoln2	0.02	0.012	0.0275452	0.0317077
Notch1	0.209	0.192	0.0279061	0.0221369
Psma1	0.478	0.448	0.0280629	0.061865
Trappc2l	0.294	0.281	0.0283597	0.00085997
Ndufs6	0.413	0.385	0.0283992	0.0485719
Bax	0.548	0.517	0.0284257	0.0579412
Mtdh	0.476	0.488	0.0285963	-0.0590719
Eif4e	0.281	0.273	0.0286759	-0.0162703
Lax1	0.453	0.423	0.028845	0.0588564
Rab11b	0.623	0.594	0.0288846	0.0494949
Shprh	0.1	0.114	0.0289121	-0.0642782
Chd1l	0.103	0.11	0.0290169	-0.046578
Wapl	0.176	0.195	0.0291458	-0.071311
Yipf3	0.302	0.297	0.0291682	-0.0236913
Cib1	0.303	0.292	0.0293304	-0.00259314
Uap1l1	0.142	0.126	0.0295933	0.0269423
Plpp1	0.016	0.023	0.0296125	-0.0336565
Asl	0.104	0.098	0.0298438	-0.00684475
Tmlhe	0.017	0.026	0.0299076	-0.0339461
B3gnt2	0.466	0.469	0.0301053	-0.0477016
Il1rl1	0.001	0.003	0.0304355	-0.00909272
Snu13	0.552	0.527	0.0306496	0.0251047
Tra2b	0.605	0.575	0.0307749	0.0447758
Ssr4	0.674	0.649	0.0307842	0.0737542
Smad2	0.113	0.121	0.0309548	-0.0474751
Fis1	0.812	0.788	0.0310575	0.0372724
Jup	0.002	0.005	0.0311868	-0.0135126
Bclaf3	0.077	0.088	0.0311902	-0.0550392
Nxf1	0.458	0.444	0.0313075	-0.00692523
Nae1	0.194	0.199	0.0315636	-0.0448632
Ddx42	0.247	0.254	0.0315856	-0.0537151
Rftn1	0.151	0.165	0.0316124	-0.0673361
Tmod3	0.186	0.198	0.0316348	-0.060484
Psma2	0.723	0.696	0.0318013	0.0555219
Fbxl5	0.166	0.181	0.0321561	-0.0643213
Snx9	0.058	0.045	0.0322139	0.0473843
Fam189b	0.377	0.398	0.0325415	-0.0720671
Gnai3	0.308	0.326	0.0327609	-0.070888
Eif2s2	0.454	0.432	0.0329161	0.0175347
Chst10	0.038	0.048	0.0329554	-0.0454013
Ddx54	0.287	0.261	0.0332046	0.0512782
Xlr	0.012	0.006	0.0333237	0.0206773
Klk1b9	0.005	0.01	0.0337024	-0.019711
Arhgef6	0.207	0.231	0.0337156	-0.0690596
Sec61a1	0.391	0.362	0.0337904	0.0581111
Foxn3	0.29	0.299	0.0339736	-0.061295
Vav3	0.047	0.06	0.0342184	-0.0509244
Dipk1b	0.03	0.04	0.0343245	-0.0416707
Ggnbp2	0.498	0.505	0.0343961	-0.0553777
Mrpl51	0.305	0.282	0.0345641	0.033004
Glyr1	0.191	0.2	0.0346385	-0.0574883
Psen2	0.44	0.457	0.0349482	-0.070578
Psmb3	0.779	0.754	0.0352269	0.0286212
Cmc1	0.308	0.288	0.0352711	0.0255969
Jpt1	0.711	0.702	0.0355833	-0.0254457
Slc12a6	0.102	0.117	0.0357328	-0.0658088
Slain1	0.118	0.101	0.0357677	0.0452988
Psmd11	0.501	0.472	0.0358408	0.0459097
Cltc	0.297	0.317	0.0358914	-0.0740364
Chchd1	0.336	0.323	0.0359828	-0.00296521
Twf1	0.156	0.134	0.036149	0.0673352
Ldlrap1	0.176	0.154	0.0361898	0.0651923
Supt16	0.272	0.291	0.0362319	-0.0698679
Xcl1	0.012	0.019	0.0362511	-0.0812514
Acap1	0.467	0.472	0.0363781	-0.0484868
Casp4	0.311	0.291	0.0365135	0.0144216
Phgdh	0.208	0.227	0.0366812	-0.0735307
Map4	0.202	0.216	0.0367343	-0.0663501
Igfbp7	0.012	0.019	0.0370055	-0.0256293
Dnajb1	0.353	0.333	0.0372252	0.0113789
Eapp	0.278	0.255	0.0372902	0.0373785
Ptgir	0.007	0.012	0.0373883	-0.0163903
Retreg1	0.37	0.368	0.0379367	-0.0325432
Zfp706	0.579	0.567	0.0380357	-0.0142861
Cd55	0.034	0.046	0.038284	-0.0470957
Rwdd1	0.476	0.472	0.0385912	-0.0326034
Akap9	0.296	0.301	0.0386936	-0.0525386
Ddx39	0.32	0.299	0.0387124	0.0214094
Zc3hav1	0.307	0.321	0.0387294	-0.0657541
Ppp1cc	0.602	0.573	0.038741	0.0572039
Lypd6b	0.001	0.003	0.0392688	-0.00919434
Ly96	0.089	0.075	0.0392777	0.0380095
Gm16867	0.025	0.035	0.0393848	-0.0391702
Prnp	0.188	0.165	0.0394846	0.0687601
Ttll12	0.099	0.085	0.0399577	0.0284793
Ggta1	0.053	0.06	0.0402747	-0.0400913
BC031181	0.431	0.409	0.0404151	0.0222775
Ppp1ca	0.894	0.876	0.0404726	0.0412285
Plaa	0.242	0.252	0.04066	-0.0562035
Pfdn5	0.948	0.934	0.0406697	0.0193193
Tbc1d10a	0.166	0.177	0.040823	-0.0543228
Tspan5	0.202	0.186	0.04089	0.0209582
Hnrnpll	0.268	0.267	0.0412267	-0.0383632
Snd1	0.199	0.176	0.041229	0.0615343
Flywch1	0.11	0.092	0.0412951	0.0497488
Rae1	0.238	0.245	0.0418878	-0.0501278
Zdhhc15	0.065	0.079	0.0419379	-0.0614221
Dazap2	0.759	0.733	0.0419981	0.0525646
Rnf215	0.067	0.056	0.0424355	0.0248503
Supv3l1	0.044	0.05	0.0427781	-0.0384786
Cd2ap	0.112	0.128	0.0428416	-0.0686216
Cdk5rap1	0.039	0.049	0.0428508	-0.0455048
Fuom	0.095	0.08	0.0428623	0.0361639
Alad	0.228	0.204	0.0432151	0.0530713
Mfsd10	0.137	0.132	0.0433277	-0.0193978
Aip	0.438	0.411	0.0434006	0.0422709
Gpbp1l1	0.219	0.227	0.0442279	-0.055948
Gm31135	0.013	0.008	0.0444245	0.0252697
Mpdu1	0.204	0.193	0.0447187	0.00236958
Lef1os1	0.026	0.035	0.0448863	-0.0387133
Cul4b	0.119	0.135	0.0454351	-0.0639276
Hsdl1	0.131	0.134	0.0456781	-0.0365462
Secisbp2l	0.184	0.203	0.0460914	-0.0719794
Gm33782	0.043	0.032	0.0461824	0.0484222
Zfp646	0.115	0.134	0.0462092	-0.0673921
Dnm2	0.373	0.38	0.0462246	-0.057425
Ppp2ca	0.282	0.257	0.0464663	0.0493736
Taok3	0.387	0.373	0.0467379	-0.00280734
Xpo7	0.089	0.103	0.0467941	-0.0595845
Krt17	0.038	0.027	0.0468604	0.0492973
Abcb9	0.19	0.192	0.0470475	-0.0388566
Lcorl	0.039	0.052	0.0487193	-0.0459957
Dgat2	0.005	0.01	0.0488878	-0.0235568
Rec114	0	0.001	0.0491692	-0.00493364
Gm44067	0	0.001	0.0491692	-0.00443965
Naa20	0.329	0.301	0.0493213	0.072489
Irf8	0.052	0.066	0.049386	-0.0423652
Isyna1	0.353	0.324	0.04965	0.0672042
Rnf19a	0.301	0.277	0.0499792	0.0432013
H3f3b	0.987	0.985	0.0505434	-0.0432784
Rad21	0.292	0.301	0.0506404	-0.0593195
Arc	0.094	0.085	0.0512639	0.00876521
H2.T22	0.714	0.689	0.0513482	0.0627612
Tnfrsf14	0.068	0.054	0.0523099	0.0411695
Arid4a	0.354	0.356	0.0523475	-0.0454841
X8030474K03Rik	0.001	0	0.0525006	0.00432637
Tbc1d14	0.101	0.107	0.0526069	-0.0418036
Agap2	0.188	0.203	0.0526955	-0.0681772
Ergic3	0.39	0.377	0.0533921	-0.00548796
Dcxr	0.106	0.111	0.0534394	-0.0395842
Rnps1	0.388	0.368	0.0534412	0.0167048
Pawr	0.03	0.021	0.05395	0.029367
Ptpn4	0.061	0.073	0.0540921	-0.0554103
Osbpl3	0.159	0.144	0.0542323	0.0182484
Sbno1	0.382	0.377	0.0542754	-0.027533
Dnaja2	0.494	0.476	0.0546906	0.00737633
Tnfsf10	0.043	0.056	0.0553643	-0.0451203
Ifit1bl1	0.02	0.029	0.0559988	-0.0418644
Arid1a	0.298	0.309	0.0561076	-0.0601693
Lrrc42	0.12	0.123	0.0565148	-0.0362909
Gabarapl1	0.108	0.092	0.056605	0.0416172
Lsr	0.049	0.037	0.0574582	0.0358555
Anapc13	0.288	0.263	0.0575408	0.0496465
Gal	0.014	0.022	0.0575579	-0.0800937
Psma3	0.74	0.714	0.0578138	0.0478544
Frmd8	0.409	0.38	0.0584671	0.0519458
Fundc1	0.212	0.203	0.0586417	-0.00968699
Fkbp1a	0.803	0.78	0.058708	0.0479303
Rph3a	0.012	0.007	0.0587914	0.0220724
Vps13d	0.091	0.103	0.0595951	-0.058057
Rnf181	0.337	0.31	0.0596572	0.050721
Rex1bd	0.361	0.362	0.0597026	-0.0446113
Dock8	0.398	0.404	0.0597998	-0.0509243
Rel	0.231	0.252	0.0600879	-0.0888312
Arl2bp	0.296	0.294	0.0601527	-0.0280293
Edf1	0.825	0.809	0.0615141	-0.00944267
Eef1b2	0.955	0.946	0.061836	0.0361559
Nrbp2	0.038	0.029	0.0618361	0.0203464
AI480526	0.062	0.077	0.0622459	-0.0456614
Tecpr1	0.272	0.285	0.0628381	-0.0700801
Calm3	0.622	0.593	0.0629803	0.0448287
Xlr4b	0.115	0.129	0.0637271	-0.05829
Thoc7	0.391	0.365	0.0637883	0.0476037
Gpr19	0.048	0.036	0.0641543	0.0403946
Klrb1c	0.043	0.035	0.0643329	0.018635
Ttc5	0.221	0.235	0.0646029	-0.0607303
Edn3	0.027	0.018	0.0646399	0.043486
Timm10b	0.258	0.236	0.0650014	0.0377848
Plgrkt	0.433	0.422	0.0652566	-0.012629
Dnajc5	0.259	0.258	0.0652823	-0.0331337
Ddx23	0.16	0.18	0.0653395	-0.0695478
Mgat1	0.16	0.172	0.0653431	-0.0564526
Vps52	0.187	0.174	0.0658216	0.00747312
C87436	0.094	0.091	0.0679452	-0.0134201
Rapgef1	0.173	0.164	0.0681703	-0.00585428
Psen1	0.212	0.198	0.0687727	0.00955338
Psmb1	0.762	0.737	0.0688355	0.0465416
Setdb2	0.04	0.052	0.0689635	-0.0472048
Lgmn	0.042	0.032	0.0689958	0.0331903
Mob3b	0.006	0.011	0.0691365	-0.0217176
AB124611	0.187	0.197	0.0691648	-0.0570785
Cyth3	0.094	0.107	0.0701041	-0.0624899
Api5	0.195	0.207	0.0706349	-0.0594817
Gosr2	0.204	0.185	0.0714102	0.0343548
Slc29a1	0.305	0.299	0.0716289	-0.0269169
Actg2	0.032	0.042	0.0717415	-0.0647771
Cep295	0.075	0.088	0.0721451	-0.0565931
Elavl1	0.514	0.485	0.0728459	0.0501497
Ech1	0.466	0.437	0.0731182	0.0535601
Psma5	0.421	0.394	0.0746289	0.0428629
Nucb1	0.354	0.33	0.0746487	0.0350249
Slc25a5	0.781	0.756	0.0749635	0.0468484
Coro2a	0.054	0.066	0.0750254	-0.055853
Gnai2	0.716	0.693	0.0752468	0.0231543
Dr1	0.173	0.185	0.0753434	-0.0605552
Rpain	0.088	0.075	0.0754504	0.0297025
Fmr1	0.091	0.105	0.0755802	-0.0581107
Srsf6	0.297	0.3	0.075927	-0.0394928
Gdi1	0.284	0.281	0.0762466	-0.0299361
Rpl27	0.936	0.934	0.0762536	-0.0334963
Rlf	0.17	0.183	0.077117	-0.0609886
Tm9sf3	0.342	0.349	0.0775021	-0.0531813
Tcea1	0.502	0.506	0.0775807	-0.0493358
Ccndbp1	0.319	0.297	0.0777621	0.0302545
Abcf1	0.345	0.326	0.0785141	0.0133994
Rer1	0.532	0.51	0.0785155	0.0201744
Pear1	0.18	0.162	0.0795951	0.0371347
Psap	0.61	0.59	0.0796132	0.00577163
Cops2	0.237	0.24	0.0799793	-0.0385383
Slc1a4	0.035	0.025	0.0802751	0.0311302
Rab5c	0.382	0.354	0.0807347	0.0576282
Tbl1xr1	0.197	0.213	0.0808555	-0.0661472
Micos10	0.549	0.521	0.0813054	0.0394048
Trpc4ap	0.252	0.253	0.0814289	-0.0376774
Polr2e	0.477	0.452	0.0814968	0.0260055
Galk1	0.133	0.115	0.0816317	0.0422213
Cdk5	0.144	0.138	0.0817302	-0.00825113
Ube2l6	0.16	0.14	0.0822079	0.066001
Psmg4	0.21	0.194	0.0823015	0.0194832
Scaf4	0.126	0.142	0.0826194	-0.0646573
Oaz1	0.99	0.989	0.0827967	0.0303972
Cpne7	0.04	0.029	0.0828558	0.0425049
H2.Ke6	0.36	0.363	0.0829709	-0.0414031
Mapkap1	0.219	0.228	0.0838288	-0.0535326
Slc25a40	0.047	0.06	0.0840289	-0.0470704
Mink1	0.199	0.206	0.0840943	-0.0550296
Hdac7	0.277	0.254	0.0841396	0.0381361
Syngr2	0.447	0.418	0.084393	0.0502422
Dlg2	0.012	0.006	0.0844575	0.0259648
Ifngas1	0.002	0.006	0.0845009	-0.0107713
Actn4	0.3	0.307	0.0860643	-0.054548
Selenot	0.258	0.249	0.086611	-0.00935973
Ikbkb	0.211	0.221	0.0868291	-0.0569115
Ptp4a3	0.24	0.219	0.0870316	0.0389606
Eif3c	0.58	0.578	0.0873327	-0.0391881
Ccdc69	0.145	0.155	0.0883967	-0.0526412
Tpgs1	0.209	0.187	0.0885428	0.0427056
X4921524J17Rik	0.279	0.255	0.0895123	0.0459976
Ubxn1	0.612	0.586	0.0896353	0.0338526
Cd83	0.317	0.337	0.0912308	-0.101891
Zfp148	0.247	0.259	0.0915167	-0.0621018
Meox1	0.003	0	0.0921767	0.00833844
Nelfcd	0.121	0.109	0.0924156	0.0185193
Spata6	0.073	0.089	0.0945919	-0.0564677
Banf1	0.517	0.518	0.0946203	-0.0418084
Rab5if	0.511	0.484	0.0946366	0.0383008
Tet3	0.124	0.137	0.0952936	-0.0634711
Sipa1l1	0.121	0.124	0.0959206	-0.036594
Nanos1	0.096	0.081	0.0961789	0.0455358
Dgkg	0.012	0.007	0.0969674	0.0237721
Tmem160	0.483	0.456	0.0970322	0.0391668
Vps53	0.157	0.16	0.0973391	-0.0372951
Hmgcl	0.161	0.154	0.0973702	-0.00714193
Sgta	0.222	0.203	0.0984518	0.0302887
Zkscan7	0.019	0.028	0.0987458	-0.0348059
Chchd10	0.276	0.251	0.0998252	0.0601804
Bola2	0.414	0.387	0.100389	0.0456673
Atp1a3	0.081	0.067	0.100942	0.0422452
Gm10138	0.047	0.038	0.101002	0.0212659
Pim2	0.157	0.137	0.10143	0.0726486
Themis2	0.013	0.008	0.101789	0.0246014
Dgkd	0.125	0.135	0.101856	-0.0555903
Ube2k	0.261	0.265	0.102549	-0.0395562
Nrd1	0.227	0.243	0.102655	-0.0660825
Ndufv1	0.295	0.284	0.103613	-0.00522212
Rpl7	0.99	0.987	0.103651	0.0270078
Dmtf1	0.152	0.168	0.104133	-0.0625416
Rsbn1l	0.373	0.385	0.104521	-0.0581123
Dctn2	0.342	0.317	0.105068	0.0436841
Phyh	0.26	0.242	0.105226	0.0216339
Ddx41	0.25	0.226	0.10628	0.0577395
Gtf2i	0.312	0.313	0.10706	-0.0425989
Sipa1	0.272	0.25	0.107178	0.0430303
Inpp4b	0.656	0.655	0.107413	-0.050557
Stx5a	0.276	0.256	0.108026	0.0277957
Wdr48	0.118	0.121	0.108535	-0.0329165
A730085K08Rik	0.002	0.005	0.109521	-0.0122929
Idh2	0.111	0.097	0.109701	0.0283064
Abhd17a	0.136	0.121	0.109872	0.0265863
Pitpnm2	0.138	0.12	0.110004	0.0450452
Nono	0.501	0.505	0.110459	-0.042589
Gm13012	0.109	0.118	0.110462	-0.0500341
Trmt112	0.742	0.716	0.112009	0.0508799
Ppp1r9b	0.106	0.115	0.112488	-0.0501952
Rbis	0.471	0.454	0.113554	0.00392896
Tmem258	0.725	0.703	0.113586	0.0600529
Ehmt1	0.119	0.134	0.114666	-0.0638761
Med1	0.118	0.132	0.115124	-0.0611029
Galnt12	0.115	0.125	0.117307	-0.051121
Syncrip	0.25	0.263	0.117326	-0.0620205
Slco3a1	0.147	0.13	0.117537	0.0379474
Arpc5	0.722	0.724	0.118325	-0.0434478
Cdc42ep3	0.191	0.208	0.118677	-0.0629208
X9530068E07Rik	0.244	0.228	0.118757	0.0152391
Csk	0.609	0.581	0.118798	0.0470353
Dpp8	0.141	0.149	0.118979	-0.0528924
Rfx7	0.083	0.097	0.119582	-0.0562235
Tspo	0.827	0.804	0.11986	0.0385132
Tgm2	0.01	0.006	0.120844	0.021922
Bag6	0.182	0.167	0.12095	0.0193286
Il4	0.104	0.097	0.122221	-0.00771
Ier2	0.395	0.409	0.122989	-0.0832327
Dnmt3a	0.115	0.125	0.124525	-0.0566394
Zmym5	0.276	0.284	0.12483	-0.0518414
Atp5a1	0.802	0.792	0.125153	-0.0207587
Abcb7	0.073	0.086	0.12624	-0.0541836
Mrps24	0.495	0.5	0.126396	-0.0413419
H3c6	0.052	0.061	0.126465	-0.047345
Me2	0.13	0.143	0.127513	-0.0594403
Cpvl	0.002	0	0.127564	0.00412696
Gclm	0.224	0.247	0.128336	-0.0690294
Elf2	0.332	0.346	0.128685	-0.0600489
Il9r	0.033	0.04	0.129674	-0.0444141
Akap11	0.077	0.091	0.129797	-0.0565096
Arrdc4	0.037	0.027	0.13052	0.0415261
Bloc1s1	0.374	0.385	0.131195	-0.0527375
Ubac2	0.438	0.449	0.13135	-0.0741487
Rgs8	0.018	0.011	0.131414	0.0231218
Zdhhc6	0.153	0.158	0.132257	-0.0374665
Septin1	0.865	0.858	0.132387	-0.037792
Ndufs3	0.442	0.416	0.132938	0.0460858
Gm12711	0.006	0.002	0.133005	0.0128534
Tcerg1	0.239	0.249	0.133787	-0.0573642
Ebag9	0.144	0.161	0.13444	-0.066434
Faf2	0.183	0.191	0.134541	-0.0488189
Pum1	0.208	0.214	0.134706	-0.0441422
Fam118b	0.123	0.118	0.137075	-0.00817854
Cox5a	0.718	0.699	0.137459	0.00265263
Ranbp6	0.015	0.023	0.137973	-0.0264628
Ddt	0.294	0.298	0.138005	-0.0428497
Smg7	0.105	0.12	0.138228	-0.0570638
Fzr1	0.171	0.153	0.139449	0.0311104
Tank	0.456	0.429	0.140257	0.0390723
Man2b1	0.347	0.329	0.141361	0.0180513
Larp1b	0.116	0.11	0.141752	-0.00535453
Gstp1	0.745	0.722	0.142168	0.0230964
Psmd8	0.532	0.505	0.143607	0.0416688
Psmc2	0.399	0.381	0.144297	0.0129656
Ppp2r2a	0.277	0.279	0.144961	-0.0387846
Aifm1	0.123	0.127	0.145505	-0.0360006
Ddr1	0.028	0.021	0.146021	0.0365489
Ppp1r10	0.164	0.184	0.146124	-0.0650655
Clk4	0.185	0.198	0.147394	-0.0596866
Gm19705	0.052	0.041	0.148049	0.0268472
Cdk11b	0.285	0.294	0.148575	-0.0576596
Ldlr	0.009	0.014	0.150423	-0.0265082
Mlec	0.225	0.235	0.151165	-0.0535525
Btbd2	0.044	0.034	0.151677	0.0310171
Rasal3	0.378	0.379	0.151751	-0.041526
Tdpoz8	0.002	0.005	0.15205	-0.0153954
Akt2	0.226	0.203	0.152476	0.0512698
Abhd8	0.46	0.473	0.152765	-0.0624552
Zfp451	0.093	0.111	0.153313	-0.0565305
Slc24a3	0.034	0.024	0.153511	0.0391305
Fam114a2	0.204	0.206	0.153521	-0.0360167
Polr1d	0.747	0.723	0.153876	0.0529009
Uqcrfs1	0.441	0.425	0.153919	-0.000133582
Aff3	0.101	0.113	0.154826	-0.0538587
Got2	0.306	0.285	0.157247	0.0310556
Ctsa	0.471	0.444	0.157926	0.0434767
Mob1a	0.241	0.241	0.157958	-0.0350392
Desi2	0.271	0.259	0.161856	0.00127655
Eif4g1	0.376	0.387	0.162048	-0.0609118
Mrps6	0.415	0.389	0.162127	0.0385784
Plekhf2	0.106	0.116	0.163135	-0.0497904
Arhgdia	0.762	0.738	0.164227	0.0510473
Tardbp	0.208	0.215	0.164428	-0.0484499
Mkrn1	0.371	0.354	0.164946	0.00736826
Hook1	0.069	0.078	0.167051	-0.0470139
Septin7	0.767	0.778	0.167452	-0.058477
St3gal1	0.252	0.264	0.167746	-0.0616193
Rplp1	0.999	0.999	0.168555	0.0225506
Atp5c1	0.799	0.778	0.169135	0.0147385
Arl4d	0.006	0.011	0.169154	-0.0203646
Trim14	0.187	0.197	0.169464	-0.0544278
Tmem109	0.117	0.125	0.170209	-0.0486601
Bet1	0.137	0.118	0.172568	0.0512597
Cd247	0.782	0.758	0.173587	0.044366
Snapin	0.202	0.186	0.173636	0.0248124
Ms4a6d	0.089	0.074	0.174368	0.0377414
Gm30177	0.012	0.018	0.175049	-0.0301137
Dda1	0.253	0.233	0.175612	0.0321957
Cnn2	0.929	0.932	0.176514	-0.0464032
Abcg2	0.025	0.033	0.177179	-0.0367782
Cyb5r3	0.262	0.242	0.177228	0.0307472
Polr2m	0.405	0.395	0.17772	-0.0107713
Cc2d2b	0	0.002	0.178864	-0.00629784
Mta3	0.18	0.165	0.179784	0.0195903
Ola1	0.324	0.317	0.180319	-0.0182141
Adipor2	0.277	0.259	0.1806	0.0193677
Vav1	0.315	0.308	0.181426	-0.0166456
Gm11730	0.015	0.009	0.181828	0.0265623
Actbl2	0	0.001	0.182215	-0.00501738
AI838599	0	0.001	0.182215	-0.00362625
Sarnp	0.467	0.439	0.182919	0.0513124
Casp8ap2	0.165	0.179	0.183051	-0.0651927
Rnf145	0.295	0.276	0.18398	0.0226032
Foxp4	0.169	0.16	0.184329	-0.000634583
Dnajb11	0.354	0.327	0.184588	0.0662287
Pqlc2	0.043	0.04	0.185282	-0.00624881
Ddx50	0.347	0.352	0.187858	-0.0485937
H2.DMb1	0.007	0.003	0.18865	0.0152678
Snf8	0.253	0.23	0.190207	0.0448266
Lilr4b	0.014	0.008	0.191004	0.024988
Tkt	0.462	0.447	0.191762	-0.00199126
Arid4b	0.339	0.351	0.192028	-0.0618656
Pgrmc1	0.142	0.14	0.195777	-0.0230514
Arhgap31	0.288	0.29	0.197024	-0.0454965
Tiprl	0.26	0.244	0.197353	0.0126696
Gramd1a	0.248	0.249	0.199133	-0.0394575
Gmip	0.187	0.199	0.199364	-0.0585456
Snapc5	0.276	0.255	0.200995	0.0327591
Acd	0.235	0.211	0.201271	0.055865
Ywhah	0.658	0.631	0.20141	0.0473419
Xaf1	0.165	0.146	0.201628	0.04003
Lsm1	0.326	0.306	0.203029	0.0252781
Ift22	0.044	0.033	0.203184	0.0353281
Itfg1	0.209	0.201	0.204585	-0.00743016
Cat	0.206	0.219	0.204628	-0.0567515
Uba6	0.08	0.092	0.205577	-0.0539287
Abhd4	0.164	0.148	0.206556	0.0291934
Saysd1	0.174	0.187	0.208734	-0.0599152
Msl3l2	0.074	0.064	0.209693	0.013907
Nudt9	0.18	0.169	0.211358	0.0044061
Dkkl1	0.024	0.033	0.212128	-0.0376802
Relch	0.12	0.137	0.216603	-0.0635413
Cmya5	0.002	0.006	0.219067	-0.0143732
Fam111a	0.114	0.127	0.220574	-0.0570393
Prpf8	0.283	0.298	0.221612	-0.0674397
Rhog	0.709	0.697	0.221849	-0.0131357
Tprg	0	0.002	0.222577	-0.00690822
Qser1	0.005	0.01	0.224195	-0.0174253
Stk24	0.346	0.352	0.224425	-0.052892
Cnot4	0.243	0.262	0.224734	-0.0675334
Mphosph8	0.275	0.281	0.225093	-0.0489842
Hras	0.042	0.032	0.226642	0.0276447
Tbcb	0.388	0.361	0.226837	0.0475999
Mkln1	0.222	0.233	0.226874	-0.0570885
Uso1	0.096	0.086	0.226878	0.0118149
Senp6	0.246	0.257	0.22714	-0.0533995
Ccz1	0.128	0.115	0.22745	0.0233888
Tomm5	0.376	0.36	0.227628	0.0107802
X2610008E11Rik	0.062	0.074	0.227648	-0.0522831
Gmfg	0.682	0.655	0.228094	0.0484423
Dapk1	0	0.002	0.229365	-0.0052845
Alox8	0.025	0.034	0.230635	-0.0361486
Snrk	0.152	0.158	0.230679	-0.0450995
Ppp1r15b	0.139	0.153	0.230882	-0.0590817
Zfp422	0.088	0.083	0.23203	-0.00416669
Tbc1d1	0.217	0.235	0.232278	-0.0668446
Herc4	0.167	0.18	0.232796	-0.059059
Dpm3	0.437	0.417	0.233586	0.0176734
Agpat1	0.129	0.111	0.236588	0.0473212
Mrpl27	0.182	0.176	0.239289	-0.0113953
Scd2	0.144	0.136	0.241132	-0.00466009
Scyl2	0.085	0.096	0.241222	-0.0522651
Fut8	0.204	0.217	0.241518	-0.0565113
Tmsb4x	1	1	0.241818	-0.0334349
Sf3b1	0.715	0.715	0.243157	-0.0445112
Srpr	0.423	0.423	0.243648	-0.0386717
Dusp10	0.108	0.12	0.244329	-0.055937
Nfat5	0.148	0.167	0.245567	-0.0675507
Letm1	0.257	0.251	0.245621	-0.0173143
Haus6	0.051	0.062	0.245703	-0.0479154
Ccl1	0.001	0.003	0.247151	-0.016839
Tubb3	0.011	0.006	0.249056	0.0232515
Mylk2	0.001	0	0.251336	0.00334042
Spocd1	0.001	0	0.251336	0.00384969
Zfp322a	0.115	0.13	0.251523	-0.0603483
X2610035D17Rik	0.126	0.116	0.253089	0.00889543
Bcl2a1b	0.332	0.33	0.253789	-0.0329527
Gm36888	0.001	0.003	0.254287	-0.0102979
Il18r1	0.033	0.044	0.255314	-0.0435152
Chchd2	0.646	0.651	0.255406	-0.0418225
Gm17173	0.094	0.111	0.256788	-0.0643742
Neu1	0.118	0.126	0.257821	-0.0505528
Prkx	0.081	0.091	0.257919	-0.0491053
Vdac2	0.543	0.518	0.258332	0.0294929
Zfp955b	0.026	0.035	0.25894	-0.031785
Sardh	0.002	0.005	0.262025	-0.0142355
X2310001H17Rik	0.611	0.608	0.262563	-0.0467378
X1700063D05Rik	0.012	0.007	0.263657	0.0201863
E2f3	0.032	0.03	0.26489	-0.00491031
Prmt1	0.392	0.368	0.26576	0.0342412
Rela	0.382	0.356	0.266325	0.0446995
Mad2l2	0.121	0.107	0.266388	0.0264319
Unc45a	0.138	0.131	0.269201	-0.00546252
Iqgap1	0.562	0.561	0.269508	-0.0379077
Cyfip2	0.346	0.321	0.269813	0.0442007
Usp4	0.221	0.221	0.271716	-0.0294373
Gm3558	0.002	0.006	0.271889	-0.0126664
Phtf1	0.12	0.127	0.275156	-0.0464549
Cnot1	0.203	0.22	0.275255	-0.0692889
Dpysl2	0.092	0.106	0.276818	-0.0565436
Sik2	0.098	0.109	0.278976	-0.0546546
Trim12a	0.271	0.279	0.283119	-0.0505957
Rps19	0.995	0.993	0.284869	-0.0416499
Smc5	0.092	0.106	0.288102	-0.0562812
Phip	0.303	0.321	0.289284	-0.0710298
St3gal3	0.028	0.025	0.290946	-0.00151523
Rps3a1	1	0.999	0.292425	0.0187226
Hsd17b10	0.362	0.359	0.29318	-0.0245663
Yme1l1	0.225	0.241	0.294154	-0.0618575
Gm3252	0	0.002	0.295227	-0.00676718
Psmb6	0.602	0.58	0.296938	0.0165115
Bud31	0.257	0.237	0.29735	0.0311778
Elovl5	0.265	0.27	0.297481	-0.0444417
Sh3bgrl2	0.006	0.011	0.299438	-0.0222987
Arfip2	0.083	0.075	0.29971	0.00719199
Rnpc3	0.137	0.15	0.299922	-0.0576022
Antxr2	0.082	0.085	0.300517	-0.0323038
Amfr	0.173	0.159	0.301812	0.0160297
Usp45	0.053	0.066	0.301977	-0.042315
Malt1	0.431	0.432	0.302257	-0.0536033
Nsmce2	0.21	0.204	0.303622	-0.0141846
X2210016F16Rik	0.362	0.34	0.304789	0.0312095
Sec13	0.387	0.368	0.305056	0.014824
Mdh2	0.704	0.678	0.305319	0.0351889
Havcr2	0.01	0.005	0.305407	0.0241167
Tmem131	0.182	0.162	0.306531	0.0578091
Coro7	0.167	0.183	0.307105	-0.0617681
Ino80e	0.22	0.207	0.307265	0.00830848
Gpr183	0.24	0.26	0.30809	-0.0889632
Dedd	0.108	0.1	0.309337	0.00226099
Cops6	0.529	0.501	0.309718	0.0492133
Tmem147	0.2	0.192	0.312721	-0.00682424
Ppp1cb	0.227	0.224	0.314159	-0.0197411
Smarcd2	0.229	0.209	0.314166	0.0359768
Ap1ar	0.074	0.086	0.314416	-0.0538509
Hmgn2	0.48	0.483	0.322917	-0.0491917
Znrd2	0.213	0.193	0.323338	0.0358436
Ncor1	0.504	0.499	0.323555	-0.0220962
Ifi206	0.055	0.068	0.324722	-0.0520998
Abtb2	0.078	0.077	0.325671	-0.0186487
Apba3	0.087	0.073	0.329908	0.0350349
Vat1l	0.008	0.004	0.329978	0.0140696
Gsap	0.09	0.105	0.332165	-0.0576069
Ythdc1	0.433	0.446	0.332566	-0.0659569
Lig1	0.118	0.117	0.332831	-0.027435
Nlk	0.088	0.099	0.33892	-0.0532528
Ghitm	0.588	0.563	0.338958	0.0284223
Zfx	0.133	0.143	0.340516	-0.0508804
Ptpra	0.182	0.185	0.344122	-0.0375918
Svbp	0.273	0.256	0.347	0.021234
Srrd	0.028	0.02	0.350639	0.0226444
Gm26749	0	0.001	0.351436	-0.00371029
Fkbp8	0.472	0.446	0.352243	0.0397142
Tubb2b	0.034	0.03	0.354263	-0.0216461
Eif4e2	0.325	0.309	0.354465	0.01039
Crlf2	0.478	0.451	0.354855	0.0471887
Sema4f	0.02	0.023	0.355426	-0.0222751
Tktl1	0.003	0.006	0.355684	-0.0151466
Tagap	0.183	0.203	0.355857	-0.0733322
Rnf41	0.152	0.153	0.356013	-0.0315623
Nrp1	0.381	0.396	0.356756	-0.0745022
Mat2b	0.465	0.463	0.358277	-0.0274851
Kin	0.133	0.138	0.360382	-0.0429719
Fos	0.049	0.038	0.36148	0.0553287
Thap3	0.258	0.268	0.362168	-0.0554371
Atp6v0b	0.336	0.313	0.364629	0.0343355
Zfand3	0.255	0.257	0.364716	-0.0339412
Vps72	0.275	0.259	0.365221	0.0140845
Gm11454	0.07	0.058	0.367599	0.0323347
Orai3	0.158	0.158	0.369073	-0.0258429
Rassf5	0.459	0.48	0.370948	-0.0608452
Rbm22	0.221	0.219	0.372295	-0.0231787
Uba3	0.074	0.075	0.372355	-0.0247901
Polr2j	0.367	0.347	0.373447	0.0268002
Gopc	0.081	0.095	0.374354	-0.055703
Cdk19	0.073	0.079	0.377605	-0.040509
Srsf7	0.583	0.592	0.379132	-0.052599
Emb	0.43	0.403	0.380562	0.0566019
Smg6	0.205	0.214	0.381541	-0.0528143
Inpp5d	0.228	0.232	0.381613	-0.0424211
Cep192	0.138	0.145	0.383249	-0.0475764
Mcur1	0.161	0.163	0.385791	-0.0359579
Lrrcc1	0.1	0.113	0.386252	-0.0579216
Anxa5	0.421	0.41	0.387016	-0.0108019
Brd2	0.468	0.446	0.387625	0.0297662
Ndufa11	0.591	0.567	0.387771	0.028782
Ezh1	0.111	0.125	0.388043	-0.0567489
Slc7a10	0.1	0.089	0.390098	0.0167686
Vps29	0.404	0.38	0.392576	0.0352398
Sdhb	0.578	0.552	0.393128	0.0416129
Ubqln1	0.192	0.187	0.393396	-0.0151121
Pank2	0.212	0.202	0.39358	0.000336952
Plk3	0.195	0.178	0.394625	0.0255794
Fam102a	0.117	0.118	0.395016	-0.028841
Tcf3	0.229	0.222	0.397297	-0.013456
Kdm5b	0.231	0.235	0.397377	-0.0440637
Htatsf1	0.178	0.193	0.399064	-0.0623496
Tmub1	0.191	0.197	0.399877	-0.0442776
Sp110	0.293	0.306	0.401178	-0.0562142
Pdzd8	0.084	0.094	0.401664	-0.0493973
Nasp	0.13	0.133	0.405459	-0.0339612
Ppp2r5c	0.289	0.265	0.406479	0.0630727
Nfkbib	0.306	0.284	0.406703	0.035438
Slfn9	0.05	0.059	0.407244	-0.0452485
Cybc1	0.249	0.237	0.407283	0.00230621
Pycard	0.567	0.553	0.407511	-0.0123868
Gm16754	0.013	0.007	0.407665	0.0173397
Nup62	0.145	0.136	0.412432	0.0035523
Tpd52	0.115	0.102	0.413654	0.0254559
Gm3739	0.01	0.017	0.414341	-0.0265809
Golph3	0.303	0.28	0.414495	0.0452787
Siah2	0.053	0.041	0.415149	0.0386565
Lsm7	0.443	0.436	0.419278	-0.018086
Prdx5	0.584	0.56	0.419984	0.0231757
Fam120c	0.048	0.06	0.421056	-0.0455564
Ing1	0.196	0.182	0.423321	0.0145192
[truncated: 11,400 more rows]
