# Supplementary material for: Follicular T cells are clonally and transcriptionally distinct in B cell-driven mouse autoimmune disease
Source: Nat Commun. 2021 Nov 18;12:6687. doi: 10.1038/s41467-021-27035-8 (PMC8602266; doi:10.1038/s41467-021-27035-8)
Supplement: Supplementary file 6 — Supplementary Data 3 [file 41467_2021_27035_MOESM6_ESM.xlsx]

## Sheet: Supp_data_3
index	pattern	Fisher_score	number_subject	number_unique_cdr3	final_score	hla_score	vb_score	expansion_score	length_score	cluster_size_score	type	ulTcRb	TcRb	V	J	TcRa	Sample	Freq
1	SDWG	0	10	47	6.4e-12	1	0.001	0.42	0.001	1.5e-05	motif-SDW motif-DW motif-SDWG motif-DWG	CASSRisdwGQDTQYF	CASSRISDWGQDTQYF	TRBV12-1	TRBJ2-5	CALGSSNTNKVVF	m21.m564	1
1	SDWG	0	10	47	6.4e-12	1	0.001	0.42	0.001	1.5e-05	motif-SDW motif-DW motif-SDWG motif-DWG	CASSSdwGRaEQFF	CASSSDWGRAEQFF	TRBV10	TRBJ2-1	CAKATGGNNKLTF	m11.AID	1
1	SDWG	0	10	47	6.4e-12	1	0.001	0.42	0.001	1.5e-05	motif-SDW motif-DW motif-SDWG motif-DWG	CASSSdwgGRtlYF	CASSSDWGGRTLYF	TRBV3	TRBJ2-4	CALPSSNTNKVVF	m12.AID	1
1	SDWG	0	10	47	6.4e-12	1	0.001	0.42	0.001	1.5e-05	motif-SDW motif-DW motif-SDWG motif-DWG	CASSSdwGLsaetlYF	CASSSDWGLSAETLYF	TRBV19	TRBJ2-3	CAVRNSGGSNYKLTF	m12.AID	5
1	SDWG	0	10	47	6.4e-12	1	0.001	0.42	0.001	1.5e-05	motif-SDW motif-DW motif-SDWG motif-DWG	CASSSdwGLsaetlYF	CASSSDWGLSAETLYF	TRBV19	TRBJ2-3	CAARYYQGGRALIF	m12.AID	1
1	SDWG	0	10	47	6.4e-12	1	0.001	0.42	0.001	1.5e-05	motif-SDW motif-DW motif-SDWG motif-DWG	CASSgsdwgdEQYF	CASSGSDWGDEQYF	TRBV13-1	TRBJ2-7	CILIPNSGGSNYKLTF	m17.m564	1
1	SDWG	0	10	47	6.4e-12	1	0.001	0.42	0.001	1.5e-05	motif-SDW motif-DW motif-SDWG motif-DWG	CgardsdwgdEQYF	CGARDSDWGDEQYF	TRBV20	TRBJ2-7	CAASDTGANTGKLTF	m34.m564	3
1	SDWG	0	10	47	6.4e-12	1	0.001	0.42	0.001	1.5e-05	motif-SDW motif-DW motif-SDWG motif-DWG	CASSfsdwgnyaEQFF	CASSFSDWGNYAEQFF	TRBV10	TRBJ2-1	CALSDPSSNTNKVVF	m23.AID	1
1	SDWG	0	10	47	6.4e-12	1	0.001	0.42	0.001	1.5e-05	motif-SDW motif-DW motif-SDWG motif-DWG	CASSSdwGGgTQYF	CASSSDWGGGTQYF	TRBV16	TRBJ2-5	CAASSGGSNAKLTF	m36.AID	1
1	SDWG	0	10	47	6.4e-12	1	0.001	0.42	0.001	1.5e-05	motif-SDW motif-DW motif-SDWG motif-DWG	CASSSdwGGgTQYF	CASSSDWGGGTQYF	TRBV16	TRBJ2-5	CALWEGASSGSWQLIF	m36.AID	1
1	SDWG	0	10	47	6.4e-12	1	0.001	0.42	0.001	1.5e-05	motif-SDW motif-DW motif-SDWG motif-DWG	CASSSdwGGgTQYF	CASSSDWGGGTQYF	TRBV16	TRBJ2-5	CAVSAISATYQRF	m36.AID	1
1	SDWG	0	10	47	6.4e-12	1	0.001	0.42	0.001	1.5e-05	motif-SDW motif-DW motif-SDWG motif-DWG	CASSSsdwGGYEQYF	CASSSSDWGGYEQYF	TRBV3	TRBJ2-7	CAASENYNQGKLIF	m14.AID	1
1	SDWG	0	10	47	6.4e-12	1	0.001	0.42	0.001	1.5e-05	motif-SDW motif-DW motif-SDWG motif-DWG	CASSSsdwGGYEQYF	CASSSSDWGGYEQYF	TRBV3	TRBJ2-7	CALTASSGSWQLIF	m14.AID	1
1	SDWG	0	10	47	6.4e-12	1	0.001	0.42	0.001	1.5e-05	motif-SDW motif-DW motif-SDWG motif-DWG	CASSLsdwgwqDTQYF	CASSLSDWGWQDTQYF	TRBV12-1	TRBJ2-5	CAANYGSSGNKLIF	m13.m564	1
1	SDWG	0	10	47	6.4e-12	1	0.001	0.42	0.001	1.5e-05	motif-SDW motif-DW motif-SDWG motif-DWG	CASSRsdwgaaEQFF	CASSRSDWGAAEQFF	TRBV12-1	TRBJ2-1	CAMTDSNYQLIW	m23.AID	1
1	SDWG	0	10	47	6.4e-12	1	0.001	0.42	0.001	1.5e-05	motif-SDW motif-DW motif-SDWG motif-DWG	CASSSdwgsqntlYF	CASSSDWGSQNTLYF	TRBV13-1	TRBJ2-4	CAASRGSNAKLTF	m13.m564	1
1	SDWG	0	10	47	6.4e-12	1	0.001	0.42	0.001	1.5e-05	motif-SDW motif-DW motif-SDWG motif-DWG	CASSSdwgsqntlYF	CASSSDWGSQNTLYF	TRBV13-1	TRBJ2-4	CALVPTGNTGKLIF	m13.m564	2
1	SDWG	0	10	47	6.4e-12	1	0.001	0.42	0.001	1.5e-05	motif-SDW motif-DW motif-SDWG motif-DWG	CASSSdwGGYEQYF	CASSSDWGGYEQYF	TRBV3	TRBJ2-7	CALSLSSNTNKVVF	m13.m564	2
1	SDWG	0	10	47	6.4e-12	1	0.001	0.42	0.001	1.5e-05	motif-SDW motif-DW motif-SDWG motif-DWG	CASSSdwGGyaEQFF	CASSSDWGGYAEQFF	TRBV10	TRBJ2-1	CAVSRGTNTGKLTF	m12.AID	1
1	SDWG	0	10	47	6.4e-12	1	0.001	0.42	0.001	1.5e-05	motif-SDW motif-DW motif-SDWG motif-DWG	CASSSdwGGyaEQFF	CASSSDWGGYAEQFF	TRBV10	TRBJ2-1	CALRETGNTGKLIF	m34.m564	1
1	SDWG	0	10	47	6.4e-12	1	0.001	0.42	0.001	1.5e-05	motif-SDW motif-DW motif-SDWG motif-DWG	CASSSdwGGyaEQFF	CASSSDWGGYAEQFF	TRBV10	TRBJ2-1	CAVRRNMGYKLTF	m34.m564	1
1	SDWG	0	10	47	6.4e-12	1	0.001	0.42	0.001	1.5e-05	motif-SDW motif-DW motif-SDWG motif-DWG	CASSSdwggyaeQGF	CASSSDWGGYAEQGF	TRBV10	TRBJ2-1	CALRETGNTGKLIF	m34.m564	1
1	SDWG	0	10	47	6.4e-12	1	0.001	0.42	0.001	1.5e-05	motif-SDW motif-DW motif-SDWG motif-DWG	CASSfsdwGGyaEQFF	CASSFSDWGGYAEQFF	TRBV10	TRBJ2-1	CAMEPRGGSNYKLTF	m21.m564	1
1	SDWG	0	10	47	6.4e-12	1	0.001	0.42	0.001	1.5e-05	motif-SDW motif-DW motif-SDWG motif-DWG	CASSSdwgYEQYF	CASSSDWGYEQYF	TRBV16	TRBJ2-7	CVLSMGATGGNNKLTF	m34.m564	3
1	SDWG	0	10	47	6.4e-12	1	0.001	0.42	0.001	1.5e-05	motif-SDW motif-DW motif-SDWG motif-DWG	CASSSdwgYEQYF	CASSSDWGYEQYF	TRBV16	TRBJ2-7	CALSMASSSFSKLVF	m34.m564	2
1	SDWG	0	10	47	6.4e-12	1	0.001	0.42	0.001	1.5e-05	motif-SDW motif-DW motif-SDWG motif-DWG	CASSLsdwGGntlYF	CASSLSDWGGNTLYF	TRBV12-1	TRBJ2-4	CALAPSSGSWQLIF	m21.m564	3
1	SDWG	0	10	47	6.4e-12	1	0.001	0.42	0.001	1.5e-05	motif-SDW motif-DW motif-SDWG motif-DWG	CASSDwggnTGqlYF	CASSDWGGNTGQLYF	TRBV13-1	TRBJ2-2	CAASVTGSGGKLTL	m21.m564	17
1	SDWG	0	10	47	6.4e-12	1	0.001	0.42	0.001	1.5e-05	motif-SDW motif-DW motif-SDWG motif-DWG	CASSDwggnTGqlYF	CASSDWGGNTGQLYF	TRBV13-1	TRBJ2-2	CALTYTGANTGKLTF	m21.m564	1
1	SDWG	0	10	47	6.4e-12	1	0.001	0.42	0.001	1.5e-05	motif-SDW motif-DW motif-SDWG motif-DWG	CASSDwGGpetlYF	CASSDWGGPETLYF	TRBV13-1	TRBJ2-3	CAVSKANYGNEKITF	m12.AID	1
1	SDWG	0	10	47	6.4e-12	1	0.001	0.42	0.001	1.5e-05	motif-SDW motif-DW motif-SDWG motif-DWG	CASSDwGGpetlYF	CASSDWGGPETLYF	TRBV13-1	TRBJ2-3	CAASLNTGYQNFYF	m12.AID	1
1	SDWG	0	10	47	6.4e-12	1	0.001	0.42	0.001	1.5e-05	motif-SDW motif-DW motif-SDWG motif-DWG	CASSDwGGgaEQFF	CASSDWGGGAEQFF	TRBV15	TRBJ2-1	CAARTGGYKVVF	m14.AID	1
1	SDWG	0	10	47	6.4e-12	1	0.001	0.42	0.001	1.5e-05	motif-SDW motif-DW motif-SDWG motif-DWG	CASSDwGGgaEQFF	CASSDWGGGAEQFF	TRBV15	TRBJ2-1	CAANTNAYKVIF	m14.AID	1
1	SDWG	0	10	47	6.4e-12	1	0.001	0.42	0.001	1.5e-05	motif-SDW motif-DW motif-SDWG motif-DWG	CASSDwggaSGEQYF	CASSDWGGASGEQYF	TRBV13-1	TRBJ2-7	CAVSCNVGDNSKLIW	m21.m564	1
1	SDWG	0	10	47	6.4e-12	1	0.001	0.42	0.001	1.5e-05	motif-SDW motif-DW motif-SDWG motif-DWG	CASSDwGGgaeqvF	CASSDWGGGAEQVF	TRBV15	TRBJ2-1	CALSGGSNAKLTF	m14.AID	1
1	SDWG	0	10	47	6.4e-12	1	0.001	0.42	0.001	1.5e-05	motif-SDW motif-DW motif-SDWG motif-DWG	CASSDwGQntlYF	CASSDWGQNTLYF	TRBV13-3	TRBJ2-4	CAARTGNYKYVF	m23.AID	1
1	SDWG	0	10	47	6.4e-12	1	0.001	0.42	0.001	1.5e-05	motif-SDW motif-DW motif-SDWG motif-DWG	CTcsdwgGTetlYF	CTCSDWGGTETLYF	TRBV1	TRBJ2-3	CAVRDTGGLSGKLTF	m13.m564	1
1	SDWG	0	10	47	6.4e-12	1	0.001	0.42	0.001	1.5e-05	motif-SDW motif-DW motif-SDWG motif-DWG	CASSDwGGnyaEQFF	CASSDWGGNYAEQFF	TRBV13-1	TRBJ2-1	CAAEANSAGNKLTF	m14.AID	1
1	SDWG	0	10	47	6.4e-12	1	0.001	0.42	0.001	1.5e-05	motif-SDW motif-DW motif-SDWG motif-DWG	CASSDwGGnyaEQFF	CASSDWGGNYAEQFF	TRBV13-1	TRBJ2-1	CATEMNYNQGKLIF	m23.AID	1
1	SDWG	0	10	47	6.4e-12	1	0.001	0.42	0.001	1.5e-05	motif-SDW motif-DW motif-SDWG motif-DWG	CASSDwGGnyaEQFF	CASSDWGGNYAEQFF	TRBV13-1	TRBJ2-1	CAMHYNQGKLIF	m23.AID	1
1	SDWG	0	10	47	6.4e-12	1	0.001	0.42	0.001	1.5e-05	motif-SDW motif-DW motif-SDWG motif-DWG	CASSDwgdEQYF	CASSDWGDEQYF	TRBV13-1	TRBJ2-7	CAARTNTAGAKLTF	m34.m564	1
1	SDWG	0	10	47	6.4e-12	1	0.001	0.42	0.001	1.5e-05	motif-SDW motif-DW motif-SDWG motif-DWG	CASSDwGGaetlYF	CASSDWGGAETLYF	TRBV13-3	TRBJ2-3	CALYTGFASALTF	m13.m564	2
1	SDWG	0	10	47	6.4e-12	1	0.001	0.42	0.001	1.5e-05	motif-SDW motif-DW motif-SDWG motif-DWG	CASSDwGGaetlYF	CASSDWGGAETLYF	TRBV13-3	TRBJ2-3	CAARYGSSGNKLIF	m13.m564	1
1	SDWG	0	10	47	6.4e-12	1	0.001	0.42	0.001	1.5e-05	motif-SDW motif-DW motif-SDWG motif-DWG	CASSDwGGaetlYF	CASSDWGGAETLYF	TRBV13-3	TRBJ2-3	CAMREGVNTGNYKYVF	m13.m564	1
1	SDWG	0	10	47	6.4e-12	1	0.001	0.42	0.001	1.5e-05	motif-SDW motif-DW motif-SDWG motif-DWG	CASSDwGGaetlYF	CASSDWGGAETLYF	TRBV10	TRBJ2-3	CADTNNNNAPRF	m23.AID	2
1	SDWG	0	10	47	6.4e-12	1	0.001	0.42	0.001	1.5e-05	motif-SDW motif-DW motif-SDWG motif-DWG	CASSDwGGaetlYF	CASSDWGGAETLYF	TRBV13-1	TRBJ2-3	CAVSMNYNQGKLIF	m36.AID	1
1	SDWG	0	10	47	6.4e-12	1	0.001	0.42	0.001	1.5e-05	motif-SDW motif-DW motif-SDWG motif-DWG	CASSDwGGaetlYF	CASSDWGGAETLYF	TRBV13-1	TRBJ2-3	CAAFMNYNQGKLIF	m36.AID	2
1	SDWG	0	10	47	6.4e-12	1	0.001	0.42	0.001	1.5e-05	motif-SDW motif-DW motif-SDWG motif-DWG	CAWSdwgGTYEQYF	CAWSDWGGTYEQYF	TRBV31	TRBJ2-7	CAILPGNTGKLIF	m11.AID	1
1	SDWG	0	10	47	6.4e-12	1	0.001	0.42	0.001	1.5e-05	motif-SDW motif-DW motif-SDWG motif-DWG	CASSDwgievFF	CASSDWGIEVFF	TRBV13-3	TRBJ1-1	CALVITGNTGKLIF	m12.AID	1
1	SDWG	0	10	47	6.4e-12	1	0.001	0.42	0.001	1.5e-05	motif-SDW motif-DW motif-SDWG motif-DWG	CASSDwGGvetlYF	CASSDWGGVETLYF	TRBV13-3	TRBJ2-3	CILVYGNEKITF	m36.AID	1
1	SDWG	0	10	47	6.4e-12	1	0.001	0.42	0.001	1.5e-05	motif-SDW motif-DW motif-SDWG motif-DWG	CASSDwgsaetlYF	CASSDWGSAETLYF	TRBV13-1	TRBJ2-3	CAVRDYGNEKITF	m34.m564	2
1	SDWG	0	10	47	6.4e-12	1	0.001	0.42	0.001	1.5e-05	motif-SDW motif-DW motif-SDWG motif-DWG	CASSDwgsaetlYF	CASSDWGSAETLYF	TRBV13-1	TRBJ2-3	CAVRGGNYKPTF	m36.AID	1
1	SDWG	0	10	47	6.4e-12	1	0.001	0.42	0.001	1.5e-05	motif-SDW motif-DW motif-SDWG motif-DWG	CASSDwgRGyaEQFF	CASSDWGRGYAEQFF	TRBV13-3	TRBJ2-1	CAMERQGGRALIF	m24.m564	1
1	SDWG	0	10	47	6.4e-12	1	0.001	0.42	0.001	1.5e-05	motif-SDW motif-DW motif-SDWG motif-DWG	CASSDwgRGyaEQFF	CASSDWGRGYAEQFF	TRBV13-3	TRBJ2-1	CAIRTGGYKVVF	m24.m564	1
1	SDWG	0	10	47	6.4e-12	1	0.001	0.42	0.001	1.5e-05	motif-SDW motif-DW motif-SDWG motif-DWG	CASSDwgdqDTQYF	CASSDWGDQDTQYF	TRBV13-3	TRBJ2-5	CAFLHNAGAKLTF	m23.AID	1
1	SDWG	0	10	47	6.4e-12	1	0.001	0.42	0.001	1.5e-05	motif-SDW motif-DW motif-SDWG motif-DWG	CASSDwgvsaetlYF	CASSDWGVSAETLYF	TRBV10	TRBJ2-3	CAVSKGTNTGKLTF	m13.m564	4
1	SDWG	0	10	47	6.4e-12	1	0.001	0.42	0.001	1.5e-05	motif-SDW motif-DW motif-SDWG motif-DWG	CASSDwgvsaetlYF	CASSDWGVSAETLYF	TRBV10	TRBJ2-3	CAAGASSGSWQLIF	m13.m564	1
1	SDWG	0	10	47	6.4e-12	1	0.001	0.42	0.001	1.5e-05	motif-SDW motif-DW motif-SDWG motif-DWG	CTcsdwGGsSYEQYF	CTCSDWGGSSYEQYF	TRBV1	TRBJ2-7	CAASRNSNNRIFF	m23.AID	1
1	SDWG	0	10	47	6.4e-12	1	0.001	0.42	0.001	1.5e-05	motif-SDW motif-DW motif-SDWG motif-DWG	CASSDwgaetlYF	CASSDWGAETLYF	TRBV10	TRBJ2-3	CAASPFYQGGRALIF	m24.m564	1
1	SDWG	0	10	47	6.4e-12	1	0.001	0.42	0.001	1.5e-05	motif-SDW motif-DW motif-SDWG motif-DWG	CASSDwgaetlYF	CASSDWGAETLYF	TRBV13-1	TRBJ2-3	CAVSPPSGSWQLIF	m24.m564	1
1	SDWG	0	10	47	6.4e-12	1	0.001	0.42	0.001	1.5e-05	motif-SDW motif-DW motif-SDWG motif-DWG	CASSDwgRGDTQYF	CASSDWGRGDTQYF	TRBV13-1	TRBJ2-5	CALWELANNYAQGLTF	m11.AID	1
1	SDWG	0	10	47	6.4e-12	1	0.001	0.42	0.001	1.5e-05	motif-SDW motif-DW motif-SDWG motif-DWG	CASSDwgRGDTQYF	CASSDWGRGDTQYF	TRBV13-1	TRBJ2-5	CAASGGSNAKLTF	m11.AID	1
1	SDWG	0	10	47	6.4e-12	1	0.001	0.42	0.001	1.5e-05	motif-SDW motif-DW motif-SDWG motif-DWG	CASSDwGGpgkDTQYF	CASSDWGGPGKDTQYF	TRBV13-1	TRBJ2-5	CVVGEDSGGSNAKLTF	m14.AID	1
1	SDWG	0	10	47	6.4e-12	1	0.001	0.42	0.001	1.5e-05	motif-SDW motif-DW motif-SDWG motif-DWG	CASSDwGGpgkDTQYF	CASSDWGGPGKDTQYF	TRBV13-1	TRBJ2-5	CAIDANTGNYKYVF	m14.AID	1
1	SDWG	0	10	47	6.4e-12	1	0.001	0.42	0.001	1.5e-05	motif-SDW motif-DW motif-SDWG motif-DWG	CASSDwGRSYEQYF	CASSDWGRSYEQYF	TRBV13-1	TRBJ2-7	CSASGNNRIFF	m11.AID	1
1	SDWG	0	10	47	6.4e-12	1	0.001	0.42	0.001	1.5e-05	motif-SDW motif-DW motif-SDWG motif-DWG	CASSDwGRSYEQYF	CASSDWGRSYEQYF	TRBV13-1	TRBJ2-7	CAMGNTNTGKLTF	m11.AID	1
1	SDWG	0	10	47	6.4e-12	1	0.001	0.42	0.001	1.5e-05	motif-SDW motif-DW motif-SDWG motif-DWG	CASSDwGQDTQYF	CASSDWGQDTQYF	TRBV13-1	TRBJ2-5	CAARRNNNNAPRF	m34.m564	8
1	SDWG	0	10	47	6.4e-12	1	0.001	0.42	0.001	1.5e-05	motif-SDW motif-DW motif-SDWG motif-DWG	CTcsdwGGsqntlYF	CTCSDWGGSQNTLYF	TRBV1	TRBJ2-4	CALSDRPTGYQNFYF	m11.AID	1
1	SDWG	0	10	47	6.4e-12	1	0.001	0.42	0.001	1.5e-05	motif-SDW motif-DW motif-SDWG motif-DWG	CASSDwgnqDTQYF	CASSDWGNQDTQYF	TRBV29	TRBJ2-5	CAAEASTGYQNFYF	m24.m564	3
1	SDWG	0	10	47	6.4e-12	1	0.001	0.42	0.001	1.5e-05	motif-SDW motif-DW motif-SDWG motif-DWG	CASSDwgnqDTQYF	CASSDWGNQDTQYF	TRBV29	TRBJ2-5	CALSDPGFASALTF	m24.m564	2
1	SDWG	0	10	47	6.4e-12	1	0.001	0.42	0.001	1.5e-05	motif-SDW motif-DW motif-SDWG motif-DWG	CTcsdwgaiaetlYF	CTCSDWGAIAETLYF	TRBV1	TRBJ2-3	CALSGNTGKLIF	m11.AID	1
1	SDWG	0	10	47	6.4e-12	1	0.001	0.42	0.001	1.5e-05	motif-SDW motif-DW motif-SDWG motif-DWG	CASSDwgGRyaEQFF	CASSDWGGRYAEQFF	TRBV19	TRBJ2-1	CALHVNTGNYKYVF	m11.AID	40
1	SDWG	0	10	47	6.4e-12	1	0.001	0.42	0.001	1.5e-05	motif-SDW motif-DW motif-SDWG motif-DWG	CASSDwgGRyaEQFF	CASSDWGGRYAEQFF	TRBV19	TRBJ2-1	CAASAGNTGKLIF	m11.AID	1
1	SDWG	0	10	47	6.4e-12	1	0.001	0.42	0.001	1.5e-05	motif-SDW motif-DW motif-SDWG motif-DWG	CASSDwgGRyaEQFF	CASSDWGGRYAEQFF	TRBV19	TRBJ2-1	CALSENNNAPRF	m11.AID	1
1	SDWG	0	10	47	6.4e-12	1	0.001	0.42	0.001	1.5e-05	motif-SDW motif-DW motif-SDWG motif-DWG	CASSDwgGRyaEQFF	CASSDWGGRYAEQFF	TRBV19	TRBJ2-1	CAAEARTNAYKVIF	m11.AID	1
1	SDWG	0	10	47	6.4e-12	1	0.001	0.42	0.001	1.5e-05	motif-SDW motif-DW motif-SDWG motif-DWG	CASSDwgGRyaEQFF	CASSDWGGRYAEQFF	TRBV19	TRBJ2-1	CAVPGNYKYVF	m11.AID	1
1	SDWG	0	10	47	6.4e-12	1	0.001	0.42	0.001	1.5e-05	motif-SDW motif-DW motif-SDWG motif-DWG	CASSDwgGRyaEQFF	CASSDWGGRYAEQFF	TRBV19	TRBJ2-1	CAIEGGSNAKLTF	m11.AID	1
1	SDWG	0	10	47	6.4e-12	1	0.001	0.42	0.001	1.5e-05	motif-SDW motif-DW motif-SDWG motif-DWG	CASSDwgytlYF	CASSDWGYTLYF	TRBV13-1	TRBJ2-4	CAAENQGGSAKLIF	m11.AID	2
1	SDWG	0	10	47	6.4e-12	1	0.001	0.42	0.001	1.5e-05	motif-SDW motif-DW motif-SDWG motif-DWG	CASSDwgytlYF	CASSDWGYTLYF	TRBV13-1	TRBJ2-4	CALGLSSGGNYKPTF	m11.AID	1
1	SDWG	0	10	47	6.4e-12	1	0.001	0.42	0.001	1.5e-05	motif-SDW motif-DW motif-SDWG motif-DWG	CASSDwgytlYF	CASSDWGYTLYF	TRBV13-1	TRBJ2-4	CAAVSGGNYKPTF	m11.AID	1
1	SDWG	0	10	47	6.4e-12	1	0.001	0.42	0.001	1.5e-05	motif-SDW motif-DW motif-SDWG motif-DWG	CASSDwgYEQYF	CASSDWGYEQYF	TRBV13-1	TRBJ2-7	CATDRNSNNRIFF	m36.AID	1
1	SDWG	0	10	47	6.4e-12	1	0.001	0.42	0.001	1.5e-05	motif-SDW motif-DW motif-SDWG motif-DWG	CASSDwgYEQYF	CASSDWGYEQYF	TRBV13-1	TRBJ2-7	CAVRRATGGNNKLTF	m36.AID	10
1	SDWG	0	10	47	6.4e-12	1	0.001	0.42	0.001	1.5e-05	motif-SDW motif-DW motif-SDWG motif-DWG	CASSDwgYEQYF	CASSDWGYEQYF	TRBV3	TRBJ2-7	CALSVDYANKMIF	m36.AID	1
1	SDWG	0	10	47	6.4e-12	1	0.001	0.42	0.001	1.5e-05	motif-SDW motif-DW motif-SDWG motif-DWG	CASSDwgYEQYF	CASSDWGYEQYF	TRBV13-1	TRBJ2-7	CILREQGTGSKLSF	m36.AID	1
2	VYAE	0	10	46	3.3e-10	1	0.001	0.49	0.044	1.5e-05	motif-VYA motif-VYAE motif-YAE	CASSDqvgvyaEQFF	CASSDQVGVYAEQFF	TRBV13-1	TRBJ2-1	CSAHNYAQGLTF	m24.m564	1
2	VYAE	0	10	46	3.3e-10	1	0.001	0.49	0.044	1.5e-05	motif-VYA motif-VYAE motif-YAE	CASSVrdwvyaEQFF	CASSVRDWVYAEQFF	TRBV10	TRBJ2-1	CAAENTGNYKYVF	m13.m564	1
2	VYAE	0	10	46	3.3e-10	1	0.001	0.49	0.044	1.5e-05	motif-VYA motif-VYAE motif-YAE	CASSSgvyaEQFF	CASSSGVYAEQFF	TRBV14	TRBJ2-1	CALGGDNYAQGLTF	m11.AID	1
2	VYAE	0	10	46	3.3e-10	1	0.001	0.49	0.044	1.5e-05	motif-VYA motif-VYAE motif-YAE	CASSVaGTvyaEQFF	CASSVAGTVYAEQFF	TRBV10	TRBJ2-1	CAVSAITGNTGKLIF	m14.AID	1
2	VYAE	0	10	46	3.3e-10	1	0.001	0.49	0.044	1.5e-05	motif-VYA motif-VYAE motif-YAE	CASSVaGTvyaEQFF	CASSVAGTVYAEQFF	TRBV10	TRBJ2-1	CAAETGGYKVVF	m14.AID	17
2	VYAE	0	10	46	3.3e-10	1	0.001	0.49	0.044	1.5e-05	motif-VYA motif-VYAE motif-YAE	CASSVaGTvyaEQFF	CASSVAGTVYAEQFF	TRBV10	TRBJ2-1	CILRVAQGGSAKLIF	m14.AID	1
2	VYAE	0	10	46	3.3e-10	1	0.001	0.49	0.044	1.5e-05	motif-VYA motif-VYAE motif-YAE	CASSVaGTvyaEQFF	CASSVAGTVYAEQFF	TRBV10	TRBJ2-1	CAVRDNYAQGLTF	m14.AID	1
2	VYAE	0	10	46	3.3e-10	1	0.001	0.49	0.044	1.5e-05	motif-VYA motif-VYAE motif-YAE	CASSVaGTvyaEQFF	CASSVAGTVYAEQFF	TRBV10	TRBJ2-1	CAAERAGGSNAKLTF	m14.AID	1
2	VYAE	0	10	46	3.3e-10	1	0.001	0.49	0.044	1.5e-05	motif-VYA motif-VYAE motif-YAE	CASSVaGTvyaEQFF	CASSVAGTVYAEQFF	TRBV10	TRBJ2-1	CAIDLSGSFNKLTF	m14.AID	2
2	VYAE	0	10	46	3.3e-10	1	0.001	0.49	0.044	1.5e-05	motif-VYA motif-VYAE motif-YAE	CASSVaGTvyaEQFF	CASSVAGTVYAEQFF	TRBV10	TRBJ2-1	CALSDQTSGGNYKPTF	m14.AID	1
2	VYAE	0	10	46	3.3e-10	1	0.001	0.49	0.044	1.5e-05	motif-VYA motif-VYAE motif-YAE	CASSVaGTvyaEQFF	CASSVAGTVYAEQFF	TRBV10	TRBJ2-1	CALGDYNVLYF	m14.AID	1
2	VYAE	0	10	46	3.3e-10	1	0.001	0.49	0.044	1.5e-05	motif-VYA motif-VYAE motif-YAE	CASSVaGTvyaEQFF	CASSVAGTVYAEQFF	TRBV10	TRBJ2-1	CAMDNAGAKLTF	m14.AID	1
2	VYAE	0	10	46	3.3e-10	1	0.001	0.49	0.044	1.5e-05	motif-VYA motif-VYAE motif-YAE	CASSVaGTvyaEQFF	CASSVAGTVYAEQFF	TRBV10	TRBJ2-1	CAADPAGSWQLIF	m14.AID	1
2	VYAE	0	10	46	3.3e-10	1	0.001	0.49	0.044	1.5e-05	motif-VYA motif-VYAE motif-YAE	CASSVaGTvyaEQFF	CASSVAGTVYAEQFF	TRBV10	TRBJ2-1	CALSDPDYSNNRLTL	m14.AID	1
2	VYAE	0	10	46	3.3e-10	1	0.001	0.49	0.044	1.5e-05	motif-VYA motif-VYAE motif-YAE	CASSVaGTvyaEQFF	CASSVAGTVYAEQFF	TRBV10	TRBJ2-1	CAAESPGGGRALIF	m14.AID	1
2	VYAE	0	10	46	3.3e-10	1	0.001	0.49	0.044	1.5e-05	motif-VYA motif-VYAE motif-YAE	CASSVaGTvyaEQFF	CASSVAGTVYAEQFF	TRBV10	TRBJ2-1	CALGAPHTNAYKVIF	m14.AID	1
2	VYAE	0	10	46	3.3e-10	1	0.001	0.49	0.044	1.5e-05	motif-VYA motif-VYAE motif-YAE	CASSVaGTvyaEQFF	CASSVAGTVYAEQFF	TRBV10	TRBJ2-1	CATFYNVLYF	m14.AID	1
2	VYAE	0	10	46	3.3e-10	1	0.001	0.49	0.044	1.5e-05	motif-VYA motif-VYAE motif-YAE	CASSVaGTvyaEQFF	CASSVAGTVYAEQFF	TRBV10	TRBJ2-1	CALVSNNRIFF	m14.AID	1
2	VYAE	0	10	46	3.3e-10	1	0.001	0.49	0.044	1.5e-05	motif-VYA motif-VYAE motif-YAE	CASSPwgvyaEQFF	CASSPWGVYAEQFF	TRBV3	TRBJ2-1	CIPKNQGGSAKLIF	m12.AID	2
2	VYAE	0	10	46	3.3e-10	1	0.001	0.49	0.044	1.5e-05	motif-VYA motif-VYAE motif-YAE	CASSfSGGvyaEQFF	CASSFSGGVYAEQFF	TRBV15	TRBJ2-1	CALRDGSTGNYKYVF	m17.m564	1
2	VYAE	0	10	46	3.3e-10	1	0.001	0.49	0.044	1.5e-05	motif-VYA motif-VYAE motif-YAE	CASSLrdwvyaEQFF	CASSLRDWVYAEQFF	TRBV10	TRBJ2-1	CALGLDTNAYKVIF	m13.m564	7
2	VYAE	0	10	46	3.3e-10	1	0.001	0.49	0.044	1.5e-05	motif-VYA motif-VYAE motif-YAE	CASSLrdwvyaEQFF	CASSLRDWVYAEQFF	TRBV10	TRBJ2-1	CAASTPNTNKVVF	m13.m564	1
2	VYAE	0	10	46	3.3e-10	1	0.001	0.49	0.044	1.5e-05	motif-VYA motif-VYAE motif-YAE	CASSLgDRvyaEQFF	CASSLGDRVYAEQFF	TRBV29	TRBJ2-1	CASGYQNFYF	m34.m564	1
2	VYAE	0	10	46	3.3e-10	1	0.001	0.49	0.044	1.5e-05	motif-VYA motif-VYAE motif-YAE	CASSQGTGvyaEQFF	CASSQGTGVYAEQFF	TRBV2	TRBJ2-1	CVVGVDSNYQLIW	m11.AID	1
2	VYAE	0	10	46	3.3e-10	1	0.001	0.49	0.044	1.5e-05	motif-VYA motif-VYAE motif-YAE	CASSQGTGvyaEQFF	CASSQGTGVYAEQFF	TRBV2	TRBJ2-1	CALSTSSNTNKVVF	m11.AID	1
2	VYAE	0	10	46	3.3e-10	1	0.001	0.49	0.044	1.5e-05	motif-VYA motif-VYAE motif-YAE	CASdGLgvyaEQFF	CASDGLGVYAEQFF	TRBV13-3	TRBJ2-1	CAARRNSNNRIFF	m21.m564	6
2	VYAE	0	10	46	3.3e-10	1	0.001	0.49	0.044	1.5e-05	motif-VYA motif-VYAE motif-YAE	CASdGLgvyaEQFF	CASDGLGVYAEQFF	TRBV13-3	TRBJ2-1	CAPSGTGSNRLTF	m21.m564	1
2	VYAE	0	10	46	3.3e-10	1	0.001	0.49	0.044	1.5e-05	motif-VYA motif-VYAE motif-YAE	CASGdpgvyaEQFF	CASGDPGVYAEQFF	TRBV13-2	TRBJ2-1	CALGDTNAYKVIF	m36.AID	1
2	VYAE	0	10	46	3.3e-10	1	0.001	0.49	0.044	1.5e-05	motif-VYA motif-VYAE motif-YAE	CASSDwlgvyaEQFF	CASSDWLGVYAEQFF	TRBV13-3	TRBJ2-1	CAAGSTGGNNKLTF	m13.m564	1
2	VYAE	0	10	46	3.3e-10	1	0.001	0.49	0.044	1.5e-05	motif-VYA motif-VYAE motif-YAE	CASSPdwgvyaEQFF	CASSPDWGVYAEQFF	TRBV26	TRBJ2-1	CAASERTNTGKLTF	m23.AID	1
2	VYAE	0	10	46	3.3e-10	1	0.001	0.49	0.044	1.5e-05	motif-VYA motif-VYAE motif-YAE	CASSLGGvyaEQFF	CASSLGGVYAEQFF	TRBV26	TRBJ2-1	CALGGSNTNKVVF	m12.AID	5
2	VYAE	0	10	46	3.3e-10	1	0.001	0.49	0.044	1.5e-05	motif-VYA motif-VYAE motif-YAE	CASSIgwgvvyaEQFF	CASSIGWGVVYAEQFF	TRBV19	TRBJ2-1	CAGGGYNQGKLIF	m24.m564	1
2	VYAE	0	10	46	3.3e-10	1	0.001	0.49	0.044	1.5e-05	motif-VYA motif-VYAE motif-YAE	CASSLGLgvyaEQFF	CASSLGLGVYAEQFF	TRBV15	TRBJ2-1	CALGRDTNAYKVIF	m11.AID	1
2	VYAE	0	10	46	3.3e-10	1	0.001	0.49	0.044	1.5e-05	motif-VYA motif-VYAE motif-YAE	CASSRgvyaEQFF	CASSRGVYAEQFF	TRBV3	TRBJ2-1	CAADEGADRLTF	m11.AID	5
2	VYAE	0	10	46	3.3e-10	1	0.001	0.49	0.044	1.5e-05	motif-VYA motif-VYAE motif-YAE	CTcsatvyaEQFF	CTCSATVYAEQFF	TRBV1	TRBJ2-1	CAAGALTGNYKYVF	m11.AID	1
2	VYAE	0	10	46	3.3e-10	1	0.001	0.49	0.044	1.5e-05	motif-VYA motif-VYAE motif-YAE	CASShrDRvyaEQFF	CASSHRDRVYAEQFF	TRBV19	TRBJ2-1	CAVSAGTGGYKVVF	m13.m564	1
2	VYAE	0	10	46	3.3e-10	1	0.001	0.49	0.044	1.5e-05	motif-VYA motif-VYAE motif-YAE	CASSfGTGvyaEQFF	CASSFGTGVYAEQFF	TRBV3	TRBJ2-1	CAMRAITGNTGKLIF	m14.AID	4
2	VYAE	0	10	46	3.3e-10	1	0.001	0.49	0.044	1.5e-05	motif-VYA motif-VYAE motif-YAE	CASSfGTGvyaEQFF	CASSFGTGVYAEQFF	TRBV3	TRBJ2-1	CATGYQGGRALIF	m14.AID	1
2	VYAE	0	10	46	3.3e-10	1	0.001	0.49	0.044	1.5e-05	motif-VYA motif-VYAE motif-YAE	CASSfGTGvyaEQFF	CASSFGTGVYAEQFF	TRBV3	TRBJ2-1	CATGPGGSALGRLHF	m14.AID	1
2	VYAE	0	10	46	3.3e-10	1	0.001	0.49	0.044	1.5e-05	motif-VYA motif-VYAE motif-YAE	CASSgGLgvgvyaEQFF	CASSGGLGVGVYAEQFF	TRBV15	TRBJ2-1	CALSEWNNAGAKLTF	m11.AID	1
2	VYAE	0	10	46	3.3e-10	1	0.001	0.49	0.044	1.5e-05	motif-VYA motif-VYAE motif-YAE	CASSLvvyaEQFF	CASSLVVYAEQFF	TRBV3	TRBJ2-1	CAASEQDNYAQGLTF	m13.m564	21
2	VYAE	0	10	46	3.3e-10	1	0.001	0.49	0.044	1.5e-05	motif-VYA motif-VYAE motif-YAE	CASSLvvyaEQFF	CASSLVVYAEQFF	TRBV3	TRBJ2-1	CAVSWNSNNRIFF	m13.m564	1
2	VYAE	0	10	46	3.3e-10	1	0.001	0.49	0.044	1.5e-05	motif-VYA motif-VYAE motif-YAE	CASSPGLgvyaEQFF	CASSPGLGVYAEQFF	TRBV15	TRBJ2-1	CALGRDTNAYKVIF	m23.AID	1
2	VYAE	0	10	46	3.3e-10	1	0.001	0.49	0.044	1.5e-05	motif-VYA motif-VYAE motif-YAE	CASSPGLgvyaEQFF	CASSPGLGVYAEQFF	TRBV15	TRBJ2-1	CALERLPAGNTGKLIF	m23.AID	2
2	VYAE	0	10	46	3.3e-10	1	0.001	0.49	0.044	1.5e-05	motif-VYA motif-VYAE motif-YAE	CASSRrlgvyaEQFF	CASSRRLGVYAEQFF	TRBV12-1	TRBJ2-1	CAADSGGSNYKLTF	m14.AID	1
2	VYAE	0	10	46	3.3e-10	1	0.001	0.49	0.044	1.5e-05	motif-VYA motif-VYAE motif-YAE	CASSQetlRGvyaEQFF	CASSQETLRGVYAEQFF	TRBV2	TRBJ2-1	CAVGPMNYNQGKLIF	m17.m564	1
2	VYAE	0	10	46	3.3e-10	1	0.001	0.49	0.044	1.5e-05	motif-VYA motif-VYAE motif-YAE	CASrpGQGvyaEQFF	CASRPGQGVYAEQFF	TRBV15	TRBJ2-1	CALVDRPGSWQLIF	m23.AID	1
2	VYAE	0	10	46	3.3e-10	1	0.001	0.49	0.044	1.5e-05	motif-VYA motif-VYAE motif-YAE	CASrpGQGvyaEQFF	CASRPGQGVYAEQFF	TRBV15	TRBJ2-1	CILRGVNTGNYKYVF	m23.AID	1
2	VYAE	0	10	46	3.3e-10	1	0.001	0.49	0.044	1.5e-05	motif-VYA motif-VYAE motif-YAE	CASSQTGqvyaEQFF	CASSQTGQVYAEQFF	TRBV2	TRBJ2-1	CALGLNTGNYKYVF	m23.AID	2
2	VYAE	0	10	46	3.3e-10	1	0.001	0.49	0.044	1.5e-05	motif-VYA motif-VYAE motif-YAE	CASGdGGvyaEQFF	CASGDGGVYAEQFF	TRBV12-2+TRBV13-2	TRBJ2-1	CALSDSGGSNYKLTF	m17.m564	1
2	VYAE	0	10	46	3.3e-10	1	0.001	0.49	0.044	1.5e-05	motif-VYA motif-VYAE motif-YAE	CASSVaetvyaEQFF	CASSVAETVYAEQFF	TRBV10	TRBJ2-1	CAAYFSNTNKVVF	m14.AID	1
2	VYAE	0	10	46	3.3e-10	1	0.001	0.49	0.044	1.5e-05	motif-VYA motif-VYAE motif-YAE	CASSVaetvyaEQFF	CASSVAETVYAEQFF	TRBV10	TRBJ2-1	CATDDTNAYKVIF	m14.AID	1
2	VYAE	0	10	46	3.3e-10	1	0.001	0.49	0.044	1.5e-05	motif-VYA motif-VYAE motif-YAE	CAWSlvRGvyaEQFF	CAWSLVRGVYAEQFF	TRBV31	TRBJ2-1	CAASGNNNNAPRF	m23.AID	1
2	VYAE	0	10	46	3.3e-10	1	0.001	0.49	0.044	1.5e-05	motif-VYA motif-VYAE motif-YAE	CAWSlvRGvyaEQFF	CAWSLVRGVYAEQFF	TRBV31	TRBJ2-1	CVLSAVWAGNTGKLIF	m23.AID	1
2	VYAE	0	10	46	3.3e-10	1	0.001	0.49	0.044	1.5e-05	motif-VYA motif-VYAE motif-YAE	CTcsarTGGvyaEQFF	CTCSARTGGVYAEQFF	TRBV1	TRBJ2-1	CAASPYSNYQLIW	m14.AID	1
2	VYAE	0	10	46	3.3e-10	1	0.001	0.49	0.044	1.5e-05	motif-VYA motif-VYAE motif-YAE	CASGdAGGvyaEQFF	CASGDAGGVYAEQFF	TRBV12-2+TRBV13-2	TRBJ2-1	CALSDPGGSNAKLTF	m17.m564	1
2	VYAE	0	10	46	3.3e-10	1	0.001	0.49	0.044	1.5e-05	motif-VYA motif-VYAE motif-YAE	CTcspGLgvyaEQFF	CTCSPGLGVYAEQFF	TRBV1	TRBJ2-1	CAAITTGGNNKLTF	m14.AID	1
2	VYAE	0	10	46	3.3e-10	1	0.001	0.49	0.044	1.5e-05	motif-VYA motif-VYAE motif-YAE	CASSVAGkvyaEQFF	CASSVAGKVYAEQFF	TRBV10	TRBJ2-1	CVVLTGFASALTF	m14.AID	1
2	VYAE	0	10	46	3.3e-10	1	0.001	0.49	0.044	1.5e-05	motif-VYA motif-VYAE motif-YAE	CSssvaGTvyaEQFF	CSSSVAGTVYAEQFF	TRBV10	TRBJ2-1	CAAETGGYKVVF	m14.AID	1
2	VYAE	0	10	46	3.3e-10	1	0.001	0.49	0.044	1.5e-05	motif-VYA motif-VYAE motif-YAE	CASSIGTGvyaEQFF	CASSIGTGVYAEQFF	TRBV19	TRBJ2-1	CVLGGGSALGRLHF	m23.AID	1
2	VYAE	0	10	46	3.3e-10	1	0.001	0.49	0.044	1.5e-05	motif-VYA motif-VYAE motif-YAE	CASSLTGvyaEQFF	CASSLTGVYAEQFF	TRBV3	TRBJ2-1	CVLAVGDNSKLIW	m11.AID	1
2	VYAE	0	10	46	3.3e-10	1	0.001	0.49	0.044	1.5e-05	motif-VYA motif-VYAE motif-YAE	CASShREsvyaEQFF	CASSHRESVYAEQFF	TRBV13-3	TRBJ2-1	CILRGSSNTNKVVF	m14.AID	1
2	VYAE	0	10	46	3.3e-10	1	0.001	0.49	0.044	1.5e-05	motif-VYA motif-VYAE motif-YAE	CASShREsvyaEQFF	CASSHRESVYAEQFF	TRBV13-3	TRBJ2-1	CALSDRNSGTYQRF	m14.AID	1
2	VYAE	0	10	46	3.3e-10	1	0.001	0.49	0.044	1.5e-05	motif-VYA motif-VYAE motif-YAE	CASShREsvyaEQFF	CASSHRESVYAEQFF	TRBV13-3	TRBJ2-1	CALGRVNTGNYKYVF	m14.AID	1
2	VYAE	0	10	46	3.3e-10	1	0.001	0.49	0.044	1.5e-05	motif-VYA motif-VYAE motif-YAE	CASShREsvyaEQFF	CASSHRESVYAEQFF	TRBV13-3	TRBJ2-1	CADNNAGAKLTF	m14.AID	2
2	VYAE	0	10	46	3.3e-10	1	0.001	0.49	0.044	1.5e-05	motif-VYA motif-VYAE motif-YAE	CASShREsvyaEQFF	CASSHRESVYAEQFF	TRBV13-3	TRBJ2-1	CAASGEGGRALIF	m14.AID	1
2	VYAE	0	10	46	3.3e-10	1	0.001	0.49	0.044	1.5e-05	motif-VYA motif-VYAE motif-YAE	CASSSGLgvyaEQFF	CASSSGLGVYAEQFF	TRBV10	TRBJ2-1	CAAEASGANTGKLTF	m34.m564	1
2	VYAE	0	10	46	3.3e-10	1	0.001	0.49	0.044	1.5e-05	motif-VYA motif-VYAE motif-YAE	CASSTGlvyaEQFF	CASSTGLVYAEQFF	TRBV3	TRBJ2-1	CALSLYGNEKITF	m14.AID	12
2	VYAE	0	10	46	3.3e-10	1	0.001	0.49	0.044	1.5e-05	motif-VYA motif-VYAE motif-YAE	CASSTGlvyaEQFF	CASSTGLVYAEQFF	TRBV3	TRBJ2-1	CAMRGYYNQGKLIF	m14.AID	1
2	VYAE	0	10	46	3.3e-10	1	0.001	0.49	0.044	1.5e-05	motif-VYA motif-VYAE motif-YAE	CASSfwvyaetlYF	CASSFWVYAETLYF	TRBV15	TRBJ2-3	CAMRETSSSFSKLVF	m24.m564	3
2	VYAE	0	10	46	3.3e-10	1	0.001	0.49	0.044	1.5e-05	motif-VYA motif-VYAE motif-YAE	CgastvyaEQFF	CGASTVYAEQFF	TRBV20	TRBJ2-1	CAVIRNSNNRIFF	m21.m564	6
2	VYAE	0	10	46	3.3e-10	1	0.001	0.49	0.044	1.5e-05	motif-VYA motif-VYAE motif-YAE	CgastvyaEQFF	CGASTVYAEQFF	TRBV20	TRBJ2-1	CALVYQGGRALIF	m21.m564	1
2	VYAE	0	10	46	3.3e-10	1	0.001	0.49	0.044	1.5e-05	motif-VYA motif-VYAE motif-YAE	CgastvyaEQFF	CGASTVYAEQFF	TRBV20	TRBJ2-1	CAASAKGTGYQNFYF	m21.m564	1
2	VYAE	0	10	46	3.3e-10	1	0.001	0.49	0.044	1.5e-05	motif-VYA motif-VYAE motif-YAE	CgastvyaEQFF	CGASTVYAEQFF	TRBV20	TRBJ2-1	CALSDLGSGGKLTL	m21.m564	1
2	VYAE	0	10	46	3.3e-10	1	0.001	0.49	0.044	1.5e-05	motif-VYA motif-VYAE motif-YAE	CgastvyaEQFF	CGASTVYAEQFF	TRBV20	TRBJ2-1	CAMRANYGNEKITF	m21.m564	1
2	VYAE	0	10	46	3.3e-10	1	0.001	0.49	0.044	1.5e-05	motif-VYA motif-VYAE motif-YAE	CgastvyaEQFF	CGASTVYAEQFF	TRBV20	TRBJ2-1	CAVRGTGYQNFYF	m21.m564	1
2	VYAE	0	10	46	3.3e-10	1	0.001	0.49	0.044	1.5e-05	motif-VYA motif-VYAE motif-YAE	CgastvyaEQFF	CGASTVYAEQFF	TRBV20	TRBJ2-1	CAIAGGSNAKLTF	m21.m564	1
2	VYAE	0	10	46	3.3e-10	1	0.001	0.49	0.044	1.5e-05	motif-VYA motif-VYAE motif-YAE	CgaspvyaEQFF	CGASPVYAEQFF	TRBV20	TRBJ2-1	CAASGSNNRIFF	m13.m564	1
2	VYAE	0	10	46	3.3e-10	1	0.001	0.49	0.044	1.5e-05	motif-VYA motif-VYAE motif-YAE	CgaspvyaEQFF	CGASPVYAEQFF	TRBV20	TRBJ2-1	CAAATSSGQKLVF	m13.m564	1
2	VYAE	0	10	46	3.3e-10	1	0.001	0.49	0.044	1.5e-05	motif-VYA motif-VYAE motif-YAE	CASSPvyaEQFF	CASSPVYAEQFF	TRBV19	TRBJ2-1	CAMRESYTGYQNFYF	m21.m564	2
2	VYAE	0	10	46	3.3e-10	1	0.001	0.49	0.044	1.5e-05	motif-VYA motif-VYAE motif-YAE	CASSPvyaEQFF	CASSPVYAEQFF	TRBV19	TRBJ2-1	CALMNYNQGKLIF	m21.m564	1
2	VYAE	0	10	46	3.3e-10	1	0.001	0.49	0.044	1.5e-05	motif-VYA motif-VYAE motif-YAE	CASdvyaEQFF	CASDVYAEQFF	TRBV12-2+TRBV13-2	TRBJ2-1	CAASIGSNNRIFF	m13.m564	4
2	VYAE	0	10	46	3.3e-10	1	0.001	0.49	0.044	1.5e-05	motif-VYA motif-VYAE motif-YAE	CASGvyaEQFF	CASGVYAEQFF	TRBV12-2+TRBV13-2	TRBJ2-1	CALSELGGGSALGRLHF	m11.AID	2
2	VYAE	0	10	46	3.3e-10	1	0.001	0.49	0.044	1.5e-05	motif-VYA motif-VYAE motif-YAE	CASGvyaEQFF	CASGVYAEQFF	TRBV12-2+TRBV13-2	TRBJ2-1	CASDTNAYKVIF	m11.AID	1
3	YYAE	0	10	23	8.6e-09	1	0.2	0.5	0.001	8.5e-05	motif-YYA motif-YAE motif-YYAE	CASGdaTGyyaEQFF	CASGDATGYYAEQFF	TRBV12-2+TRBV13-2	TRBJ2-1	CALVSSNTNKVVF	m17.m564	1
3	YYAE	0	10	23	8.6e-09	1	0.2	0.5	0.001	8.5e-05	motif-YYA motif-YAE motif-YYAE	CASSRdyyaEQFF	CASSRDYYAEQFF	TRBV17	TRBJ2-1	CAAGNTGNYKYVF	m23.AID	12
3	YYAE	0	10	23	8.6e-09	1	0.2	0.5	0.001	8.5e-05	motif-YYA motif-YAE motif-YYAE	CASSRdyyaEQFF	CASSRDYYAEQFF	TRBV17	TRBJ2-1	CALTSGGNYKPTF	m23.AID	1
3	YYAE	0	10	23	8.6e-09	1	0.2	0.5	0.001	8.5e-05	motif-YYA motif-YAE motif-YYAE	CASSRdyyaEQFF	CASSRDYYAEQFF	TRBV17	TRBJ2-1	CAAEATNAYKVIF	m23.AID	1
3	YYAE	0	10	23	8.6e-09	1	0.2	0.5	0.001	8.5e-05	motif-YYA motif-YAE motif-YYAE	CASSRdyyaEQFF	CASSRDYYAEQFF	TRBV17	TRBJ2-1	CAVRGNMGYKLTF	m23.AID	1
3	YYAE	0	10	23	8.6e-09	1	0.2	0.5	0.001	8.5e-05	motif-YYA motif-YAE motif-YYAE	CASrwgyyaEQFF	CASRWGYYAEQFF	TRBV13-1	TRBJ2-1	CALGDSGSWQLIF	m17.m564	4
3	YYAE	0	10	23	8.6e-09	1	0.2	0.5	0.001	8.5e-05	motif-YYA motif-YAE motif-YYAE	CASSYRGyyaEQFF	CASSYRGYYAEQFF	TRBV10	TRBJ2-1	CAASEGAQGLTF	m24.m564	1
3	YYAE	0	10	23	8.6e-09	1	0.2	0.5	0.001	8.5e-05	motif-YYA motif-YAE motif-YYAE	CgakdwyyaEQFF	CGAKDWYYAEQFF	TRBV20	TRBJ2-1	CAASATSSGQKLVF	m13.m564	1
3	YYAE	0	10	23	8.6e-09	1	0.2	0.5	0.001	8.5e-05	motif-YYA motif-YAE motif-YYAE	CASSRTGyyaEQFF	CASSRTGYYAEQFF	TRBV12-1	TRBJ2-1	CALSDTTGYQNFYF	m23.AID	1
3	YYAE	0	10	23	8.6e-09	1	0.2	0.5	0.001	8.5e-05	motif-YYA motif-YAE motif-YYAE	CgarTGryyaEQFF	CGARTGRYYAEQFF	TRBV20	TRBJ2-1	CALGETNAYKVIF	m11.AID	1
3	YYAE	0	10	23	8.6e-09	1	0.2	0.5	0.001	8.5e-05	motif-YYA motif-YAE motif-YYAE	CASGpGLgyyaEQFF	CASGPGLGYYAEQFF	TRBV12-2+TRBV13-2	TRBJ2-1	CAVSIKDSNNRIFF	m34.m564	1
3	YYAE	0	10	23	8.6e-09	1	0.2	0.5	0.001	8.5e-05	motif-YYA motif-YAE motif-YYAE	CASSQpGGyyaEQFF	CASSQPGGYYAEQFF	TRBV5	TRBJ2-1	CALGDQGGRALIF	m13.m564	1
3	YYAE	0	10	23	8.6e-09	1	0.2	0.5	0.001	8.5e-05	motif-YYA motif-YAE motif-YYAE	CASSIrvyyaEQFF	CASSIRVYYAEQFF	TRBV19	TRBJ2-1	CAASGGGSALGRLHF	m24.m564	2
3	YYAE	0	10	23	8.6e-09	1	0.2	0.5	0.001	8.5e-05	motif-YYA motif-YAE motif-YYAE	CASSIrvyyaEQFF	CASSIRVYYAEQFF	TRBV19	TRBJ2-1	CAMELWGAGNKLTF	m24.m564	2
3	YYAE	0	10	23	8.6e-09	1	0.2	0.5	0.001	8.5e-05	motif-YYA motif-YAE motif-YYAE	CASSQgyyaEQFF	CASSQGYYAEQFF	TRBV16	TRBJ2-1	CAVSTTNTGKLTF	m12.AID	1
3	YYAE	0	10	23	8.6e-09	1	0.2	0.5	0.001	8.5e-05	motif-YYA motif-YAE motif-YYAE	CASRGtyyaEQFF	CASRGTYYAEQFF	TRBV13-1	TRBJ2-1	CAASERQGGSAKLIF	m12.AID	1
3	YYAE	0	10	23	8.6e-09	1	0.2	0.5	0.001	8.5e-05	motif-YYA motif-YAE motif-YYAE	CASRGtyyaEQFF	CASRGTYYAEQFF	TRBV13-1	TRBJ2-1	CALREMQQGTGSKLSF	m12.AID	1
3	YYAE	0	10	23	8.6e-09	1	0.2	0.5	0.001	8.5e-05	motif-YYA motif-YAE motif-YYAE	CASSDGQGyyaEQFF	CASSDGQGYYAEQFF	TRBV13-3	TRBJ2-1	CALSGGANTGKLTF	m23.AID	1
3	YYAE	0	10	23	8.6e-09	1	0.2	0.5	0.001	8.5e-05	motif-YYA motif-YAE motif-YYAE	CASGdavgyyaEQFF	CASGDAVGYYAEQFF	TRBV12-2+TRBV13-2	TRBJ2-1	CALSPSNTNKVVF	m13.m564	8
3	YYAE	0	10	23	8.6e-09	1	0.2	0.5	0.001	8.5e-05	motif-YYA motif-YAE motif-YYAE	CASGdavgyyaEQFF	CASGDAVGYYAEQFF	TRBV13-2	TRBJ2-1	CALSPSNTNKVVF	m13.m564	2
3	YYAE	0	10	23	8.6e-09	1	0.2	0.5	0.001	8.5e-05	motif-YYA motif-YAE motif-YYAE	CASGdavgyyaEQFF	CASGDAVGYYAEQFF	TRBV13-2	TRBJ2-1	CALSEGYQNFYF	m13.m564	1
3	YYAE	0	10	23	8.6e-09	1	0.2	0.5	0.001	8.5e-05	motif-YYA motif-YAE motif-YYAE	CASSflGGyyaEQFF	CASSFLGGYYAEQFF	TRBV10	TRBJ2-1	CALSHTGANTGKLTF	m13.m564	1
3	YYAE	0	10	23	8.6e-09	1	0.2	0.5	0.001	8.5e-05	motif-YYA motif-YAE motif-YYAE	CASSLegyyaEQFF	CASSLEGYYAEQFF	TRBV3	TRBJ2-1	CAASDSGGSNAKLTF	m21.m564	3
3	YYAE	0	10	23	8.6e-09	1	0.2	0.5	0.001	8.5e-05	motif-YYA motif-YAE motif-YYAE	CASSLegyyaEQFF	CASSLEGYYAEQFF	TRBV3	TRBJ2-1	CAVSARTGNTGKLIF	m21.m564	1
3	YYAE	0	10	23	8.6e-09	1	0.2	0.5	0.001	8.5e-05	motif-YYA motif-YAE motif-YYAE	CTcsaedsyyaEQFF	CTCSAEDSYYAEQFF	TRBV1	TRBJ2-1	CAAENTGYQNFYF	m34.m564	1
3	YYAE	0	10	23	8.6e-09	1	0.2	0.5	0.001	8.5e-05	motif-YYA motif-YAE motif-YYAE	CASSIGGyyaEQFF	CASSIGGYYAEQFF	TRBV19	TRBJ2-1	CAARGANYNVLYF	m34.m564	1
3	YYAE	0	10	23	8.6e-09	1	0.2	0.5	0.001	8.5e-05	motif-YYA motif-YAE motif-YYAE	CASSYwgyyaEQFF	CASSYWGYYAEQFF	TRBV10	TRBJ2-1	CAVSLNTGYQNFYF	m13.m564	2
3	YYAE	0	10	23	8.6e-09	1	0.2	0.5	0.001	8.5e-05	motif-YYA motif-YAE motif-YYAE	CASSQeGGyyaEQFF	CASSQEGGYYAEQFF	TRBV2	TRBJ2-1	CAMTLNYGSSGNKLIF	m12.AID	1
3	YYAE	0	10	23	8.6e-09	1	0.2	0.5	0.001	8.5e-05	motif-YYA motif-YAE motif-YYAE	CASrppGQyyaEQFF	CASRPPGQYYAEQFF	TRBV15	TRBJ2-1	CAMREAYNTNTGKLTF	m14.AID	1
3	YYAE	0	10	23	8.6e-09	1	0.2	0.5	0.001	8.5e-05	motif-YYA motif-YAE motif-YYAE	CASrppGQyyaEQFF	CASRPPGQYYAEQFF	TRBV15	TRBJ2-1	CAVRNYGNEKITF	m14.AID	1
3	YYAE	0	10	23	8.6e-09	1	0.2	0.5	0.001	8.5e-05	motif-YYA motif-YAE motif-YYAE	CASSLvGGyyaEQFF	CASSLVGGYYAEQFF	TRBV3	TRBJ2-1	CALGVAGYQNFYF	m11.AID	2
3	YYAE	0	10	23	8.6e-09	1	0.2	0.5	0.001	8.5e-05	motif-YYA motif-YAE motif-YYAE	CASGGTyyaEQFF	CASGGTYYAEQFF	TRBV12-2+TRBV13-2	TRBJ2-1	CAAGGDYAQGLTF	m36.AID	1
4	QN	0	10	935	6e-12	1	0.001	0.6	0.001	1e-05	motif-QN	CAWSlvssqntlYF	CAWSLVSSQNTLYF	TRBV31	TRBJ2-4	CAMRAPNYNQGKLIF	m11.AID	1
4	QN	0	10	935	6e-12	1	0.001	0.6	0.001	1e-05	motif-QN	CASSPqwasqntlYF	CASSPQWASQNTLYF	TRBV12-1	TRBJ2-4	CAAASSGSWQLIF	m13.m564	4
4	QN	0	10	935	6e-12	1	0.001	0.6	0.001	1e-05	motif-QN	CASSPqwasqntlYF	CASSPQWASQNTLYF	TRBV12-1	TRBJ2-4	CALGENSGTYQRF	m13.m564	1
4	QN	0	10	935	6e-12	1	0.001	0.6	0.001	1e-05	motif-QN	CASSmGGsqntlYF	CASSMGGSQNTLYF	TRBV19	TRBJ2-4	CAASMGNSGTYQRF	m17.m564	1
4	QN	0	10	935	6e-12	1	0.001	0.6	0.001	1e-05	motif-QN	CASSmGGsqntlYF	CASSMGGSQNTLYF	TRBV19	TRBJ2-4	CALSDPGGYKVVF	m17.m564	1
4	QN	0	10	935	6e-12	1	0.001	0.6	0.001	1e-05	motif-QN	CASSQGQntlnF	CASSQGQNTLNF	TRBV12-1	TRBJ2-4	CALRVNYAQGLTF	m34.m564	1
4	QN	0	10	935	6e-12	1	0.001	0.6	0.001	1e-05	motif-QN	CASSPghsqntlYF	CASSPGHSQNTLYF	TRBV3	TRBJ2-4	CAASSSSGSWQLIF	m21.m564	1
4	QN	0	10	935	6e-12	1	0.001	0.6	0.001	1e-05	motif-QN	CASSPghsqntlYF	CASSPGHSQNTLYF	TRBV3	TRBJ2-4	CAARAGSGGKLTL	m21.m564	3
4	QN	0	10	935	6e-12	1	0.001	0.6	0.001	1e-05	motif-QN	CASSLGGgasqntlYF	CASSLGGGASQNTLYF	TRBV26	TRBJ2-4	CAAVSYQGGRALIF	m13.m564	3
4	QN	0	10	935	6e-12	1	0.001	0.6	0.001	1e-05	motif-QN	CASGdaRGgsqntlYF	CASGDARGGSQNTLYF	TRBV12-2+TRBV13-2	TRBJ2-4	CAARGYNQGKLIF	m12.AID	1
4	QN	0	10	935	6e-12	1	0.001	0.6	0.001	1e-05	motif-QN	CASSPdnsqntlYF	CASSPDNSQNTLYF	TRBV5	TRBJ2-4	CAASEPMNTEGADRLTF	m34.m564	2
4	QN	0	10	935	6e-12	1	0.001	0.6	0.001	1e-05	motif-QN	CASSSgisqntlYF	CASSSGISQNTLYF	TRBV3	TRBJ2-4	CAMERGSALGRLHF	m21.m564	29
4	QN	0	10	935	6e-12	1	0.001	0.6	0.001	1e-05	motif-QN	CASSSgisqntlYF	CASSSGISQNTLYF	TRBV3	TRBJ2-4	CAARDQGGSAKLIF	m21.m564	1
4	QN	0	10	935	6e-12	1	0.001	0.6	0.001	1e-05	motif-QN	CASSSgisqntlYF	CASSSGISQNTLYF	TRBV3	TRBJ2-4	CAARNSGTYQRF	m21.m564	1
4	QN	0	10	935	6e-12	1	0.001	0.6	0.001	1e-05	motif-QN	CASSSgisqntlYF	CASSSGISQNTLYF	TRBV3	TRBJ2-4	CALSDHGGFASALTF	m21.m564	1
4	QN	0	10	935	6e-12	1	0.001	0.6	0.001	1e-05	motif-QN	CASSQgwgesqntlYF	CASSQGWGESQNTLYF	TRBV2	TRBJ2-4	CVLSAAGNYKYVF	m13.m564	2
4	QN	0	10	935	6e-12	1	0.001	0.6	0.001	1e-05	motif-QN	CASSLGGvqntlYF	CASSLGGVQNTLYF	TRBV12-1	TRBJ2-4	CALDYSNNRLTL	m11.AID	34
4	QN	0	10	935	6e-12	1	0.001	0.6	0.001	1e-05	motif-QN	CASSLGGvqntlYF	CASSLGGVQNTLYF	TRBV12-1	TRBJ2-4	CALGRRGNYKYVF	m11.AID	1
4	QN	0	10	935	6e-12	1	0.001	0.6	0.001	1e-05	motif-QN	CASSLGGvqntlYF	CASSLGGVQNTLYF	TRBV12-1	TRBJ2-4	CAASDNRIFF	m11.AID	1
4	QN	0	10	935	6e-12	1	0.001	0.6	0.001	1e-05	motif-QN	CASSErvyqntlYF	CASSERVYQNTLYF	TRBV13-1	TRBJ2-4	CAASEANTGKLTF	m23.AID	1
4	QN	0	10	935	6e-12	1	0.001	0.6	0.001	1e-05	motif-QN	CASSLgqnSGntlYF	CASSLGQNSGNTLYF	TRBV29	TRBJ1-3	CALVPYGSSGNKLIF	m23.AID	9
4	QN	0	10	935	6e-12	1	0.001	0.6	0.001	1e-05	motif-QN	CASSLgqnSGntlYF	CASSLGQNSGNTLYF	TRBV29	TRBJ1-3	CAIEEGTNTGKLTF	m23.AID	9
4	QN	0	10	935	6e-12	1	0.001	0.6	0.001	1e-05	motif-QN	CASSLgqnSGntlYF	CASSLGQNSGNTLYF	TRBV29	TRBJ1-3	CAASTLTGGNNKLTF	m23.AID	1
4	QN	0	10	935	6e-12	1	0.001	0.6	0.001	1e-05	motif-QN	CASSLgqnSGntlYF	CASSLGQNSGNTLYF	TRBV29	TRBJ1-3	CAANSNNRIFF	m23.AID	1
4	QN	0	10	935	6e-12	1	0.001	0.6	0.001	1e-05	motif-QN	CASSQeplgGQntlYF	CASSQEPLGGQNTLYF	TRBV5	TRBJ2-4	CAVASSSFSKLVF	m23.AID	1
4	QN	0	10	935	6e-12	1	0.001	0.6	0.001	1e-05	motif-QN	CASSLaglgGQntlYF	CASSLAGLGGQNTLYF	TRBV3	TRBJ2-4	CVLGDSNNRIFF	m23.AID	1
4	QN	0	10	935	6e-12	1	0.001	0.6	0.001	1e-05	motif-QN	CAWrQGisqntlYF	CAWRQGISQNTLYF	TRBV31	TRBJ2-4	CALTSGSWQLIF	m12.AID	3
4	QN	0	10	935	6e-12	1	0.001	0.6	0.001	1e-05	motif-QN	CASGGGsqntlYF	CASGGGSQNTLYF	TRBV12-2+TRBV13-2	TRBJ2-4	CAASDSNNRIFF	m11.AID	1
4	QN	0	10	935	6e-12	1	0.001	0.6	0.001	1e-05	motif-QN	CASSLdwgfqntlYF	CASSLDWGFQNTLYF	TRBV12-1	TRBJ2-4	CAAEGTGSKLSF	m11.AID	1
4	QN	0	10	935	6e-12	1	0.001	0.6	0.001	1e-05	motif-QN	CASSQdwgsqntlYF	CASSQDWGSQNTLYF	TRBV5	TRBJ2-4	CAAGNQGGSAKLIF	m23.AID	1
4	QN	0	10	935	6e-12	1	0.001	0.6	0.001	1e-05	motif-QN	CASSPrqntevFF	CASSPRQNTEVFF	TRBV12-1	TRBJ1-1	CAASKNSGTYQRF	m36.AID	1
4	QN	0	10	935	6e-12	1	0.001	0.6	0.001	1e-05	motif-QN	CgavGQksqntlYF	CGAVGQKSQNTLYF	TRBV20	TRBJ2-4	CALSDRGSALGRLHF	m23.AID	1
4	QN	0	10	935	6e-12	1	0.001	0.6	0.001	1e-05	motif-QN	CASSQGQntlYF	CASSQGQNTLYF	TRBV12-1	TRBJ2-4	CALRVNYAQGLTF	m34.m564	2
4	QN	0	10	935	6e-12	1	0.001	0.6	0.001	1e-05	motif-QN	CASSQGQntlYF	CASSQGQNTLYF	TRBV12-1	TRBJ2-4	CAMGNTNKVVF	m34.m564	1
4	QN	0	10	935	6e-12	1	0.001	0.6	0.001	1e-05	motif-QN	CAWSGTGGsqntlYF	CAWSGTGGSQNTLYF	TRBV31	TRBJ2-4	CVLSAHTNTGKLTF	m14.AID	1
4	QN	0	10	935	6e-12	1	0.001	0.6	0.001	1e-05	motif-QN	CAWSGTGGsqntlYF	CAWSGTGGSQNTLYF	TRBV31	TRBJ2-4	CVVGTSSGSWQLIF	m14.AID	1
4	QN	0	10	935	6e-12	1	0.001	0.6	0.001	1e-05	motif-QN	CASSfDRGqntlYF	CASSFDRGQNTLYF	TRBV10	TRBJ2-4	CAASEGGNMGYKLTF	m11.AID	1
4	QN	0	10	935	6e-12	1	0.001	0.6	0.001	1e-05	motif-QN	CASGGQsqntlYF	CASGGQSQNTLYF	TRBV12-2+TRBV13-2	TRBJ2-4	CALSDTNTGKLTF	m17.m564	1
4	QN	0	10	935	6e-12	1	0.001	0.6	0.001	1e-05	motif-QN	CASSLvgvqntlYF	CASSLVGVQNTLYF	TRBV16	TRBJ2-4	CALEASSSFSKLVF	m34.m564	1
4	QN	0	10	935	6e-12	1	0.001	0.6	0.001	1e-05	motif-QN	CASSLdgsqntlYF	CASSLDGSQNTLYF	TRBV16	TRBJ2-4	CAAGHNNNAPRF	m23.AID	1
4	QN	0	10	935	6e-12	1	0.001	0.6	0.001	1e-05	motif-QN	CASSLdgsqntlYF	CASSLDGSQNTLYF	TRBV16	TRBJ2-4	CAASLQGTGSKLSF	m23.AID	1
4	QN	0	10	935	6e-12	1	0.001	0.6	0.001	1e-05	motif-QN	CTcsaksqntlYF	CTCSAKSQNTLYF	TRBV1	TRBJ2-4	CAAGAENSGGSNYKLTF	m21.m564	2
4	QN	0	10	935	6e-12	1	0.001	0.6	0.001	1e-05	motif-QN	CASGetGTGqntlYF	CASGETGTGQNTLYF	TRBV12-2+TRBV13-2	TRBJ2-4	CAASGGGNYKPTF	m11.AID	1
4	QN	0	10	935	6e-12	1	0.001	0.6	0.001	1e-05	motif-QN	CASSYrlgsqntlYF	CASSYRLGSQNTLYF	TRBV10	TRBJ2-4	CATTGGLSGKLTF	m14.AID	23
4	QN	0	10	935	6e-12	1	0.001	0.6	0.001	1e-05	motif-QN	CASSYrlgsqntlYF	CASSYRLGSQNTLYF	TRBV10	TRBJ2-4	CATTGGLSGKLTY	m14.AID	1
4	QN	0	10	935	6e-12	1	0.001	0.6	0.001	1e-05	motif-QN	CASSYrlgsqntlYF	CASSYRLGSQNTLYF	TRBV10	TRBJ2-4	CAVSRNNAGAKLTF	m14.AID	1
4	QN	0	10	935	6e-12	1	0.001	0.6	0.001	1e-05	motif-QN	CASSYrlgsqntlYF	CASSYRLGSQNTLYF	TRBV10	TRBJ2-4	CAASMSNYNVLYF	m14.AID	1
4	QN	0	10	935	6e-12	1	0.001	0.6	0.001	1e-05	motif-QN	CASGetnqntlYF	CASGETNQNTLYF	TRBV12-2+TRBV13-2	TRBJ2-4	CALGEPGGYKVVF	m21.m564	1
4	QN	0	10	935	6e-12	1	0.001	0.6	0.001	1e-05	motif-QN	CASSIvggaGQntlYF	CASSIVGGAGQNTLYF	TRBV19	TRBJ2-4	CAAGRGNEKITF	m23.AID	1
4	QN	0	10	935	6e-12	1	0.001	0.6	0.001	1e-05	motif-QN	CASSDDRGsqntlYF	CASSDDRGSQNTLYF	TRBV13-1	TRBJ2-4	CAVSALNSNNRIFF	m24.m564	1
4	QN	0	10	935	6e-12	1	0.001	0.6	0.001	1e-05	motif-QN	CASSSgsqntlYF	CASSSGSQNTLYF	TRBV3	TRBJ2-4	CAASSSGQKLVF	m24.m564	9
4	QN	0	10	935	6e-12	1	0.001	0.6	0.001	1e-05	motif-QN	CASGggqnSGntlYF	CASGGGQNSGNTLYF	TRBV12-2+TRBV13-2	TRBJ1-3	CSASRPNYNVLYF	m13.m564	6
4	QN	0	10	935	6e-12	1	0.001	0.6	0.001	1e-05	motif-QN	CASGggqnSGntlYF	CASGGGQNSGNTLYF	TRBV13-2	TRBJ1-3	CSASRPNYNVLYF	m13.m564	1
4	QN	0	10	935	6e-12	1	0.001	0.6	0.001	1e-05	motif-QN	CTcsavgssqntlYF	CTCSAVGSSQNTLYF	TRBV1	TRBJ2-4	CAIPGNNNNAPRF	m17.m564	1
4	QN	0	10	935	6e-12	1	0.001	0.6	0.001	1e-05	motif-QN	CAWShnsqntlYF	CAWSHNSQNTLYF	TRBV31	TRBJ2-4	CALSEQGTGSKLSF	m14.AID	1
4	QN	0	10	935	6e-12	1	0.001	0.6	0.001	1e-05	motif-QN	CASSQtrssqntlYF	CASSQTRSSQNTLYF	TRBV5	TRBJ2-4	CALSMDSNYQLIW	m34.m564	2
4	QN	0	10	935	6e-12	1	0.001	0.6	0.001	1e-05	motif-QN	CAWSqRGqnsplYF	CAWSQRGQNSPLYF	TRBV31	TRBJ1-6	CAVNTGANTGKLTF	m34.m564	2
4	QN	0	10	935	6e-12	1	0.001	0.6	0.001	1e-05	motif-QN	CASSLvasqntlYF	CASSLVASQNTLYF	TRBV3	TRBJ2-4	CAASASSSFSKLVF	m24.m564	1
4	QN	0	10	935	6e-12	1	0.001	0.6	0.001	1e-05	motif-QN	CASSQGQntevFF	CASSQGQNTEVFF	TRBV26	TRBJ1-1	CAAEEGYGNEKITF	m21.m564	6
4	QN	0	10	935	6e-12	1	0.001	0.6	0.001	1e-05	motif-QN	CASSQGQntevFF	CASSQGQNTEVFF	TRBV26	TRBJ1-1	CALGASSGSWQLIF	m21.m564	3
4	QN	0	10	935	6e-12	1	0.001	0.6	0.001	1e-05	motif-QN	CASSQGQntevFF	CASSQGQNTEVFF	TRBV26	TRBJ1-1	CALGANTGANTGKLTF	m21.m564	1
4	QN	0	10	935	6e-12	1	0.001	0.6	0.001	1e-05	motif-QN	CASSLGTGGqntlYF	CASSLGTGGQNTLYF	TRBV5	TRBJ2-4	CAASSGSWQLIF	m14.AID	1
4	QN	0	10	935	6e-12	1	0.001	0.6	0.001	1e-05	motif-QN	CASSwGGnqntlYF	CASSWGGNQNTLYF	TRBV16	TRBJ2-4	CSTSSSFSKLVF	m24.m564	1
4	QN	0	10	935	6e-12	1	0.001	0.6	0.001	1e-05	motif-QN	CTcsaGQnyaEQFF	CTCSAGQNYAEQFF	TRBV1	TRBJ2-1	CAASRGNTGKLTF	m11.AID	1
4	QN	0	10	935	6e-12	1	0.001	0.6	0.001	1e-05	motif-QN	CgakTGGkgqntlYF	CGAKTGGKGQNTLYF	TRBV20	TRBJ2-4	CAVPGNYKYVF	m11.AID	21
4	QN	0	10	935	6e-12	1	0.001	0.6	0.001	1e-05	motif-QN	CgakTGGkgqntlYF	CGAKTGGKGQNTLYF	TRBV20	TRBJ2-4	CAMRDRGYNQGKLIF	m11.AID	1
4	QN	0	10	935	6e-12	1	0.001	0.6	0.001	1e-05	motif-QN	CgakTGGkgqntlYF	CGAKTGGKGQNTLYF	TRBV20	TRBJ2-4	CAASNTNTGKLTF	m11.AID	1
4	QN	0	10	935	6e-12	1	0.001	0.6	0.001	1e-05	motif-QN	CgakTGGkgqntlYF	CGAKTGGKGQNTLYF	TRBV20	TRBJ2-4	CAASGQGGRALIF	m11.AID	1
4	QN	0	10	935	6e-12	1	0.001	0.6	0.001	1e-05	motif-QN	CgakTGGkgqntlYF	CGAKTGGKGQNTLYF	TRBV20	TRBJ2-4	CALHVNTGNYKYVF	m11.AID	1
4	QN	0	10	935	6e-12	1	0.001	0.6	0.001	1e-05	motif-QN	CgakTGGkgqntlYF	CGAKTGGKGQNTLYF	TRBV20	TRBJ2-4	CAASGSSSSFSKLVF	m11.AID	1
4	QN	0	10	935	6e-12	1	0.001	0.6	0.001	1e-05	motif-QN	CASGeSGGqntlYF	CASGESGGQNTLYF	TRBV12-2+TRBV13-2	TRBJ2-4	CAGGTNAYKVIF	m21.m564	5
4	QN	0	10	935	6e-12	1	0.001	0.6	0.001	1e-05	motif-QN	CASGeSGGqntlYF	CASGESGGQNTLYF	TRBV13-2	TRBJ2-4	CILRVAQGGSAKLIF	m21.m564	1
4	QN	0	10	935	6e-12	1	0.001	0.6	0.001	1e-05	motif-QN	CASGeSGGqntlYF	CASGESGGQNTLYF	TRBV13-2	TRBJ2-4	CAASSGGNYKPTF	m21.m564	2
4	QN	0	10	935	6e-12	1	0.001	0.6	0.001	1e-05	motif-QN	CASGeSGGqntlYF	CASGESGGQNTLYF	TRBV12-2+TRBV13-2	TRBJ2-4	CAASSGGNYKPTF	m21.m564	1
4	QN	0	10	935	6e-12	1	0.001	0.6	0.001	1e-05	motif-QN	CASGeSGGqntlYF	CASGESGGQNTLYF	TRBV12-2+TRBV13-2	TRBJ2-4	CALGDQGNNRIFF	m21.m564	1
4	QN	0	10	935	6e-12	1	0.001	0.6	0.001	1e-05	motif-QN	CASGgdwgGRqntlYF	CASGGDWGGRQNTLYF	TRBV12-2+TRBV13-2	TRBJ2-4	CPGSSGSWQLIF	m17.m564	1
4	QN	0	10	935	6e-12	1	0.001	0.6	0.001	1e-05	motif-QN	CASSRDRnsqntlYF	CASSRDRNSQNTLYF	TRBV2	TRBJ2-4	CALERGNAGAKLTF	m11.AID	2
4	QN	0	10	935	6e-12	1	0.001	0.6	0.001	1e-05	motif-QN	CASSLhRGrgqntlYF	CASSLHRGRGQNTLYF	TRBV26	TRBJ2-4	CVLSASNNRIFF	m24.m564	1
4	QN	0	10	935	6e-12	1	0.001	0.6	0.001	1e-05	motif-QN	CASSLRGgsqntlYF	CASSLRGGSQNTLYF	TRBV3	TRBJ2-4	CASNSGTYQRF	m13.m564	1
4	QN	0	10	935	6e-12	1	0.001	0.6	0.001	1e-05	motif-QN	CASSPrqnyaEQFF	CASSPRQNYAEQFF	TRBV5	TRBJ2-1	CAVRIANTNKVVF	m23.AID	1
4	QN	0	10	935	6e-12	1	0.001	0.6	0.001	1e-05	motif-QN	CASGTGqnsdYTF	CASGTGQNSDYTF	TRBV12-2+TRBV13-2	TRBJ1-2	CALGGTGGYKVVF	m14.AID	1
4	QN	0	10	935	6e-12	1	0.001	0.6	0.001	1e-05	motif-QN	CASSLdwgsqntlYF	CASSLDWGSQNTLYF	TRBV3	TRBJ2-4	CALRKTTASLGKLQF	m21.m564	4
4	QN	0	10	935	6e-12	1	0.001	0.6	0.001	1e-05	motif-QN	CASSQeGQntlYF	CASSQEGQNTLYF	TRBV5	TRBJ2-4	CILRVAQGTGSKLSF	m36.AID	1
4	QN	0	10	935	6e-12	1	0.001	0.6	0.001	1e-05	motif-QN	CASSSfGQnyaEQFF	CASSSFGQNYAEQFF	TRBV26	TRBJ2-1	CALRANTGANTGKLTF	m17.m564	1
4	QN	0	10	935	6e-12	1	0.001	0.6	0.001	1e-05	motif-QN	CASSQtltrqntfYF	CASSQTLTRQNTFYF	TRBV2	TRBJ2-4	CAAHVGDNSKLIW	m21.m564	1
4	QN	0	10	935	6e-12	1	0.001	0.6	0.001	1e-05	motif-QN	CASGdAGGqntlYF	CASGDAGGQNTLYF	TRBV12-2+TRBV13-2	TRBJ2-4	CALSDLGYSNNRLTL	m17.m564	1
4	QN	0	10	935	6e-12	1	0.001	0.6	0.001	1e-05	motif-QN	CASGdAGGqntlYF	CASGDAGGQNTLYF	TRBV12-2+TRBV13-2	TRBJ2-4	CALWGHTGNYKYVF	m34.m564	2
4	QN	0	10	935	6e-12	1	0.001	0.6	0.001	1e-05	motif-QN	CSssqlqntevFF	CSSSQLQNTEVFF	TRBV23	TRBJ1-1	CAASASAGNKLTF	m36.AID	1
4	QN	0	10	935	6e-12	1	0.001	0.6	0.001	1e-05	motif-QN	CASSRGQnqaplc	CASSRGQNQAPLC	TRBV16	TRBJ1-5	CAMRAMNSNNRIFF	m23.AID	1
4	QN	0	10	935	6e-12	1	0.001	0.6	0.001	1e-05	motif-QN	CASSQdgasqntlYF	CASSQDGASQNTLYF	TRBV5	TRBJ2-4	CGGSNNRIFF	m24.m564	2
4	QN	0	10	935	6e-12	1	0.001	0.6	0.001	1e-05	motif-QN	CASSRGQnqapLF	CASSRGQNQAPLF	TRBV16	TRBJ1-5	CALGHSGGSNAKLTF	m23.AID	1
4	QN	0	10	935	6e-12	1	0.001	0.6	0.001	1e-05	motif-QN	CASSRGQnqapLF	CASSRGQNQAPLF	TRBV16	TRBJ1-5	CAVSAYTNAYKVIF	m23.AID	1
4	QN	0	10	935	6e-12	1	0.001	0.6	0.001	1e-05	motif-QN	CASSRGQnqapLF	CASSRGQNQAPLF	TRBV16	TRBJ1-5	CAASNTGNYKYVF	m23.AID	1
4	QN	0	10	935	6e-12	1	0.001	0.6	0.001	1e-05	motif-QN	CASSRGQnqapLF	CASSRGQNQAPLF	TRBV16	TRBJ1-5	CAASRGTGNTGKLIF	m23.AID	1
4	QN	0	10	935	6e-12	1	0.001	0.6	0.001	1e-05	motif-QN	CASSSrqnqntlYF	CASSSRQNQNTLYF	TRBV2	TRBJ2-4	CASSGFASALTF	m24.m564	1
4	QN	0	10	935	6e-12	1	0.001	0.6	0.001	1e-05	motif-QN	CASSSrqnqntlYF	CASSSRQNQNTLYF	TRBV2	TRBJ2-4	CVVGASYGNEKITF	m24.m564	1
4	QN	0	10	935	6e-12	1	0.001	0.6	0.001	1e-05	motif-QN	CgardaGRqntlYF	CGARDAGRQNTLYF	TRBV20	TRBJ2-4	CAASNYNVLYF	m11.AID	3
4	QN	0	10	935	6e-12	1	0.001	0.6	0.001	1e-05	motif-QN	CgardaGRqntlYF	CGARDAGRQNTLYF	TRBV20	TRBJ2-4	CAVRASGSFNKLTF	m11.AID	1
4	QN	0	10	935	6e-12	1	0.001	0.6	0.001	1e-05	motif-QN	CASSQdpGQntlYF	CASSQDPGQNTLYF	TRBV2	TRBJ2-4	CASTGANTGKLTF	m23.AID	1
4	QN	0	10	935	6e-12	1	0.001	0.6	0.001	1e-05	motif-QN	CTcsadtwasqntlYF	CTCSADTWASQNTLYF	TRBV1	TRBJ2-4	CAVSEHMGYKLTF	m24.m564	1
4	QN	0	10	935	6e-12	1	0.001	0.6	0.001	1e-05	motif-QN	CASSQGGsqntlYF	CASSQGGSQNTLYF	TRBV2	TRBJ2-4	CALSESGGNYKPTF	m21.m564	2
4	QN	0	10	935	6e-12	1	0.001	0.6	0.001	1e-05	motif-QN	CASSDAGssqntlYF	CASSDAGSSQNTLYF	TRBV13-3	TRBJ2-4	CAIDSNNRIFF	m17.m564	1
4	QN	0	10	935	6e-12	1	0.001	0.6	0.001	1e-05	motif-QN	CASSRQGgqntlYF	CASSRQGGQNTLYF	TRBV19	TRBJ2-4	CAAINTNKVVF	m14.AID	1
4	QN	0	10	935	6e-12	1	0.001	0.6	0.001	1e-05	motif-QN	CASSRQGgqntlYF	CASSRQGGQNTLYF	TRBV12-1	TRBJ2-4	CALGPLLPGTGSNTLTF	m36.AID	1
4	QN	0	10	935	6e-12	1	0.001	0.6	0.001	1e-05	motif-QN	CASSRgaTSqntlYF	CASSRGATSQNTLYF	TRBV19	TRBJ2-4	CAVSMPNTNKVVF	m23.AID	1
4	QN	0	10	935	6e-12	1	0.001	0.6	0.001	1e-05	motif-QN	CASrvGQnsnerLFF	CASRVGQNSNERLFF	TRBV13-1	TRBJ1-4	CAVSTGNTGKLIF	m24.m564	1
4	QN	0	10	935	6e-12	1	0.001	0.6	0.001	1e-05	motif-QN	CATtTGiqntlYF	CATTTGIQNTLYF	TRBV12-2+TRBV13-2	TRBJ2-4	CALSDQGTGYQNFYF	m14.AID	3
4	QN	0	10	935	6e-12	1	0.001	0.6	0.001	1e-05	motif-QN	CASSfRGnqntlYF	CASSFRGNQNTLYF	TRBV3	TRBJ2-4	CAASMHTGGLSGKLTF	m11.AID	1
4	QN	0	10	935	6e-12	1	0.001	0.6	0.001	1e-05	motif-QN	CATGGsqntlYF	CATGGSQNTLYF	TRBV3	TRBJ2-4	CAASDTNAYKVIF	m11.AID	1
4	QN	0	10	935	6e-12	1	0.001	0.6	0.001	1e-05	motif-QN	CASSLrqntevFF	CASSLRQNTEVFF	TRBV3	TRBJ1-1	CAQTGNTGKLIF	m11.AID	2
4	QN	0	10	935	6e-12	1	0.001	0.6	0.001	1e-05	motif-QN	CgafpGQnnqapLF	CGAFPGQNNQAPLF	TRBV20	TRBJ1-5	CILNNAGAKLTF	m24.m564	5
4	QN	0	10	935	6e-12	1	0.001	0.6	0.001	1e-05	motif-QN	CASSQdwsqntlYF	CASSQDWSQNTLYF	TRBV5	TRBJ2-4	CAARDYNVLYF	m36.AID	1
4	QN	0	10	935	6e-12	1	0.001	0.6	0.001	1e-05	motif-QN	CTcsadfqntlYF	CTCSADFQNTLYF	TRBV1	TRBJ2-4	CAAEGTASLGKLQF	m11.AID	1
4	QN	0	10	935	6e-12	1	0.001	0.6	0.001	1e-05	motif-QN	CASSQvgsqntlYF	CASSQVGSQNTLYF	TRBV5	TRBJ2-4	CALSVNSGGSNAKLTF	m12.AID	1
4	QN	0	10	935	6e-12	1	0.001	0.6	0.001	1e-05	motif-QN	CASSQvgsqntlYF	CASSQVGSQNTLYF	TRBV5	TRBJ2-4	CALEGLDTNAYKVIF	m12.AID	1
4	QN	0	10	935	6e-12	1	0.001	0.6	0.001	1e-05	motif-QN	CASSLqqnTGqlYF	CASSLQQNTGQLYF	TRBV3	TRBJ2-2	CAAGSYGNEKITF	m23.AID	1
4	QN	0	10	935	6e-12	1	0.001	0.6	0.001	1e-05	motif-QN	CTlGRnqntlYF	CTLGRNQNTLYF	TRBV1	TRBJ2-4	CALGDRDTEGADRLTF	m36.AID	1
4	QN	0	10	935	6e-12	1	0.001	0.6	0.001	1e-05	motif-QN	CASSQvqnqDTQYF	CASSQVQNQDTQYF	TRBV2	TRBJ2-5	CALSANSAGNKLTF	m34.m564	1
4	QN	0	10	935	6e-12	1	0.001	0.6	0.001	1e-05	motif-QN	CASSQvqnqDTQYF	CASSQVQNQDTQYF	TRBV2	TRBJ2-5	CAIDRNYSNNRLTL	m34.m564	1
4	QN	0	10	935	6e-12	1	0.001	0.6	0.001	1e-05	motif-QN	CARTGsqntlYF	CARTGSQNTLYF	TRBV10	TRBJ2-4	CAASNTNAYKVIF	m14.AID	7
4	QN	0	10	935	6e-12	1	0.001	0.6	0.001	1e-05	motif-QN	CARTGsqntlYF	CARTGSQNTLYF	TRBV10	TRBJ2-4	CALGVNTGKLTF	m14.AID	1
4	QN	0	10	935	6e-12	1	0.001	0.6	0.001	1e-05	motif-QN	CARTGsqntlYF	CARTGSQNTLYF	TRBV10	TRBJ2-4	CATDPSNTNKVVF	m14.AID	4
4	QN	0	10	935	6e-12	1	0.001	0.6	0.001	1e-05	motif-QN	CARTGsqntlYF	CARTGSQNTLYF	TRBV10	TRBJ2-4	CAASMSNYQLIW	m14.AID	1
4	QN	0	10	935	6e-12	1	0.001	0.6	0.001	1e-05	motif-QN	CARTGsqntlYF	CARTGSQNTLYF	TRBV10	TRBJ2-4	CAASGSGGSNYKLTF	m14.AID	1
4	QN	0	10	935	6e-12	1	0.001	0.6	0.001	1e-05	motif-QN	CARTGsqntlYF	CARTGSQNTLYF	TRBV10	TRBJ2-4	CAIDANTGNYKYVF	m14.AID	2
4	QN	0	10	935	6e-12	1	0.001	0.6	0.001	1e-05	motif-QN	CARTGsqntlYF	CARTGSQNTLYF	TRBV10	TRBJ2-4	CILRGTGGNNKLTF	m14.AID	1
4	QN	0	10	935	6e-12	1	0.001	0.6	0.001	1e-05	motif-QN	CASSfdwasqntlYF	CASSFDWASQNTLYF	TRBV12-1	TRBJ2-4	CAAASSGSWQLIF	m11.AID	1
4	QN	0	10	935	6e-12	1	0.001	0.6	0.001	1e-05	motif-QN	CTcrsssqntlYF	CTCRSSSQNTLYF	TRBV1	TRBJ2-4	CAVSSNSGGSNAKLTF	m17.m564	2
4	QN	0	10	935	6e-12	1	0.001	0.6	0.001	1e-05	motif-QN	CTcrsssqntlYF	CTCRSSSQNTLYF	TRBV1	TRBJ2-4	CALGDFASLGKLQF	m17.m564	1
4	QN	0	10	935	6e-12	1	0.001	0.6	0.001	1e-05	motif-QN	CTcrsssqntlYF	CTCRSSSQNTLYF	TRBV1	TRBJ2-4	CALSDRRNMGYKLTF	m17.m564	1
4	QN	0	10	935	6e-12	1	0.001	0.6	0.001	1e-05	motif-QN	CASGdGTGasqntlYF	CASGDGTGASQNTLYF	TRBV12-2+TRBV13-2	TRBJ2-4	CAVSAWSNYQLIW	m36.AID	1
4	QN	0	10	935	6e-12	1	0.001	0.6	0.001	1e-05	motif-QN	CASGdGTGasqntlYF	CASGDGTGASQNTLYF	TRBV12-2+TRBV13-2	TRBJ2-4	CALSDPYYGNEKITF	m36.AID	1
4	QN	0	10	935	6e-12	1	0.001	0.6	0.001	1e-05	motif-QN	CASSSGQnYEQYF	CASSSGQNYEQYF	TRBV3	TRBJ2-7	CALSRAQVVGQLTF	m11.AID	1
4	QN	0	10	935	6e-12	1	0.001	0.6	0.001	1e-05	motif-QN	CASSDGGsqntlYF	CASSDGGSQNTLYF	TRBV13-1	TRBJ2-4	CAARGYNQGKLIF	m23.AID	1
4	QN	0	10	935	6e-12	1	0.001	0.6	0.001	1e-05	motif-QN	CASGggqTSqntlYF	CASGGGQTSQNTLYF	TRBV13-2	TRBJ2-4	CAASLTGNTGKLIF	m23.AID	1
4	QN	0	10	935	6e-12	1	0.001	0.6	0.001	1e-05	motif-QN	CASGggqTSqntlYF	CASGGGQTSQNTLYF	TRBV12-2+TRBV13-2	TRBJ2-4	CALPSSSGSWQLIF	m23.AID	1
4	QN	0	10	935	6e-12	1	0.001	0.6	0.001	1e-05	motif-QN	CASGggqTSqntlYF	CASGGGQTSQNTLYF	TRBV12-2+TRBV13-2	TRBJ2-4	CALGPPYGSSGNKLIF	m23.AID	8
4	QN	0	10	935	6e-12	1	0.001	0.6	0.001	1e-05	motif-QN	CASGggqTSqntlYF	CASGGGQTSQNTLYF	TRBV12-2+TRBV13-2	TRBJ2-4	CAASEQTGFASALTF	m23.AID	1
4	QN	0	10	935	6e-12	1	0.001	0.6	0.001	1e-05	motif-QN	CASGggqTSqntlYF	CASGGGQTSQNTLYF	TRBV12-2+TRBV13-2	TRBJ2-4	CAIEMSNYNVLYF	m23.AID	1
4	QN	0	10	935	6e-12	1	0.001	0.6	0.001	1e-05	motif-QN	CASGggqTSqntlYF	CASGGGQTSQNTLYF	TRBV12-2+TRBV13-2	TRBJ2-4	CVLGFTNTGKLTF	m23.AID	1
4	QN	0	10	935	6e-12	1	0.001	0.6	0.001	1e-05	motif-QN	CASSQtirqntlYF	CASSQTIRQNTLYF	TRBV2	TRBJ2-4	CILRAMQQGTGSKLSF	m21.m564	2
4	QN	0	10	935	6e-12	1	0.001	0.6	0.001	1e-05	motif-QN	CASSQtirqntlYF	CASSQTIRQNTLYF	TRBV2	TRBJ2-4	CALSDHGGFASALTF	m21.m564	1
4	QN	0	10	935	6e-12	1	0.001	0.6	0.001	1e-05	motif-QN	CASGewgsqntlYF	CASGEWGSQNTLYF	TRBV12-2+TRBV13-2	TRBJ2-4	CALSDPGANTGKLTF	m21.m564	3
4	QN	0	10	935	6e-12	1	0.001	0.6	0.001	1e-05	motif-QN	CASSIisqntlYF	CASSIISQNTLYF	TRBV19	TRBJ2-4	CAASETGNTGKLIF	m11.AID	1
4	QN	0	10	935	6e-12	1	0.001	0.6	0.001	1e-05	motif-QN	CASGvpTGdqntlYF	CASGVPTGDQNTLYF	TRBV12-2+TRBV13-2	TRBJ2-4	CAASPSNMGYKLTF	m13.m564	1
4	QN	0	10	935	6e-12	1	0.001	0.6	0.001	1e-05	motif-QN	CASGvpTGdqntlYF	CASGVPTGDQNTLYF	TRBV12-2+TRBV13-2	TRBJ2-4	CAAVNYGNEKITF	m13.m564	1
4	QN	0	10	935	6e-12	1	0.001	0.6	0.001	1e-05	motif-QN	CASSflgssqntlYF	CASSFLGSSQNTLYF	TRBV15	TRBJ2-4	CALSDRGFASALTF	m17.m564	1
4	QN	0	10	935	6e-12	1	0.001	0.6	0.001	1e-05	motif-QN	CASSLGQnaEQFF	CASSLGQNAEQFF	TRBV10	TRBJ2-1	CAASPDYANKMIF	m17.m564	3
4	QN	0	10	935	6e-12	1	0.001	0.6	0.001	1e-05	motif-QN	CASSLGQnaEQFF	CASSLGQNAEQFF	TRBV10	TRBJ2-1	CAVANSGTYQRF	m17.m564	1
4	QN	0	10	935	6e-12	1	0.001	0.6	0.001	1e-05	motif-QN	CASSLGQnaEQFF	CASSLGQNAEQFF	TRBV15	TRBJ2-1	CAASGPSNTNKVVF	m11.AID	1
4	QN	0	10	935	6e-12	1	0.001	0.6	0.001	1e-05	motif-QN	CASSLegaqntlYF	CASSLEGAQNTLYF	TRBV3	TRBJ2-4	CAAEDRGSALGRLHF	m34.m564	1
4	QN	0	10	935	6e-12	1	0.001	0.6	0.001	1e-05	motif-QN	CASSQvwgasqntlYF	CASSQVWGASQNTLYF	TRBV5	TRBJ2-4	CAASANTGYQNFYF	m34.m564	1
4	QN	0	10	935	6e-12	1	0.001	0.6	0.001	1e-05	motif-QN	CASGasqntlYF	CASGASQNTLYF	TRBV13-2	TRBJ2-4	CAASDSNNRIFF	m12.AID	1
4	QN	0	10	935	6e-12	1	0.001	0.6	0.001	1e-05	motif-QN	CASSLTGGlqntlYF	CASSLTGGLQNTLYF	TRBV26	TRBJ2-4	CAASATSSGQKLVF	m36.AID	1
4	QN	0	10	935	6e-12	1	0.001	0.6	0.001	1e-05	motif-QN	CASSLTGGlqntlYF	CASSLTGGLQNTLYF	TRBV26	TRBJ2-4	CAAPSGTGGYKVVF	m36.AID	17
4	QN	0	10	935	6e-12	1	0.001	0.6	0.001	1e-05	motif-QN	CASSLTGGlqntlYF	CASSLTGGLQNTLYF	TRBV26	TRBJ2-4	CAATNSAGNKLTF	m36.AID	1
4	QN	0	10	935	6e-12	1	0.001	0.6	0.001	1e-05	motif-QN	CASSLTGGlqntlYF	CASSLTGGLQNTLYF	TRBV26	TRBJ2-4	CAAGASSGSWQLIF	m36.AID	1
4	QN	0	10	935	6e-12	1	0.001	0.6	0.001	1e-05	motif-QN	CASSLTGGlqntlYF	CASSLTGGLQNTLYF	TRBV26	TRBJ2-4	CAIPSNTNKVVF	m36.AID	1
4	QN	0	10	935	6e-12	1	0.001	0.6	0.001	1e-05	motif-QN	CASSYrlGRqntlYF	CASSYRLGRQNTLYF	TRBV10	TRBJ2-4	CAASENSNYQLIW	m14.AID	1
4	QN	0	10	935	6e-12	1	0.001	0.6	0.001	1e-05	motif-QN	CASSIagqnSGntlYF	CASSIAGQNSGNTLYF	TRBV19	TRBJ1-3	CASSGGSNAKLTF	m23.AID	1
4	QN	0	10	935	6e-12	1	0.001	0.6	0.001	1e-05	motif-QN	CTcsawGRsqntlYF	CTCSAWGRSQNTLYF	TRBV1	TRBJ2-4	CVLANTNKVVF	m14.AID	1
4	QN	0	10	935	6e-12	1	0.001	0.6	0.001	1e-05	motif-QN	CTcsawGRsqntlYF	CTCSAWGRSQNTLYF	TRBV1	TRBJ2-4	CALGRVNTGNYKYVF	m14.AID	1
4	QN	0	10	935	6e-12	1	0.001	0.6	0.001	1e-05	motif-QN	CASSSansqntlYF	CASSSANSQNTLYF	TRBV19	TRBJ2-4	CAGVDTNAYKVIF	m17.m564	2
4	QN	0	10	935	6e-12	1	0.001	0.6	0.001	1e-05	motif-QN	CASGdqgqqnTGqlYF	CASGDQGQQNTGQLYF	TRBV12-2+TRBV13-2	TRBJ2-2	CALVDRGSALGRLHF	m23.AID	1
4	QN	0	10	935	6e-12	1	0.001	0.6	0.001	1e-05	motif-QN	CASSYGGarsqntlYF	CASSYGGARSQNTLYF	TRBV10	TRBJ2-4	CAGASSGSWQLIF	m34.m564	1
4	QN	0	10	935	6e-12	1	0.001	0.6	0.001	1e-05	motif-QN	CASSRQGtqntlYF	CASSRQGTQNTLYF	TRBV12-1	TRBJ2-4	CAVSFSSGSWQLIF	m36.AID	1
4	QN	0	10	935	6e-12	1	0.001	0.6	0.001	1e-05	motif-QN	CASSQGTGGsqntlYF	CASSQGTGGSQNTLYF	TRBV5	TRBJ2-4	CAVSMKSNTNKVVF	m21.m564	1
4	QN	0	10	935	6e-12	1	0.001	0.6	0.001	1e-05	motif-QN	CASSQGTGGsqntlYF	CASSQGTGGSQNTLYF	TRBV5	TRBJ2-4	CAAHVGDNSKLIW	m21.m564	1
4	QN	0	10	935	6e-12	1	0.001	0.6	0.001	1e-05	motif-QN	CASSQGTGGsqntlYF	CASSQGTGGSQNTLYF	TRBV5	TRBJ2-4	CAVRSYGNEKITF	m21.m564	1
4	QN	0	10	935	6e-12	1	0.001	0.6	0.001	1e-05	motif-QN	CASSIwgRGqntlYF	CASSIWGRGQNTLYF	TRBV19	TRBJ2-4	CALGAANSGTYQRF	m23.AID	1
4	QN	0	10	935	6e-12	1	0.001	0.6	0.001	1e-05	motif-QN	CTcsadgREgqntlYF	CTCSADGREGQNTLYF	TRBV1	TRBJ2-4	CAGTGGYKVVF	m21.m564	2
4	QN	0	10	935	6e-12	1	0.001	0.6	0.001	1e-05	motif-QN	CTcsadgREgqntlYF	CTCSADGREGQNTLYF	TRBV1	TRBJ2-4	CALDSNSNNRIFF	m21.m564	1
4	QN	0	10	935	6e-12	1	0.001	0.6	0.001	1e-05	motif-QN	CTcsAGGqntlYF	CTCSAGGQNTLYF	TRBV1	TRBJ2-4	CAASYNQGKLIF	m11.AID	1
4	QN	0	10	935	6e-12	1	0.001	0.6	0.001	1e-05	motif-QN	CTcsAGGqntlYF	CTCSAGGQNTLYF	TRBV1	TRBJ2-4	CIVTVGTGGYKVGF	m11.AID	1
4	QN	0	10	935	6e-12	1	0.001	0.6	0.001	1e-05	motif-QN	CTcsAGGqntlYF	CTCSAGGQNTLYF	TRBV1	TRBJ2-4	CAASKGTNTGKLTF	m11.AID	1
4	QN	0	10	935	6e-12	1	0.001	0.6	0.001	1e-05	motif-QN	CTcsAGGqntlYF	CTCSAGGQNTLYF	TRBV1	TRBJ2-4	CALGANSGTYQRF	m11.AID	1
4	QN	0	10	935	6e-12	1	0.001	0.6	0.001	1e-05	motif-QN	CASSLTGaqntlYF	CASSLTGAQNTLYF	TRBV3	TRBJ2-4	CAASAYQGGRALIF	m11.AID	1
4	QN	0	10	935	6e-12	1	0.001	0.6	0.001	1e-05	motif-QN	CASSSgqnTGqlYF	CASSSGQNTGQLYF	TRBV3	TRBJ2-2	CAANSGYNKLTF	m11.AID	1
4	QN	0	10	935	6e-12	1	0.001	0.6	0.001	1e-05	motif-QN	CASSggGQntlYF	CASSGGGQNTLYF	TRBV15	TRBJ2-4	CALGAVGGYKVVF	m14.AID	1
4	QN	0	10	935	6e-12	1	0.001	0.6	0.001	1e-05	motif-QN	CASSLllgsqntlYF	CASSLLLGSQNTLYF	TRBV3	TRBJ2-4	CAADANTGKLTF	m13.m564	3
4	QN	0	10	935	6e-12	1	0.001	0.6	0.001	1e-05	motif-QN	CASSLllgsqntlYF	CASSLLLGSQNTLYF	TRBV3	TRBJ2-4	CAATDSNYQLIW	m13.m564	1
4	QN	0	10	935	6e-12	1	0.001	0.6	0.001	1e-05	motif-QN	CASSPdwgGQntlYF	CASSPDWGGQNTLYF	TRBV12-1	TRBJ2-4	CAASSGGSNAKLTF	m11.AID	1
4	QN	0	10	935	6e-12	1	0.001	0.6	0.001	1e-05	motif-QN	CASSPdwgGQntlYF	CASSPDWGGQNTLYF	TRBV12-2	TRBJ2-4	CAVFSNTNKVVF	m12.AID	1
4	QN	0	10	935	6e-12	1	0.001	0.6	0.001	1e-05	motif-QN	CASSPdwgGQntlYF	CASSPDWGGQNTLYF	TRBV19	TRBJ2-4	CAVSINYGSSGNKLIF	m13.m564	5
4	QN	0	10	935	6e-12	1	0.001	0.6	0.001	1e-05	motif-QN	CASSIgggGQntlYF	CASSIGGGGQNTLYF	TRBV19	TRBJ2-4	CAARPNYNVLYF	m12.AID	10
4	QN	0	10	935	6e-12	1	0.001	0.6	0.001	1e-05	motif-QN	CASSfdwgqnTGqlYF	CASSFDWGQNTGQLYF	TRBV16	TRBJ2-2	CAVRLSNYNVLYF	m13.m564	2
4	QN	0	10	935	6e-12	1	0.001	0.6	0.001	1e-05	motif-QN	CASGpGGaqntlYF	CASGPGGAQNTLYF	TRBV12-2+TRBV13-2	TRBJ2-4	CAASPSSNTNKVVF	m23.AID	1
4	QN	0	10	935	6e-12	1	0.001	0.6	0.001	1e-05	motif-QN	CTcsadsqntlYF	CTCSADSQNTLYF	TRBV1	TRBJ2-4	CAARDTNAYKVIF	m34.m564	4
4	QN	0	10	935	6e-12	1	0.001	0.6	0.001	1e-05	motif-QN	CASSLGGvsqntlYF	CASSLGGVSQNTLYF	TRBV3	TRBJ2-4	CALNQGGSAKLIF	m36.AID	1
4	QN	0	10	935	6e-12	1	0.001	0.6	0.001	1e-05	motif-QN	CASSEfGGasqntlYF	CASSEFGGASQNTLYF	TRBV13-3	TRBJ2-4	CAAEARSNYQLIW	m21.m564	1
4	QN	0	10	935	6e-12	1	0.001	0.6	0.001	1e-05	motif-QN	CASrdwGRqntlYF	CASRDWGRQNTLYF	TRBV13-1	TRBJ2-4	CAVSWNSNNRIFF	m11.AID	1
4	QN	0	10	935	6e-12	1	0.001	0.6	0.001	1e-05	motif-QN	CAWSpGTGGsqntlYF	CAWSPGTGGSQNTLYF	TRBV31	TRBJ2-4	CAMREESGGYKVVF	m24.m564	1
4	QN	0	10	935	6e-12	1	0.001	0.6	0.001	1e-05	motif-QN	CASSGQGqntlYF	CASSGQGQNTLYF	TRBV13-1	TRBJ2-4	CAIDANTGKLTF	m11.AID	1
4	QN	0	10	935	6e-12	1	0.001	0.6	0.001	1e-05	motif-QN	CASGdagREgqntlYF	CASGDAGREGQNTLYF	TRBV12-2+TRBV13-2	TRBJ2-4	CALSDRGEGADRLTF	m17.m564	2
4	QN	0	10	935	6e-12	1	0.001	0.6	0.001	1e-05	motif-QN	CASSRrdqntlYF	CASSRRDQNTLYF	TRBV10	TRBJ2-4	CALSATGNYKYVF	m11.AID	1
4	QN	0	10	935	6e-12	1	0.001	0.6	0.001	1e-05	motif-QN	CASSLgdsqntlYF	CASSLGDSQNTLYF	TRBV26	TRBJ2-4	CAANNYAQGLTF	m23.AID	1
4	QN	0	10	935	6e-12	1	0.001	0.6	0.001	1e-05	motif-QN	CASSDwGQntlYF	CASSDWGQNTLYF	TRBV13-3	TRBJ2-4	CAARTGNYKYVF	m23.AID	1
4	QN	0	10	935	6e-12	1	0.001	0.6	0.001	1e-05	motif-QN	CASShRGgqntlYF	CASSHRGGQNTLYF	TRBV19	TRBJ2-4	CALSETGSFNKLTF	m13.m564	1
4	QN	0	10	935	6e-12	1	0.001	0.6	0.001	1e-05	motif-QN	CASSQsqntlYF	CASSQSQNTLYF	TRBV2	TRBJ2-4	CAVRGNNNAGAKLTF	m21.m564	1
4	QN	0	10	935	6e-12	1	0.001	0.6	0.001	1e-05	motif-QN	CASSQsqntlYF	CASSQSQNTLYF	TRBV2	TRBJ2-4	CALRGTGSNRLTF	m21.m564	1
4	QN	0	10	935	6e-12	1	0.001	0.6	0.001	1e-05	motif-QN	CASSIhwgRGqntlYF	CASSIHWGRGQNTLYF	TRBV19	TRBJ2-4	CALGDKGGSAKLIF	m24.m564	1
4	QN	0	10	935	6e-12	1	0.001	0.6	0.001	1e-05	motif-QN	CASGpdwaqntlYF	CASGPDWAQNTLYF	TRBV12-2+TRBV13-2	TRBJ2-4	CAAYTNAYKVIF	m36.AID	2
4	QN	0	10	935	6e-12	1	0.001	0.6	0.001	1e-05	motif-QN	CASSSGLggsqntlYF	CASSSGLGGSQNTLYF	TRBV13-3	TRBJ2-4	CALGRVNTGNYKYVF	m14.AID	1
4	QN	0	10	935	6e-12	1	0.001	0.6	0.001	1e-05	motif-QN	CASSLgegsqntlYF	CASSLGEGSQNTLYF	TRBV3	TRBJ2-4	CATGEGSSGNKLIF	m21.m564	2
4	QN	0	10	935	6e-12	1	0.001	0.6	0.001	1e-05	motif-QN	CASnwgsqntlYF	CASNWGSQNTLYF	TRBV29	TRBJ2-4	CAASSGDNSKLIW	m23.AID	1
4	QN	0	10	935	6e-12	1	0.001	0.6	0.001	1e-05	motif-QN	CASSRDRGsqntlYF	CASSRDRGSQNTLYF	TRBV15	TRBJ2-4	CAASNYAQGLTF	m11.AID	1
4	QN	0	10	935	6e-12	1	0.001	0.6	0.001	1e-05	motif-QN	CASSRDRGsqntlYF	CASSRDRGSQNTLYF	TRBV15	TRBJ2-4	CALSRGSNNRIFF	m11.AID	1
4	QN	0	10	935	6e-12	1	0.001	0.6	0.001	1e-05	motif-QN	CASSLdTSqntlYF	CASSLDTSQNTLYF	TRBV12-2	TRBJ2-4	CAMSLTGSGGKLTL	m12.AID	1
4	QN	0	10	935	6e-12	1	0.001	0.6	0.001	1e-05	motif-QN	CSskTGsqntlYF	CSSKTGSQNTLYF	TRBV30	TRBJ2-4	CALRQGGSAKLIF	m34.m564	1
4	QN	0	10	935	6e-12	1	0.001	0.6	0.001	1e-05	motif-QN	CASSQgGRqntlYF	CASSQGGRQNTLYF	TRBV2	TRBJ2-4	CAVSAGGSSGNKLIF	m11.AID	1
4	QN	0	10	935	6e-12	1	0.001	0.6	0.001	1e-05	motif-QN	CASrQGarqntlYF	CASRQGARQNTLYF	TRBV15	TRBJ2-4	CAVSPNTGANTGKLTF	m13.m564	1
4	QN	0	10	935	6e-12	1	0.001	0.6	0.001	1e-05	motif-QN	CASSwpgnsqntlYF	CASSWPGNSQNTLYF	TRBV3	TRBJ2-4	CAASAGYNQGKLIF	m34.m564	1
4	QN	0	10	935	6e-12	1	0.001	0.6	0.001	1e-05	motif-QN	CASSSwGQntlYF	CASSSWGQNTLYF	TRBV3	TRBJ2-4	CAMREGGTGNYKYVF	m14.AID	1
4	QN	0	10	935	6e-12	1	0.001	0.6	0.001	1e-05	motif-QN	CASSSwGQntlYF	CASSSWGQNTLYF	TRBV12-1	TRBJ2-4	CALGSSNTNKVVF	m13.m564	1
4	QN	0	10	935	6e-12	1	0.001	0.6	0.001	1e-05	motif-QN	CSssqlwggGQntlYF	CSSSQLWGGGQNTLYF	TRBV23	TRBJ2-4	CAARLLNSGGSNAKLTF	m11.AID	1
4	QN	0	10	935	6e-12	1	0.001	0.6	0.001	1e-05	motif-QN	CASSIrrisqntlYF	CASSIRRISQNTLYF	TRBV13-1	TRBJ2-4	CALISNMGYKLTF	m14.AID	1
4	QN	0	10	935	6e-12	1	0.001	0.6	0.001	1e-05	motif-QN	CASSIrrisqntlYF	CASSIRRISQNTLYF	TRBV13-1	TRBJ2-4	CAASKGMSNYNVLYF	m14.AID	4
4	QN	0	10	935	6e-12	1	0.001	0.6	0.001	1e-05	motif-QN	CASSIrrisqntlYF	CASSIRRISQNTLYF	TRBV13-1	TRBJ2-4	CALTPSNYNVLYF	m14.AID	13
4	QN	0	10	935	6e-12	1	0.001	0.6	0.001	1e-05	motif-QN	CASSIrrisqntlYF	CASSIRRISQNTLYF	TRBV13-1	TRBJ2-4	CAVSSALNNRIFF	m14.AID	2
4	QN	0	10	935	6e-12	1	0.001	0.6	0.001	1e-05	motif-QN	CASSIrrisqntlYF	CASSIRRISQNTLYF	TRBV13-1	TRBJ2-4	CAVRSVNTGNYKYVF	m14.AID	1
4	QN	0	10	935	6e-12	1	0.001	0.6	0.001	1e-05	motif-QN	CASSIrrisqntlYF	CASSIRRISQNTLYF	TRBV13-1	TRBJ2-4	CAASTSGGSNAKLTF	m14.AID	1
4	QN	0	10	935	6e-12	1	0.001	0.6	0.001	1e-05	motif-QN	CASSIrrisqntlYF	CASSIRRISQNTLYF	TRBV13-1	TRBJ2-4	CAVREGDGSSGNKLIF	m14.AID	1
4	QN	0	10	935	6e-12	1	0.001	0.6	0.001	1e-05	motif-QN	CASSIrrisqntlYF	CASSIRRISQNTLYF	TRBV13-1	TRBJ2-4	CALSDHAGANTGKLTF	m14.AID	1
4	QN	0	10	935	6e-12	1	0.001	0.6	0.001	1e-05	motif-QN	CASSIrrisqntlYF	CASSIRRISQNTLYF	TRBV13-1	TRBJ2-4	CAVSAGGYKVVF	m14.AID	2
4	QN	0	10	935	6e-12	1	0.001	0.6	0.001	1e-05	motif-QN	CASSQrqnqDTQYF	CASSQRQNQDTQYF	TRBV2	TRBJ2-5	CILRAGSGGKLTL	m21.m564	1
4	QN	0	10	935	6e-12	1	0.001	0.6	0.001	1e-05	motif-QN	CASGdawgpsqntlYF	CASGDAWGPSQNTLYF	TRBV12-2+TRBV13-2	TRBJ2-4	CALSDPGGSNAKLTF	m17.m564	1
4	QN	0	10	935	6e-12	1	0.001	0.6	0.001	1e-05	motif-QN	CASSLppsqntlYF	CASSLPPSQNTLYF	TRBV12-2	TRBJ2-4	CAVRTVSGGSNAKLTF	m23.AID	1
4	QN	0	10	935	6e-12	1	0.001	0.6	0.001	1e-05	motif-QN	CASSQpGQntevFF	CASSQPGQNTEVFF	TRBV2	TRBJ1-1	CAAMNYGSSGNKLIF	m11.AID	1
4	QN	0	10	935	6e-12	1	0.001	0.6	0.001	1e-05	motif-QN	CASknsqntlYF	CASKNSQNTLYF	TRBV13-3	TRBJ2-4	CALRVMNYNQGKLIF	m36.AID	2
4	QN	0	10	935	6e-12	1	0.001	0.6	0.001	1e-05	motif-QN	CASknsqntlYF	CASKNSQNTLYF	TRBV13-3	TRBJ2-4	CAIDLMGYKLTF	m36.AID	4
4	QN	0	10	935	6e-12	1	0.001	0.6	0.001	1e-05	motif-QN	CASknsqntlYF	CASKNSQNTLYF	TRBV13-3	TRBJ2-4	CAAERGGSALGRLHF	m36.AID	1
4	QN	0	10	935	6e-12	1	0.001	0.6	0.001	1e-05	motif-QN	CASSYrsqntlYF	CASSYRSQNTLYF	TRBV3	TRBJ2-4	CAMRDSGGSNYKLTF	m11.AID	1
4	QN	0	10	935	6e-12	1	0.001	0.6	0.001	1e-05	motif-QN	CASSYrsqntlYF	CASSYRSQNTLYF	TRBV3	TRBJ2-4	CAASAQGGSAKLIF	m11.AID	1
4	QN	0	10	935	6e-12	1	0.001	0.6	0.001	1e-05	motif-QN	CASSYrsqntlYF	CASSYRSQNTLYF	TRBV3	TRBJ2-4	CAASGAGNTGKLIF	m36.AID	1
4	QN	0	10	935	6e-12	1	0.001	0.6	0.001	1e-05	motif-QN	CAWSLAwgsqntlYF	CAWSLAWGSQNTLYF	TRBV31	TRBJ2-4	CAVSESGGSNAKLTF	m13.m564	1
4	QN	0	10	935	6e-12	1	0.001	0.6	0.001	1e-05	motif-QN	CASSQdggGQntlYF	CASSQDGGGQNTLYF	TRBV5	TRBJ2-4	CAATITGNTGKLIF	m17.m564	1
4	QN	0	10	935	6e-12	1	0.001	0.6	0.001	1e-05	motif-QN	CASSDaGLsqntlYF	CASSDAGLSQNTLYF	TRBV13-3	TRBJ2-4	CAVSRGSALGRLHF	m11.AID	1
4	QN	0	10	935	6e-12	1	0.001	0.6	0.001	1e-05	motif-QN	CASSDaGLsqntlYF	CASSDAGLSQNTLYF	TRBV13-3	TRBJ2-4	CAVTTQSGSFNKLTF	m11.AID	1
4	QN	0	10	935	6e-12	1	0.001	0.6	0.001	1e-05	motif-QN	CASGdaqnsplYF	CASGDAQNSPLYF	TRBV12-2+TRBV13-2	TRBJ1-6	CAAKGTNKVVF	m13.m564	2
4	QN	0	10	935	6e-12	1	0.001	0.6	0.001	1e-05	motif-QN	CASSLaqntevFF	CASSLAQNTEVFF	TRBV3	TRBJ1-1	CALMTNSAGNKLTF	m11.AID	1
4	QN	0	10	935	6e-12	1	0.001	0.6	0.001	1e-05	motif-QN	CASSRywGQntlYF	CASSRYWGQNTLYF	TRBV10	TRBJ2-4	CAASSDRGSALGRLHF	m14.AID	1
4	QN	0	10	935	6e-12	1	0.001	0.6	0.001	1e-05	motif-QN	CASSRywGQntlYF	CASSRYWGQNTLYF	TRBV10	TRBJ2-4	CAASSDRGSALGRLHF	m14.AID	15
4	QN	0	10	935	6e-12	1	0.001	0.6	0.001	1e-05	motif-QN	CASSRywGQntlYF	CASSRYWGQNTLYF	TRBV10	TRBJ2-4	CSGGRGGRALIF	m14.AID	1
4	QN	0	10	935	6e-12	1	0.001	0.6	0.001	1e-05	motif-QN	CASSRywGQntlYF	CASSRYWGQNTLYF	TRBV10	TRBJ2-4	CAASGEGGRALIF	m14.AID	1
4	QN	0	10	935	6e-12	1	0.001	0.6	0.001	1e-05	motif-QN	CASSRywGQntlYF	CASSRYWGQNTLYF	TRBV10	TRBJ2-4	CAVSPAASLGKLQF	m14.AID	1
4	QN	0	10	935	6e-12	1	0.001	0.6	0.001	1e-05	motif-QN	CASSTGasqntlYF	CASSTGASQNTLYF	TRBV12-2	TRBJ2-4	CALKGNTGANTGKLTF	m34.m564	1
4	QN	0	10	935	6e-12	1	0.001	0.6	0.001	1e-05	motif-QN	CASSSlgGQntlYF	CASSSLGGQNTLYF	TRBV3	TRBJ2-4	CAVEPGGSNAKLTF	m24.m564	5
4	QN	0	10	935	6e-12	1	0.001	0.6	0.001	1e-05	motif-QN	CASSSlgGQntlYF	CASSSLGGQNTLYF	TRBV3	TRBJ2-4	CAVDSNYQLIW	m24.m564	1
4	QN	0	10	935	6e-12	1	0.001	0.6	0.001	1e-05	motif-QN	CASSSlgGQntlYF	CASSSLGGQNTLYF	TRBV3	TRBJ2-4	CAASRNSGGSNAKLTF	m24.m564	1
4	QN	0	10	935	6e-12	1	0.001	0.6	0.001	1e-05	motif-QN	CASSEssqntlYF	CASSESSQNTLYF	TRBV15	TRBJ2-4	CAASSSFSKLVF	m36.AID	1
4	QN	0	10	935	6e-12	1	0.001	0.6	0.001	1e-05	motif-QN	CAWrRGasqntlYF	CAWRRGASQNTLYF	TRBV31	TRBJ2-4	CALSELAGGYKVVF	m23.AID	1
4	QN	0	10	935	6e-12	1	0.001	0.6	0.001	1e-05	motif-QN	CAWrRGasqntlYF	CAWRRGASQNTLYF	TRBV31	TRBJ2-4	CALSAISGSFNKLTF	m23.AID	1
4	QN	0	10	935	6e-12	1	0.001	0.6	0.001	1e-05	motif-QN	CgarvGQntevFF	CGARVGQNTEVFF	TRBV20	TRBJ1-1	CAASVYANKMIF	m14.AID	1
4	QN	0	10	935	6e-12	1	0.001	0.6	0.001	1e-05	motif-QN	CgarvGQntevFF	CGARVGQNTEVFF	TRBV20	TRBJ1-1	CAVSLSNYNVLYF	m14.AID	1
4	QN	0	10	935	6e-12	1	0.001	0.6	0.001	1e-05	motif-QN	CASSRtasqntlYF	CASSRTASQNTLYF	TRBV2	TRBJ2-4	CALSPSNTGNYKYVF	m17.m564	1
4	QN	0	10	935	6e-12	1	0.001	0.6	0.001	1e-05	motif-QN	CASSIlGTSqntlYF	CASSILGTSQNTLYF	TRBV19	TRBJ2-4	CAVSTNNNNAPRF	m21.m564	1
4	QN	0	10	935	6e-12	1	0.001	0.6	0.001	1e-05	motif-QN	CASSLvwgasqntlYF	CASSLVWGASQNTLYF	TRBV15	TRBJ2-4	CAMGPNTNKVVF	m13.m564	1
4	QN	0	10	935	6e-12	1	0.001	0.6	0.001	1e-05	motif-QN	CSsstdsqntlYF	CSSSTDSQNTLYF	TRBV30	TRBJ2-4	CAMSQNAYKVIF	m34.m564	1
4	QN	0	10	935	6e-12	1	0.001	0.6	0.001	1e-05	motif-QN	CgasTSqntlYF	CGASTSQNTLYF	TRBV20	TRBJ2-4	CALGASSGSWQLIF	m23.AID	1
4	QN	0	10	935	6e-12	1	0.001	0.6	0.001	1e-05	motif-QN	CgasTSqntlYF	CGASTSQNTLYF	TRBV20	TRBJ2-4	CAASPPNYGNEKITF	m23.AID	1
4	QN	0	10	935	6e-12	1	0.001	0.6	0.001	1e-05	motif-QN	CgasTSqntlYF	CGASTSQNTLYF	TRBV20	TRBJ2-4	CALRVGGGNYKPTF	m23.AID	1
4	QN	0	10	935	6e-12	1	0.001	0.6	0.001	1e-05	motif-QN	CASSRQGsqntlYF	CASSRQGSQNTLYF	TRBV3	TRBJ2-4	CAARVNSNNRIFF	m11.AID	1
4	QN	0	10	935	6e-12	1	0.001	0.6	0.001	1e-05	motif-QN	CASGpGQnsplYF	CASGPGQNSPLYF	TRBV12-2+TRBV13-2	TRBJ1-6	CSGSISNMGYKLTF	m23.AID	1
4	QN	0	10	935	6e-12	1	0.001	0.6	0.001	1e-05	motif-QN	CASSIglggGQntlYF	CASSIGLGGGQNTLYF	TRBV19	TRBJ2-4	CAASYGSSGNKLIF	m13.m564	1
4	QN	0	10	935	6e-12	1	0.001	0.6	0.001	1e-05	motif-QN	CASSQdppsqntlYF	CASSQDPPSQNTLYF	TRBV5	TRBJ2-4	CALRAGTGGYKVVF	m21.m564	1
4	QN	0	10	935	6e-12	1	0.001	0.6	0.001	1e-05	motif-QN	CASSPSGRqntlYF	CASSPSGRQNTLYF	TRBV16	TRBJ2-4	CATDRTGGYKVVF	m11.AID	1
4	QN	0	10	935	6e-12	1	0.001	0.6	0.001	1e-05	motif-QN	CASSRlggqnTGqlYF	CASSRLGGQNTGQLYF	TRBV3	TRBJ2-2	CAVSAHSAGNKLTF	m13.m564	1
4	QN	0	10	935	6e-12	1	0.001	0.6	0.001	1e-05	motif-QN	CASngksqntlYF	CASNGKSQNTLYF	TRBV13-3	TRBJ2-4	CAVRYNQGKLIF	m11.AID	4
4	QN	0	10	935	6e-12	1	0.001	0.6	0.001	1e-05	motif-QN	CASSQwtasqntlYF	CASSQWTASQNTLYF	TRBV2	TRBJ2-4	CALSDRKTGFASALTF	m12.AID	5
4	QN	0	10	935	6e-12	1	0.001	0.6	0.001	1e-05	motif-QN	CASSQwtasqntlYF	CASSQWTASQNTLYF	TRBV2	TRBJ2-4	CAGVTGSGGKLTL	m12.AID	7
4	QN	0	10	935	6e-12	1	0.001	0.6	0.001	1e-05	motif-QN	CASSDapGTqntlYF	CASSDAPGTQNTLYF	TRBV13-1	TRBJ2-4	CALGDNRIFF	m23.AID	1
4	QN	0	10	935	6e-12	1	0.001	0.6	0.001	1e-05	motif-QN	CASSDapGTqntlYF	CASSDAPGTQNTLYF	TRBV13-1	TRBJ2-4	CAARASSSFSKLVF	m23.AID	1
4	QN	0	10	935	6e-12	1	0.001	0.6	0.001	1e-05	motif-QN	CASrksqntlYF	CASRKSQNTLYF	TRBV10	TRBJ2-4	CAASLTNSAGNKLTF	m14.AID	5
4	QN	0	10	935	6e-12	1	0.001	0.6	0.001	1e-05	motif-QN	CASrksqntlYF	CASRKSQNTLYF	TRBV10	TRBJ2-4	CAASFVSGSWQLIF	m14.AID	1
4	QN	0	10	935	6e-12	1	0.001	0.6	0.001	1e-05	motif-QN	CASrksqntlYF	CASRKSQNTLYF	TRBV10	TRBJ2-4	CILTDDLPGTGSNRLTF	m14.AID	1
4	QN	0	10	935	6e-12	1	0.001	0.6	0.001	1e-05	motif-QN	CASrksqntlYF	CASRKSQNTLYF	TRBV10	TRBJ2-4	CALGDYSNNRLTL	m14.AID	1
4	QN	0	10	935	6e-12	1	0.001	0.6	0.001	1e-05	motif-QN	CASrksqntlYF	CASRKSQNTLYF	TRBV10	TRBJ2-4	CAALMNYNQGKLIF	m14.AID	1
4	QN	0	10	935	6e-12	1	0.001	0.6	0.001	1e-05	motif-QN	CASrksqntlYF	CASRKSQNTLYF	TRBV10	TRBJ2-4	CAARSDYANKMIF	m14.AID	1
4	QN	0	10	935	6e-12	1	0.001	0.6	0.001	1e-05	motif-QN	CASrksqntlYF	CASRKSQNTLYF	TRBV10	TRBJ2-4	CALSALSGSFNKLTF	m14.AID	1
4	QN	0	10	935	6e-12	1	0.001	0.6	0.001	1e-05	motif-QN	CASrksqntlYF	CASRKSQNTLYF	TRBV10	TRBJ2-4	CALGDYSNNRLTL	m14.AID	1
4	QN	0	10	935	6e-12	1	0.001	0.6	0.001	1e-05	motif-QN	CASrksqntlYF	CASRKSQNTLYF	TRBV10	TRBJ2-4	CALSEPGGTGSNRLTF	m14.AID	1
4	QN	0	10	935	6e-12	1	0.001	0.6	0.001	1e-05	motif-QN	CASrksqntlYF	CASRKSQNTLYF	TRBV10	TRBJ2-4	CAASKGMSNYNVLYF	m14.AID	1
4	QN	0	10	935	6e-12	1	0.001	0.6	0.001	1e-05	motif-QN	CASSRgGQntlYF	CASSRGGQNTLYF	TRBV15	TRBJ2-4	CILRGSSNTNKVVF	m14.AID	1
4	QN	0	10	935	6e-12	1	0.001	0.6	0.001	1e-05	motif-QN	CASSYwGGsqntlYF	CASSYWGGSQNTLYF	TRBV13-3	TRBJ2-4	CAADTGNYKYVF	m21.m564	1
4	QN	0	10	935	6e-12	1	0.001	0.6	0.001	1e-05	motif-QN	CASSYwGGsqntlYF	CASSYWGGSQNTLYF	TRBV13-3	TRBJ2-4	CAMGGYQNFYF	m21.m564	1
4	QN	0	10	935	6e-12	1	0.001	0.6	0.001	1e-05	motif-QN	CASSwTGGgqntlYF	CASSWTGGGQNTLYF	TRBV3	TRBJ2-4	CAVSATGSGGKLTL	m23.AID	6
4	QN	0	10	935	6e-12	1	0.001	0.6	0.001	1e-05	motif-QN	CASSwTGGgqntlYF	CASSWTGGGQNTLYF	TRBV3	TRBJ2-4	CALSDLTNTGKLTF	m23.AID	9
4	QN	0	10	935	6e-12	1	0.001	0.6	0.001	1e-05	motif-QN	CASSLRGgqntlYF	CASSLRGGQNTLYF	TRBV3	TRBJ2-4	CALSPSGSFNKLTF	m23.AID	1
4	QN	0	10	935	6e-12	1	0.001	0.6	0.001	1e-05	motif-QN	CASSLSGqntlYF	CASSLSGQNTLYF	TRBV29	TRBJ2-4	CAIDQGGRALIF	m24.m564	2
4	QN	0	10	935	6e-12	1	0.001	0.6	0.001	1e-05	motif-QN	CASSLSGqntlYF	CASSLSGQNTLYF	TRBV29	TRBJ2-4	CAVPSSGSWQLIF	m24.m564	1
4	QN	0	10	935	6e-12	1	0.001	0.6	0.001	1e-05	motif-QN	CASGdgwgRGqntlYF	CASGDGWGRGQNTLYF	TRBV12-2+TRBV13-2	TRBJ2-4	CVLVLSGGNYKPTF	m21.m564	1
4	QN	0	10	935	6e-12	1	0.001	0.6	0.001	1e-05	motif-QN	CASSQeRGqntlYF	CASSQERGQNTLYF	TRBV5	TRBJ2-4	CAAVATGGNNKLTF	m14.AID	1
4	QN	0	10	935	6e-12	1	0.001	0.6	0.001	1e-05	motif-QN	CASSQeRGqntlYF	CASSQERGQNTLYF	TRBV5	TRBJ2-4	CAVSPNTNKVVF	m14.AID	1
4	QN	0	10	935	6e-12	1	0.001	0.6	0.001	1e-05	motif-QN	CASSQeRGqntlYF	CASSQERGQNTLYF	TRBV2	TRBJ2-4	CSVTSGGNYKPTF	m13.m564	1
4	QN	0	10	935	6e-12	1	0.001	0.6	0.001	1e-05	motif-QN	CASSfrsqntlYF	CASSFRSQNTLYF	TRBV15	TRBJ2-4	CAMRDRGYNQGKLIF	m11.AID	2
4	QN	0	10	935	6e-12	1	0.001	0.6	0.001	1e-05	motif-QN	CASSfrsqntlYF	CASSFRSQNTLYF	TRBV15	TRBJ2-4	CAAIEGANTNKVVF	m11.AID	1
4	QN	0	10	935	6e-12	1	0.001	0.6	0.001	1e-05	motif-QN	CASSPGQGqntlYF	CASSPGQGQNTLYF	TRBV3	TRBJ2-4	CAVSAPGYQNFYF	m11.AID	1
4	QN	0	10	935	6e-12	1	0.001	0.6	0.001	1e-05	motif-QN	CASSRQGqntlYF	CASSRQGQNTLYF	TRBV12-1	TRBJ2-4	CAVNVGDNSKLIW	m13.m564	1
4	QN	0	10	935	6e-12	1	0.001	0.6	0.001	1e-05	motif-QN	CASGRGdqntlYF	CASGRGDQNTLYF	TRBV13-1	TRBJ2-4	CAAETGGYKVVF	m11.AID	1
4	QN	0	10	935	6e-12	1	0.001	0.6	0.001	1e-05	motif-QN	CASGdsqntlYF	CASGDSQNTLYF	TRBV12-2+TRBV13-2	TRBJ2-4	CAASVTGNTGKLIF	m24.m564	3
4	QN	0	10	935	6e-12	1	0.001	0.6	0.001	1e-05	motif-QN	CASGdsqntlYF	CASGDSQNTLYF	TRBV12-2+TRBV13-2	TRBJ2-4	CAASITGNTGKLIF	m24.m564	21
4	QN	0	10	935	6e-12	1	0.001	0.6	0.001	1e-05	motif-QN	CASGdsqntlYF	CASGDSQNTLYF	TRBV12-2+TRBV13-2	TRBJ2-4	CALGENSGTYQRF	m24.m564	1
4	QN	0	10	935	6e-12	1	0.001	0.6	0.001	1e-05	motif-QN	CASGdsqntlYF	CASGDSQNTLYF	TRBV12-2+TRBV13-2	TRBJ2-4	CAVSNTGNYKYVF	m24.m564	1
4	QN	0	10	935	6e-12	1	0.001	0.6	0.001	1e-05	motif-QN	CASGdsqntlYF	CASGDSQNTLYF	TRBV12-2+TRBV13-2	TRBJ2-4	CALRPSNNRIFF	m24.m564	1
4	QN	0	10	935	6e-12	1	0.001	0.6	0.001	1e-05	motif-QN	CASGdsqntlYF	CASGDSQNTLYF	TRBV12-2+TRBV13-2	TRBJ2-4	CALGDRNYNQGKLIF	m24.m564	1
4	QN	0	10	935	6e-12	1	0.001	0.6	0.001	1e-05	motif-QN	CASGdsqntlYF	CASGDSQNTLYF	TRBV13-2	TRBJ2-4	CAASITGNTGKLIF	m24.m564	1
4	QN	0	10	935	6e-12	1	0.001	0.6	0.001	1e-05	motif-QN	CASGdsqntlYF	CASGDSQNTLYF	TRBV12-2+TRBV13-2	TRBJ2-4	CALGDGGLSGKLTF	m24.m564	1
4	QN	0	10	935	6e-12	1	0.001	0.6	0.001	1e-05	motif-QN	CASSPdwGQntlYF	CASSPDWGQNTLYF	TRBV5	TRBJ2-4	CAASMGSNYQLIW	m11.AID	1
4	QN	0	10	935	6e-12	1	0.001	0.6	0.001	1e-05	motif-QN	CASSLpsqntlYF	CASSLPSQNTLYF	TRBV26	TRBJ2-4	CAARYQGGRALIF	m11.AID	1
4	QN	0	10	935	6e-12	1	0.001	0.6	0.001	1e-05	motif-QN	CASSLrdsqntlYF	CASSLRDSQNTLYF	TRBV26	TRBJ2-4	CAAEAGGSSGNKLIF	m24.m564	1
4	QN	0	10	935	6e-12	1	0.001	0.6	0.001	1e-05	motif-QN	CASSLrdsqntlYF	CASSLRDSQNTLYF	TRBV26	TRBJ2-4	CALRNQGGSAKLIF	m24.m564	1
4	QN	0	10	935	6e-12	1	0.001	0.6	0.001	1e-05	motif-QN	CASSQrqntlYF	CASSQRQNTLYF	TRBV2	TRBJ2-4	CALNNNAGAKLTF	m17.m564	1
4	QN	0	10	935	6e-12	1	0.001	0.6	0.001	1e-05	motif-QN	CASrwgsqntlYF	CASRWGSQNTLYF	TRBV16	TRBJ2-4	CAIELNTNKVVF	m24.m564	1
4	QN	0	10	935	6e-12	1	0.001	0.6	0.001	1e-05	motif-QN	CASSmdssqntlYF	CASSMDSSQNTLYF	TRBV19	TRBJ2-4	CALRNNYAQGLTF	m14.AID	1
4	QN	0	10	935	6e-12	1	0.001	0.6	0.001	1e-05	motif-QN	CARgdsvGQntlYF	CARGDSVGQNTLYF	TRBV12-2+TRBV13-2	TRBJ2-4	CAAAITGNTGKLIF	m34.m564	1
4	QN	0	10	935	6e-12	1	0.001	0.6	0.001	1e-05	motif-QN	CASSQgwgGQntlYF	CASSQGWGGQNTLYF	TRBV5	TRBJ2-4	CAPDTNAYKVIF	m14.AID	1
4	QN	0	10	935	6e-12	1	0.001	0.6	0.001	1e-05	motif-QN	CASGirrssqntmYF	CASGIRRSSQNTMYF	TRBV12-2+TRBV13-2	TRBJ2-4	CALGGTGGYKVVF	m14.AID	1
4	QN	0	10	935	6e-12	1	0.001	0.6	0.001	1e-05	motif-QN	CASAGksqntlYF	CASAGKSQNTLYF	TRBV12-2+TRBV13-2	TRBJ2-4	CALSETNNAPRF	m24.m564	1
4	QN	0	10	935	6e-12	1	0.001	0.6	0.001	1e-05	motif-QN	CASGGRqnsdYTF	CASGGRQNSDYTF	TRBV12-2+TRBV13-2	TRBJ1-2	CAIETGSGGKLTL	m36.AID	1
4	QN	0	10	935	6e-12	1	0.001	0.6	0.001	1e-05	motif-QN	CTcsaewgGQntlYF	CTCSAEWGGQNTLYF	TRBV1	TRBJ2-4	CVLGERNNNAPRF	m24.m564	1
4	QN	0	10	935	6e-12	1	0.001	0.6	0.001	1e-05	motif-QN	CgardplgGQntlYF	CGARDPLGGQNTLYF	TRBV20	TRBJ2-4	CAVSAKYYNVLYF	m11.AID	2
4	QN	0	10	935	6e-12	1	0.001	0.6	0.001	1e-05	motif-QN	CgardplgGQntlYF	CGARDPLGGQNTLYF	TRBV20	TRBJ2-4	CAAEASGAKLTF	m11.AID	1
4	QN	0	10	935	6e-12	1	0.001	0.6	0.001	1e-05	motif-QN	CgardplgGQntlYF	CGARDPLGGQNTLYF	TRBV20	TRBJ2-4	CAANSGGNYKPTF	m11.AID	1
4	QN	0	10	935	6e-12	1	0.001	0.6	0.001	1e-05	motif-QN	CgaRGgqntlYF	CGARGGQNTLYF	TRBV20	TRBJ2-4	CAASHSNNRLTL	m36.AID	1
4	QN	0	10	935	6e-12	1	0.001	0.6	0.001	1e-05	motif-QN	CgaRGgqntlYF	CGARGGQNTLYF	TRBV20	TRBJ2-4	CVPLRNSNNRIFF	m36.AID	1
4	QN	0	10	935	6e-12	1	0.001	0.6	0.001	1e-05	motif-QN	CTcsAGsqntlYF	CTCSAGSQNTLYF	TRBV1	TRBJ2-4	CALSRSNTGYQNFYF	m14.AID	4
4	QN	0	10	935	6e-12	1	0.001	0.6	0.001	1e-05	motif-QN	CTcsAGsqntlYF	CTCSAGSQNTLYF	TRBV1	TRBJ2-4	CATTGGLSGKLTF	m14.AID	1
4	QN	0	10	935	6e-12	1	0.001	0.6	0.001	1e-05	motif-QN	CTcsAGsqntlYF	CTCSAGSQNTLYF	TRBV1	TRBJ2-4	CAASAGQGGRALIF	m14.AID	1
4	QN	0	10	935	6e-12	1	0.001	0.6	0.001	1e-05	motif-QN	CTcsAGsqntlYF	CTCSAGSQNTLYF	TRBV1	TRBJ2-4	CARNNYAQGLTF	m14.AID	1
4	QN	0	10	935	6e-12	1	0.001	0.6	0.001	1e-05	motif-QN	CTcsAGsqntlYF	CTCSAGSQNTLYF	TRBV1	TRBJ2-4	CAVGHNNNAPRF	m14.AID	1
4	QN	0	10	935	6e-12	1	0.001	0.6	0.001	1e-05	motif-QN	CTcsAGsqntlYF	CTCSAGSQNTLYF	TRBV1	TRBJ2-4	CATDPGSGYNKLTF	m14.AID	1
4	QN	0	10	935	6e-12	1	0.001	0.6	0.001	1e-05	motif-QN	CTcsAGsqntlYF	CTCSAGSQNTLYF	TRBV1	TRBJ2-4	CAASRLGYKLTF	m14.AID	1
4	QN	0	10	935	6e-12	1	0.001	0.6	0.001	1e-05	motif-QN	CASSGGsqntlYF	CASSGGSQNTLYF	TRBV3	TRBJ2-4	CAASPSSSFSKLVF	m34.m564	2
4	QN	0	10	935	6e-12	1	0.001	0.6	0.001	1e-05	motif-QN	CASSGGsqntlYF	CASSGGSQNTLYF	TRBV3	TRBJ2-4	CAASPSSSFSKLVL	m34.m564	1
4	QN	0	10	935	6e-12	1	0.001	0.6	0.001	1e-05	motif-QN	CASSarGQGqntlYF	CASSARGQGQNTLYF	TRBV19	TRBJ2-4	CAGNSGGSNYKLTF	m13.m564	2
4	QN	0	10	935	6e-12	1	0.001	0.6	0.001	1e-05	motif-QN	CASSPdwgsqntlYF	CASSPDWGSQNTLYF	TRBV13-3	TRBJ2-4	CALGPNSAGNKLTF	m14.AID	2
4	QN	0	10	935	6e-12	1	0.001	0.6	0.001	1e-05	motif-QN	CASSPdwgsqntlYF	CASSPDWGSQNTLYF	TRBV13-3	TRBJ2-4	CALGDYNVLYF	m14.AID	2
4	QN	0	10	935	6e-12	1	0.001	0.6	0.001	1e-05	motif-QN	CASSPdwgsqntlYF	CASSPDWGSQNTLYF	TRBV13-3	TRBJ2-4	CVLGPNSAGNKLTF	m12.AID	7
4	QN	0	10	935	6e-12	1	0.001	0.6	0.001	1e-05	motif-QN	CASSPdwgsqntlYF	CASSPDWGSQNTLYF	TRBV13-3	TRBJ2-4	CAASNMAYKLTF	m12.AID	1
4	QN	0	10	935	6e-12	1	0.001	0.6	0.001	1e-05	motif-QN	CASSPdwgsqntlYF	CASSPDWGSQNTLYF	TRBV13-3	TRBJ2-4	CAASNMGYKLTF	m12.AID	1
4	QN	0	10	935	6e-12	1	0.001	0.6	0.001	1e-05	motif-QN	CTcsadwgisqntlYF	CTCSADWGISQNTLYF	TRBV1	TRBJ2-4	CALSNYNVLYF	m23.AID	1
4	QN	0	10	935	6e-12	1	0.001	0.6	0.001	1e-05	motif-QN	CASSwGQntlYF	CASSWGQNTLYF	TRBV10	TRBJ2-4	CALRGAGNTGKLIF	m13.m564	7
4	QN	0	10	935	6e-12	1	0.001	0.6	0.001	1e-05	motif-QN	CASSwGQntlYF	CASSWGQNTLYF	TRBV10	TRBJ2-4	CAVSTGFASALTF	m13.m564	7
4	QN	0	10	935	6e-12	1	0.001	0.6	0.001	1e-05	motif-QN	CASSLgaqntlYF	CASSLGAQNTLYF	TRBV26	TRBJ2-4	CAVSDTNTGKLTF	m11.AID	2
4	QN	0	10	935	6e-12	1	0.001	0.6	0.001	1e-05	motif-QN	CASSQwssqntlYF	CASSQWSSQNTLYF	TRBV2	TRBJ2-4	CALERANTNKVVF	m12.AID	1
4	QN	0	10	935	6e-12	1	0.001	0.6	0.001	1e-05	motif-QN	CASSLGQnqDTQYF	CASSLGQNQDTQYF	TRBV10	TRBJ2-5	CAIDRGNMGYKLTF	m13.m564	1
4	QN	0	10	935	6e-12	1	0.001	0.6	0.001	1e-05	motif-QN	CTcSGtqnsdYTF	CTCSGTQNSDYTF	TRBV1	TRBJ1-2	CAVSFNTGNYKYVF	m13.m564	7
4	QN	0	10	935	6e-12	1	0.001	0.6	0.001	1e-05	motif-QN	CTcSGtqnsdYTF	CTCSGTQNSDYTF	TRBV1	TRBJ1-2	CAAEAGGANTGKLTF	m13.m564	1
4	QN	0	10	935	6e-12	1	0.001	0.6	0.001	1e-05	motif-QN	CASSQdgnqntlYF	CASSQDGNQNTLYF	TRBV2	TRBJ2-4	CAAESGGSNYKLTF	m14.AID	2
4	QN	0	10	935	6e-12	1	0.001	0.6	0.001	1e-05	motif-QN	CASSQdgnqntlYF	CASSQDGNQNTLYF	TRBV2	TRBJ2-4	CALSHNTNTGKLTF	m14.AID	1
4	QN	0	10	935	6e-12	1	0.001	0.6	0.001	1e-05	motif-QN	CAWSrtvsqntlYF	CAWSRTVSQNTLYF	TRBV31	TRBJ2-4	CAAAWNTEGADRLTF	m23.AID	2
4	QN	0	10	935	6e-12	1	0.001	0.6	0.001	1e-05	motif-QN	CAWSrtvsqntlYF	CAWSRTVSQNTLYF	TRBV31	TRBJ2-4	CATLGTGGLSGKLTF	m23.AID	1
4	QN	0	10	935	6e-12	1	0.001	0.6	0.001	1e-05	motif-QN	CASSTSqntlYF	CASSTSQNTLYF	TRBV16	TRBJ2-4	CILRVVSGGSNYKLTF	m14.AID	1
4	QN	0	10	935	6e-12	1	0.001	0.6	0.001	1e-05	motif-QN	CASSTGarqntlYF	CASSTGARQNTLYF	TRBV12-2	TRBJ2-4	CALKGNTAGTPGKLTF	m34.m564	1
4	QN	0	10	935	6e-12	1	0.001	0.6	0.001	1e-05	motif-QN	CASTnwGQntlYF	CASTNWGQNTLYF	TRBV15	TRBJ2-4	CAIEGNTGANTGKLTF	m13.m564	1
4	QN	0	10	935	6e-12	1	0.001	0.6	0.001	1e-05	motif-QN	CgarnsqntlYF	CGARNSQNTLYF	TRBV20	TRBJ2-4	CALGGPSGSWQLIF	m34.m564	1
4	QN	0	10	935	6e-12	1	0.001	0.6	0.001	1e-05	motif-QN	CASSfiGQqntlYF	CASSFIGQQNTLYF	TRBV3	TRBJ2-4	CAAYNTNTGKLTF	m13.m564	1
4	QN	0	10	935	6e-12	1	0.001	0.6	0.001	1e-05	motif-QN	CASSLspGQntlYF	CASSLSPGQNTLYF	TRBV12-1	TRBJ2-4	CAGYGSSGNKLIF	m12.AID	1
4	QN	0	10	935	6e-12	1	0.001	0.6	0.001	1e-05	motif-QN	CASSLspGQntlYF	CASSLSPGQNTLYF	TRBV12-1	TRBJ2-4	CAASDTNAYKVIF	m12.AID	1
4	QN	0	10	935	6e-12	1	0.001	0.6	0.001	1e-05	motif-QN	CASShwgaqntlYF	CASSHWGAQNTLYF	TRBV2	TRBJ2-4	CALGESNYAQGLTF	m23.AID	1
4	QN	0	10	935	6e-12	1	0.001	0.6	0.001	1e-05	motif-QN	CASShwgaqntlYF	CASSHWGAQNTLYF	TRBV2	TRBJ2-4	CAASKGPGTQVVGQLTF	m23.AID	1
4	QN	0	10	935	6e-12	1	0.001	0.6	0.001	1e-05	motif-QN	CASSPplgGQntlYF	CASSPPLGGQNTLYF	TRBV16	TRBJ2-4	CAVTSGGNYKPTF	m24.m564	1
4	QN	0	10	935	6e-12	1	0.001	0.6	0.001	1e-05	motif-QN	CASSPssqntlYF	CASSPSSQNTLYF	TRBV2	TRBJ2-4	CAASARDYGNEKITF	m21.m564	2
4	QN	0	10	935	6e-12	1	0.001	0.6	0.001	1e-05	motif-QN	CASSPssqntlYF	CASSPSSQNTLYF	TRBV2	TRBJ2-7	CAASARDYGNEKITF	m21.m564	1
4	QN	0	10	935	6e-12	1	0.001	0.6	0.001	1e-05	motif-QN	CASSPssqntlYF	CASSPSSQNTLYF	TRBV2	TRBJ2-4	CAAHVGDNSKLIW	m21.m564	1
4	QN	0	10	935	6e-12	1	0.001	0.6	0.001	1e-05	motif-QN	CASSLTGqnyaEQFF	CASSLTGQNYAEQFF	TRBV3	TRBJ2-1	CAVIEGADRLTF	m13.m564	1
4	QN	0	10	935	6e-12	1	0.001	0.6	0.001	1e-05	motif-QN	CgAGGsqntlYF	CGAGGSQNTLYF	TRBV20	TRBJ2-4	CAASVQGGSAKLIF	m11.AID	1
4	QN	0	10	935	6e-12	1	0.001	0.6	0.001	1e-05	motif-QN	CASSDgGQnnqapLF	CASSDGGQNNQAPLF	TRBV13-3	TRBJ1-5	CAAAVTGSGGKLTL	m23.AID	2
4	QN	0	10	935	6e-12	1	0.001	0.6	0.001	1e-05	motif-QN	CASrdgsqntlYF	CASRDGSQNTLYF	TRBV19	TRBJ2-4	CVLSAPGNTGKLIF	m21.m564	4
4	QN	0	10	935	6e-12	1	0.001	0.6	0.001	1e-05	motif-QN	CASSQDRnsqntlYF	CASSQDRNSQNTLYF	TRBV2	TRBJ2-4	CALVSSYGNEKITF	m11.AID	1
4	QN	0	10	935	6e-12	1	0.001	0.6	0.001	1e-05	motif-QN	CASSaGQGasqntlYF	CASSAGQGASQNTLYF	TRBV13-3	TRBJ2-4	CAMRDGSGSWQLIF	m17.m564	1
4	QN	0	10	935	6e-12	1	0.001	0.6	0.001	1e-05	motif-QN	CASSVGQnerLFF	CASSVGQNERLFF	TRBV13-3	TRBJ1-4	CALGNNAPRF	m14.AID	1
4	QN	0	10	935	6e-12	1	0.001	0.6	0.001	1e-05	motif-QN	CASGdvqnyaEQFF	CASGDVQNYAEQFF	TRBV12-2+TRBV13-2	TRBJ2-1	CAAEGANYNVLYF	m24.m564	1
4	QN	0	10	935	6e-12	1	0.001	0.6	0.001	1e-05	motif-QN	CASShpGQnsdYTF	CASSHPGQNSDYTF	TRBV2	TRBJ1-2	CATPANYGNEKITF	m17.m564	1
4	QN	0	10	935	6e-12	1	0.001	0.6	0.001	1e-05	motif-QN	CAWSrTGvsqntlYF	CAWSRTGVSQNTLYF	TRBV31	TRBJ2-4	CAVSRSGTYQRF	m34.m564	2
4	QN	0	10	935	6e-12	1	0.001	0.6	0.001	1e-05	motif-QN	CASSVrDRvqntlYF	CASSVRDRVQNTLYF	TRBV12-1	TRBJ2-4	CALSDTSSGSWQLIF	m14.AID	1
4	QN	0	10	935	6e-12	1	0.001	0.6	0.001	1e-05	motif-QN	CASSVrDRvqntlYF	CASSVRDRVQNTLYF	TRBV12-1	TRBJ2-4	CASSNMGYKLTF	m14.AID	1
4	QN	0	10	935	6e-12	1	0.001	0.6	0.001	1e-05	motif-QN	CSsSGqlqntlYF	CSSSGQLQNTLYF	TRBV23	TRBJ2-4	CSASISGYSNNRLTL	m17.m564	1
4	QN	0	10	935	6e-12	1	0.001	0.6	0.001	1e-05	motif-QN	CSsSGqlqntlYF	CSSSGQLQNTLYF	TRBV23	TRBJ2-4	CALGDPGTGGYKVVF	m17.m564	1
4	QN	0	10	935	6e-12	1	0.001	0.6	0.001	1e-05	motif-QN	CASGvdweTGqntlYF	CASGVDWETGQNTLYF	TRBV12-2+TRBV13-2	TRBJ2-4	CAASEQGYSNNRLTL	m14.AID	1
4	QN	0	10	935	6e-12	1	0.001	0.6	0.001	1e-05	motif-QN	CASSPwdssqntlYF	CASSPWDSSQNTLYF	TRBV2	TRBJ2-4	CAASRGNRGGSAKLIF	m24.m564	1
4	QN	0	10	935	6e-12	1	0.001	0.6	0.001	1e-05	motif-QN	CASSLgnqntlYF	CASSLGNQNTLYF	TRBV3	TRBJ2-4	CAASDTNTGKLTF	m23.AID	1
4	QN	0	10	935	6e-12	1	0.001	0.6	0.001	1e-05	motif-QN	CASSQdvGQntlYF	CASSQDVGQNTLYF	TRBV2	TRBJ2-4	CAAGNTGANTGKLTF	m13.m564	1
4	QN	0	10	935	6e-12	1	0.001	0.6	0.001	1e-05	motif-QN	CASSPlfsqntlYF	CASSPLFSQNTLYF	TRBV12-1	TRBJ2-4	CAVWSTGNYKYVF	m21.m564	1
4	QN	0	10	935	6e-12	1	0.001	0.6	0.001	1e-05	motif-QN	CASSPglggGQntlYF	CASSPGLGGGQNTLYF	TRBV12-2	TRBJ2-4	CAVSPNRGSALGRLHF	m14.AID	4
4	QN	0	10	935	6e-12	1	0.001	0.6	0.001	1e-05	motif-QN	CASSPglggGQntlYF	CASSPGLGGGQNTLYF	TRBV12-2	TRBJ2-4	CAASGTSGSWQLIF	m14.AID	1
4	QN	0	10	935	6e-12	1	0.001	0.6	0.001	1e-05	motif-QN	CASSRlgGRqntlYF	CASSRLGGRQNTLYF	TRBV10	TRBJ2-4	CAARGSALGRLHF	m12.AID	17
4	QN	0	10	935	6e-12	1	0.001	0.6	0.001	1e-05	motif-QN	CASSRlgGRqntlYF	CASSRLGGRQNTLYF	TRBV10	TRBJ2-4	CAASLYNAGAKLTF	m12.AID	2
4	QN	0	10	935	6e-12	1	0.001	0.6	0.001	1e-05	motif-QN	CASSRlgGRqntlYF	CASSRLGGRQNTLYF	TRBV10	TRBJ2-4	CATTANTGKLTF	m12.AID	1
4	QN	0	10	935	6e-12	1	0.001	0.6	0.001	1e-05	motif-QN	CASSRlgGRqntlYF	CASSRLGGRQNTLYF	TRBV12-1	TRBJ2-4	CALEPSGSWQLIF	m34.m564	1
4	QN	0	10	935	6e-12	1	0.001	0.6	0.001	1e-05	motif-QN	CASSPrdsqntlYF	CASSPRDSQNTLYF	TRBV2	TRBJ2-4	CAARRLRSGGSNAKLTF	m17.m564	1
4	QN	0	10	935	6e-12	1	0.001	0.6	0.001	1e-05	motif-QN	CASSPrdsqntlYF	CASSPRDSQNTLYF	TRBV2	TRBJ2-4	CAASTGYQNFYF	m17.m564	1
4	QN	0	10	935	6e-12	1	0.001	0.6	0.001	1e-05	motif-QN	CASGdSGGqntlYF	CASGDSGGQNTLYF	TRBV12-2+TRBV13-2	TRBJ2-4	CALWGHTGNYKYVF	m34.m564	31
4	QN	0	10	935	6e-12	1	0.001	0.6	0.001	1e-05	motif-QN	CASGdSGGqntlYF	CASGDSGGQNTLYF	TRBV12-2+TRBV13-2	TRBJ2-4	CAASSMGYKLTF	m34.m564	1
4	QN	0	10	935	6e-12	1	0.001	0.6	0.001	1e-05	motif-QN	CASGdSGGqntlYF	CASGDSGGQNTLYF	TRBV12-2+TRBV13-2	TRBJ2-4	CALWGHTGNYKYVF	m34.m564	1
4	QN	0	10	935	6e-12	1	0.001	0.6	0.001	1e-05	motif-QN	CASGdSGGqntlYF	CASGDSGGQNTLYF	TRBV13-2	TRBJ2-4	CAVTGGSNAKLTF	m34.m564	1
4	QN	0	10	935	6e-12	1	0.001	0.6	0.001	1e-05	motif-QN	CASGdSGGqntlYF	CASGDSGGQNTLYF	TRBV12-2+TRBV13-2	TRBJ2-4	CSAPDMSNYNVLYF	m34.m564	1
4	QN	0	10	935	6e-12	1	0.001	0.6	0.001	1e-05	motif-QN	CASSQdssqntlYF	CASSQDSSQNTLYF	TRBV5	TRBJ2-4	CAASMDSNYQLIW	m21.m564	1
4	QN	0	10	935	6e-12	1	0.001	0.6	0.001	1e-05	motif-QN	CTcsadwGQntlYF	CTCSADWGQNTLYF	TRBV1	TRBJ2-4	CAMDNNNAPRF	m17.m564	5
4	QN	0	10	935	6e-12	1	0.001	0.6	0.001	1e-05	motif-QN	CASSLeGLqntlYF	CASSLEGLQNTLYF	TRBV16	TRBJ2-4	CAASVDYAQGLTF	m17.m564	1
4	QN	0	10	935	6e-12	1	0.001	0.6	0.001	1e-05	motif-QN	CASSQrsqntlYF	CASSQRSQNTLYF	TRBV12-1	TRBJ2-4	CAASDTNAYKVIF	m21.m564	1
4	QN	0	10	935	6e-12	1	0.001	0.6	0.001	1e-05	motif-QN	CASScgsqntlYF	CASSCGSQNTLYF	TRBV3	TRBJ2-4	CAVGGNSGGSNAKLTF	m36.AID	1
4	QN	0	10	935	6e-12	1	0.001	0.6	0.001	1e-05	motif-QN	CASGetisqntlYF	CASGETISQNTLYF	TRBV12-2+TRBV13-2	TRBJ2-4	CAASMGYQNFYF	m11.AID	1
4	QN	0	10	935	6e-12	1	0.001	0.6	0.001	1e-05	motif-QN	CASSPGQnnqapLF	CASSPGQNNQAPLF	TRBV2	TRBJ1-5	CAIEGTNTGKLTF	m12.AID	1
4	QN	0	10	935	6e-12	1	0.001	0.6	0.001	1e-05	motif-QN	CASSPGQnnqapLF	CASSPGQNNQAPLF	TRBV2	TRBJ1-5	CAAKATNTGKLTF	m12.AID	1
4	QN	0	10	935	6e-12	1	0.001	0.6	0.001	1e-05	motif-QN	CASSPGQnnqapLF	CASSPGQNNQAPLF	TRBV26	TRBJ1-5	CAARTNYNVLYF	m34.m564	1
4	QN	0	10	935	6e-12	1	0.001	0.6	0.001	1e-05	motif-QN	CASSLglGQnerLFF	CASSLGLGQNERLFF	TRBV29	TRBJ1-4	CAAEAGNYKYVF	m23.AID	1
4	QN	0	10	935	6e-12	1	0.001	0.6	0.001	1e-05	motif-QN	CASSwTGrqntlYF	CASSWTGRQNTLYF	TRBV3	TRBJ2-4	CALGVGSNNRIFF	m11.AID	1
4	QN	0	10	935	6e-12	1	0.001	0.6	0.001	1e-05	motif-QN	CASSQdltqntlYF	CASSQDLTQNTLYF	TRBV5	TRBJ2-4	CAVEAGYNQGKLIF	m21.m564	1
4	QN	0	10	935	6e-12	1	0.001	0.6	0.001	1e-05	motif-QN	CASSYrqsqntlYF	CASSYRQSQNTLYF	TRBV16	TRBJ2-4	CAVIGGYKVVF	m11.AID	1
4	QN	0	10	935	6e-12	1	0.001	0.6	0.001	1e-05	motif-QN	CTcSGtyqntlYF	CTCSGTYQNTLYF	TRBV1	TRBJ2-4	CAASMRGNTGKLTF	m34.m564	1
4	QN	0	10	935	6e-12	1	0.001	0.6	0.001	1e-05	motif-QN	CTcSGtyqntlYF	CTCSGTYQNTLYF	TRBV1	TRBJ2-4	CAVASSGSWQLIF	m34.m564	1
4	QN	0	10	935	6e-12	1	0.001	0.6	0.001	1e-05	motif-QN	CTcSGtyqntlYF	CTCSGTYQNTLYF	TRBV1	TRBJ2-4	CAASEVTNAYKVIF	m34.m564	1
4	QN	0	10	935	6e-12	1	0.001	0.6	0.001	1e-05	motif-QN	CASSPGGsqntlYF	CASSPGGSQNTLYF	TRBV13-1	TRBJ2-4	CAARGYNQGKLIF	m23.AID	2
4	QN	0	10	935	6e-12	1	0.001	0.6	0.001	1e-05	motif-QN	CASSGTfqntlYF	CASSGTFQNTLYF	TRBV12-1	TRBJ2-4	CAASRASGGNYKPTF	m24.m564	1
4	QN	0	10	935	6e-12	1	0.001	0.6	0.001	1e-05	motif-QN	CASSLvGQntlYF	CASSLVGQNTLYF	TRBV12-1	TRBJ2-4	CAASPGSSGNKLIF	m24.m564	1
4	QN	0	10	935	6e-12	1	0.001	0.6	0.001	1e-05	motif-QN	CASSRgsqntlYF	CASSRGSQNTLYF	TRBV29	TRBJ2-4	CAVSGGSSGNKLIY	m23.AID	1
4	QN	0	10	935	6e-12	1	0.001	0.6	0.001	1e-05	motif-QN	CASSRgsqntlYF	CASSRGSQNTLYF	TRBV29	TRBJ2-4	CAVESSRGSALGRLHF	m23.AID	1
4	QN	0	10	935	6e-12	1	0.001	0.6	0.001	1e-05	motif-QN	CTcsaAGaqntlYF	CTCSAAGAQNTLYF	TRBV1	TRBJ2-4	CAARSGGNYKPTF	m14.AID	1
4	QN	0	10	935	6e-12	1	0.001	0.6	0.001	1e-05	motif-QN	CASSLgGRqntlYF	CASSLGGRQNTLYF	TRBV15	TRBJ2-4	CAVEASSSFSKLVF	m12.AID	1
4	QN	0	10	935	6e-12	1	0.001	0.6	0.001	1e-05	motif-QN	CASShTGdsqntlYF	CASSHTGDSQNTLYF	TRBV2	TRBJ2-4	CAASNSGTYQRF	m23.AID	1
4	QN	0	10	935	6e-12	1	0.001	0.6	0.001	1e-05	motif-QN	CASSPGQntevFF	CASSPGQNTEVFF	TRBV3	TRBJ1-1	CAAQGANSAGNKLTF	m11.AID	2
4	QN	0	10	935	6e-12	1	0.001	0.6	0.001	1e-05	motif-QN	CASSLssqntlYF	CASSLSSQNTLYF	TRBV3	TRBJ2-4	CAASPGANTGKLTF	m24.m564	1
4	QN	0	10	935	6e-12	1	0.001	0.6	0.001	1e-05	motif-QN	CASSwgaqntlYF	CASSWGAQNTLYF	TRBV10	TRBJ2-4	CALSGAGNTGKLIF	m12.AID	2
4	QN	0	10	935	6e-12	1	0.001	0.6	0.001	1e-05	motif-QN	CASSGQrqntlYF	CASSGQRQNTLYF	TRBV13-1	TRBJ2-4	CALSDRNSNNRIFF	m23.AID	1
4	QN	0	10	935	6e-12	1	0.001	0.6	0.001	1e-05	motif-QN	CASwvgsqntlYF	CASWVGSQNTLYF	TRBV12-1	TRBJ2-4	CALSDRVNYAQGLTF	m12.AID	1
4	QN	0	10	935	6e-12	1	0.001	0.6	0.001	1e-05	motif-QN	CASSfGQntlYF	CASSFGQNTLYF	TRBV14	TRBJ2-4	CAVRYYGNEKITF	m34.m564	3
4	QN	0	10	935	6e-12	1	0.001	0.6	0.001	1e-05	motif-QN	CASSPGQsqntlYF	CASSPGQSQNTLYF	TRBV3	TRBJ2-4	CAVSSALNNRIFF	m14.AID	1
4	QN	0	10	935	6e-12	1	0.001	0.6	0.001	1e-05	motif-QN	CASSPGQsqntlYF	CASSPGQSQNTLYF	TRBV19	TRBJ2-4	CAAVNTGNYKYVF	m13.m564	1
4	QN	0	10	935	6e-12	1	0.001	0.6	0.001	1e-05	motif-QN	CASSPGQsqntlYF	CASSPGQSQNTLYF	TRBV3	TRBJ2-4	CALVEGSGYNKLTF	m13.m564	1
4	QN	0	10	935	6e-12	1	0.001	0.6	0.001	1e-05	motif-QN	CASSLTGGasqntlYF	CASSLTGGASQNTLYF	TRBV29	TRBJ2-4	CAGGNYKPTF	m24.m564	4
4	QN	0	10	935	6e-12	1	0.001	0.6	0.001	1e-05	motif-QN	CASGLgesqntlYF	CASGLGESQNTLYF	TRBV12-2+TRBV13-2	TRBJ2-4	CAASPPGTGSNRLTF	m17.m564	1
4	QN	0	10	935	6e-12	1	0.001	0.6	0.001	1e-05	motif-QN	CTcsaplgssqntlYF	CTCSAPLGSSQNTLYF	TRBV1	TRBJ2-4	CVLAHTGYQNFYF	m13.m564	6
4	QN	0	10	935	6e-12	1	0.001	0.6	0.001	1e-05	motif-QN	CASSRqsqntlYF	CASSRQSQNTLYF	TRBV15	TRBJ2-4	CAASTGGNNKLTF	m11.AID	1
4	QN	0	10	935	6e-12	1	0.001	0.6	0.001	1e-05	motif-QN	CASSRqsqntlYF	CASSRQSQNTLYF	TRBV15	TRBJ2-4	CAAANSGTYQRF	m36.AID	3
4	QN	0	10	935	6e-12	1	0.001	0.6	0.001	1e-05	motif-QN	CASSRqsqntlYF	CASSRQSQNTLYF	TRBV15	TRBJ2-4	CAAANSGTYQRI	m36.AID	1
4	QN	0	10	935	6e-12	1	0.001	0.6	0.001	1e-05	motif-QN	CASSQGQnnerLFF	CASSQGQNNERLFF	TRBV13-1	TRBJ1-4	CAIPSNTNKVVF	m36.AID	1
4	QN	0	10	935	6e-12	1	0.001	0.6	0.001	1e-05	motif-QN	CASSQGQnnerLFF	CASSQGQNNERLFF	TRBV13-1	TRBJ1-4	CAASRGGSNAKLTF	m36.AID	1
4	QN	0	10	935	6e-12	1	0.001	0.6	0.001	1e-05	motif-QN	CASSQGQnnerLFF	CASSQGQNNERLFF	TRBV13-1	TRBJ1-4	CAATITGNTGKLIF	m36.AID	6
4	QN	0	10	935	6e-12	1	0.001	0.6	0.001	1e-05	motif-QN	CASSQGQnnerLFF	CASSQGQNNERLFF	TRBV13-1	TRBJ1-4	CATDTNAYKVIF	m36.AID	1
4	QN	0	10	935	6e-12	1	0.001	0.6	0.001	1e-05	motif-QN	CASSQGQnnerLFF	CASSQGQNNERLFF	TRBV13-1	TRBJ1-4	CAATITGHTGKLIF	m36.AID	1
4	QN	0	10	935	6e-12	1	0.001	0.6	0.001	1e-05	motif-QN	CASSRGQnerLFF	CASSRGQNERLFF	TRBV12-1	TRBJ1-4	CAFLPGTGSNRLTF	m11.AID	1
4	QN	0	10	935	6e-12	1	0.001	0.6	0.001	1e-05	motif-QN	CASSRGQnerLFF	CASSRGQNERLFF	TRBV12-1	TRBJ1-4	CALASSGSWQLIF	m11.AID	1
4	QN	0	10	935	6e-12	1	0.001	0.6	0.001	1e-05	motif-QN	CASSQeswghqntlYF	CASSQESWGHQNTLYF	TRBV5	TRBJ2-4	CAVSFNTGNYKYVF	m13.m564	1
4	QN	0	10	935	6e-12	1	0.001	0.6	0.001	1e-05	motif-QN	CASSQeswghqntlYF	CASSQESWGHQNTLYF	TRBV5	TRBJ2-4	CAASELFNYAQGLTF	m13.m564	1
4	QN	0	10	935	6e-12	1	0.001	0.6	0.001	1e-05	motif-QN	CASSLrqsqntlYF	CASSLRQSQNTLYF	TRBV26	TRBJ2-4	CAAGASSGSWQLIF	m36.AID	1
4	QN	0	10	935	6e-12	1	0.001	0.6	0.001	1e-05	motif-QN	CASSLrqsqntlYF	CASSLRQSQNTLYF	TRBV26	TRBJ2-4	CAIPSNTNKVVF	m36.AID	1
4	QN	0	10	935	6e-12	1	0.001	0.6	0.001	1e-05	motif-QN	CASSPGQntlYF	CASSPGQNTLYF	TRBV12-1	TRBJ2-4	CALSITGNQGKLIF	m21.m564	1
4	QN	0	10	935	6e-12	1	0.001	0.6	0.001	1e-05	motif-QN	CASSPGLlqntlYF	CASSPGLLQNTLYF	TRBV3	TRBJ2-4	CAAEAESNNRIFF	m34.m564	1
4	QN	0	10	935	6e-12	1	0.001	0.6	0.001	1e-05	motif-QN	CASGdwgasqntlYF	CASGDWGASQNTLYF	TRBV12-2+TRBV13-2	TRBJ2-4	CALVNTGGLSGKLTF	m23.AID	1
4	QN	0	10	935	6e-12	1	0.001	0.6	0.001	1e-05	motif-QN	CASSRegfqntlYF	CASSREGFQNTLYF	TRBV12-1	TRBJ2-4	CAAYSGYNKLTF	m12.AID	1
4	QN	0	10	935	6e-12	1	0.001	0.6	0.001	1e-05	motif-QN	CASyksqntlYF	CASYKSQNTLYF	TRBV12-1	TRBJ2-4	CALGDPYGSSGNKLIF	m23.AID	1
4	QN	0	10	935	6e-12	1	0.001	0.6	0.001	1e-05	motif-QN	CTcsavsdsqntlYF	CTCSAVSDSQNTLYF	TRBV1	TRBJ2-4	CALSDSGGYKVVF	m24.m564	20
4	QN	0	10	935	6e-12	1	0.001	0.6	0.001	1e-05	motif-QN	CTcsavsdsqntlYF	CTCSAVSDSQNTLYF	TRBV1	TRBJ2-4	CAAITGSGGKLTL	m24.m564	1
4	QN	0	10	935	6e-12	1	0.001	0.6	0.001	1e-05	motif-QN	CTcsavsdsqntlYF	CTCSAVSDSQNTLYF	TRBV1	TRBJ2-4	CILRGANTGANTGKLTF	m24.m564	1
4	QN	0	10	935	6e-12	1	0.001	0.6	0.001	1e-05	motif-QN	CASSLaqnTGqlYF	CASSLAQNTGQLYF	TRBV16	TRBJ2-2	CALEQSNTNKVVF	m34.m564	1
4	QN	0	10	935	6e-12	1	0.001	0.6	0.001	1e-05	motif-QN	CASSfGLgasqntlYF	CASSFGLGASQNTLYF	TRBV16	TRBJ2-4	CAARRNSNNRIFF	m21.m564	5
4	QN	0	10	935	6e-12	1	0.001	0.6	0.001	1e-05	motif-QN	CASSfGLgasqntlYF	CASSFGLGASQNTLYF	TRBV16	TRBJ2-4	CAPSGTGSNRLTF	m21.m564	1
4	QN	0	10	935	6e-12	1	0.001	0.6	0.001	1e-05	motif-QN	CASSQDRqnnqapLF	CASSQDRQNNQAPLF	TRBV2	TRBJ1-5	CAARRGNNRLTL	m24.m564	1
4	QN	0	10	935	6e-12	1	0.001	0.6	0.001	1e-05	motif-QN	CASSLGLgaqnplYF	CASSLGLGAQNPLYF	TRBV3	TRBJ2-4	CAAEGSNYQLSW	m36.AID	1
4	QN	0	10	935	6e-12	1	0.001	0.6	0.001	1e-05	motif-QN	CASSYdsqntlYF	CASSYDSQNTLYF	TRBV10	TRBJ2-4	CAASRSNNRIFF	m17.m564	3
4	QN	0	10	935	6e-12	1	0.001	0.6	0.001	1e-05	motif-QN	CASSRTGGsqntlYF	CASSRTGGSQNTLYF	TRBV15	TRBJ2-4	CAMRPHNAGAKLTF	m23.AID	1
4	QN	0	10	935	6e-12	1	0.001	0.6	0.001	1e-05	motif-QN	CASSPGTtqntlYF	CASSPGTTQNTLYF	TRBV3	TRBJ2-4	CALSVWNSGGSNYKLTF	m13.m564	1
4	QN	0	10	935	6e-12	1	0.001	0.6	0.001	1e-05	motif-QN	CASSLGGdqntlYF	CASSLGGDQNTLYF	TRBV3	TRBJ2-4	CALSDRNSNNRIFF	m14.AID	1
4	QN	0	10	935	6e-12	1	0.001	0.6	0.001	1e-05	motif-QN	CASSPywgsqntlYF	CASSPYWGSQNTLYF	TRBV10	TRBJ2-4	CAANGGTGYQNFYF	m13.m564	1
4	QN	0	10	935	6e-12	1	0.001	0.6	0.001	1e-05	motif-QN	CASSPyrdqntlYF	CASSPYRDQNTLYF	TRBV12-1	TRBJ2-4	CAMRYSGGSNAKLTF	m13.m564	1
4	QN	0	10	935	6e-12	1	0.001	0.6	0.001	1e-05	motif-QN	CASSQgvqntlYF	CASSQGVQNTLYF	TRBV2	TRBJ2-4	CALANYNQGKLIF	m11.AID	1
4	QN	0	10	935	6e-12	1	0.001	0.6	0.001	1e-05	motif-QN	CASSLGTSqntlYF	CASSLGTSQNTLYF	TRBV3	TRBJ2-4	CAMRGNQGGSAKLIF	m21.m564	1
4	QN	0	10	935	6e-12	1	0.001	0.6	0.001	1e-05	motif-QN	CASSLGTSqntlYF	CASSLGTSQNTLYF	TRBV3	TRBJ2-4	CALDSNYQLIW	m21.m564	17
4	QN	0	10	935	6e-12	1	0.001	0.6	0.001	1e-05	motif-QN	CASSLGTSqntlYF	CASSLGTSQNTLYF	TRBV3	TRBJ2-4	CALGGLYVGDNSKLIW	m21.m564	1
4	QN	0	10	935	6e-12	1	0.001	0.6	0.001	1e-05	motif-QN	CASSLGTSqntlYF	CASSLGTSQNTLYF	TRBV3	TRBJ2-4	CAAQITGNTGKLIF	m21.m564	1
4	QN	0	10	935	6e-12	1	0.001	0.6	0.001	1e-05	motif-QN	CASSQDRGsqntlYF	CASSQDRGSQNTLYF	TRBV2	TRBJ2-4	CVLSSPNTGNYKYVF	m13.m564	3
4	QN	0	10	935	6e-12	1	0.001	0.6	0.001	1e-05	motif-QN	CASSQDRGsqntlYF	CASSQDRGSQNTLYF	TRBV2	TRBJ2-4	CAVREGSGSWQLIF	m13.m564	1
4	QN	0	10	935	6e-12	1	0.001	0.6	0.001	1e-05	motif-QN	CASGvpprlGQntlYF	CASGVPPRLGQNTLYF	TRBV12-2+TRBV13-2	TRBJ2-4	CAAMGYNQGKLIF	m23.AID	1
4	QN	0	10	935	6e-12	1	0.001	0.6	0.001	1e-05	motif-QN	CASSPQGwqntlYF	CASSPQGWQNTLYF	TRBV5	TRBJ2-4	CALGVPSNAYKVIF	m17.m564	1
4	QN	0	10	935	6e-12	1	0.001	0.6	0.001	1e-05	motif-QN	CASGeksqntlYF	CASGEKSQNTLYF	TRBV12-2+TRBV13-2	TRBJ2-4	CAVSNSGTYQRF	m13.m564	28
4	QN	0	10	935	6e-12	1	0.001	0.6	0.001	1e-05	motif-QN	CASGeksqntlYF	CASGEKSQNTLYF	TRBV12-2+TRBV13-2	TRBJ2-4	CILRVHNTGYQNFYF	m13.m564	1
4	QN	0	10	935	6e-12	1	0.001	0.6	0.001	1e-05	motif-QN	CASGeksqntlYF	CASGEKSQNTLYF	TRBV12-2+TRBV13-2	TRBJ2-4	CAASPGNTGKLIF	m13.m564	1
4	QN	0	10	935	6e-12	1	0.001	0.6	0.001	1e-05	motif-QN	CASGeksqntlYF	CASGEKSQNTLYF	TRBV13-2	TRBJ2-4	CAVSNSGTYQRF	m13.m564	2
4	QN	0	10	935	6e-12	1	0.001	0.6	0.001	1e-05	motif-QN	CASGeksqntlYF	CASGEKSQNTLYF	TRBV13-1	TRBJ2-4	CAASKQGGSAKLIF	m13.m564	1
4	QN	0	10	935	6e-12	1	0.001	0.6	0.001	1e-05	motif-QN	CASGeksqntlYF	CASGEKSQNTLYF	TRBV13-1	TRBJ2-4	CAVSNSGTYQRF	m13.m564	1
4	QN	0	10	935	6e-12	1	0.001	0.6	0.001	1e-05	motif-QN	CASSSpDRvqntlYF	CASSSPDRVQNTLYF	TRBV16	TRBJ2-4	CALSDPYQGGRALIF	m11.AID	3
4	QN	0	10	935	6e-12	1	0.001	0.6	0.001	1e-05	motif-QN	CASSLelggGQntlYF	CASSLELGGGQNTLYF	TRBV3	TRBJ2-4	CAVRDLTNTGKLTF	m11.AID	1
4	QN	0	10	935	6e-12	1	0.001	0.6	0.001	1e-05	motif-QN	CASSLrgSGqntlYF	CASSLRGSGQNTLYF	TRBV12-1	TRBJ2-4	CSAIYQGGRALIF	m36.AID	1
4	QN	0	10	935	6e-12	1	0.001	0.6	0.001	1e-05	motif-QN	CASSIygpsqntlYF	CASSIYGPSQNTLYF	TRBV19	TRBJ2-4	CAVSAFYGSSGNKLIF	m11.AID	2
4	QN	0	10	935	6e-12	1	0.001	0.6	0.001	1e-05	motif-QN	CASGepTGGaqntlYF	CASGEPTGGAQNTLYF	TRBV12-2+TRBV13-2	TRBJ2-4	CATDPGNTGKLIF	m21.m564	4
4	QN	0	10	935	6e-12	1	0.001	0.6	0.001	1e-05	motif-QN	CASGepTGGaqntlYF	CASGEPTGGAQNTLYF	TRBV13-2	TRBJ2-4	CATDPGNTGKLIF	m21.m564	1
4	QN	0	10	935	6e-12	1	0.001	0.6	0.001	1e-05	motif-QN	CASSQdeGQntlYF	CASSQDEGQNTLYF	TRBV2	TRBJ2-4	CALSDRGSSGNKLIF	m13.m564	2
4	QN	0	10	935	6e-12	1	0.001	0.6	0.001	1e-05	motif-QN	CASSQdGQntlYF	CASSQDGQNTLYF	TRBV2	TRBJ2-4	CAASWNSGGSNYKLTF	m23.AID	1
4	QN	0	10	935	6e-12	1	0.001	0.6	0.001	1e-05	motif-QN	CASSQdGQnsdYTF	CASSQDGQNSDYTF	TRBV2	TRBJ1-2	CAASRAGNTGKLIF	m12.AID	1
4	QN	0	10	935	6e-12	1	0.001	0.6	0.001	1e-05	motif-QN	CASSPpgerqntlYF	CASSPPGERQNTLYF	TRBV26	TRBJ2-4	CAMREGNMGYKLTF	m12.AID	1
4	QN	0	10	935	6e-12	1	0.001	0.6	0.001	1e-05	motif-QN	CASSPtqntlYF	CASSPTQNTLYF	TRBV10	TRBJ2-4	CALGDAMGYKLTF	m17.m564	1
4	QN	0	10	935	6e-12	1	0.001	0.6	0.001	1e-05	motif-QN	CASSRtGQGsqntlYF	CASSRTGQGSQNTLYF	TRBV12-1	TRBJ2-4	CVLGEYAQGLTF	m11.AID	1
4	QN	0	10	935	6e-12	1	0.001	0.6	0.001	1e-05	motif-QN	CASSglggGQntlYF	CASSGLGGGQNTLYF	TRBV13-3	TRBJ2-4	CALSASSGSWQLIF	m21.m564	1
4	QN	0	10	935	6e-12	1	0.001	0.6	0.001	1e-05	motif-QN	CASSglggGQntlYF	CASSGLGGGQNTLYF	TRBV13-3	TRBJ2-4	CSASSNYNQGKLIF	m21.m564	1
4	QN	0	10	935	6e-12	1	0.001	0.6	0.001	1e-05	motif-QN	CASSLGQntevFF	CASSLGQNTEVFF	TRBV16	TRBJ1-1	CAVGTGSGGKLTL	m11.AID	25
4	QN	0	10	935	6e-12	1	0.001	0.6	0.001	1e-05	motif-QN	CASSLGQntevFF	CASSLGQNTEVFF	TRBV16	TRBJ1-1	CALRSNYNVLYF	m11.AID	1
4	QN	0	10	935	6e-12	1	0.001	0.6	0.001	1e-05	motif-QN	CASSLGQntevFF	CASSLGQNTEVFF	TRBV16	TRBJ1-1	CALSDPYQGGRALIF	m11.AID	1
4	QN	0	10	935	6e-12	1	0.001	0.6	0.001	1e-05	motif-QN	CASSLGQntevFF	CASSLGQNTEVFF	TRBV16	TRBJ1-1	CALTPSNTNKVVF	m11.AID	1
4	QN	0	10	935	6e-12	1	0.001	0.6	0.001	1e-05	motif-QN	CASSLGQntevFF	CASSLGQNTEVFF	TRBV16	TRBJ1-1	CALEQGGRALIF	m11.AID	1
4	QN	0	10	935	6e-12	1	0.001	0.6	0.001	1e-05	motif-QN	CASSLGQntevFF	CASSLGQNTEVFF	TRBV16	TRBJ1-1	CAEGNYGSSGNKLIF	m11.AID	1
4	QN	0	10	935	6e-12	1	0.001	0.6	0.001	1e-05	motif-QN	CASSLGQntevFF	CASSLGQNTEVFF	TRBV16	TRBJ1-1	CALWALSGSFNKLTF	m34.m564	1
4	QN	0	10	935	6e-12	1	0.001	0.6	0.001	1e-05	motif-QN	CASSLGQntevFF	CASSLGQNTEVFF	TRBV16	TRBJ1-1	CAARRTGGYKVVF	m34.m564	2
4	QN	0	10	935	6e-12	1	0.001	0.6	0.001	1e-05	motif-QN	CASGddgsqntlYF	CASGDDGSQNTLYF	TRBV12-2+TRBV13-2	TRBJ2-4	CALSDGGGSNYKLTF	m17.m564	1
4	QN	0	10	935	6e-12	1	0.001	0.6	0.001	1e-05	motif-QN	CASGddgsqntlYF	CASGDDGSQNTLYF	TRBV12-2+TRBV13-2	TRBJ2-4	CAASALQGGRALIF	m17.m564	1
4	QN	0	10	935	6e-12	1	0.001	0.6	0.001	1e-05	motif-QN	CASGddgsqntlYF	CASGDDGSQNTLYF	TRBV12-2+TRBV13-2	TRBJ2-4	CAMSDPGGSNAKLTF	m17.m564	1
4	QN	0	10	935	6e-12	1	0.001	0.6	0.001	1e-05	motif-QN	CASGddgsqntlYF	CASGDDGSQNTLYF	TRBV12-2+TRBV13-2	TRBJ2-4	CVVGVLYGSSGNKLIF	m17.m564	1
4	QN	0	10	935	6e-12	1	0.001	0.6	0.001	1e-05	motif-QN	CASSDrrqnsdYTF	CASSDRRQNSDYTF	TRBV13-1	TRBJ1-2	CAAETGGYKVVF	m11.AID	1
4	QN	0	10	935	6e-12	1	0.001	0.6	0.001	1e-05	motif-QN	CASSmGLggiqntlYF	CASSMGLGGIQNTLYF	TRBV19	TRBJ2-4	CALSDYGSSGNKLIF	m12.AID	1
4	QN	0	10	935	6e-12	1	0.001	0.6	0.001	1e-05	motif-QN	CASSReqntevFF	CASSREQNTEVFF	TRBV17	TRBJ1-1	CAASRASNYQLIW	m13.m564	3
4	QN	0	10	935	6e-12	1	0.001	0.6	0.001	1e-05	motif-QN	CTcsaDRqnsdYTF	CTCSADRQNSDYTF	TRBV1	TRBJ1-2	CAVSATGGYKVVF	m17.m564	3
4	QN	0	10	935	6e-12	1	0.001	0.6	0.001	1e-05	motif-QN	CTcsaDRqnsdYTF	CTCSADRQNSDYTF	TRBV1	TRBJ1-2	CAVDLSSGSWQLIF	m17.m564	1
4	QN	0	10	935	6e-12	1	0.001	0.6	0.001	1e-05	motif-QN	CASSLTGasqntlYF	CASSLTGASQNTLYF	TRBV26	TRBJ2-4	CALTPTGNTGKLIF	m34.m564	4
4	QN	0	10	935	6e-12	1	0.001	0.6	0.001	1e-05	motif-QN	CASSLTGasqntlYF	CASSLTGASQNTLYF	TRBV26	TRBJ2-4	CALWEPPSYQGGRALIF	m34.m564	2
4	QN	0	10	935	6e-12	1	0.001	0.6	0.001	1e-05	motif-QN	CASSLTGasqntlYF	CASSLTGASQNTLYF	TRBV26	TRBJ2-4	CALWEPPPYQGGRALIF	m34.m564	1
4	QN	0	10	935	6e-12	1	0.001	0.6	0.001	1e-05	motif-QN	CASSLTGasqntlYF	CASSLTGASQNTLYF	TRBV26	TRBJ2-4	CALERDNTNKVVF	m34.m564	1
4	QN	0	10	935	6e-12	1	0.001	0.6	0.001	1e-05	motif-QN	CASSPGLggsqntlYF	CASSPGLGGSQNTLYF	TRBV12-1	TRBJ2-4	CAMERHMGYKLTF	m11.AID	2
4	QN	0	10	935	6e-12	1	0.001	0.6	0.001	1e-05	motif-QN	CASSLeGQntlYF	CASSLEGQNTLYF	TRBV15	TRBJ2-4	CAASTYANKMIF	m14.AID	2
4	QN	0	10	935	6e-12	1	0.001	0.6	0.001	1e-05	motif-QN	CASSLeGQntlYF	CASSLEGQNTLYF	TRBV16	TRBJ2-4	CAAADYSNNRLTL	m36.AID	1
4	QN	0	10	935	6e-12	1	0.001	0.6	0.001	1e-05	motif-QN	CASSLRGrqntlYF	CASSLRGRQNTLYF	TRBV12-1	TRBJ2-4	CALGLASSSFSKLVF	m34.m564	1
4	QN	0	10	935	6e-12	1	0.001	0.6	0.001	1e-05	motif-QN	CASSLRGrqntlYF	CASSLRGRQNTLYF	TRBV15	TRBJ2-4	CAASSNNNNAPRF	m34.m564	1
4	QN	0	10	935	6e-12	1	0.001	0.6	0.001	1e-05	motif-QN	CASSLsrqnynsplYF	CASSLSRQNYNSPLYF	TRBV29	TRBJ1-6	CAMRDTNAYKVIF	m23.AID	1
4	QN	0	10	935	6e-12	1	0.001	0.6	0.001	1e-05	motif-QN	CASGGGnqntlYF	CASGGGNQNTLYF	TRBV12-2+TRBV13-2	TRBJ2-4	CAVSAGSNNRIFF	m12.AID	29
4	QN	0	10	935	6e-12	1	0.001	0.6	0.001	1e-05	motif-QN	CASGGGnqntlYF	CASGGGNQNTLYF	TRBV12-2+TRBV13-2	TRBJ2-4	CAARRGSNAKLTF	m12.AID	1
4	QN	0	10	935	6e-12	1	0.001	0.6	0.001	1e-05	motif-QN	CASGdawsqntlYF	CASGDAWSQNTLYF	TRBV12-2+TRBV13-2	TRBJ2-4	CAVVEASSSFSKLVF	m36.AID	1
4	QN	0	10	935	6e-12	1	0.001	0.6	0.001	1e-05	motif-QN	CASSLfgGQntlYF	CASSLFGGQNTLYF	TRBV26	TRBJ2-4	CVLGDPWTNSAGNKLTF	m13.m564	5
4	QN	0	10	935	6e-12	1	0.001	0.6	0.001	1e-05	motif-QN	CASSLfgGQntlYF	CASSLFGGQNTLYF	TRBV26	TRBJ2-4	CALSLYGSSGNKLIF	m13.m564	6
4	QN	0	10	935	6e-12	1	0.001	0.6	0.001	1e-05	motif-QN	CASSLfgGQntlYF	CASSLFGGQNTLYF	TRBV26	TRBJ2-4	CAVTSGGNYKPTF	m13.m564	1
4	QN	0	10	935	6e-12	1	0.001	0.6	0.001	1e-05	motif-QN	CASSLfgGQntlYF	CASSLFGGQNTLYF	TRBV26	TRBJ2-4	CAAEAGGANTGKLTF	m13.m564	1
4	QN	0	10	935	6e-12	1	0.001	0.6	0.001	1e-05	motif-QN	CASamGQnfyaEQFF	CASAMGQNFYAEQFF	TRBV12-2+TRBV13-2	TRBJ2-1	CAHSTGSGGKLTL	m13.m564	5
4	QN	0	10	935	6e-12	1	0.001	0.6	0.001	1e-05	motif-QN	CASamGQnfyaEQFF	CASAMGQNFYAEQFF	TRBV12-2+TRBV13-2	TRBJ2-1	CAAKHTGNYKYVF	m13.m564	1
4	QN	0	10	935	6e-12	1	0.001	0.6	0.001	1e-05	motif-QN	CASamGQnfyaEQFF	CASAMGQNFYAEQFF	TRBV12-2+TRBV13-2	TRBJ2-1	CAMRDLQGGRALIF	m13.m564	1
4	QN	0	10	935	6e-12	1	0.001	0.6	0.001	1e-05	motif-QN	CASamGQnfyaEQFF	CASAMGQNFYAEQFF	TRBV13-2	TRBJ2-1	CAHSTGSGGKLTL	m13.m564	1
4	QN	0	10	935	6e-12	1	0.001	0.6	0.001	1e-05	motif-QN	CASSPrqsqntlYF	CASSPRQSQNTLYF	TRBV2	TRBJ2-4	CAASPNYNQGKLIF	m13.m564	1
4	QN	0	10	935	6e-12	1	0.001	0.6	0.001	1e-05	motif-QN	CAWSnGGasqntlYF	CAWSNGGASQNTLYF	TRBV31	TRBJ2-4	CAVSFSGGSNAKLTF	m14.AID	1
4	QN	0	10	935	6e-12	1	0.001	0.6	0.001	1e-05	motif-QN	CASGLGGasqntlYF	CASGLGGASQNTLYF	TRBV12-2+TRBV13-2	TRBJ2-4	CAMREGSNTNKVVF	m36.AID	1
4	QN	0	10	935	6e-12	1	0.001	0.6	0.001	1e-05	motif-QN	CAWSpGQntlYF	CAWSPGQNTLYF	TRBV31	TRBJ2-4	CAASLLRASLGKLQF	m23.AID	8
4	QN	0	10	935	6e-12	1	0.001	0.6	0.001	1e-05	motif-QN	CAWSpGQntlYF	CAWSPGQNTLYF	TRBV31	TRBJ2-4	CALGRIGGYKVVF	m23.AID	1
4	QN	0	10	935	6e-12	1	0.001	0.6	0.001	1e-05	motif-QN	CASSRlgGQntlYF	CASSRLGGQNTLYF	TRBV16	TRBJ2-4	CAASRTGGYKVVF	m14.AID	1
4	QN	0	10	935	6e-12	1	0.001	0.6	0.001	1e-05	motif-QN	CASSRlgGQntlYF	CASSRLGGQNTLYF	TRBV16	TRBJ2-4	CAVSDLLSGSFNKLTF	m14.AID	1
4	QN	0	10	935	6e-12	1	0.001	0.6	0.001	1e-05	motif-QN	CASSDanRGqntlYF	CASSDANRGQNTLYF	TRBV13-1	TRBJ2-4	CALSASSGSWQLIF	m34.m564	1
4	QN	0	10	935	6e-12	1	0.001	0.6	0.001	1e-05	motif-QN	CASSDanRGqntlYF	CASSDANRGQNTLYF	TRBV13-1	TRBJ2-4	CALSSGSWQLIF	m34.m564	1
4	QN	0	10	935	6e-12	1	0.001	0.6	0.001	1e-05	motif-QN	CASSDanRGqntlYF	CASSDANRGQNTLYF	TRBV13-1	TRBJ2-4	CAARASSSFSKLVF	m34.m564	1
4	QN	0	10	935	6e-12	1	0.001	0.6	0.001	1e-05	motif-QN	CASSDanRGqntlYF	CASSDANRGQNTLYF	TRBV13-1	TRBJ2-4	CAVIFTGGNNKLTF	m34.m564	22
4	QN	0	10	935	6e-12	1	0.001	0.6	0.001	1e-05	motif-QN	CASSDanRGqntlYF	CASSDANRGQNTLYF	TRBV13-1	TRBJ2-4	CAAGAPNYNVLYF	m34.m564	37
4	QN	0	10	935	6e-12	1	0.001	0.6	0.001	1e-05	motif-QN	CASSDanRGqntlYF	CASSDANRGQNTLYF	TRBV13-1	TRBJ2-4	CAGGNNKLTF	m34.m564	1
4	QN	0	10	935	6e-12	1	0.001	0.6	0.001	1e-05	motif-QN	CASSDanRGqntlYF	CASSDANRGQNTLYF	TRBV13-1	TRBJ2-4	CAVSMGDSGTYQRF	m34.m564	3
4	QN	0	10	935	6e-12	1	0.001	0.6	0.001	1e-05	motif-QN	CASSDanRGqntlYF	CASSDANRGQNTLYF	TRBV13-1	TRBJ2-4	CAAGAPNYKVLYF	m34.m564	1
4	QN	0	10	935	6e-12	1	0.001	0.6	0.001	1e-05	motif-QN	CASSDanRGqntlYF	CASSDANRGQNTLYF	TRBV13-1	TRBJ2-4	CAASATGGNNKLTF	m34.m564	1
4	QN	0	10	935	6e-12	1	0.001	0.6	0.001	1e-05	motif-QN	CASSDanRGqntlYF	CASSDANRGQNTLYF	TRBV13-1	TRBJ2-4	CALSGGNAPRF	m34.m564	1
4	QN	0	10	935	6e-12	1	0.001	0.6	0.001	1e-05	motif-QN	CASSDanRGqntlYF	CASSDANRGQNTLYF	TRBV13-1	TRBJ2-4	CVLSLTNSAGNKLTF	m34.m564	1
4	QN	0	10	935	6e-12	1	0.001	0.6	0.001	1e-05	motif-QN	CASSDanRGqntlYF	CASSDANRGQNTLYF	TRBV13-1	TRBJ2-4	CATLTTASLGKLQF	m34.m564	1
4	QN	0	10	935	6e-12	1	0.001	0.6	0.001	1e-05	motif-QN	CASSDanRGqntlYF	CASSDANRGQNTLYF	TRBV13-1	TRBJ2-4	CAAGAPKYNVLYF	m34.m564	1
4	QN	0	10	935	6e-12	1	0.001	0.6	0.001	1e-05	motif-QN	CASSPqyqntlYF	CASSPQYQNTLYF	TRBV5	TRBJ2-4	CAASTAGYQNFYF	m24.m564	2
4	QN	0	10	935	6e-12	1	0.001	0.6	0.001	1e-05	motif-QN	CASGdlgpsqntlYF	CASGDLGPSQNTLYF	TRBV12-2+TRBV13-2	TRBJ2-4	CAAYMDSNYQLIW	m24.m564	1
4	QN	0	10	935	6e-12	1	0.001	0.6	0.001	1e-05	motif-QN	CASSLlsqntlYF	CASSLLSQNTLYF	TRBV12-2	TRBJ2-4	CAVSPGANTGKLTF	m23.AID	1
4	QN	0	10	935	6e-12	1	0.001	0.6	0.001	1e-05	motif-QN	CASSQedwssqntlYF	CASSQEDWSSQNTLYF	TRBV2	TRBJ2-4	CAVRNYNQGKLIF	m14.AID	2
4	QN	0	10	935	6e-12	1	0.001	0.6	0.001	1e-05	motif-QN	CASSQedwssqntlYF	CASSQEDWSSQNTLYF	TRBV2	TRBJ2-4	CAVSGASGGNYKPTF	m14.AID	2
4	QN	0	10	935	6e-12	1	0.001	0.6	0.001	1e-05	motif-QN	CASSDGTGGgqntlYF	CASSDGTGGGQNTLYF	TRBV13-3	TRBJ2-4	CAIDRTGGYKVVF	m17.m564	2
4	QN	0	10	935	6e-12	1	0.001	0.6	0.001	1e-05	motif-QN	CASSawarqntlYF	CASSAWARQNTLYF	TRBV13-3	TRBJ2-4	CAIDPQTSGGNYKPTF	m21.m564	1
4	QN	0	10	935	6e-12	1	0.001	0.6	0.001	1e-05	motif-QN	CASSQtasqntlYF	CASSQTASQNTLYF	TRBV26	TRBJ2-4	CAVSAGNNRIFF	m14.AID	1
4	QN	0	10	935	6e-12	1	0.001	0.6	0.001	1e-05	motif-QN	CASSPywgpsqntlYF	CASSPYWGPSQNTLYF	TRBV2	TRBJ2-4	CALGDSNMGYKLTF	m13.m564	1
4	QN	0	10	935	6e-12	1	0.001	0.6	0.001	1e-05	motif-QN	CAWSlmgasqntlYF	CAWSLMGASQNTLYF	TRBV31	TRBJ2-4	CAAPSSFSKLVF	m11.AID	1
4	QN	0	10	935	6e-12	1	0.001	0.6	0.001	1e-05	motif-QN	CASSPSGkqnplnF	CASSPSGKQNPLNF	TRBV12-1	TRBJ2-4	CAVSLMNYNQGKLIF	m34.m564	1
4	QN	0	10	935	6e-12	1	0.001	0.6	0.001	1e-05	motif-QN	CASSfGTqntlYF	CASSFGTQNTLYF	TRBV15	TRBJ2-4	CAANAGAKLTF	m13.m564	1
4	QN	0	10	935	6e-12	1	0.001	0.6	0.001	1e-05	motif-QN	CASSfGTqntlYF	CASSFGTQNTLYF	TRBV15	TRBJ2-4	CALSGNQGKLIF	m13.m564	1
4	QN	0	10	935	6e-12	1	0.001	0.6	0.001	1e-05	motif-QN	CASSfGQnnsplYF	CASSFGQNNSPLYF	TRBV26	TRBJ1-6	CAASKNSGGSNAKLTF	m12.AID	1
4	QN	0	10	935	6e-12	1	0.001	0.6	0.001	1e-05	motif-QN	CASSRTSqntlYF	CASSRTSQNTLYF	TRBV16	TRBJ2-4	CALSGSNYQLIW	m13.m564	1
4	QN	0	10	935	6e-12	1	0.001	0.6	0.001	1e-05	motif-QN	CASSIrwgsqntlYF	CASSIRWGSQNTLYF	TRBV19	TRBJ2-4	CALSVASSSFSKLVF	m23.AID	1
4	QN	0	10	935	6e-12	1	0.001	0.6	0.001	1e-05	motif-QN	CASSfsqntlYF	CASSFSQNTLYF	TRBV3	TRBJ2-4	CVLSAISGGSNAKLTF	m14.AID	1
4	QN	0	10	935	6e-12	1	0.001	0.6	0.001	1e-05	motif-QN	CASSfsqntlYF	CASSFSQNTLYF	TRBV3	TRBJ2-4	CALRPRGSSGNKLIF	m11.AID	1
4	QN	0	10	935	6e-12	1	0.001	0.6	0.001	1e-05	motif-QN	CASSfsqntlYF	CASSFSQNTLYF	TRBV10	TRBJ2-4	CAASPSSSFSKLVF	m11.AID	3
4	QN	0	10	935	6e-12	1	0.001	0.6	0.001	1e-05	motif-QN	CASSfsqntlYF	CASSFSQNTLYF	TRBV3	TRBJ2-4	CAASGNNNAPRF	m11.AID	1
4	QN	0	10	935	6e-12	1	0.001	0.6	0.001	1e-05	motif-QN	CASSfsqntlYF	CASSFSQNTLYF	TRBV10	TRBJ2-4	CAASAPNTGYQNFYF	m11.AID	1
4	QN	0	10	935	6e-12	1	0.001	0.6	0.001	1e-05	motif-QN	CASSfsqntlYF	CASSFSQNTLYF	TRBV3	TRBJ2-4	CALRDNNNNAPRF	m12.AID	1
4	QN	0	10	935	6e-12	1	0.001	0.6	0.001	1e-05	motif-QN	CASSfsqntlYF	CASSFSQNTLYF	TRBV10	TRBJ2-4	CAVSATSSGQKLVF	m23.AID	1
4	QN	0	10	935	6e-12	1	0.001	0.6	0.001	1e-05	motif-QN	CASSfsqntlYF	CASSFSQNTLYF	TRBV29	TRBJ2-4	CAMRGAGGSNAKLTF	m21.m564	1
4	QN	0	10	935	6e-12	1	0.001	0.6	0.001	1e-05	motif-QN	CASSfsqntlYF	CASSFSQNTLYF	TRBV29	TRBJ2-4	CALSGAGNTGKLIF	m21.m564	1
4	QN	0	10	935	6e-12	1	0.001	0.6	0.001	1e-05	motif-QN	CAWSlRGvqntlYF	CAWSLRGVQNTLYF	TRBV31	TRBJ2-4	CVLSAGSNNRIFF	m24.m564	1
4	QN	0	10	935	6e-12	1	0.001	0.6	0.001	1e-05	motif-QN	CASSDisqntlYF	CASSDISQNTLYF	TRBV19	TRBJ2-4	CAVRDLTNTGKLTF	m11.AID	1
4	QN	0	10	935	6e-12	1	0.001	0.6	0.001	1e-05	motif-QN	CASGTSqntlYF	CASGTSQNTLYF	TRBV12-2+TRBV13-2	TRBJ2-4	CAARRGSALGRLHF	m21.m564	2
4	QN	0	10	935	6e-12	1	0.001	0.6	0.001	1e-05	motif-QN	CgAGdwgsqntlYF	CGAGDWGSQNTLYF	TRBV20	TRBJ2-4	CAASEGNSNNRIFF	m21.m564	3
4	QN	0	10	935	6e-12	1	0.001	0.6	0.001	1e-05	motif-QN	CgAGdwgsqntlYF	CGAGDWGSQNTLYF	TRBV20	TRBJ2-4	CAAESPFGGSNAKLTF	m21.m564	3
4	QN	0	10	935	6e-12	1	0.001	0.6	0.001	1e-05	motif-QN	CASSSGQntlYF	CASSSGQNTLYF	TRBV12-1	TRBJ2-4	CAARRTGNYKYVF	m36.AID	1
4	QN	0	10	935	6e-12	1	0.001	0.6	0.001	1e-05	motif-QN	CASSPsqntlYF	CASSPSQNTLYF	TRBV3	TRBJ2-4	CAAEPNVGDNSKLIW	m14.AID	1
4	QN	0	10	935	6e-12	1	0.001	0.6	0.001	1e-05	motif-QN	CASSPsqntlYF	CASSPSQNTLYF	TRBV3	TRBJ2-4	CAAKNYNQGKLIF	m14.AID	1
4	QN	0	10	935	6e-12	1	0.001	0.6	0.001	1e-05	motif-QN	CASSPsqntlYF	CASSPSQNTLYF	TRBV3	TRBJ2-4	CAASEGNNRIFF	m14.AID	1
4	QN	0	10	935	6e-12	1	0.001	0.6	0.001	1e-05	motif-QN	CASSPsqntlYF	CASSPSQNTLYF	TRBV10	TRBJ2-4	CAANTGANTGKLTF	m11.AID	1
4	QN	0	10	935	6e-12	1	0.001	0.6	0.001	1e-05	motif-QN	CASSPsqntlYF	CASSPSQNTLYF	TRBV10	TRBJ2-4	CAMRENNTNTGKLTF	m11.AID	1
4	QN	0	10	935	6e-12	1	0.001	0.6	0.001	1e-05	motif-QN	CASSPsqntlYF	CASSPSQNTLYF	TRBV10	TRBJ2-4	CAIETNTGKLTF	m11.AID	1
4	QN	0	10	935	6e-12	1	0.001	0.6	0.001	1e-05	motif-QN	CASSPsqntlYF	CASSPSQNTLYF	TRBV3	TRBJ2-4	CAASDQGGSAKLIF	m13.m564	1
4	QN	0	10	935	6e-12	1	0.001	0.6	0.001	1e-05	motif-QN	CASSPsqntlYF	CASSPSQNTLYF	TRBV3	TRBJ2-4	CAAEGSAGNKLTF	m34.m564	3
4	QN	0	10	935	6e-12	1	0.001	0.6	0.001	1e-05	motif-QN	CASSPsqntlYF	CASSPSQNTLYF	TRBV12-2+TRBV13-2	TRBJ2-4	CAASIQGGRALIF	m34.m564	1
4	QN	0	10	935	6e-12	1	0.001	0.6	0.001	1e-05	motif-QN	CgavQGaqntlYF	CGAVQGAQNTLYF	TRBV20	TRBJ2-4	CAADSGYNKLTF	m34.m564	1
4	QN	0	10	935	6e-12	1	0.001	0.6	0.001	1e-05	motif-QN	CASSPRGqntlYF	CASSPRGQNTLYF	TRBV3	TRBJ2-4	CAATGGNNKLTF	m23.AID	1
4	QN	0	10	935	6e-12	1	0.001	0.6	0.001	1e-05	motif-QN	CASSDvGQnyaeqcF	CASSDVGQNYAEQCF	TRBV13-1	TRBJ2-1	CAMRAITGNTGTLIF	m14.AID	1
4	QN	0	10	935	6e-12	1	0.001	0.6	0.001	1e-05	motif-QN	CASSPpwgsqntlYF	CASSPPWGSQNTLYF	TRBV2	TRBJ2-4	CILRGNTGYQNFYF	m21.m564	1
4	QN	0	10	935	6e-12	1	0.001	0.6	0.001	1e-05	motif-QN	CASSSwGGsqntlYF	CASSSWGGSQNTLYF	TRBV17	TRBJ2-4	CAIEVGANTGKLTF	m36.AID	1
4	QN	0	10	935	6e-12	1	0.001	0.6	0.001	1e-05	motif-QN	CASSPGQGwsqntlYF	CASSPGQGWSQNTLYF	TRBV13-3	TRBJ2-4	CALHVNTGNYKYVF	m11.AID	1
4	QN	0	10	935	6e-12	1	0.001	0.6	0.001	1e-05	motif-QN	CASSPGQGwsqntlYF	CASSPGQGWSQNTLYF	TRBV13-3	TRBJ2-4	CAAGNNNAPRF	m11.AID	1
4	QN	0	10	935	6e-12	1	0.001	0.6	0.001	1e-05	motif-QN	CTcSGdrasqntlYF	CTCSGDRASQNTLYF	TRBV1	TRBJ2-4	CAVSAGTQVVGQLTF	m23.AID	2
4	QN	0	10	935	6e-12	1	0.001	0.6	0.001	1e-05	motif-QN	CTcSGdrasqntlYF	CTCSGDRASQNTLYF	TRBV1	TRBJ2-4	CDMLSGSFNKLTF	m23.AID	3
4	QN	0	10	935	6e-12	1	0.001	0.6	0.001	1e-05	motif-QN	CTcSGdrasqntlYF	CTCSGDRASQNTLYF	TRBV1	TRBJ2-4	CALGESNYAQGLTF	m23.AID	1
4	QN	0	10	935	6e-12	1	0.001	0.6	0.001	1e-05	motif-QN	CTcSGdrasqntlYF	CTCSGDRASQNTLYF	TRBV1	TRBJ2-4	CAASKGPGTQVVGQLTF	m23.AID	1
4	QN	0	10	935	6e-12	1	0.001	0.6	0.001	1e-05	motif-QN	CTctppGQqntlYF	CTCTPPGQQNTLYF	TRBV1	TRBJ2-4	CAAEDYNVLYF	m21.m564	2
4	QN	0	10	935	6e-12	1	0.001	0.6	0.001	1e-05	motif-QN	CASGGLgdrqntlYF	CASGGLGDRQNTLYF	TRBV12-2+TRBV13-2	TRBJ2-4	CAVISGSFNKLTF	m23.AID	1
4	QN	0	10	935	6e-12	1	0.001	0.6	0.001	1e-05	motif-QN	CASSDvGQnyaEQFF	CASSDVGQNYAEQFF	TRBV13-1	TRBJ2-1	CAMREGASNTNKVVF	m14.AID	1
4	QN	0	10	935	6e-12	1	0.001	0.6	0.001	1e-05	motif-QN	CASSDvGQnyaEQFF	CASSDVGQNYAEQFF	TRBV13-1	TRBJ2-1	CAARRNSGTYQRF	m14.AID	1
4	QN	0	10	935	6e-12	1	0.001	0.6	0.001	1e-05	motif-QN	CAWSrTGkgqntlYF	CAWSRTGKGQNTLYF	TRBV31	TRBJ2-4	CAARAYQGGRALIF	m13.m564	3
4	QN	0	10	935	6e-12	1	0.001	0.6	0.001	1e-05	motif-QN	CASSLlGGsqntlYF	CASSLLGGSQNTLYF	TRBV19	TRBJ2-4	CAASAQNNAGAKLTF	m12.AID	1
4	QN	0	10	935	6e-12	1	0.001	0.6	0.001	1e-05	motif-QN	CASSQdwgssqntlYF	CASSQDWGSSQNTLYF	TRBV2	TRBJ2-4	CARNNYAQGLTF	m14.AID	14
4	QN	0	10	935	6e-12	1	0.001	0.6	0.001	1e-05	motif-QN	CASSQdwgssqntlYF	CASSQDWGSSQNTLYF	TRBV2	TRBJ2-4	CAIDQGGRALIF	m14.AID	1
4	QN	0	10	935	6e-12	1	0.001	0.6	0.001	1e-05	motif-QN	CASSQdwgssqntlYF	CASSQDWGSSQNTLYF	TRBV2	TRBJ2-4	CAASSSFSKLVF	m14.AID	1
4	QN	0	10	935	6e-12	1	0.001	0.6	0.001	1e-05	motif-QN	CASSaglgGQntlYF	CASSAGLGGQNTLYF	TRBV13-1	TRBJ2-4	CAASRTGANTGKLTF	m12.AID	2
4	QN	0	10	935	6e-12	1	0.001	0.6	0.001	1e-05	motif-QN	CTcsaegarqntlYF	CTCSAEGARQNTLYF	TRBV1	TRBJ2-4	CALRGYAQGLTF	m21.m564	1
4	QN	0	10	935	6e-12	1	0.001	0.6	0.001	1e-05	motif-QN	CASSLsisqntlYF	CASSLSISQNTLYF	TRBV19	TRBJ2-4	CAVSMRRGSALGRLHF	m11.AID	1
4	QN	0	10	935	6e-12	1	0.001	0.6	0.001	1e-05	motif-QN	CASSLsisqntlYF	CASSLSISQNTLYF	TRBV19	TRBJ2-4	CALLSGSFNKLTF	m11.AID	1
4	QN	0	10	935	6e-12	1	0.001	0.6	0.001	1e-05	motif-QN	CASSwGQntevFF	CASSWGQNTEVFF	TRBV16	TRBJ1-1	CAAANSGTYQRF	m11.AID	3
4	QN	0	10	935	6e-12	1	0.001	0.6	0.001	1e-05	motif-QN	CASGdSGaqnplYF	CASGDSGAQNPLYF	TRBV12-2+TRBV13-2	TRBJ2-4	CALWGHTGNYKYVF	m34.m564	1
4	QN	0	10	935	6e-12	1	0.001	0.6	0.001	1e-05	motif-QN	CASSSssqntlYF	CASSSSSQNTLYF	TRBV3	TRBJ2-4	CAADKGSNAKLTF	m17.m564	1
4	QN	0	10	935	6e-12	1	0.001	0.6	0.001	1e-05	motif-QN	CASSSssqntlYF	CASSSSSQNTLYF	TRBV3	TRBJ2-4	CAMREGSNTNKVVF	m17.m564	1
4	QN	0	10	935	6e-12	1	0.001	0.6	0.001	1e-05	motif-QN	CASGTGGqntlYF	CASGTGGQNTLYF	TRBV13-2	TRBJ2-4	CALGDTGNTGKLIF	m24.m564	1
4	QN	0	10	935	6e-12	1	0.001	0.6	0.001	1e-05	motif-QN	CASGTGGqntlYF	CASGTGGQNTLYF	TRBV12-2+TRBV13-2	TRBJ2-4	CATEQGGRALIF	m21.m564	2
4	QN	0	10	935	6e-12	1	0.001	0.6	0.001	1e-05	motif-QN	CASGTGGqntlYF	CASGTGGQNTLYF	TRBV12-2+TRBV13-2	TRBJ2-4	CALSDPNNRIFF	m21.m564	2
4	QN	0	10	935	6e-12	1	0.001	0.6	0.001	1e-05	motif-QN	CASGTGGqntlYF	CASGTGGQNTLYF	TRBV12-2+TRBV13-2	TRBJ2-4	CAVRSYGNEKITF	m21.m564	2
4	QN	0	10	935	6e-12	1	0.001	0.6	0.001	1e-05	motif-QN	CASSEAGsqntlYF	CASSEAGSQNTLYF	TRBV13-3	TRBJ2-4	CALGVNYGNEKITF	m11.AID	3
4	QN	0	10	935	6e-12	1	0.001	0.6	0.001	1e-05	motif-QN	CASSEAGsqntlYF	CASSEAGSQNTLYF	TRBV13-3	TRBJ2-4	CALSVRSSGNKLIF	m11.AID	1
4	QN	0	10	935	6e-12	1	0.001	0.6	0.001	1e-05	motif-QN	CASSLGQnsplYF	CASSLGQNSPLYF	TRBV3	TRBJ1-6	CALGTNTGNYKYVF	m11.AID	1
4	QN	0	10	935	6e-12	1	0.001	0.6	0.001	1e-05	motif-QN	CASeQGegqntlYF	CASEQGEGQNTLYF	TRBV12-2+TRBV13-2	TRBJ2-4	CAAVNNNAGAKLTF	m24.m564	1
4	QN	0	10	935	6e-12	1	0.001	0.6	0.001	1e-05	motif-QN	CASSmtnsqntlYF	CASSMTNSQNTLYF	TRBV19	TRBJ2-4	CALGDPGSWQLIF	m17.m564	1
4	QN	0	10	935	6e-12	1	0.001	0.6	0.001	1e-05	motif-QN	CASSPRGrqntlYF	CASSPRGRQNTLYF	TRBV15	TRBJ2-4	CAAARGSALGRLHF	m17.m564	1
4	QN	0	10	935	6e-12	1	0.001	0.6	0.001	1e-05	motif-QN	CASStpGQntevFF	CASSTPGQNTEVFF	TRBV2	TRBJ1-1	CAASASSGSWQLIF	m12.AID	1
4	QN	0	10	935	6e-12	1	0.001	0.6	0.001	1e-05	motif-QN	CASRGgsqntlYF	CASRGGSQNTLYF	TRBV15	TRBJ2-4	CALGDEGTGSNRLTF	m17.m564	1
4	QN	0	10	935	6e-12	1	0.001	0.6	0.001	1e-05	motif-QN	CgarvGQnqapLF	CGARVGQNQAPLF	TRBV20	TRBJ1-5	CAVSRSNYNVLYF	m14.AID	1
4	QN	0	10	935	6e-12	1	0.001	0.6	0.001	1e-05	motif-QN	CASSLdlgasqntlYF	CASSLDLGASQNTLYF	TRBV16	TRBJ2-4	CALSDLGNYAQGLTF	m23.AID	1
4	QN	0	10	935	6e-12	1	0.001	0.6	0.001	1e-05	motif-QN	CASrassqntlYF	CASRASSQNTLYF	TRBV3	TRBJ2-4	CAASPSNMGYKLTF	m36.AID	1
4	QN	0	10	935	6e-12	1	0.001	0.6	0.001	1e-05	motif-QN	CASSQdsqntlYF	CASSQDSQNTLYF	TRBV5	TRBJ2-4	CVLNNYAQGLTF	m17.m564	1
4	QN	0	10	935	6e-12	1	0.001	0.6	0.001	1e-05	motif-QN	CASSwGQnsdYTF	CASSWGQNSDYTF	TRBV10	TRBJ1-2	CAAKGMSNYNVLYF	m23.AID	2
4	QN	0	10	935	6e-12	1	0.001	0.6	0.001	1e-05	motif-QN	CASSwGQnsdYTF	CASSWGQNSDYTF	TRBV10	TRBJ1-2	CAASGGSFNKLTF	m23.AID	3
4	QN	0	10	935	6e-12	1	0.001	0.6	0.001	1e-05	motif-QN	CASSPqrdqntlYF	CASSPQRDQNTLYF	TRBV10	TRBJ2-4	CALGSPNNRIFF	m14.AID	2
4	QN	0	10	935	6e-12	1	0.001	0.6	0.001	1e-05	motif-QN	CASGGLggsqntlYF	CASGGLGGSQNTLYF	TRBV12-2+TRBV13-2	TRBJ2-4	CAMRDYGTGGYKVVF	m17.m564	1
4	QN	0	10	935	6e-12	1	0.001	0.6	0.001	1e-05	motif-QN	CASGGLggsqntlYF	CASGGLGGSQNTLYF	TRBV12-2+TRBV13-2	TRBJ2-4	CALRDMGYKLTF	m23.AID	1
4	QN	0	10	935	6e-12	1	0.001	0.6	0.001	1e-05	motif-QN	CASSQaGLsqntlYF	CASSQAGLSQNTLYF	TRBV2	TRBJ2-4	CAAGASSSFSKLVF	m11.AID	2
4	QN	0	10	935	6e-12	1	0.001	0.6	0.001	1e-05	motif-QN	CASrdwsqntlYF	CASRDWSQNTLYF	TRBV3	TRBJ2-4	CALSGLPYNRIFF	m24.m564	1
4	QN	0	10	935	6e-12	1	0.001	0.6	0.001	1e-05	motif-QN	CASSgRGsqntlYF	CASSGRGSQNTLYF	TRBV13-1	TRBJ2-4	CALRGANYGNEKITF	m13.m564	1
4	QN	0	10	935	6e-12	1	0.001	0.6	0.001	1e-05	motif-QN	CASSLGGarqntlYF	CASSLGGARQNTLYF	TRBV12-1	TRBJ2-4	CAVRNYGSSGNKRIF	m14.AID	1
4	QN	0	10	935	6e-12	1	0.001	0.6	0.001	1e-05	motif-QN	CASSLTGGgqntlYF	CASSLTGGGQNTLYF	TRBV3	TRBJ2-4	CAVSATGSGGKLTL	m23.AID	22
4	QN	0	10	935	6e-12	1	0.001	0.6	0.001	1e-05	motif-QN	CASSLTGGgqntlYF	CASSLTGGGQNTLYF	TRBV3	TRBJ2-4	CAASAGTGNTGKLIF	m23.AID	1
4	QN	0	10	935	6e-12	1	0.001	0.6	0.001	1e-05	motif-QN	CASSLTGGgqntlYF	CASSLTGGGQNTLYF	TRBV3	TRBJ2-4	CVLSVTGSGGKLTL	m23.AID	2
4	QN	0	10	935	6e-12	1	0.001	0.6	0.001	1e-05	motif-QN	CASSLTGGgqntlYF	CASSLTGGGQNTLYF	TRBV3	TRBJ2-4	CAVISATSSGQKLVF	m23.AID	1
4	QN	0	10	935	6e-12	1	0.001	0.6	0.001	1e-05	motif-QN	CASSLTGGgqntlYF	CASSLTGGGQNTLYF	TRBV3	TRBJ2-4	CAASRNNTNTGKLTF	m23.AID	1
4	QN	0	10	935	6e-12	1	0.001	0.6	0.001	1e-05	motif-QN	CASSLTGGgqntlYF	CASSLTGGGQNTLYF	TRBV3	TRBJ2-4	CAVSATGSGGKLSF	m23.AID	1
4	QN	0	10	935	6e-12	1	0.001	0.6	0.001	1e-05	motif-QN	CASSLTGGgqntlYF	CASSLTGGGQNTLYF	TRBV3	TRBJ2-4	CAALPGTGSNRLTF	m23.AID	1
4	QN	0	10	935	6e-12	1	0.001	0.6	0.001	1e-05	motif-QN	CASSLTGGgqntlYF	CASSLTGGGQNTLYF	TRBV3	TRBJ2-4	CAASERQGGRALIF	m23.AID	1
4	QN	0	10	935	6e-12	1	0.001	0.6	0.001	1e-05	motif-QN	CASSLTGGgqntlYF	CASSLTGGGQNTLYF	TRBV3	TRBJ2-4	CAIDRPGTGSNRLTF	m23.AID	1
4	QN	0	10	935	6e-12	1	0.001	0.6	0.001	1e-05	motif-QN	CASTpGQnqntlYF	CASTPGQNQNTLYF	TRBV3	TRBJ2-4	CAVRNSNYQLIW	m36.AID	1
4	QN	0	10	935	6e-12	1	0.001	0.6	0.001	1e-05	motif-QN	CTcsaeGQGqntlYF	CTCSAEGQGQNTLYF	TRBV1	TRBJ2-4	CAARRNSNNRIFF	m23.AID	2
4	QN	0	10	935	6e-12	1	0.001	0.6	0.001	1e-05	motif-QN	CTcsaeGQGqntlYF	CTCSAEGQGQNTLYF	TRBV1	TRBJ2-4	CAVSSSSFSKLVF	m23.AID	1
4	QN	0	10	935	6e-12	1	0.001	0.6	0.001	1e-05	motif-QN	CAWSpGQntevFF	CAWSPGQNTEVFF	TRBV31	TRBJ1-1	CAVSASSSFSKLVF	m23.AID	3
4	QN	0	10	935	6e-12	1	0.001	0.6	0.001	1e-05	motif-QN	CAWSpGQntevFF	CAWSPGQNTEVFF	TRBV31	TRBJ1-1	CAANYGSSGNKLIF	m23.AID	1
4	QN	0	10	935	6e-12	1	0.001	0.6	0.001	1e-05	motif-QN	CAWSpGQntevFF	CAWSPGQNTEVFF	TRBV31	TRBJ1-1	CAVIASSSFSKLVF	m23.AID	1
4	QN	0	10	935	6e-12	1	0.001	0.6	0.001	1e-05	motif-QN	CAWSpGQntevFF	CAWSPGQNTEVFF	TRBV31	TRBJ1-1	CAVRGNMGYKLTF	m23.AID	1
4	QN	0	10	935	6e-12	1	0.001	0.6	0.001	1e-05	motif-QN	CTcsqrTGqntgqlYF	CTCSQRTGQNTGQLYF	TRBV1	TRBJ2-2	CALNRIFF	m36.AID	4
4	QN	0	10	935	6e-12	1	0.001	0.6	0.001	1e-05	motif-QN	CASSReTSqntlYF	CASSRETSQNTLYF	TRBV17	TRBJ2-4	CAASRSNNRIFF	m36.AID	2
4	QN	0	10	935	6e-12	1	0.001	0.6	0.001	1e-05	motif-QN	CAWSlssqntlYF	CAWSLSSQNTLYF	TRBV31	TRBJ2-4	CAVSATSSGQKLVF	m21.m564	1
4	QN	0	10	935	6e-12	1	0.001	0.6	0.001	1e-05	motif-QN	CAWSlssqntlYF	CAWSLSSQNTLYF	TRBV31	TRBJ2-4	CAASMLDYANKMIF	m21.m564	1
4	QN	0	10	935	6e-12	1	0.001	0.6	0.001	1e-05	motif-QN	CTcsadpsqntlYF	CTCSADPSQNTLYF	TRBV1	TRBJ2-4	CAVSMGETSGGNYKPTF	m13.m564	1
4	QN	0	10	935	6e-12	1	0.001	0.6	0.001	1e-05	motif-QN	CASSIpgggGQntlYF	CASSIPGGGGQNTLYF	TRBV19	TRBJ2-4	CAMANSAGNKLTF	m23.AID	1
4	QN	0	10	935	6e-12	1	0.001	0.6	0.001	1e-05	motif-QN	CASSLrTGGqntlYF	CASSLRTGGQNTLYF	TRBV26	TRBJ2-4	CALGERGSALGRLHF	m12.AID	1
4	QN	0	10	935	6e-12	1	0.001	0.6	0.001	1e-05	motif-QN	CgardvGRqntlYF	CGARDVGRQNTLYF	TRBV20	TRBJ2-4	CAGSNYNVLYF	m11.AID	1
4	QN	0	10	935	6e-12	1	0.001	0.6	0.001	1e-05	motif-QN	CASSPSGnqntlYF	CASSPSGNQNTLYF	TRBV12-1	TRBJ2-4	CAVSLMNYNQGKLIF	m34.m564	5
4	QN	0	10	935	6e-12	1	0.001	0.6	0.001	1e-05	motif-QN	CASSPSGnqntlYF	CASSPSGNQNTLYF	TRBV12-1	TRBJ2-4	CAASMAAGGSNAKLTF	m34.m564	1
4	QN	0	10	935	6e-12	1	0.001	0.6	0.001	1e-05	motif-QN	CASSPSGnqntlYF	CASSPSGNQNTLYF	TRBV12-1	TRBJ2-4	CAVSMGDSGTYQRI	m34.m564	1
4	QN	0	10	935	6e-12	1	0.001	0.6	0.001	1e-05	motif-QN	CASSPSGnqntlYF	CASSPSGNQNTLYF	TRBV12-1	TRBJ2-4	CAVSLMNYNQGKLII	m34.m564	1
4	QN	0	10	935	6e-12	1	0.001	0.6	0.001	1e-05	motif-QN	CASSQdlGQGqntlYF	CASSQDLGQGQNTLYF	TRBV5	TRBJ2-4	CAMREGHSNNRLTL	m11.AID	1
4	QN	0	10	935	6e-12	1	0.001	0.6	0.001	1e-05	motif-QN	CASSRrqntevFF	CASSRRQNTEVFF	TRBV12-1	TRBJ1-1	CAADQGGRALIF	m13.m564	1
4	QN	0	10	935	6e-12	1	0.001	0.6	0.001	1e-05	motif-QN	CASSRrqntevFF	CASSRRQNTEVFF	TRBV3	TRBJ1-1	CAASMRSNNRIFF	m34.m564	4
4	QN	0	10	935	6e-12	1	0.001	0.6	0.001	1e-05	motif-QN	CASSQegGQntlYF	CASSQEGGQNTLYF	TRBV2	TRBJ2-4	CILTGGNNKLTF	m14.AID	1
4	QN	0	10	935	6e-12	1	0.001	0.6	0.001	1e-05	motif-QN	CASSQegGQntlYF	CASSQEGGQNTLYF	TRBV2	TRBJ2-4	CAASNMDYKLTF	m14.AID	1
4	QN	0	10	935	6e-12	1	0.001	0.6	0.001	1e-05	motif-QN	CASSQegGQntlYF	CASSQEGGQNTLYF	TRBV2	TRBJ2-4	CAVIATSSGQKLVF	m14.AID	1
4	QN	0	10	935	6e-12	1	0.001	0.6	0.001	1e-05	motif-QN	CASSfgsqntlYF	CASSFGSQNTLYF	TRBV3	TRBJ2-4	CALSVDYANKMIF	m36.AID	3
4	QN	0	10	935	6e-12	1	0.001	0.6	0.001	1e-05	motif-QN	CTcsadrRGqntlYF	CTCSADRRGQNTLYF	TRBV1	TRBJ2-4	CALRTGYQNFYF	m24.m564	1
4	QN	0	10	935	6e-12	1	0.001	0.6	0.001	1e-05	motif-QN	CAWSRGqnerLFF	CAWSRGQNERLFF	TRBV31	TRBJ1-4	CAAEALSNYNVLYF	m12.AID	1
4	QN	0	10	935	6e-12	1	0.001	0.6	0.001	1e-05	motif-QN	CASGdaGQntlYF	CASGDAGQNTLYF	TRBV12-2+TRBV13-2	TRBJ2-4	CAAIAGNTGKLIF	m13.m564	1
4	QN	0	10	935	6e-12	1	0.001	0.6	0.001	1e-05	motif-QN	CASGdaGQntlYF	CASGDAGQNTLYF	TRBV12-2+TRBV13-2	TRBJ2-4	CALVDSTGANTGKLTF	m13.m564	1
4	QN	0	10	935	6e-12	1	0.001	0.6	0.001	1e-05	motif-QN	CASSQpghqntlYF	CASSQPGHQNTLYF	TRBV2	TRBJ2-4	CALRPQGTGSKLSF	m11.AID	1
4	QN	0	10	935	6e-12	1	0.001	0.6	0.001	1e-05	motif-QN	CTcsakgalqntlYF	CTCSAKGALQNTLYF	TRBV1	TRBJ2-4	CAALIASSSFSKLVF	m17.m564	5
4	QN	0	10	935	6e-12	1	0.001	0.6	0.001	1e-05	motif-QN	CASSLgggGQntlYF	CASSLGGGGQNTLYF	TRBV3	TRBJ2-4	CAADINSAGNKLTF	m11.AID	1
4	QN	0	10	935	6e-12	1	0.001	0.6	0.001	1e-05	motif-QN	CASSLRGqntlYF	CASSLRGQNTLYF	TRBV3	TRBJ2-4	CALSDQTSGGNYKPTF	m14.AID	1
4	QN	0	10	935	6e-12	1	0.001	0.6	0.001	1e-05	motif-QN	CASSLRGqntlYF	CASSLRGQNTLYF	TRBV3	TRBJ2-4	CAASENTNKVVF	m11.AID	1
4	QN	0	10	935	6e-12	1	0.001	0.6	0.001	1e-05	motif-QN	CASGGTnqntlYF	CASGGTNQNTLYF	TRBV12-2+TRBV13-2	TRBJ2-4	CAPRNSNNRIFF	m13.m564	1
4	QN	0	10	935	6e-12	1	0.001	0.6	0.001	1e-05	motif-QN	CASShtasqntlYF	CASSHTASQNTLYF	TRBV19	TRBJ2-4	CAVENNNAPRF	m21.m564	1
4	QN	0	10	935	6e-12	1	0.001	0.6	0.001	1e-05	motif-QN	CASrTSqntlYF	CASRTSQNTLYF	TRBV16	TRBJ2-4	CAMEQGSNAKLTF	m36.AID	1
4	QN	0	10	935	6e-12	1	0.001	0.6	0.001	1e-05	motif-QN	CASSQDRtqntlYF	CASSQDRTQNTLYF	TRBV5	TRBJ2-4	CALSSSNTNKVVF	m11.AID	1
4	QN	0	10	935	6e-12	1	0.001	0.6	0.001	1e-05	motif-QN	CASSQDRtqntlYF	CASSQDRTQNTLYF	TRBV5	TRBJ2-4	CAARPGYQNFYF	m11.AID	1
4	QN	0	10	935	6e-12	1	0.001	0.6	0.001	1e-05	motif-QN	CSssrTGGesqntlYF	CSSSRTGGESQNTLYF	TRBV23	TRBJ2-4	CATNTGYQNFYF	m13.m564	1
4	QN	0	10	935	6e-12	1	0.001	0.6	0.001	1e-05	motif-QN	CASSfGQnerLFF	CASSFGQNERLFF	TRBV15	TRBJ1-4	CALGSSGNKLIF	m36.AID	2
4	QN	0	10	935	6e-12	1	0.001	0.6	0.001	1e-05	motif-QN	CASSfGQnerLFF	CASSFGQNERLFF	TRBV15	TRBJ1-4	CAASGTNTGKLTF	m36.AID	2
4	QN	0	10	935	6e-12	1	0.001	0.6	0.001	1e-05	motif-QN	CASSQTGGqntlYF	CASSQTGGQNTLYF	TRBV5	TRBJ2-4	CALGDPSGSWQLIF	m36.AID	1
4	QN	0	10	935	6e-12	1	0.001	0.6	0.001	1e-05	motif-QN	CASSmgqnTGqlYF	CASSMGQNTGQLYF	TRBV16	TRBJ2-2	CAAKRTGGYKVVF	m23.AID	2
4	QN	0	10	935	6e-12	1	0.001	0.6	0.001	1e-05	motif-QN	CASSLeqnerLFF	CASSLEQNERLFF	TRBV16	TRBJ1-4	CAASATGNTGKLIF	m21.m564	1
4	QN	0	10	935	6e-12	1	0.001	0.6	0.001	1e-05	motif-QN	CASSSGQntevFF	CASSSGQNTEVFF	TRBV10	TRBJ1-1	CAASMNTNTGKLTF	m13.m564	1
4	QN	0	10	935	6e-12	1	0.001	0.6	0.001	1e-05	motif-QN	CASSSGQntevFF	CASSSGQNTEVFF	TRBV10	TRBJ1-1	CALSEPPSSGSWQLIF	m13.m564	1
4	QN	0	10	935	6e-12	1	0.001	0.6	0.001	1e-05	motif-QN	CASSSGQntevFF	CASSSGQNTEVFF	TRBV10	TRBJ1-1	CAAEGNEKITF	m23.AID	1
4	QN	0	10	935	6e-12	1	0.001	0.6	0.001	1e-05	motif-QN	CASSSGQntevFF	CASSSGQNTEVFF	TRBV10	TRBJ1-1	CAASGGSNYKLTF	m23.AID	1
4	QN	0	10	935	6e-12	1	0.001	0.6	0.001	1e-05	motif-QN	CASGaqdsqntlYF	CASGAQDSQNTLYF	TRBV12-2+TRBV13-2	TRBJ2-4	CVLGTGGYKVVF	m23.AID	1
4	QN	0	10	935	6e-12	1	0.001	0.6	0.001	1e-05	motif-QN	CASSRQGaqntlYF	CASSRQGAQNTLYF	TRBV12-1	TRBJ2-4	CAAVNNAGAKLTF	m13.m564	2
4	QN	0	10	935	6e-12	1	0.001	0.6	0.001	1e-05	motif-QN	CASSRQGaqntlYF	CASSRQGAQNTLYF	TRBV12-1	TRBJ2-4	CALGDATNAYKVIF	m13.m564	1
4	QN	0	10	935	6e-12	1	0.001	0.6	0.001	1e-05	motif-QN	CASSQdGQnnerLFF	CASSQDGQNNERLFF	TRBV2	TRBJ1-4	CATEPNSNNRIFF	m13.m564	5
4	QN	0	10	935	6e-12	1	0.001	0.6	0.001	1e-05	motif-QN	CASShvqnqdpkfL	CASSHVQNQDPKFL	TRBV2	TRBJ2-5	CALSANSAGNKLTF	m34.m564	1
4	QN	0	10	935	6e-12	1	0.001	0.6	0.001	1e-05	motif-QN	CASSQeGTnqntlYF	CASSQEGTNQNTLYF	TRBV2	TRBJ2-4	CALEQGGSAKLIF	m13.m564	1
4	QN	0	10	935	6e-12	1	0.001	0.6	0.001	1e-05	motif-QN	CASSSqqntevFF	CASSSQQNTEVFF	TRBV17	TRBJ1-1	CALSGTSNTNKVVF	m11.AID	1
4	QN	0	10	935	6e-12	1	0.001	0.6	0.001	1e-05	motif-QN	CASGDRsqntlYF	CASGDRSQNTLYF	TRBV12-2+TRBV13-2	TRBJ2-4	CAVDTGGLSGKLTF	m23.AID	1
4	QN	0	10	935	6e-12	1	0.001	0.6	0.001	1e-05	motif-QN	CASGDRsqntlYF	CASGDRSQNTLYF	TRBV12-2+TRBV13-2	TRBJ2-4	CAASISGTYQRF	m23.AID	2
4	QN	0	10	935	6e-12	1	0.001	0.6	0.001	1e-05	motif-QN	CASSIsqntlYF	CASSISQNTLYF	TRBV16	TRBJ2-4	CAAGSSSNTNKVVF	m11.AID	1
4	QN	0	10	935	6e-12	1	0.001	0.6	0.001	1e-05	motif-QN	CASSIsqntlYF	CASSISQNTLYF	TRBV16	TRBJ2-4	CAVSLNTGNYKYVF	m11.AID	1
4	QN	0	10	935	6e-12	1	0.001	0.6	0.001	1e-05	motif-QN	CASSSeGQntlYF	CASSSEGQNTLYF	TRBV3	TRBJ2-4	CAVAITGNTGKLIF	m23.AID	1
4	QN	0	10	935	6e-12	1	0.001	0.6	0.001	1e-05	motif-QN	CASSfGQGqntlYF	CASSFGQGQNTLYF	TRBV3	TRBJ2-4	CAATYQGGRALIF	m17.m564	1
4	QN	0	10	935	6e-12	1	0.001	0.6	0.001	1e-05	motif-QN	CASSfGQGqntlYF	CASSFGQGQNTLYF	TRBV3	TRBJ2-4	CAMEQGGRALIF	m17.m564	16
4	QN	0	10	935	6e-12	1	0.001	0.6	0.001	1e-05	motif-QN	CASSfGQGqntlYF	CASSFGQGQNTLYF	TRBV3	TRBJ2-4	CAVRAATGGNNKLTF	m17.m564	1
4	QN	0	10	935	6e-12	1	0.001	0.6	0.001	1e-05	motif-QN	CASSfGQGqntlYF	CASSFGQGQNTLYF	TRBV3	TRBJ2-4	CASGTGNTGKLIF	m17.m564	1
4	QN	0	10	935	6e-12	1	0.001	0.6	0.001	1e-05	motif-QN	CASSfGQGqntlYF	CASSFGQGQNTLYF	TRBV3	TRBJ2-4	CALPNSGGSNYKLTF	m17.m564	1
4	QN	0	10	935	6e-12	1	0.001	0.6	0.001	1e-05	motif-QN	CAcTGGagqntlYF	CACTGGAGQNTLYF	TRBV31	TRBJ2-4	CAASGDSNYQLIW	m21.m564	3
4	QN	0	10	935	6e-12	1	0.001	0.6	0.001	1e-05	motif-QN	CASSVGQntlYF	CASSVGQNTLYF	TRBV16	TRBJ2-4	CAPYNNNAPRF	m34.m564	1
4	QN	0	10	935	6e-12	1	0.001	0.6	0.001	1e-05	motif-QN	CAWSppTGGqntlYF	CAWSPPTGGQNTLYF	TRBV31	TRBJ2-4	CALSGVDYANKMIF	m14.AID	1
4	QN	0	10	935	6e-12	1	0.001	0.6	0.001	1e-05	motif-QN	CAWSppTGGqntlYF	CAWSPPTGGQNTLYF	TRBV31	TRBJ2-4	CALWEPHYGSSGNKLIF	m14.AID	1
4	QN	0	10	935	6e-12	1	0.001	0.6	0.001	1e-05	motif-QN	CASSLgfsqntlYF	CASSLGFSQNTLYF	TRBV3	TRBJ2-4	CALSDRNTGNYKYVF	m12.AID	1
4	QN	0	10	935	6e-12	1	0.001	0.6	0.001	1e-05	motif-QN	CASSLvgssqntlYF	CASSLVGSSQNTLYF	TRBV2	TRBJ2-4	CALSETGANTGKLTF	m36.AID	1
4	QN	0	10	935	6e-12	1	0.001	0.6	0.001	1e-05	motif-QN	CASSSsqntlYF	CASSSSQNTLYF	TRBV3	TRBJ2-4	CAASGRTGNTGKLIF	m24.m564	1
4	QN	0	10	935	6e-12	1	0.001	0.6	0.001	1e-05	motif-QN	CASSSsqntlYF	CASSSSQNTLYF	TRBV16	TRBJ2-4	CAAGDTNTGKLTF	m24.m564	1
4	QN	0	10	935	6e-12	1	0.001	0.6	0.001	1e-05	motif-QN	CASSSsqntlYF	CASSSSQNTLYF	TRBV3	TRBJ2-4	CAAPGGSNAKLTF	m34.m564	1
4	QN	0	10	935	6e-12	1	0.001	0.6	0.001	1e-05	motif-QN	CASSDvsqntlYF	CASSDVSQNTLYF	TRBV13-3	TRBJ2-4	CAAEDTGNYKYVF	m17.m564	1
4	QN	0	10	935	6e-12	1	0.001	0.6	0.001	1e-05	motif-QN	CASSPTGGagqntlYF	CASSPTGGAGQNTLYF	TRBV5	TRBJ2-4	CVLAVGAGNTGKLIF	m11.AID	1
4	QN	0	10	935	6e-12	1	0.001	0.6	0.001	1e-05	motif-QN	CASSDGGggsqntlYF	CASSDGGGGSQNTLYF	TRBV13-1	TRBJ2-4	CAAETGGYKVVF	m14.AID	1
4	QN	0	10	935	6e-12	1	0.001	0.6	0.001	1e-05	motif-QN	CAWSpdwGQntlYF	CAWSPDWGQNTLYF	TRBV31	TRBJ2-4	CALSDPPNTGANTGKLTF	m34.m564	1
4	QN	0	10	935	6e-12	1	0.001	0.6	0.001	1e-05	motif-QN	CAWSlrdsqntlYF	CAWSLRDSQNTLYF	TRBV31	TRBJ2-4	CAASGTGSGGKLTL	m36.AID	1
4	QN	0	10	935	6e-12	1	0.001	0.6	0.001	1e-05	motif-QN	CASGDRGgqntlYF	CASGDRGGQNTLYF	TRBV12-2+TRBV13-2	TRBJ2-4	CALGPNTGKLTF	m36.AID	1
4	QN	0	10	935	6e-12	1	0.001	0.6	0.001	1e-05	motif-QN	CASSIeGLgsqntlYF	CASSIEGLGSQNTLYF	TRBV19	TRBJ2-4	CALRVGGGNYKPTF	m23.AID	2
4	QN	0	10	935	6e-12	1	0.001	0.6	0.001	1e-05	motif-QN	CASSDAGGgqntlYF	CASSDAGGGQNTLYF	TRBV13-1	TRBJ2-4	CAAEMSNYNVLYF	m23.AID	1
4	QN	0	10	935	6e-12	1	0.001	0.6	0.001	1e-05	motif-QN	CASrrqsqntlYF	CASRRQSQNTLYF	TRBV29	TRBJ2-4	CAVGYTNAYKVIF	m13.m564	1
4	QN	0	10	935	6e-12	1	0.001	0.6	0.001	1e-05	motif-QN	CASrrqsqntlYF	CASRRQSQNTLYF	TRBV29	TRBJ2-4	CAAGGGSSGNKLIF	m13.m564	2
4	QN	0	10	935	6e-12	1	0.001	0.6	0.001	1e-05	motif-QN	CASSVwgGQntlYF	CASSVWGGQNTLYF	TRBV13-1	TRBJ2-4	CALSDPGGSNAKLTF	m11.AID	1
4	QN	0	10	935	6e-12	1	0.001	0.6	0.001	1e-05	motif-QN	CTcsrtqntlYF	CTCSRTQNTLYF	TRBV1	TRBJ2-4	CAVSSNYNVLYF	m11.AID	1
4	QN	0	10	935	6e-12	1	0.001	0.6	0.001	1e-05	motif-QN	CASSPTGasqntlYF	CASSPTGASQNTLYF	TRBV19	TRBJ2-4	CALSETGGYKVVF	m17.m564	1
4	QN	0	10	935	6e-12	1	0.001	0.6	0.001	1e-05	motif-QN	CASSTGvqntlYF	CASSTGVQNTLYF	TRBV19	TRBJ2-4	CAVSRNYGSSGNKLIF	m13.m564	1
4	QN	0	10	935	6e-12	1	0.001	0.6	0.001	1e-05	motif-QN	CASSTGvqntlYF	CASSTGVQNTLYF	TRBV19	TRBJ2-4	CAPVTGSGGKLTL	m13.m564	1
4	QN	0	10	935	6e-12	1	0.001	0.6	0.001	1e-05	motif-QN	CASSQTGqnqDTQYF	CASSQTGQNQDTQYF	TRBV5	TRBJ2-5	CAVSANTGYQNFYF	m11.AID	1
4	QN	0	10	935	6e-12	1	0.001	0.6	0.001	1e-05	motif-QN	CASSIrqqntlYF	CASSIRQQNTLYF	TRBV19	TRBJ2-4	CAASASSGSWQLIF	m12.AID	1
4	QN	0	10	935	6e-12	1	0.001	0.6	0.001	1e-05	motif-QN	CASpwTGGsqntlYF	CASPWTGGSQNTLYF	TRBV13-3	TRBJ2-4	CAIDRGSNNRIFF	m13.m564	10
4	QN	0	10	935	6e-12	1	0.001	0.6	0.001	1e-05	motif-QN	CASpwTGGsqntlYF	CASPWTGGSQNTLYF	TRBV13-3	TRBJ2-4	CALSAGGYKVVF	m13.m564	1
4	QN	0	10	935	6e-12	1	0.001	0.6	0.001	1e-05	motif-QN	CASpwTGGsqntlYF	CASPWTGGSQNTLYF	TRBV13-3	TRBJ2-4	CALGEGSNNRIFF	m13.m564	1
4	QN	0	10	935	6e-12	1	0.001	0.6	0.001	1e-05	motif-QN	CTcsapgaQGqntlYF	CTCSAPGAQGQNTLYF	TRBV1	TRBJ2-4	CAVSRGSALGRLHF	m13.m564	1
4	QN	0	10	935	6e-12	1	0.001	0.6	0.001	1e-05	motif-QN	CTcspGQnyaEQFF	CTCSPGQNYAEQFF	TRBV1	TRBJ2-1	CATRSSNNRIFF	m24.m564	1
4	QN	0	10	935	6e-12	1	0.001	0.6	0.001	1e-05	motif-QN	CASSLywgasqntlYF	CASSLYWGASQNTLYF	TRBV12-1	TRBJ2-4	CALGFSTGYQNFYF	m17.m564	1
4	QN	0	10	935	6e-12	1	0.001	0.6	0.001	1e-05	motif-QN	CASSLGTGGnqntlYF	CASSLGTGGNQNTLYF	TRBV12-2	TRBJ2-4	CAVLNSNNRIFF	m13.m564	11
4	QN	0	10	935	6e-12	1	0.001	0.6	0.001	1e-05	motif-QN	CASSLGTGGnqntlYF	CASSLGTGGNQNTLYF	TRBV12-2	TRBJ2-4	CALSDGGQGGSAKLIF	m13.m564	1
4	QN	0	10	935	6e-12	1	0.001	0.6	0.001	1e-05	motif-QN	CAWSpdwGTqntlYF	CAWSPDWGTQNTLYF	TRBV31	TRBJ2-4	CAVRFTGSGGKLTL	m12.AID	1
4	QN	0	10	935	6e-12	1	0.001	0.6	0.001	1e-05	motif-QN	CASSQgGQnnqapLF	CASSQGGQNNQAPLF	TRBV2	TRBJ1-5	CAMRGYASSGSWQLIF	m14.AID	1
4	QN	0	10	935	6e-12	1	0.001	0.6	0.001	1e-05	motif-QN	CASSQgGQnnqapLF	CASSQGGQNNQAPLF	TRBV2	TRBJ1-5	CAVTRNSNNRIFF	m14.AID	1
4	QN	0	10	935	6e-12	1	0.001	0.6	0.001	1e-05	motif-QN	CASkAGGqntlYF	CASKAGGQNTLYF	TRBV3	TRBJ2-4	CALAYNNAGAKLTF	m24.m564	1
4	QN	0	10	935	6e-12	1	0.001	0.6	0.001	1e-05	motif-QN	CASSQslTSqntlYF	CASSQSLTSQNTLYF	TRBV2	TRBJ2-4	CAASSYGSSGNKLIF	m21.m564	11
4	QN	0	10	935	6e-12	1	0.001	0.6	0.001	1e-05	motif-QN	CASSQslTSqntlYF	CASSQSLTSQNTLYF	TRBV2	TRBJ2-4	CALGDPNYNQGKLIF	m21.m564	13
4	QN	0	10	935	6e-12	1	0.001	0.6	0.001	1e-05	motif-QN	CASQGkrqntlYF	CASQGKRQNTLYF	TRBV13-3	TRBJ2-4	CALDRNYNQGKLIF	m36.AID	1
4	QN	0	10	935	6e-12	1	0.001	0.6	0.001	1e-05	motif-QN	CASSYlGGhqntlYF	CASSYLGGHQNTLYF	TRBV10	TRBJ2-4	CAVHSNYQLIW	m13.m564	1
4	QN	0	10	935	6e-12	1	0.001	0.6	0.001	1e-05	motif-QN	CASSQgsqntlYF	CASSQGSQNTLYF	TRBV12-2	TRBJ2-4	CAAGDSAGNKLTF	m23.AID	4
4	QN	0	10	935	6e-12	1	0.001	0.6	0.001	1e-05	motif-QN	CAWSlGQnqDTQYF	CAWSLGQNQDTQYF	TRBV31	TRBJ2-5	CIVTWTQVVGQLTF	m34.m564	9
4	QN	0	10	935	6e-12	1	0.001	0.6	0.001	1e-05	motif-QN	CAWSlGQnqDTQYF	CAWSLGQNQDTQYF	TRBV31	TRBJ2-5	CAVSAGTNTGKLTF	m34.m564	1
4	QN	0	10	935	6e-12	1	0.001	0.6	0.001	1e-05	motif-QN	CAWSlGQnqDTQYF	CAWSLGQNQDTQYF	TRBV31	TRBJ2-5	CAASATGANTGKLTV	m34.m564	1
4	QN	0	10	935	6e-12	1	0.001	0.6	0.001	1e-05	motif-QN	CASSLmggRGqntlYF	CASSLMGGRGQNTLYF	TRBV3	TRBJ2-4	CAVSPYRGSALGRLHF	m14.AID	1
4	QN	0	10	935	6e-12	1	0.001	0.6	0.001	1e-05	motif-QN	CTcspglgGQntlYF	CTCSPGLGGQNTLYF	TRBV1	TRBJ2-4	CAVSAQGYQNFYF	m21.m564	1
4	QN	0	10	935	6e-12	1	0.001	0.6	0.001	1e-05	motif-QN	CASSLrfqntlYF	CASSLRFQNTLYF	TRBV12-1	TRBJ2-4	CAAKDTNAYKVIF	m21.m564	1
4	QN	0	10	935	6e-12	1	0.001	0.6	0.001	1e-05	motif-QN	CgarSGRqntlYF	CGARSGRQNTLYF	TRBV20	TRBJ2-4	CAMSDVMGYKLTF	m17.m564	1
4	QN	0	10	935	6e-12	1	0.001	0.6	0.001	1e-05	motif-QN	CgarSGRqntlYF	CGARSGRQNTLYF	TRBV20	TRBJ2-4	CVLGNTGYQNFYF	m17.m564	1
4	QN	0	10	935	6e-12	1	0.001	0.6	0.001	1e-05	motif-QN	CTcrvTGssqntlYF	CTCRVTGSSQNTLYF	TRBV1	TRBJ2-4	CAASMRGNTGKLTF	m34.m564	1
4	QN	0	10	935	6e-12	1	0.001	0.6	0.001	1e-05	motif-QN	CTcrvTGssqntlYF	CTCRVTGSSQNTLYF	TRBV1	TRBJ2-4	CAVASSGSWQLIF	m34.m564	1
4	QN	0	10	935	6e-12	1	0.001	0.6	0.001	1e-05	motif-QN	CAWSllsqntlYF	CAWSLLSQNTLYF	TRBV31	TRBJ2-4	CAVSDYSNNRLTL	m23.AID	1
4	QN	0	10	935	6e-12	1	0.001	0.6	0.001	1e-05	motif-QN	CASSLQGsqntlYF	CASSLQGSQNTLYF	TRBV16	TRBJ2-4	CALADNAPRF	m21.m564	2
4	QN	0	10	935	6e-12	1	0.001	0.6	0.001	1e-05	motif-QN	CASSLQGsqntlYF	CASSLQGSQNTLYF	TRBV3	TRBJ2-4	CAVSKGQGGRALIF	m21.m564	1
4	QN	0	10	935	6e-12	1	0.001	0.6	0.001	1e-05	motif-QN	CASSLQGsqntlYF	CASSLQGSQNTLYF	TRBV3	TRBJ2-4	CAVSRGQGGRALIF	m21.m564	1
4	QN	0	10	935	6e-12	1	0.001	0.6	0.001	1e-05	motif-QN	CAWShRGsqntlYF	CAWSHRGSQNTLYF	TRBV31	TRBJ2-4	CAKSNNRIFF	m34.m564	1
4	QN	0	10	935	6e-12	1	0.001	0.6	0.001	1e-05	motif-QN	CASGpGQnnsplYF	CASGPGQNNSPLYF	TRBV12-2+TRBV13-2	TRBJ1-6	CAASAGAGSFNKLTF	m17.m564	1
4	QN	0	10	935	6e-12	1	0.001	0.6	0.001	1e-05	motif-QN	CASSQGLsqntlYF	CASSQGLSQNTLYF	TRBV5	TRBJ2-4	CALRSNTGYQNFYF	m21.m564	2
4	QN	0	10	935	6e-12	1	0.001	0.6	0.001	1e-05	motif-QN	CASSQGLsqntlYF	CASSQGLSQNTLYF	TRBV5	TRBJ2-4	CAAEAGANYNVLYF	m21.m564	1
4	QN	0	10	935	6e-12	1	0.001	0.6	0.001	1e-05	motif-QN	CASGLgGQntlYF	CASGLGGQNTLYF	TRBV12-2+TRBV13-2	TRBJ2-4	CAVSRGANTNKVVF	m36.AID	1
4	QN	0	10	935	6e-12	1	0.001	0.6	0.001	1e-05	motif-QN	CASSQpQGqntlYF	CASSQPQGQNTLYF	TRBV2	TRBJ2-4	CATEDTNAYKVIF	m34.m564	2
4	QN	0	10	935	6e-12	1	0.001	0.6	0.001	1e-05	motif-QN	CASSLTGGsqntlYF	CASSLTGGSQNTLYF	TRBV12-2	TRBJ2-4	CAAFTGSGGKLTL	m11.AID	1
4	QN	0	10	935	6e-12	1	0.001	0.6	0.001	1e-05	motif-QN	CASSLvQGksqntlYF	CASSLVQGKSQNTLYF	TRBV3	TRBJ2-4	CAAEGGGSSGNKLIF	m34.m564	1
4	QN	0	10	935	6e-12	1	0.001	0.6	0.001	1e-05	motif-QN	CASSLedtqntlYF	CASSLEDTQNTLYF	TRBV3	TRBJ2-4	CAVSANSGTYQRF	m23.AID	1
4	QN	0	10	935	6e-12	1	0.001	0.6	0.001	1e-05	motif-QN	CASSQqtasqntlYF	CASSQQTASQNTLYF	TRBV2	TRBJ2-4	CAIDTNAYKVIF	m17.m564	4
4	QN	0	10	935	6e-12	1	0.001	0.6	0.001	1e-05	motif-QN	CAWSlGLqntlYF	CAWSLGLQNTLYF	TRBV31	TRBJ2-4	CAVRRDYANKMIF	m21.m564	1
4	QN	0	10	935	6e-12	1	0.001	0.6	0.001	1e-05	motif-QN	CTcsapldsqntlYF	CTCSAPLDSQNTLYF	TRBV1	TRBJ2-4	CAIERGDNSKLIW	m23.AID	1
4	QN	0	10	935	6e-12	1	0.001	0.6	0.001	1e-05	motif-QN	CAWrTSsqntlYF	CAWRTSSQNTLYF	TRBV31	TRBJ2-4	CALVDTGGNYKPTF	m21.m564	1
4	QN	0	10	935	6e-12	1	0.001	0.6	0.001	1e-05	motif-QN	CASSmAGsqntlYF	CASSMAGSQNTLYF	TRBV19	TRBJ2-4	CAMSDTNAYKVIF	m17.m564	2
4	QN	0	10	935	6e-12	1	0.001	0.6	0.001	1e-05	motif-QN	CASSPGQnqapLF	CASSPGQNQAPLF	TRBV26	TRBJ1-5	CAAAIGGNYKPTF	m24.m564	12
4	QN	0	10	935	6e-12	1	0.001	0.6	0.001	1e-05	motif-QN	CASSQfGQnnsplYF	CASSQFGQNNSPLYF	TRBV5	TRBJ1-6	CAASKPLNTGNYKYVF	m13.m564	1
4	QN	0	10	935	6e-12	1	0.001	0.6	0.001	1e-05	motif-QN	CASSQdTGarqntlYF	CASSQDTGARQNTLYF	TRBV2	TRBJ2-4	CVLGPQPGTGSNRLTF	m23.AID	1
4	QN	0	10	935	6e-12	1	0.001	0.6	0.001	1e-05	motif-QN	CASSRpGQqntlYF	CASSRPGQQNTLYF	TRBV5	TRBJ2-4	CAIDRSNYQLIW	m36.AID	1
4	QN	0	10	935	6e-12	1	0.001	0.6	0.001	1e-05	motif-QN	CASSQelgGQntlYF	CASSQELGGQNTLYF	TRBV2	TRBJ2-4	CAAVLSSNTNKVVF	m11.AID	1
4	QN	0	10	935	6e-12	1	0.001	0.6	0.001	1e-05	motif-QN	CgardnqntlYF	CGARDNQNTLYF	TRBV20	TRBJ2-4	CALSGNNRIFF	m11.AID	1
4	QN	0	10	935	6e-12	1	0.001	0.6	0.001	1e-05	motif-QN	CASGdgwGGsqntlYF	CASGDGWGGSQNTLYF	TRBV12-2+TRBV13-2	TRBJ2-4	CAAHDTNAYKVIF	m23.AID	1
4	QN	0	10	935	6e-12	1	0.001	0.6	0.001	1e-05	motif-QN	CASSDdwgGQntlYF	CASSDDWGGQNTLYF	TRBV13-1	TRBJ2-4	CALGDPAGNTGKLIF	m23.AID	1
4	QN	0	10	935	6e-12	1	0.001	0.6	0.001	1e-05	motif-QN	CASSDdwgGQntlYF	CASSDDWGGQNTLYF	TRBV13-1	TRBJ2-4	CAAQHSNTNKVVF	m23.AID	5
4	QN	0	10	935	6e-12	1	0.001	0.6	0.001	1e-05	motif-QN	CASSDdwgGQntlYF	CASSDDWGGQNTLYF	TRBV13-1	TRBJ2-4	CALSLNQGGSAKLIF	m23.AID	1
4	QN	0	10	935	6e-12	1	0.001	0.6	0.001	1e-05	motif-QN	CASGvdssqntlYF	CASGVDSSQNTLYF	TRBV12-2+TRBV13-2	TRBJ2-4	CAPSNTGANTGKLTF	m12.AID	1
4	QN	0	10	935	6e-12	1	0.001	0.6	0.001	1e-05	motif-QN	CASGvdssqntlYF	CASGVDSSQNTLYF	TRBV12-2+TRBV13-2	TRBJ2-4	CAMRASSGSWQLIF	m12.AID	1
4	QN	0	10	935	6e-12	1	0.001	0.6	0.001	1e-05	motif-QN	CASSDgqnTGqlYF	CASSDGQNTGQLYF	TRBV13-3	TRBJ2-2	CAASGGSNAKLTF	m23.AID	1
4	QN	0	10	935	6e-12	1	0.001	0.6	0.001	1e-05	motif-QN	CASSLAGvqntlYF	CASSLAGVQNTLYF	TRBV3	TRBJ2-4	CAMREVNTGNYKYVF	m23.AID	1
4	QN	0	10	935	6e-12	1	0.001	0.6	0.001	1e-05	motif-QN	CASSLAGvqntlYF	CASSLAGVQNTLYF	TRBV3	TRBJ2-4	CALGRGVTGNTGKLIF	m23.AID	1
4	QN	0	10	935	6e-12	1	0.001	0.6	0.001	1e-05	motif-QN	CASrlGQntevFF	CASRLGQNTEVFF	TRBV26	TRBJ1-1	CALGTNSAGNKLTF	m17.m564	1
4	QN	0	10	935	6e-12	1	0.001	0.6	0.001	1e-05	motif-QN	CASrlGQntevFF	CASRLGQNTEVFF	TRBV26	TRBJ1-1	CAASWANYNVLYF	m17.m564	1
4	QN	0	10	935	6e-12	1	0.001	0.6	0.001	1e-05	motif-QN	CASGdasqntlYF	CASGDASQNTLYF	TRBV12-2+TRBV13-2	TRBJ2-4	CAENSNNRIFF	m21.m564	1
4	QN	0	10	935	6e-12	1	0.001	0.6	0.001	1e-05	motif-QN	CASGdasqntlYF	CASGDASQNTLYF	TRBV12-2+TRBV13-2	TRBJ2-4	CVVGDRGSALGRLHF	m21.m564	1
4	QN	0	10	935	6e-12	1	0.001	0.6	0.001	1e-05	motif-QN	CASSfTSqntlYF	CASSFTSQNTLYF	TRBV3	TRBJ2-4	CAAERSNTNKVVF	m23.AID	1
4	QN	0	10	935	6e-12	1	0.001	0.6	0.001	1e-05	motif-QN	CASSSdwgsqntlYF	CASSSDWGSQNTLYF	TRBV13-1	TRBJ2-4	CAASRGSNAKLTF	m13.m564	1
4	QN	0	10	935	6e-12	1	0.001	0.6	0.001	1e-05	motif-QN	CASSSdwgsqntlYF	CASSSDWGSQNTLYF	TRBV13-1	TRBJ2-4	CALVPTGNTGKLIF	m13.m564	2
4	QN	0	10	935	6e-12	1	0.001	0.6	0.001	1e-05	motif-QN	CASGdGTGpsqntlYF	CASGDGTGPSQNTLYF	TRBV13-2	TRBJ2-4	CAPQGGRALIF	m14.AID	1
4	QN	0	10	935	6e-12	1	0.001	0.6	0.001	1e-05	motif-QN	CASSDpTGGqntlYF	CASSDPTGGQNTLYF	TRBV13-1	TRBJ2-4	CALRVSGSFNKLTF	m11.AID	1
4	QN	0	10	935	6e-12	1	0.001	0.6	0.001	1e-05	motif-QN	CASSLeTGGsqntlYF	CASSLETGGSQNTLYF	TRBV3	TRBJ2-4	CAAEGYGSSGNKLIF	m34.m564	1
4	QN	0	10	935	6e-12	1	0.001	0.6	0.001	1e-05	motif-QN	CASSLrsqntlYF	CASSLRSQNTLYF	TRBV12-2	TRBJ2-4	CAASDTNAYKVIF	m11.AID	3
4	QN	0	10	935	6e-12	1	0.001	0.6	0.001	1e-05	motif-QN	CASSLrsqntlYF	CASSLRSQNTLYF	TRBV16	TRBJ2-4	CAAEDTGANTGKLTF	m12.AID	1
4	QN	0	10	935	6e-12	1	0.001	0.6	0.001	1e-05	motif-QN	CASSLGLgaqntlYF	CASSLGLGAQNTLYF	TRBV3	TRBJ2-4	CAVGDYSNNRLTL	m36.AID	1
4	QN	0	10	935	6e-12	1	0.001	0.6	0.001	1e-05	motif-QN	CASSRlgssqntlYF	CASSRLGSSQNTLYF	TRBV14	TRBJ2-4	CAVSISNYNQGKLIF	m34.m564	1
4	QN	0	10	935	6e-12	1	0.001	0.6	0.001	1e-05	motif-QN	CASSLdwGLsqntlYF	CASSLDWGLSQNTLYF	TRBV12-2	TRBJ2-4	CATDNYNQGKLIF	m11.AID	1
4	QN	0	10	935	6e-12	1	0.001	0.6	0.001	1e-05	motif-QN	CASSLdwGLsqntlYF	CASSLDWGLSQNTLYF	TRBV12-2	TRBJ2-4	CAVGNNRIFF	m11.AID	1
4	QN	0	10	935	6e-12	1	0.001	0.6	0.001	1e-05	motif-QN	CASSLdwGLsqntlYF	CASSLDWGLSQNTLYF	TRBV12-2	TRBJ2-4	CALVLTGNYKYVF	m11.AID	1
4	QN	0	10	935	6e-12	1	0.001	0.6	0.001	1e-05	motif-QN	CASSLdwGLsqntlYF	CASSLDWGLSQNTLYF	TRBV12-2	TRBJ2-4	CAAAAHYGSSGNKLIF	m11.AID	1
4	QN	0	10	935	6e-12	1	0.001	0.6	0.001	1e-05	motif-QN	CASSQTGsqntlYF	CASSQTGSQNTLYF	TRBV26	TRBJ2-4	CATFVGDNSKLIW	m11.AID	1
4	QN	0	10	935	6e-12	1	0.001	0.6	0.001	1e-05	motif-QN	CASGdaRGgqntlYF	CASGDARGGQNTLYF	TRBV12-2+TRBV13-2	TRBJ2-4	CAMDLNQGGSAKLIF	m17.m564	1
4	QN	0	10	935	6e-12	1	0.001	0.6	0.001	1e-05	motif-QN	CASGdaRGgqntlYF	CASGDARGGQNTLYF	TRBV12-2+TRBV13-2	TRBJ2-4	CAMREGATGGNNKLTF	m17.m564	1
4	QN	0	10	935	6e-12	1	0.001	0.6	0.001	1e-05	motif-QN	CASSGTGGsqntlYF	CASSGTGGSQNTLYF	TRBV16	TRBJ2-4	CAARGTNAYKVIF	m23.AID	10
4	QN	0	10	935	6e-12	1	0.001	0.6	0.001	1e-05	motif-QN	CASSGTGGsqntlYF	CASSGTGGSQNTLYF	TRBV16	TRBJ2-4	CAASAWGNNRLTL	m23.AID	1
4	QN	0	10	935	6e-12	1	0.001	0.6	0.001	1e-05	motif-QN	CASSGTGGsqntlYF	CASSGTGGSQNTLYF	TRBV3	TRBJ2-4	CAATNAYKVIF	m21.m564	1
4	QN	0	10	935	6e-12	1	0.001	0.6	0.001	1e-05	motif-QN	CASSGTGGsqntlYF	CASSGTGGSQNTLYF	TRBV3	TRBJ2-4	CAAESNYQLIW	m21.m564	1
4	QN	0	10	935	6e-12	1	0.001	0.6	0.001	1e-05	motif-QN	CASSGTGGsqntlYF	CASSGTGGSQNTLYF	TRBV13-3	TRBJ2-4	CALSENYAQGLTF	m36.AID	1
4	QN	0	10	935	6e-12	1	0.001	0.6	0.001	1e-05	motif-QN	CASSLvgnqntlYF	CASSLVGNQNTLYF	TRBV3	TRBJ2-4	CALGDNANKMIF	m17.m564	4
4	QN	0	10	935	6e-12	1	0.001	0.6	0.001	1e-05	motif-QN	CASSQggGRvqntlYF	CASSQGGGRVQNTLYF	TRBV2	TRBJ2-4	CATARGSALGRLHF	m12.AID	1
4	QN	0	10	935	6e-12	1	0.001	0.6	0.001	1e-05	motif-QN	CASSQggGRvqntlYF	CASSQGGGRVQNTLYF	TRBV2	TRBJ2-4	CAVPMNYNQGKLIF	m12.AID	1
4	QN	0	10	935	6e-12	1	0.001	0.6	0.001	1e-05	motif-QN	CASSRlTSqntlYF	CASSRLTSQNTLYF	TRBV3	TRBJ2-4	CAASRTNYNVLYF	m23.AID	1
4	QN	0	10	935	6e-12	1	0.001	0.6	0.001	1e-05	motif-QN	CASSaGLggsqntlYF	CASSAGLGGSQNTLYF	TRBV13-3	TRBJ2-4	CAIETGNYKYVF	m14.AID	1
4	QN	0	10	935	6e-12	1	0.001	0.6	0.001	1e-05	motif-QN	CASSInwGGaqntlYF	CASSINWGGAQNTLYF	TRBV19	TRBJ2-4	CAVTGGSNAKLTF	m34.m564	1
4	QN	0	10	935	6e-12	1	0.001	0.6	0.001	1e-05	motif-QN	CASSInwGGaqntlYF	CASSINWGGAQNTLYF	TRBV19	TRBJ2-4	CAVLYGSSGNKLIF	m34.m564	8
4	QN	0	10	935	6e-12	1	0.001	0.6	0.001	1e-05	motif-QN	CASSInwGGaqntlYF	CASSINWGGAQNTLYF	TRBV19	TRBJ2-4	CAVISGSFNKLTF	m34.m564	1
4	QN	0	10	935	6e-12	1	0.001	0.6	0.001	1e-05	motif-QN	CASSPasqntlYF	CASSPASQNTLYF	TRBV12-1	TRBJ2-4	CAASGSSGSWQLIF	m17.m564	1
4	QN	0	10	935	6e-12	1	0.001	0.6	0.001	1e-05	motif-QN	CASSPasqntlYF	CASSPASQNTLYF	TRBV13-1	TRBJ2-4	CAASDSNNRIFF	m11.AID	8
4	QN	0	10	935	6e-12	1	0.001	0.6	0.001	1e-05	motif-QN	CASSPasqntlYF	CASSPASQNTLYF	TRBV13-1	TRBJ2-4	CAVSADYNQGKLIF	m11.AID	1
4	QN	0	10	935	6e-12	1	0.001	0.6	0.001	1e-05	motif-QN	CASSPasqntlYF	CASSPASQNTLYF	TRBV12-1	TRBJ2-4	CAASGSSGSWQLIF	m34.m564	1
4	QN	0	10	935	6e-12	1	0.001	0.6	0.001	1e-05	motif-QN	CASSLsqntlYF	CASSLSQNTLYF	TRBV10	TRBJ2-4	CAMRGGTGGYKVVF	m11.AID	1
4	QN	0	10	935	6e-12	1	0.001	0.6	0.001	1e-05	motif-QN	CASSLsqntlYF	CASSLSQNTLYF	TRBV10	TRBJ2-4	CAASAGTGYQNFYF	m11.AID	1
4	QN	0	10	935	6e-12	1	0.001	0.6	0.001	1e-05	motif-QN	CASSLsqntlYF	CASSLSQNTLYF	TRBV10	TRBJ2-4	CAASAHSNNRIFF	m11.AID	1
4	QN	0	10	935	6e-12	1	0.001	0.6	0.001	1e-05	motif-QN	CASSLsqntlYF	CASSLSQNTLYF	TRBV26	TRBJ2-4	CAARDSNNRIFF	m12.AID	5
4	QN	0	10	935	6e-12	1	0.001	0.6	0.001	1e-05	motif-QN	CASSLsqntlYF	CASSLSQNTLYF	TRBV26	TRBJ2-4	CAVSTLPGTGSNRLTF	m12.AID	1
4	QN	0	10	935	6e-12	1	0.001	0.6	0.001	1e-05	motif-QN	CASSLsqntlYF	CASSLSQNTLYF	TRBV26	TRBJ2-4	CAARDSNNRIFF	m12.AID	1
4	QN	0	10	935	6e-12	1	0.001	0.6	0.001	1e-05	motif-QN	CASSLsqntlYF	CASSLSQNTLYF	TRBV5	TRBJ2-4	CALSGTGGYKVVF	m23.AID	3
4	QN	0	10	935	6e-12	1	0.001	0.6	0.001	1e-05	motif-QN	CASSLsqntlYF	CASSLSQNTLYF	TRBV5	TRBJ2-4	CAGGPGYQNFYF	m23.AID	9
4	QN	0	10	935	6e-12	1	0.001	0.6	0.001	1e-05	motif-QN	CASSLsqntlYF	CASSLSQNTLYF	TRBV5	TRBJ2-4	CAASRNSNNRIFF	m23.AID	1
4	QN	0	10	935	6e-12	1	0.001	0.6	0.001	1e-05	motif-QN	CASSLvqntdnTF	CASSLVQNTDNTF	TRBV3	TRBJ1-2	CAMREGAGNYKYVF	m36.AID	1
4	QN	0	10	935	6e-12	1	0.001	0.6	0.001	1e-05	motif-QN	CASGgwgsqntlYF	CASGGWGSQNTLYF	TRBV12-2+TRBV13-2	TRBJ2-4	CAASEATGGNNKLTF	m17.m564	20
4	QN	0	10	935	6e-12	1	0.001	0.6	0.001	1e-05	motif-QN	CASGgwgsqntlYF	CASGGWGSQNTLYF	TRBV13-2	TRBJ2-4	CAASEATGGNNKLTF	m17.m564	4
4	QN	0	10	935	6e-12	1	0.001	0.6	0.001	1e-05	motif-QN	CASGgwgsqntlYF	CASGGWGSQNTLYF	TRBV13-2	TRBJ2-4	CAAEAFPNYNVLYF	m17.m564	1
4	QN	0	10	935	6e-12	1	0.001	0.6	0.001	1e-05	motif-QN	CASSLvgqnTGqlYF	CASSLVGQNTGQLYF	TRBV3	TRBJ2-2	CAMSGASSGSWQLIF	m11.AID	1
4	QN	0	10	935	6e-12	1	0.001	0.6	0.001	1e-05	motif-QN	CTcsahwgsqntlYF	CTCSAHWGSQNTLYF	TRBV1	TRBJ2-4	CALGDRGSSGNKLIF	m11.AID	1
4	QN	0	10	935	6e-12	1	0.001	0.6	0.001	1e-05	motif-QN	CTcsahwgsqntlYF	CTCSAHWGSQNTLYF	TRBV1	TRBJ2-4	CAVSINSNNRLTL	m11.AID	1
4	QN	0	10	935	6e-12	1	0.001	0.6	0.001	1e-05	motif-QN	CASSmgsqntlYF	CASSMGSQNTLYF	TRBV19	TRBJ2-4	CAARTGGYKVVF	m11.AID	1
4	QN	0	10	935	6e-12	1	0.001	0.6	0.001	1e-05	motif-QN	CASSLywgarqntlYF	CASSLYWGARQNTLYF	TRBV12-1	TRBJ2-4	CALGFSTGYQNFYF	m17.m564	1
4	QN	0	10	935	6e-12	1	0.001	0.6	0.001	1e-05	motif-QN	CASSYGQntlYF	CASSYGQNTLYF	TRBV15	TRBJ2-4	CAMGPGGNNKLTF	m17.m564	2
4	QN	0	10	935	6e-12	1	0.001	0.6	0.001	1e-05	motif-QN	CASSQdwgRGqntlYF	CASSQDWGRGQNTLYF	TRBV2	TRBJ2-4	CAARGLNTNTGKLTF	m11.AID	1
4	QN	0	10	935	6e-12	1	0.001	0.6	0.001	1e-05	motif-QN	CASSQdwgRGqntlYF	CASSQDWGRGQNTLYF	TRBV2	TRBJ2-4	CAARNAGAKLTF	m11.AID	1
4	QN	0	10	935	6e-12	1	0.001	0.6	0.001	1e-05	motif-QN	CASGwtqnqapLF	CASGWTQNQAPLF	TRBV12-2+TRBV13-2	TRBJ1-5	CALGDNRIFF	m36.AID	1
4	QN	0	10	935	6e-12	1	0.001	0.6	0.001	1e-05	motif-QN	CgarrrQGsqntlYF	CGARRRQGSQNTLYF	TRBV20	TRBJ2-4	CAANTGNYKYVF	m11.AID	1
4	QN	0	10	935	6e-12	1	0.001	0.6	0.001	1e-05	motif-QN	CASSIweRGqntlYF	CASSIWERGQNTLYF	TRBV19	TRBJ2-4	CALGDRTNTGKLTF	m12.AID	5
4	QN	0	10	935	6e-12	1	0.001	0.6	0.001	1e-05	motif-QN	CASSIweRGqntlYF	CASSIWERGQNTLYF	TRBV19	TRBJ2-4	CALEGRGGSNYKLTF	m12.AID	1
4	QN	0	10	935	6e-12	1	0.001	0.6	0.001	1e-05	motif-QN	CASSPwggvGQntlYF	CASSPWGGVGQNTLYF	TRBV5	TRBJ2-4	CAVRWGAGNKLTF	m23.AID	1
4	QN	0	10	935	6e-12	1	0.001	0.6	0.001	1e-05	motif-QN	CASSPtasqntlYF	CASSPTASQNTLYF	TRBV10	TRBJ2-4	CAADTNAYKVIF	m12.AID	1
4	QN	0	10	935	6e-12	1	0.001	0.6	0.001	1e-05	motif-QN	CASSPTGGgqntlYF	CASSPTGGGQNTLYF	TRBV15	TRBJ2-4	CATETGSGGKLTL	m21.m564	5
4	QN	0	10	935	6e-12	1	0.001	0.6	0.001	1e-05	motif-QN	CAWSlRGsqntlYF	CAWSLRGSQNTLYF	TRBV31	TRBJ2-4	CAMREMSTNTGKLTF	m14.AID	1
4	QN	0	10	935	6e-12	1	0.001	0.6	0.001	1e-05	motif-QN	CAWSlRGsqntlYF	CAWSLRGSQNTLYF	TRBV31	TRBJ2-4	CAIGTGNTGKLIF	m11.AID	1
4	QN	0	10	935	6e-12	1	0.001	0.6	0.001	1e-05	motif-QN	CASSRennqntlYF	CASSRENNQNTLYF	TRBV17	TRBJ2-4	CAASANTGYQNFYF	m12.AID	1
4	QN	0	10	935	6e-12	1	0.001	0.6	0.001	1e-05	motif-QN	CSssqwgsqntlYF	CSSSQWGSQNTLYF	TRBV23	TRBJ2-4	CALSPFQGGSAKLIF	m23.AID	1
4	QN	0	10	935	6e-12	1	0.001	0.6	0.001	1e-05	motif-QN	CASGdAGGsqntlYF	CASGDAGGSQNTLYF	TRBV12-2+TRBV13-2	TRBJ2-4	CAMREGWTGGLSGKLTF	m13.m564	1
4	QN	0	10	935	6e-12	1	0.001	0.6	0.001	1e-05	motif-QN	CASGdAGGsqntlYF	CASGDAGGSQNTLYF	TRBV12-2+TRBV13-2	TRBJ2-4	CAASRAASLGKLQF	m23.AID	1
4	QN	0	10	935	6e-12	1	0.001	0.6	0.001	1e-05	motif-QN	CASSPghqntlYF	CASSPGHQNTLYF	TRBV5	TRBJ2-4	CAVSGDTGNYKYVF	m12.AID	1
4	QN	0	10	935	6e-12	1	0.001	0.6	0.001	1e-05	motif-QN	CASSVgGTSqntlYF	CASSVGGTSQNTLYF	TRBV15	TRBJ2-4	CAAGTYGNEKITF	m13.m564	1
4	QN	0	10	935	6e-12	1	0.001	0.6	0.001	1e-05	motif-QN	CAWSlpGQntevFF	CAWSLPGQNTEVFF	TRBV31	TRBJ1-1	CAMREGPGSGGKLTL	m23.AID	1
4	QN	0	10	935	6e-12	1	0.001	0.6	0.001	1e-05	motif-QN	CASSEdsqntlYF	CASSEDSQNTLYF	TRBV13-1	TRBJ2-4	CAAIMNYNQGKLIF	m17.m564	19
4	QN	0	10	935	6e-12	1	0.001	0.6	0.001	1e-05	motif-QN	CASSEdsqntlYF	CASSEDSQNTLYF	TRBV13-1	TRBJ2-4	CAMRGFNTGNYKYVF	m17.m564	1
4	QN	0	10	935	6e-12	1	0.001	0.6	0.001	1e-05	motif-QN	CASSEdsqntlYF	CASSEDSQNTLYF	TRBV13-1	TRBJ2-4	CAVYQGGRALIF	m17.m564	1
4	QN	0	10	935	6e-12	1	0.001	0.6	0.001	1e-05	motif-QN	CASSLegGQntlYF	CASSLEGGQNTLYF	TRBV16	TRBJ2-4	CAVKSSGSWQLIF	m11.AID	1
4	QN	0	10	935	6e-12	1	0.001	0.6	0.001	1e-05	motif-QN	CgarrgqnTGqlYF	CGARRGQNTGQLYF	TRBV20	TRBJ2-2	CAASRNAGAKLTF	m13.m564	1
4	QN	0	10	935	6e-12	1	0.001	0.6	0.001	1e-05	motif-QN	CASSQeGQnYEQYF	CASSQEGQNYEQYF	TRBV5	TRBJ2-7	CALSANNNNAPRF	m13.m564	1
4	QN	0	10	935	6e-12	1	0.001	0.6	0.001	1e-05	motif-QN	CASSQeGQnYEQYF	CASSQEGQNYEQYF	TRBV5	TRBJ2-7	CAVGYTNAYKVIF	m13.m564	1
4	QN	0	10	935	6e-12	1	0.001	0.6	0.001	1e-05	motif-QN	CASSLGQnqapLF	CASSLGQNQAPLF	TRBV3	TRBJ1-5	CAASARGQGGRALIF	m11.AID	1
4	QN	0	10	935	6e-12	1	0.001	0.6	0.001	1e-05	motif-QN	CASrdisqntlYF	CASRDISQNTLYF	TRBV26	TRBJ2-4	CAARAGGSAKLIF	m11.AID	1
4	QN	0	10	935	6e-12	1	0.001	0.6	0.001	1e-05	motif-QN	CASSDAGGsqntlYF	CASSDAGGSQNTLYF	TRBV13-3	TRBJ2-4	CAAASSGSWQLIF	m11.AID	1
4	QN	0	10	935	6e-12	1	0.001	0.6	0.001	1e-05	motif-QN	CASSDAGGsqntlYF	CASSDAGGSQNTLYF	TRBV13-3	TRBJ2-4	CAMGGGSNYNVLYF	m11.AID	1
4	QN	0	10	935	6e-12	1	0.001	0.6	0.001	1e-05	motif-QN	CASSPrTGGqntlYF	CASSPRTGGQNTLYF	TRBV10	TRBJ2-4	CAADTRNSNNRIFF	m13.m564	1
4	QN	0	10	935	6e-12	1	0.001	0.6	0.001	1e-05	motif-QN	CAfwggaGQntlYF	CAFWGGAGQNTLYF	TRBV31	TRBJ2-4	CAVSPTGNTGKLIF	m21.m564	1
4	QN	0	10	935	6e-12	1	0.001	0.6	0.001	1e-05	motif-QN	CAfwggaGQntlYF	CAFWGGAGQNTLYF	TRBV31	TRBJ2-4	CALISGSFNKLTF	m21.m564	4
4	QN	0	10	935	6e-12	1	0.001	0.6	0.001	1e-05	motif-QN	CASSQDRyliqntlYF	CASSQDRYLIQNTLYF	TRBV2	TRBJ2-4	CAAESNYNQGKLIF	m23.AID	1
4	QN	0	10	935	6e-12	1	0.001	0.6	0.001	1e-05	motif-QN	CASSEnsqntlYF	CASSENSQNTLYF	TRBV13-3	TRBJ2-4	CAASPITGNTGKLIF	m36.AID	1
4	QN	0	10	935	6e-12	1	0.001	0.6	0.001	1e-05	motif-QN	CASSLegesqntlYF	CASSLEGESQNTLYF	TRBV12-2	TRBJ2-4	CVLGADTGNYKYVF	m11.AID	1
4	QN	0	10	935	6e-12	1	0.001	0.6	0.001	1e-05	motif-QN	CASSLegesqntlYF	CASSLEGESQNTLYF	TRBV12-2	TRBJ2-4	CAVNNNNAPRF	m11.AID	1
4	QN	0	10	935	6e-12	1	0.001	0.6	0.001	1e-05	motif-QN	CASSDslGGvqntlYF	CASSDSLGGVQNTLYF	TRBV13-3	TRBJ2-4	CAAANTGANTGKLTF	m12.AID	1
4	QN	0	10	935	6e-12	1	0.001	0.6	0.001	1e-05	motif-QN	CASSLGTvsqntlYF	CASSLGTVSQNTLYF	TRBV16	TRBJ2-4	CAMREGTQVVGQLTF	m12.AID	2
4	QN	0	10	935	6e-12	1	0.001	0.6	0.001	1e-05	motif-QN	CASSLGTvsqntlYF	CASSLGTVSQNTLYF	TRBV16	TRBJ2-4	CAVRRGTGGYKVVF	m12.AID	1
4	QN	0	10	935	6e-12	1	0.001	0.6	0.001	1e-05	motif-QN	CSssrlggwGQntlYF	CSSSRLGGWGQNTLYF	TRBV23	TRBJ2-4	CAVSEGDNTNTGKLTF	m17.m564	2
4	QN	0	10	935	6e-12	1	0.001	0.6	0.001	1e-05	motif-QN	CSssrlggwGQntlYF	CSSSRLGGWGQNTLYF	TRBV23	TRBJ2-4	CALSSGSWQLIF	m17.m564	2
4	QN	0	10	935	6e-12	1	0.001	0.6	0.001	1e-05	motif-QN	CASndwasqntlYF	CASNDWASQNTLYF	TRBV13-1	TRBJ2-4	CAAERWQGGAAKLIF	m23.AID	1
4	QN	0	10	935	6e-12	1	0.001	0.6	0.001	1e-05	motif-QN	CASndwasqntlYF	CASNDWASQNTLYF	TRBV13-1	TRBJ2-4	CAAERWQGGSAKLIF	m23.AID	2
4	QN	0	10	935	6e-12	1	0.001	0.6	0.001	1e-05	motif-QN	CASGaDRGqntlYF	CASGADRGQNTLYF	TRBV12-2+TRBV13-2	TRBJ2-4	CALGGPRGGNTGKLIF	m11.AID	1
4	QN	0	10	935	6e-12	1	0.001	0.6	0.001	1e-05	motif-QN	CASSQdksqntlYF	CASSQDKSQNTLYF	TRBV2	TRBJ2-4	CAAGGSNAKLTF	m21.m564	1
4	QN	0	10	935	6e-12	1	0.001	0.6	0.001	1e-05	motif-QN	CASSQdksqntlYF	CASSQDKSQNTLYF	TRBV2	TRBJ2-4	CALGYAQGLTF	m21.m564	1
4	QN	0	10	935	6e-12	1	0.001	0.6	0.001	1e-05	motif-QN	CASGTGdqntlYF	CASGTGDQNTLYF	TRBV12-2+TRBV13-2	TRBJ2-4	CAANYQGGRALIF	m23.AID	2
4	QN	0	10	935	6e-12	1	0.001	0.6	0.001	1e-05	motif-QN	CASSSrqnnqapLF	CASSSRQNNQAPLF	TRBV3	TRBJ1-5	CALSDPVNTGNYKYVF	m13.m564	1
4	QN	0	10	935	6e-12	1	0.001	0.6	0.001	1e-05	motif-QN	CASSSrqnnqapLF	CASSSRQNNQAPLF	TRBV3	TRBJ1-5	CAASEKGNNRIFF	m13.m564	1
4	QN	0	10	935	6e-12	1	0.001	0.6	0.001	1e-05	motif-QN	CASSIdwgsqntlYF	CASSIDWGSQNTLYF	TRBV19	TRBJ2-4	CAMREGPGGRALIF	m34.m564	1
4	QN	0	10	935	6e-12	1	0.001	0.6	0.001	1e-05	motif-QN	CASSIdwgsqntlYF	CASSIDWGSQNTLYF	TRBV19	TRBJ2-4	CAASSAGSWQLIF	m34.m564	1
4	QN	0	10	935	6e-12	1	0.001	0.6	0.001	1e-05	motif-QN	CASSRTGGaqntlYF	CASSRTGGAQNTLYF	TRBV3	TRBJ2-4	CAASASNSGTYQRF	m11.AID	1
4	QN	0	10	935	6e-12	1	0.001	0.6	0.001	1e-05	motif-QN	CASSRTGGaqntlYF	CASSRTGGAQNTLYF	TRBV2	TRBJ2-4	CVLRNSNNRIFF	m12.AID	1
4	QN	0	10	935	6e-12	1	0.001	0.6	0.001	1e-05	motif-QN	CASSffGQntlYF	CASSFFGQNTLYF	TRBV15	TRBJ2-4	CAIDPNTNTGKLTF	m17.m564	3
4	QN	0	10	935	6e-12	1	0.001	0.6	0.001	1e-05	motif-QN	CASvGTGpsqntlYF	CASVGTGPSQNTLYF	TRBV12-2+TRBV13-2	TRBJ2-4	CAVKASSSFSKLVF	m11.AID	1
4	QN	0	10	935	6e-12	1	0.001	0.6	0.001	1e-05	motif-QN	CASvGTGpsqntlYF	CASVGTGPSQNTLYF	TRBV12-2+TRBV13-2	TRBJ2-4	CAVSARSNYNVLYF	m11.AID	2
4	QN	0	10	935	6e-12	1	0.001	0.6	0.001	1e-05	motif-QN	CASvGTGpsqntlYF	CASVGTGPSQNTLYF	TRBV12-2+TRBV13-2	TRBJ2-4	CAPGTGGYKVVF	m11.AID	1
4	QN	0	10	935	6e-12	1	0.001	0.6	0.001	1e-05	motif-QN	CASvGTGpsqntlYF	CASVGTGPSQNTLYF	TRBV12-2+TRBV13-2	TRBJ2-4	CAAGATGYQNFYF	m11.AID	1
4	QN	0	10	935	6e-12	1	0.001	0.6	0.001	1e-05	motif-QN	CASSLvlgGQntlYF	CASSLVLGGQNTLYF	TRBV12-2	TRBJ2-4	CVVGANVGDNSKLIW	m13.m564	1
4	QN	0	10	935	6e-12	1	0.001	0.6	0.001	1e-05	motif-QN	CASSLvlgGQntlYF	CASSLVLGGQNTLYF	TRBV12-2	TRBJ2-4	CALGPTNNNAGAKLTF	m13.m564	1
4	QN	0	10	935	6e-12	1	0.001	0.6	0.001	1e-05	motif-QN	CAWSrgqnTGqlYF	CAWSRGQNTGQLYF	TRBV31	TRBJ2-2	CAIDRAGSFNKLTF	m21.m564	1
4	QN	0	10	935	6e-12	1	0.001	0.6	0.001	1e-05	motif-QN	CASSLdGQntlYF	CASSLDGQNTLYF	TRBV16	TRBJ2-4	CAASARQGGRALIF	m36.AID	1
4	QN	0	10	935	6e-12	1	0.001	0.6	0.001	1e-05	motif-QN	CTcsadqnTGqlYF	CTCSADQNTGQLYF	TRBV1	TRBJ2-2	CAAAPMSNYNVLYF	m12.AID	2
4	QN	0	10	935	6e-12	1	0.001	0.6	0.001	1e-05	motif-QN	CASSflGGsqntlYF	CASSFLGGSQNTLYF	TRBV3	TRBJ2-4	CAAGNAGAKLTF	m34.m564	1
4	QN	0	10	935	6e-12	1	0.001	0.6	0.001	1e-05	motif-QN	CASSPpGGsqntlYF	CASSPPGGSQNTLYF	TRBV19	TRBJ2-4	CAASEAGSFNKLTF	m14.AID	1
4	QN	0	10	935	6e-12	1	0.001	0.6	0.001	1e-05	motif-QN	CASSPpGGsqntlYF	CASSPPGGSQNTLYF	TRBV19	TRBJ2-4	CAARGTGSGGKLTL	m14.AID	1
4	QN	0	10	935	6e-12	1	0.001	0.6	0.001	1e-05	motif-QN	CASSPpGGsqntlYF	CASSPPGGSQNTLYF	TRBV19	TRBJ2-4	CAAGGDYSNNRLTL	m14.AID	3
4	QN	0	10	935	6e-12	1	0.001	0.6	0.001	1e-05	motif-QN	CASSPpGGsqntlYF	CASSPPGGSQNTLYF	TRBV19	TRBJ2-4	CATDNYSNNRLTL	m14.AID	1
4	QN	0	10	935	6e-12	1	0.001	0.6	0.001	1e-05	motif-QN	CASSPpGGsqntlYF	CASSPPGGSQNTLYF	TRBV19	TRBJ2-4	CSAVTGNTGKLIF	m14.AID	1
4	QN	0	10	935	6e-12	1	0.001	0.6	0.001	1e-05	motif-QN	CASSPpGGsqntlYF	CASSPPGGSQNTLYF	TRBV19	TRBJ2-4	CAAHTNKVVF	m14.AID	1
4	QN	0	10	935	6e-12	1	0.001	0.6	0.001	1e-05	motif-QN	CASSPpGGsqntlYF	CASSPPGGSQNTLYF	TRBV19	TRBJ2-4	CAVSAGGYKVVF	m14.AID	1
4	QN	0	10	935	6e-12	1	0.001	0.6	0.001	1e-05	motif-QN	CgarDRqnsdYTF	CGARDRQNSDYTF	TRBV20	TRBJ1-2	CAMREGHNAGAKLTF	m17.m564	1
4	QN	0	10	935	6e-12	1	0.001	0.6	0.001	1e-05	motif-QN	CASadGTGGsqntlYF	CASADGTGGSQNTLYF	TRBV12-2+TRBV13-2	TRBJ2-4	CAMREGSSGSWQLIF	m24.m564	1
4	QN	0	10	935	6e-12	1	0.001	0.6	0.001	1e-05	motif-QN	CASSQdpqntlYF	CASSQDPQNTLYF	TRBV5	TRBJ2-4	CAVSSGNSGGSNYKLTF	m21.m564	2
4	QN	0	10	935	6e-12	1	0.001	0.6	0.001	1e-05	motif-QN	CASSQdpqntlYF	CASSQDPQNTLYF	TRBV5	TRBJ2-4	CALSLYGNEKITF	m21.m564	1
4	QN	0	10	935	6e-12	1	0.001	0.6	0.001	1e-05	motif-QN	CAWSRGvsqntlYF	CAWSRGVSQNTLYF	TRBV31	TRBJ2-4	CALIFYANKMIF	m17.m564	1
4	QN	0	10	935	6e-12	1	0.001	0.6	0.001	1e-05	motif-QN	CASSLasqntlYF	CASSLASQNTLYF	TRBV3	TRBJ2-4	CAASAGTNAYKVIF	m13.m564	1
4	QN	0	10	935	6e-12	1	0.001	0.6	0.001	1e-05	motif-QN	CASSLasqntlYF	CASSLASQNTLYF	TRBV3	TRBJ2-4	CAASRKGNYKYVF	m23.AID	1
4	QN	0	10	935	6e-12	1	0.001	0.6	0.001	1e-05	motif-QN	CTcSGergvgqntlYF	CTCSGERGVGQNTLYF	TRBV1	TRBJ2-4	CAMTPNNNNAPRF	m13.m564	2
4	QN	0	10	935	6e-12	1	0.001	0.6	0.001	1e-05	motif-QN	CASSIgsqntlYF	CASSIGSQNTLYF	TRBV19	TRBJ2-4	CALSVSGGNYKPTF	m11.AID	1
4	QN	0	10	935	6e-12	1	0.001	0.6	0.001	1e-05	motif-QN	CASSIgsqntlYF	CASSIGSQNTLYF	TRBV19	TRBJ2-4	CAARTGGYKVVF	m11.AID	1
4	QN	0	10	935	6e-12	1	0.001	0.6	0.001	1e-05	motif-QN	CASSIgsqntlYF	CASSIGSQNTLYF	TRBV19	TRBJ2-4	CAASNNNNAPRF	m11.AID	1
4	QN	0	10	935	6e-12	1	0.001	0.6	0.001	1e-05	motif-QN	CASSLQGssqntlYF	CASSLQGSSQNTLYF	TRBV3	TRBJ2-4	CAMREGSNTNKVVF	m23.AID	1
4	QN	0	10	935	6e-12	1	0.001	0.6	0.001	1e-05	motif-QN	CASrpGLgssqntlYF	CASRPGLGSSQNTLYF	TRBV13-1	TRBJ2-4	CALEGNSNNRIFF	m23.AID	1
4	QN	0	10	935	6e-12	1	0.001	0.6	0.001	1e-05	motif-QN	CASSRmdwgvqntlYF	CASSRMDWGVQNTLYF	TRBV17	TRBJ2-4	CAAETGFASALTF	m13.m564	14
4	QN	0	10	935	6e-12	1	0.001	0.6	0.001	1e-05	motif-QN	CASSRmdwgvqntlYF	CASSRMDWGVQNTLYF	TRBV17	TRBJ2-4	CATDITGNTGKLIF	m13.m564	12
4	QN	0	10	935	6e-12	1	0.001	0.6	0.001	1e-05	motif-QN	CASShdREgqntlYF	CASSHDREGQNTLYF	TRBV10	TRBJ2-4	CVLVNTNAYKVIF	m36.AID	1
4	QN	0	10	935	6e-12	1	0.001	0.6	0.001	1e-05	motif-QN	CSssqylrqntlYF	CSSSQYLRQNTLYF	TRBV23	TRBJ2-4	CALSAPNKVVF	m24.m564	1
4	QN	0	10	935	6e-12	1	0.001	0.6	0.001	1e-05	motif-QN	CASrpsqntlYF	CASRPSQNTLYF	TRBV3	TRBJ2-4	CAAEGTGGLSGKLTF	m24.m564	1
4	QN	0	10	935	6e-12	1	0.001	0.6	0.001	1e-05	motif-QN	CTcsaGQntevFF	CTCSAGQNTEVFF	TRBV1	TRBJ1-1	CALGENNNNAPRF	m13.m564	5
4	QN	0	10	935	6e-12	1	0.001	0.6	0.001	1e-05	motif-QN	CTcsaGQntevFF	CTCSAGQNTEVFF	TRBV1	TRBJ1-1	CAMRGYNQGKLIF	m13.m564	1
4	QN	0	10	935	6e-12	1	0.001	0.6	0.001	1e-05	motif-QN	CASSQvrlgyqntlYF	CASSQVRLGYQNTLYF	TRBV2	TRBJ2-4	CAARNYGSSGNKLIF	m36.AID	1
4	QN	0	10	935	6e-12	1	0.001	0.6	0.001	1e-05	motif-QN	CgarvgsqntlYF	CGARVGSQNTLYF	TRBV20	TRBJ2-4	CAIAPGTGSNRLTF	m13.m564	1
4	QN	0	10	935	6e-12	1	0.001	0.6	0.001	1e-05	motif-QN	CASGdatlsqntlYF	CASGDATLSQNTLYF	TRBV12-2+TRBV13-2	TRBJ2-4	CAAGMATGGNNKLTF	m21.m564	1
4	QN	0	10	935	6e-12	1	0.001	0.6	0.001	1e-05	motif-QN	CASSRGTasqntlYF	CASSRGTASQNTLYF	TRBV17	TRBJ2-4	CAAVMDSNYQLIW	m23.AID	2
4	QN	0	10	935	6e-12	1	0.001	0.6	0.001	1e-05	motif-QN	CASSfRGsqntlYF	CASSFRGSQNTLYF	TRBV3	TRBJ2-4	CAASANTNKVVF	m11.AID	1
4	QN	0	10	935	6e-12	1	0.001	0.6	0.001	1e-05	motif-QN	CASrpdisqntlYF	CASRPDISQNTLYF	TRBV10	TRBJ2-4	CAASEMSNYNVLYF	m17.m564	1
4	QN	0	10	935	6e-12	1	0.001	0.6	0.001	1e-05	motif-QN	CASSIGLgssqntlYF	CASSIGLGSSQNTLYF	TRBV19	TRBJ2-4	CAVSNYGNEKITF	m17.m564	1
4	QN	0	10	935	6e-12	1	0.001	0.6	0.001	1e-05	motif-QN	CASSfwgaqntlYF	CASSFWGAQNTLYF	TRBV19	TRBJ2-4	CALDNTGANTGKLTF	m14.AID	1
4	QN	0	10	935	6e-12	1	0.001	0.6	0.001	1e-05	motif-QN	CTcsAGGaqntlYF	CTCSAGGAQNTLYF	TRBV1	TRBJ2-4	CALERPNYQLIW	m13.m564	4
4	QN	0	10	935	6e-12	1	0.001	0.6	0.001	1e-05	motif-QN	CASGwTGssqntlYF	CASGWTGSSQNTLYF	TRBV12-2+TRBV13-2	TRBJ2-4	CALSDPYQGGRALIF	m34.m564	3
4	QN	0	10	935	6e-12	1	0.001	0.6	0.001	1e-05	motif-QN	CAWSlpgasqntlYF	CAWSLPGASQNTLYF	TRBV31	TRBJ2-4	CALGHNYAQGLTF	m36.AID	23
4	QN	0	10	935	6e-12	1	0.001	0.6	0.001	1e-05	motif-QN	CAWSlpgasqntlYF	CAWSLPGASQNTLYF	TRBV31	TRBJ2-4	CATDETNSAGNKLTF	m36.AID	27
4	QN	0	10	935	6e-12	1	0.001	0.6	0.001	1e-05	motif-QN	CAWSlpgasqntlYF	CAWSLPGASQNTLYF	TRBV31	TRBJ2-4	CALSDQSNNRIFF	m36.AID	1
4	QN	0	10	935	6e-12	1	0.001	0.6	0.001	1e-05	motif-QN	CAWSlpgasqntlYF	CAWSLPGASQNTLYF	TRBV31	TRBJ2-4	CALERGSNAKLTF	m36.AID	1
4	QN	0	10	935	6e-12	1	0.001	0.6	0.001	1e-05	motif-QN	CAWSlpgasqntlYF	CAWSLPGASQNTLYF	TRBV31	TRBJ2-4	CALGEGNMGYKLTF	m36.AID	1
4	QN	0	10	935	6e-12	1	0.001	0.6	0.001	1e-05	motif-QN	CAWSlpgasqntlYF	CAWSLPGASQNTLYF	TRBV31	TRBJ2-4	CATDSNAYKVIF	m36.AID	1
4	QN	0	10	935	6e-12	1	0.001	0.6	0.001	1e-05	motif-QN	CASSLAGGqntlYF	CASSLAGGQNTLYF	TRBV12-1	TRBJ2-4	CALDQGGRALIF	m14.AID	1
4	QN	0	10	935	6e-12	1	0.001	0.6	0.001	1e-05	motif-QN	CASSLAGGqntlYF	CASSLAGGQNTLYF	TRBV3	TRBJ2-4	CAASIGGNEKITF	m11.AID	1
4	QN	0	10	935	6e-12	1	0.001	0.6	0.001	1e-05	motif-QN	CASSLAGGqntlYF	CASSLAGGQNTLYF	TRBV16	TRBJ2-4	CALGPITGNTGKLIF	m34.m564	1
4	QN	0	10	935	6e-12	1	0.001	0.6	0.001	1e-05	motif-QN	CASSfTGGgqntlYF	CASSFTGGGQNTLYF	TRBV3	TRBJ2-4	CAVKANTNKVVF	m11.AID	1
4	QN	0	10	935	6e-12	1	0.001	0.6	0.001	1e-05	motif-QN	CASrrlgsqntlYF	CASRRLGSQNTLYF	TRBV10	TRBJ2-4	CALSEGGSALGRLHF	m23.AID	1
4	QN	0	10	935	6e-12	1	0.001	0.6	0.001	1e-05	motif-QN	CASSQeAGGvqntlYF	CASSQEAGGVQNTLYF	TRBV5	TRBJ2-4	CAVSMGTQVVGQLTF	m11.AID	1
4	QN	0	10	935	6e-12	1	0.001	0.6	0.001	1e-05	motif-QN	CASGdadqntlYF	CASGDADQNTLYF	TRBV12-2+TRBV13-2	TRBJ2-4	CALRNTGANTGKLTF	m21.m564	3
4	QN	0	10	935	6e-12	1	0.001	0.6	0.001	1e-05	motif-QN	CASGdadqntlYF	CASGDADQNTLYF	TRBV12-2+TRBV13-2	TRBJ2-4	CATEQGGRALIF	m21.m564	1
4	QN	0	10	935	6e-12	1	0.001	0.6	0.001	1e-05	motif-QN	CASGdadqntlYF	CASGDADQNTLYF	TRBV12-2+TRBV13-2	TRBJ2-4	CALRDTGANTGKLTF	m21.m564	3
4	QN	0	10	935	6e-12	1	0.001	0.6	0.001	1e-05	motif-QN	CASGdadqntlYF	CASGDADQNTLYF	TRBV13-2	TRBJ2-4	CAASSYGSSGNKLIF	m21.m564	1
4	QN	0	10	935	6e-12	1	0.001	0.6	0.001	1e-05	motif-QN	CASGdnsqntlYF	CASGDNSQNTLYF	TRBV12-2+TRBV13-2	TRBJ2-4	CAMRDSSGSWQLIF	m11.AID	1
4	QN	0	10	935	6e-12	1	0.001	0.6	0.001	1e-05	motif-QN	CASSEsqntlYF	CASSESQNTLYF	TRBV13-1	TRBJ2-4	CAASEPTSSGQKLVF	m34.m564	1
4	QN	0	10	935	6e-12	1	0.001	0.6	0.001	1e-05	motif-QN	CAWSrlGTSqntlYF	CAWSRLGTSQNTLYF	TRBV31	TRBJ2-4	CAVATGGNNKLTF	m11.AID	1
4	QN	0	10	935	6e-12	1	0.001	0.6	0.001	1e-05	motif-QN	CASSLrssqntlYF	CASSLRSSQNTLYF	TRBV16	TRBJ2-4	CALSGMNYNQGKLIF	m14.AID	3
4	QN	0	10	935	6e-12	1	0.001	0.6	0.001	1e-05	motif-QN	CSssptraqntlYF	CSSSPTRAQNTLYF	TRBV23	TRBJ2-4	CSASGNYAQGLTF	m11.AID	1
4	QN	0	10	935	6e-12	1	0.001	0.6	0.001	1e-05	motif-QN	CASSfpGQnsdYTF	CASSFPGQNSDYTF	TRBV3	TRBJ1-2	CALNTGKLTF	m23.AID	1
4	QN	0	10	935	6e-12	1	0.001	0.6	0.001	1e-05	motif-QN	CSssrtvsqntlYF	CSSSRTVSQNTLYF	TRBV23	TRBJ2-4	CALGDKGGRALIF	m11.AID	1
4	QN	0	10	935	6e-12	1	0.001	0.6	0.001	1e-05	motif-QN	CASSDrsqntlYF	CASSDRSQNTLYF	TRBV13-1	TRBJ2-4	CAVYNTNTGKLTF	m11.AID	1
4	QN	0	10	935	6e-12	1	0.001	0.6	0.001	1e-05	motif-QN	CASSwgqnSGntlYF	CASSWGQNSGNTLYF	TRBV3	TRBJ1-3	CAVSENYNQGKLIF	m23.AID	3
4	QN	0	10	935	6e-12	1	0.001	0.6	0.001	1e-05	motif-QN	CASSPQGqntlYF	CASSPQGQNTLYF	TRBV16	TRBJ2-4	CAASKGRDGSSGNKLIF	m11.AID	1
4	QN	0	10	935	6e-12	1	0.001	0.6	0.001	1e-05	motif-QN	CAWSLAwgisqntlYF	CAWSLAWGISQNTLYF	TRBV31	TRBJ2-4	CAASTYAQGLTF	m11.AID	1
4	QN	0	10	935	6e-12	1	0.001	0.6	0.001	1e-05	motif-QN	CAWSLAwgisqntlYF	CAWSLAWGISQNTLYF	TRBV31	TRBJ2-4	CAARDSNNRIFF	m11.AID	1
4	QN	0	10	935	6e-12	1	0.001	0.6	0.001	1e-05	motif-QN	CTcsadnrrqntlYF	CTCSADNRRQNTLYF	TRBV1	TRBJ2-4	CALSDRGNMGYKLTF	m11.AID	1
4	QN	0	10	935	6e-12	1	0.001	0.6	0.001	1e-05	motif-QN	CASSGQGsqntlYF	CASSGQGSQNTLYF	TRBV13-3	TRBJ2-4	CAVDNMGYKLTF	m36.AID	1
4	QN	0	10	935	6e-12	1	0.001	0.6	0.001	1e-05	motif-QN	CASSGQGsqntlYF	CASSGQGSQNTLYF	TRBV13-3	TRBJ2-4	CIVTDRPNTGKLTF	m36.AID	1
4	QN	0	10	935	6e-12	1	0.001	0.6	0.001	1e-05	motif-QN	CASSPTGGqntlYF	CASSPTGGQNTLYF	TRBV3	TRBJ2-4	CAASTTNTNKVVF	m14.AID	3
4	QN	0	10	935	6e-12	1	0.001	0.6	0.001	1e-05	motif-QN	CASSPTGGqntlYF	CASSPTGGQNTLYF	TRBV3	TRBJ2-4	CAAYFSNTNKVVF	m14.AID	2
4	QN	0	10	935	6e-12	1	0.001	0.6	0.001	1e-05	motif-QN	CAWSlSGvsqntlYF	CAWSLSGVSQNTLYF	TRBV31	TRBJ2-4	CAVSAGDNSKLIW	m21.m564	2
4	QN	0	10	935	6e-12	1	0.001	0.6	0.001	1e-05	motif-QN	CAWSlSGvsqntlYF	CAWSLSGVSQNTLYF	TRBV31	TRBJ2-4	CALSDHGGFASALTF	m21.m564	1
4	QN	0	10	935	6e-12	1	0.001	0.6	0.001	1e-05	motif-QN	CASSLdqntlYF	CASSLDQNTLYF	TRBV13-1	TRBJ2-4	CATDGNYNQGKLIF	m14.AID	1
4	QN	0	10	935	6e-12	1	0.001	0.6	0.001	1e-05	motif-QN	CASSLdqntlYF	CASSLDQNTLYF	TRBV13-1	TRBJ2-4	CALGAPHTNAYKVIF	m14.AID	1
4	QN	0	10	935	6e-12	1	0.001	0.6	0.001	1e-05	motif-QN	CASSLdqntlYF	CASSLDQNTLYF	TRBV13-1	TRBJ2-4	CAVPSSGSWQLIF	m14.AID	1
4	QN	0	10	935	6e-12	1	0.001	0.6	0.001	1e-05	motif-QN	CASSLdqntlYF	CASSLDQNTLYF	TRBV13-1	TRBJ2-4	CAARAMGYKLTF	m14.AID	1
4	QN	0	10	935	6e-12	1	0.001	0.6	0.001	1e-05	motif-QN	CASSRdwGQntlYF	CASSRDWGQNTLYF	TRBV3	TRBJ2-4	CAASEPQGGRALIF	m11.AID	1
4	QN	0	10	935	6e-12	1	0.001	0.6	0.001	1e-05	motif-QN	CASSRdwGQntlYF	CASSRDWGQNTLYF	TRBV3	TRBJ2-4	CAVSLDTNAYKVIF	m11.AID	1
4	QN	0	10	935	6e-12	1	0.001	0.6	0.001	1e-05	motif-QN	CTcsavsqntlYF	CTCSAVSQNTLYF	TRBV1	TRBJ2-4	CALGANTGANTGKLTF	m21.m564	2
4	QN	0	10	935	6e-12	1	0.001	0.6	0.001	1e-05	motif-QN	CASSLgqnTGqlYF	CASSLGQNTGQLYF	TRBV3	TRBJ2-2	CALLSNYNVLYF	m11.AID	1
4	QN	0	10	935	6e-12	1	0.001	0.6	0.001	1e-05	motif-QN	CASSLgqnTGqlYF	CASSLGQNTGQLYF	TRBV26	TRBJ2-2	CALGESNNRIFF	m13.m564	1
4	QN	0	10	935	6e-12	1	0.001	0.6	0.001	1e-05	motif-QN	CASSLgqnTGqlYF	CASSLGQNTGQLYF	TRBV26	TRBJ2-2	CAVINTGNYKYVF	m13.m564	1
4	QN	0	10	935	6e-12	1	0.001	0.6	0.001	1e-05	motif-QN	CASSLgqnTGqlYF	CASSLGQNTGQLYF	TRBV26	TRBJ2-2	CAASRVSNNRIFF	m13.m564	1
4	QN	0	10	935	6e-12	1	0.001	0.6	0.001	1e-05	motif-QN	CTcsalgasqntlYF	CTCSALGASQNTLYF	TRBV1	TRBJ2-4	CAALNNAPRF	m23.AID	1
4	QN	0	10	935	6e-12	1	0.001	0.6	0.001	1e-05	motif-QN	CASSQvTGdqntlYF	CASSQVTGDQNTLYF	TRBV5	TRBJ2-4	CALGGSNVGDNSKLIW	m13.m564	20
4	QN	0	10	935	6e-12	1	0.001	0.6	0.001	1e-05	motif-QN	CASSQvTGdqntlYF	CASSQVTGDQNTLYF	TRBV5	TRBJ2-4	CAARIASSSFSKLVF	m13.m564	1
4	QN	0	10	935	6e-12	1	0.001	0.6	0.001	1e-05	motif-QN	CASSQvTGdqntlYF	CASSQVTGDQNTLYF	TRBV5	TRBJ2-4	CALSGPYYGSSGNKLIF	m13.m564	1
4	QN	0	10	935	6e-12	1	0.001	0.6	0.001	1e-05	motif-QN	CASSQvTGdqntlYF	CASSQVTGDQNTLYF	TRBV5	TRBJ2-4	CALARNTGNYKYVF	m13.m564	1
4	QN	0	10	935	6e-12	1	0.001	0.6	0.001	1e-05	motif-QN	CASSQvTGdqntlYF	CASSQVTGDQNTLYF	TRBV5	TRBJ2-4	CAAEAGPGANTGKLTF	m13.m564	1
4	QN	0	10	935	6e-12	1	0.001	0.6	0.001	1e-05	motif-QN	CgarssqntlYF	CGARSSQNTLYF	TRBV20	TRBJ2-4	CAVEPFNAGAKLTF	m34.m564	1
4	QN	0	10	935	6e-12	1	0.001	0.6	0.001	1e-05	motif-QN	CAWSlpGRdqntlYF	CAWSLPGRDQNTLYF	TRBV31	TRBJ2-4	CAIDLTNTGKLTF	m14.AID	3
4	QN	0	10	935	6e-12	1	0.001	0.6	0.001	1e-05	motif-QN	CTcsGTSqntlYF	CTCSGTSQNTLYF	TRBV1	TRBJ2-4	CALSGLGGSFNKLTF	m13.m564	2
4	QN	0	10	935	6e-12	1	0.001	0.6	0.001	1e-05	motif-QN	CTcsGTSqntlYF	CTCSGTSQNTLYF	TRBV1	TRBJ2-4	CAADSGYNKLTF	m13.m564	2
4	QN	0	10	935	6e-12	1	0.001	0.6	0.001	1e-05	motif-QN	CASSYlGGsqntlYF	CASSYLGGSQNTLYF	TRBV3	TRBJ2-4	CAVSGSGGSNYKLTF	m12.AID	18
4	QN	0	10	935	6e-12	1	0.001	0.6	0.001	1e-05	motif-QN	CASSYlGGsqntlYF	CASSYLGGSQNTLYF	TRBV3	TRBJ2-4	CVIASSSFSKLVF	m12.AID	19
4	QN	0	10	935	6e-12	1	0.001	0.6	0.001	1e-05	motif-QN	CASSYlGGsqntlYF	CASSYLGGSQNTLYF	TRBV3	TRBJ2-4	CAMREGWNSAGNKLTF	m12.AID	1
4	QN	0	10	935	6e-12	1	0.001	0.6	0.001	1e-05	motif-QN	CASSYwasqntlYF	CASSYWASQNTLYF	TRBV10	TRBJ2-4	CAASARGTGSNRLTF	m11.AID	1
4	QN	0	10	935	6e-12	1	0.001	0.6	0.001	1e-05	motif-QN	CASSYwasqntlYF	CASSYWASQNTLYF	TRBV10	TRBJ2-4	CAIEGGSNAKLTF	m11.AID	1
4	QN	0	10	935	6e-12	1	0.001	0.6	0.001	1e-05	motif-QN	CASSggvmGQntlYF	CASSGGVMGQNTLYF	TRBV13-1	TRBJ2-4	CAVRITGNTGKLIF	m24.m564	1
4	QN	0	10	935	6e-12	1	0.001	0.6	0.001	1e-05	motif-QN	CASSQrqntevFF	CASSQRQNTEVFF	TRBV12-1	TRBJ1-1	CATDAGSNYNVLYF	m36.AID	1
4	QN	0	10	935	6e-12	1	0.001	0.6	0.001	1e-05	motif-QN	CASSEgsqntlYF	CASSEGSQNTLYF	TRBV13-1	TRBJ2-4	CAASTPNTGKLTF	m12.AID	1
4	QN	0	10	935	6e-12	1	0.001	0.6	0.001	1e-05	motif-QN	CASSRppsqntlYF	CASSRPPSQNTLYF	TRBV12-1	TRBJ2-4	CAMRGSNAKLTF	m23.AID	59
4	QN	0	10	935	6e-12	1	0.001	0.6	0.001	1e-05	motif-QN	CASSRppsqntlYF	CASSRPPSQNTLYF	TRBV12-1	TRBJ2-4	CAALDTNAYKVIF	m23.AID	1
4	QN	0	10	935	6e-12	1	0.001	0.6	0.001	1e-05	motif-QN	CASSLvqnTGqlYF	CASSLVQNTGQLYF	TRBV3	TRBJ2-2	CAPDNVGDNSKLIW	m21.m564	2
4	QN	0	10	935	6e-12	1	0.001	0.6	0.001	1e-05	motif-QN	CASSLvqnTGqlYF	CASSLVQNTGQLYF	TRBV3	TRBJ2-2	CALSEGSAGNKLTF	m21.m564	1
4	QN	0	10	935	6e-12	1	0.001	0.6	0.001	1e-05	motif-QN	CASSLsrsqntlYF	CASSLSRSQNTLYF	TRBV15	TRBJ2-4	CAAEANSGTYQRF	m34.m564	2
4	QN	0	10	935	6e-12	1	0.001	0.6	0.001	1e-05	motif-QN	CASSPqTSqntlYF	CASSPQTSQNTLYF	TRBV5	TRBJ2-4	CAAERGNTGKLIF	m36.AID	1
4	QN	0	10	935	6e-12	1	0.001	0.6	0.001	1e-05	motif-QN	CASGwgsqntlYF	CASGWGSQNTLYF	TRBV13-1	TRBJ2-4	CAMRENSGTYQRF	m17.m564	1
4	QN	0	10	935	6e-12	1	0.001	0.6	0.001	1e-05	motif-QN	CASGwgsqntlYF	CASGWGSQNTLYF	TRBV13-1	TRBJ2-4	CAASALAGYQNFYF	m17.m564	1
4	QN	0	10	935	6e-12	1	0.001	0.6	0.001	1e-05	motif-QN	CASSnGGsqntlYF	CASSNGGSQNTLYF	TRBV10	TRBJ2-4	CAVSADSAGNKLTF	m11.AID	1
4	QN	0	10	935	6e-12	1	0.001	0.6	0.001	1e-05	motif-QN	CASSnGGsqntlYF	CASSNGGSQNTLYF	TRBV10	TRBJ2-4	CVRGSALGRLHF	m11.AID	1
4	QN	0	10	935	6e-12	1	0.001	0.6	0.001	1e-05	motif-QN	CASSGTGGqqntlYF	CASSGTGGQQNTLYF	TRBV13-3	TRBJ2-4	CAMRESQGGRALIF	m11.AID	1
4	QN	0	10	935	6e-12	1	0.001	0.6	0.001	1e-05	motif-QN	CASSGTGGqqntlYF	CASSGTGGQQNTLYF	TRBV13-3	TRBJ2-4	CAGPSSGSWQLIF	m11.AID	1
4	QN	0	10	935	6e-12	1	0.001	0.6	0.001	1e-05	motif-QN	CASSQdpgGQntlYF	CASSQDPGGQNTLYF	TRBV2	TRBJ2-4	CALGNSAGNKLTF	m17.m564	2
4	QN	0	10	935	6e-12	1	0.001	0.6	0.001	1e-05	motif-QN	CASSalpsqntlYF	CASSALPSQNTLYF	TRBV17	TRBJ2-4	CAAEAEGYKLTF	m11.AID	3
4	QN	0	10	935	6e-12	1	0.001	0.6	0.001	1e-05	motif-QN	CASSalpsqntlYF	CASSALPSQNTLYF	TRBV17	TRBJ2-4	CAARSNMGYKLTF	m11.AID	3
4	QN	0	10	935	6e-12	1	0.001	0.6	0.001	1e-05	motif-QN	CASSVrdGQntlYF	CASSVRDGQNTLYF	TRBV13-1	TRBJ2-4	CAVSAGNNRIFF	m14.AID	2
4	QN	0	10	935	6e-12	1	0.001	0.6	0.001	1e-05	motif-QN	CTcsdwGGsqntlYF	CTCSDWGGSQNTLYF	TRBV1	TRBJ2-4	CALSDRPTGYQNFYF	m11.AID	1
4	QN	0	10	935	6e-12	1	0.001	0.6	0.001	1e-05	motif-QN	CASSAGGggqntlYF	CASSAGGGGQNTLYF	TRBV10	TRBJ2-4	CAVSPNSNNRIFF	m21.m564	5
4	QN	0	10	935	6e-12	1	0.001	0.6	0.001	1e-05	motif-QN	CASSAGGggqntlYF	CASSAGGGGQNTLYF	TRBV10	TRBJ2-4	CAMRASSGSWQLIF	m21.m564	1
4	QN	0	10	935	6e-12	1	0.001	0.6	0.001	1e-05	motif-QN	CASSAGGggqntlYF	CASSAGGGGQNTLYF	TRBV10	TRBJ2-4	CVLSGGNNKLTF	m21.m564	2
4	QN	0	10	935	6e-12	1	0.001	0.6	0.001	1e-05	motif-QN	CASrrlggpGQntlYF	CASRRLGGPGQNTLYF	TRBV13-1	TRBJ2-4	CAASMSLTGKLTF	m12.AID	1
4	QN	0	10	935	6e-12	1	0.001	0.6	0.001	1e-05	motif-QN	CAWSlrsqntlYF	CAWSLRSQNTLYF	TRBV31	TRBJ2-4	CASGGNYKPTF	m24.m564	5
4	QN	0	10	935	6e-12	1	0.001	0.6	0.001	1e-05	motif-QN	CASSLsqntevFF	CASSLSQNTEVFF	TRBV26	TRBJ1-1	CALGGTGGYKVVF	m11.AID	1
4	QN	0	10	935	6e-12	1	0.001	0.6	0.001	1e-05	motif-QN	CASTrlGGsqntlYF	CASTRLGGSQNTLYF	TRBV19	TRBJ2-4	CAASAGTGGYKVVF	m21.m564	1
4	QN	0	10	935	6e-12	1	0.001	0.6	0.001	1e-05	motif-QN	CASGrLAsqntlYF	CASGRLASQNTLYF	TRBV12-2+TRBV13-2	TRBJ2-4	CAVRIGGSNYNVLYF	m14.AID	5
4	QN	0	10	935	6e-12	1	0.001	0.6	0.001	1e-05	motif-QN	CASGrLAsqntlYF	CASGRLASQNTLYF	TRBV13-2	TRBJ2-4	CALFHYNTNTGKITF	m14.AID	1
4	QN	0	10	935	6e-12	1	0.001	0.6	0.001	1e-05	motif-QN	CASGrLAsqntlYF	CASGRLASQNTLYF	TRBV12-2+TRBV13-2	TRBJ2-4	CAVSESSGSWQLIF	m14.AID	1
4	QN	0	10	935	6e-12	1	0.001	0.6	0.001	1e-05	motif-QN	CASGrLAsqntlYF	CASGRLASQNTLYF	TRBV13-2	TRBJ2-4	CAVRIGGSNYNVLYF	m14.AID	2
4	QN	0	10	935	6e-12	1	0.001	0.6	0.001	1e-05	motif-QN	CASSLgGQntlYF	CASSLGGQNTLYF	TRBV15	TRBJ2-4	CALEMTNSAGNKLTF	m14.AID	1
4	QN	0	10	935	6e-12	1	0.001	0.6	0.001	1e-05	motif-QN	CASSLgGQntlYF	CASSLGGQNTLYF	TRBV15	TRBJ2-4	CAVSMPGYQNFYF	m14.AID	7
4	QN	0	10	935	6e-12	1	0.001	0.6	0.001	1e-05	motif-QN	CASSLgGQntlYF	CASSLGGQNTLYF	TRBV15	TRBJ2-4	CATDPGSGYNKLTF	m14.AID	1
4	QN	0	10	935	6e-12	1	0.001	0.6	0.001	1e-05	motif-QN	CASSLgGQntlYF	CASSLGGQNTLYF	TRBV15	TRBJ2-4	CVLSDTGKLTF	m14.AID	1
4	QN	0	10	935	6e-12	1	0.001	0.6	0.001	1e-05	motif-QN	CASSLgGQntlYF	CASSLGGQNTLYF	TRBV12-2	TRBJ2-4	CAASAGQGGRALIF	m21.m564	5
4	QN	0	10	935	6e-12	1	0.001	0.6	0.001	1e-05	motif-QN	CASSLgGQntlYF	CASSLGGQNTLYF	TRBV12-2	TRBJ2-4	CAAEPMSNYNVLYF	m21.m564	1
4	QN	0	10	935	6e-12	1	0.001	0.6	0.001	1e-05	motif-QN	CASSLgGQntlYF	CASSLGGQNTLYF	TRBV12-2	TRBJ2-4	CAPAYQGGRALIF	m21.m564	1
4	QN	0	10	935	6e-12	1	0.001	0.6	0.001	1e-05	motif-QN	CASSLgGQntlYF	CASSLGGQNTLYF	TRBV12-2	TRBJ2-4	CAPRGGGRALIF	m21.m564	1
4	QN	0	10	935	6e-12	1	0.001	0.6	0.001	1e-05	motif-QN	CASSLgGQntlYF	CASSLGGQNTLYF	TRBV2	TRBJ2-4	CATDKGTNTGKLTF	m34.m564	3
4	QN	0	10	935	6e-12	1	0.001	0.6	0.001	1e-05	motif-QN	CASSLgGQntlYF	CASSLGGQNTLYF	TRBV26	TRBJ2-4	CAVEPNYNVLYF	m34.m564	1
4	QN	0	10	935	6e-12	1	0.001	0.6	0.001	1e-05	motif-QN	CASflwTSqntlYF	CASFLWTSQNTLYF	TRBV12-1	TRBJ2-4	CAARRNNYAQGLTF	m11.AID	1
4	QN	0	10	935	6e-12	1	0.001	0.6	0.001	1e-05	motif-QN	CASSDvwgGRqntlYF	CASSDVWGGRQNTLYF	TRBV13-1	TRBJ2-4	CAVSALTGSGGKLTL	m36.AID	2
4	QN	0	10	935	6e-12	1	0.001	0.6	0.001	1e-05	motif-QN	CAWSlGTGGsqntlYF	CAWSLGTGGSQNTLYF	TRBV31	TRBJ2-4	CAASENTGYQNFYF	m21.m564	1
4	QN	0	10	935	6e-12	1	0.001	0.6	0.001	1e-05	motif-QN	CASSPnwgGQntlYF	CASSPNWGGQNTLYF	TRBV15	TRBJ2-4	CALSGGYGNEKITF	m34.m564	1
4	QN	0	10	935	6e-12	1	0.001	0.6	0.001	1e-05	motif-QN	CASSfnqntlYF	CASSFNQNTLYF	TRBV29	TRBJ2-4	CALSDDYSNNRLTL	m13.m564	1
4	QN	0	10	935	6e-12	1	0.001	0.6	0.001	1e-05	motif-QN	CASSfnqntlYF	CASSFNQNTLYF	TRBV29	TRBJ2-4	CALATSSGQKLVF	m13.m564	1
4	QN	0	10	935	6e-12	1	0.001	0.6	0.001	1e-05	motif-QN	CASGeRGnqntlYF	CASGERGNQNTLYF	TRBV12-2+TRBV13-2	TRBJ2-4	CALSNTGANTGKLTF	m21.m564	1
4	QN	0	10	935	6e-12	1	0.001	0.6	0.001	1e-05	motif-QN	CASGeRGnqntlYF	CASGERGNQNTLYF	TRBV13-2	TRBJ2-4	CAMRDPNSGTYQRF	m21.m564	1
4	QN	0	10	935	6e-12	1	0.001	0.6	0.001	1e-05	motif-QN	CASGeRGnqntlYF	CASGERGNQNTLYF	TRBV12-2+TRBV13-2	TRBJ2-4	CALSDLSGSGGKLTL	m21.m564	1
4	QN	0	10	935	6e-12	1	0.001	0.6	0.001	1e-05	motif-QN	CASSLwgnsqntlYF	CASSLWGNSQNTLYF	TRBV3	TRBJ2-4	CAMREGSNTNKVVF	m17.m564	1
4	QN	0	10	935	6e-12	1	0.001	0.6	0.001	1e-05	motif-QN	CAWSlGLgdqntlYF	CAWSLGLGDQNTLYF	TRBV31	TRBJ2-4	CALGDLTSSGQKLVF	m24.m564	2
4	QN	0	10	935	6e-12	1	0.001	0.6	0.001	1e-05	motif-QN	CAWrdwssqntlYF	CAWRDWSSQNTLYF	TRBV31	TRBJ2-4	CATAIVGDNSKLIW	m17.m564	1
4	QN	0	10	935	6e-12	1	0.001	0.6	0.001	1e-05	motif-QN	CAWrdwssqntlYF	CAWRDWSSQNTLYF	TRBV31	TRBJ2-4	CALYSNYQLIW	m17.m564	1
4	QN	0	10	935	6e-12	1	0.001	0.6	0.001	1e-05	motif-QN	CASSLrwgsqntlYF	CASSLRWGSQNTLYF	TRBV26	TRBJ2-4	CALGEGNSGTYQRF	m12.AID	1
4	QN	0	10	935	6e-12	1	0.001	0.6	0.001	1e-05	motif-QN	CASSfpsqntlYF	CASSFPSQNTLYF	TRBV16	TRBJ2-4	CAASKNTGNYKYVF	m24.m564	3
4	QN	0	10	935	6e-12	1	0.001	0.6	0.001	1e-05	motif-QN	CAWSlwggSGqntlYF	CAWSLWGGSGQNTLYF	TRBV31	TRBJ2-4	CAMREMATGGNNKLTF	m13.m564	2
4	QN	0	10	935	6e-12	1	0.001	0.6	0.001	1e-05	motif-QN	CASSLdpgGQntlYF	CASSLDPGGQNTLYF	TRBV16	TRBJ2-4	CAVSPSYGSSGNKLIF	m12.AID	1
4	QN	0	10	935	6e-12	1	0.001	0.6	0.001	1e-05	motif-QN	CASSLdpgGQntlYF	CASSLDPGGQNTLYF	TRBV16	TRBJ2-4	CALGGQATASLGKLQF	m12.AID	1
4	QN	0	10	935	6e-12	1	0.001	0.6	0.001	1e-05	motif-QN	CAWrTGGgqntlYF	CAWRTGGGQNTLYF	TRBV31	TRBJ2-4	CAVTGTGGYKVVF	m13.m564	1
4	QN	0	10	935	6e-12	1	0.001	0.6	0.001	1e-05	motif-QN	CASSLnsqntlYF	CASSLNSQNTLYF	TRBV15	TRBJ2-4	CAAVNNNNAPRF	m17.m564	4
4	QN	0	10	935	6e-12	1	0.001	0.6	0.001	1e-05	motif-QN	CASSLnsqntlYF	CASSLNSQNTLYF	TRBV15	TRBJ2-4	CAMEHAYGNEKITF	m17.m564	1
4	QN	0	10	935	6e-12	1	0.001	0.6	0.001	1e-05	motif-QN	CASSYrvsqntlYF	CASSYRVSQNTLYF	TRBV10	TRBJ2-4	CALSNYNVLYF	m11.AID	1
4	QN	0	10	935	6e-12	1	0.001	0.6	0.001	1e-05	motif-QN	CASSYrvsqntlYF	CASSYRVSQNTLYF	TRBV10	TRBJ2-4	CALSNYNVLYF	m23.AID	1
4	QN	0	10	935	6e-12	1	0.001	0.6	0.001	1e-05	motif-QN	CASSLgGQnEQYF	CASSLGGQNEQYF	TRBV16	TRBJ2-7	CAASSGQGGSAKLIF	m21.m564	2
4	QN	0	10	935	6e-12	1	0.001	0.6	0.001	1e-05	motif-QN	CASSLgGQnEQYF	CASSLGGQNEQYF	TRBV16	TRBJ2-7	CAIEQGTGSKLSF	m21.m564	2
4	QN	0	10	935	6e-12	1	0.001	0.6	0.001	1e-05	motif-QN	CASSaGQntlYF	CASSAGQNTLYF	TRBV13-1	TRBJ2-4	CILRGNQGGSAKLIF	m21.m564	4
4	QN	0	10	935	6e-12	1	0.001	0.6	0.001	1e-05	motif-QN	CASSaGQntlYF	CASSAGQNTLYF	TRBV13-1	TRBJ2-4	CAASGVGGKLIF	m21.m564	1
4	QN	0	10	935	6e-12	1	0.001	0.6	0.001	1e-05	motif-QN	CASSaGQntlYF	CASSAGQNTLYF	TRBV13-1	TRBJ2-4	CAAVASSGSWQLIF	m21.m564	1
4	QN	0	10	935	6e-12	1	0.001	0.6	0.001	1e-05	motif-QN	CASSaGQntlYF	CASSAGQNTLYF	TRBV13-1	TRBJ2-4	CAAEVYF	m21.m564	1
4	QN	0	10	935	6e-12	1	0.001	0.6	0.001	1e-05	motif-QN	CASGdpysqntlYF	CASGDPYSQNTLYF	TRBV12-2+TRBV13-2	TRBJ2-4	CALTTASLGKLQF	m34.m564	1
4	QN	0	10	935	6e-12	1	0.001	0.6	0.001	1e-05	motif-QN	CASGdpysqntlYF	CASGDPYSQNTLYF	TRBV12-2+TRBV13-2	TRBJ2-4	CALSDPPSGSWQLIF	m34.m564	1
4	QN	0	10	935	6e-12	1	0.001	0.6	0.001	1e-05	motif-QN	CASGdgsqntlYF	CASGDGSQNTLYF	TRBV12-2+TRBV13-2	TRBJ2-4	CALSDVTGSGGKLTL	m11.AID	1
4	QN	0	10	935	6e-12	1	0.001	0.6	0.001	1e-05	motif-QN	CASSRpGTSsqntlYF	CASSRPGTSSQNTLYF	TRBV3	TRBJ2-4	CATDLPGANTGKLTF	m17.m564	2
4	QN	0	10	935	6e-12	1	0.001	0.6	0.001	1e-05	motif-QN	CASSQdwasqntlYF	CASSQDWASQNTLYF	TRBV5	TRBJ2-4	CAAEDSNYQLIW	m14.AID	1
4	QN	0	10	935	6e-12	1	0.001	0.6	0.001	1e-05	motif-QN	CASSQdwasqntlYF	CASSQDWASQNTLYF	TRBV5	TRBJ2-4	CAASGSGSFNKLTF	m14.AID	1
4	QN	0	10	935	6e-12	1	0.001	0.6	0.001	1e-05	motif-QN	CASSQdwasqntlYF	CASSQDWASQNTLYF	TRBV5	TRBJ2-4	CALDLTSGGNYKPTF	m14.AID	1
4	QN	0	10	935	6e-12	1	0.001	0.6	0.001	1e-05	motif-QN	CASSSdssqntlYF	CASSSDSSQNTLYF	TRBV3	TRBJ2-4	CAAVASSGSWQLIF	m23.AID	1
4	QN	0	10	935	6e-12	1	0.001	0.6	0.001	1e-05	motif-QN	CAWSrqfsqntlYF	CAWSRQFSQNTLYF	TRBV31	TRBJ2-4	CALSQTGNTGKLIF	m11.AID	1
4	QN	0	10	935	6e-12	1	0.001	0.6	0.001	1e-05	motif-QN	CTcsaaegvqntlYF	CTCSAAEGVQNTLYF	TRBV1	TRBJ2-4	CAAENSGGSNAKLTF	m24.m564	1
4	QN	0	10	935	6e-12	1	0.001	0.6	0.001	1e-05	motif-QN	CASSRvsqntlYF	CASSRVSQNTLYF	TRBV13-3	TRBJ2-4	CAVSMRDSGTYQRF	m21.m564	1
4	QN	0	10	935	6e-12	1	0.001	0.6	0.001	1e-05	motif-QN	CASSRvsqntlYF	CASSRVSQNTLYF	TRBV13-3	TRBJ2-4	CALSDRSSSGQKLVF	m21.m564	1
4	QN	0	10	935	6e-12	1	0.001	0.6	0.001	1e-05	motif-QN	CTcSGRdrsqntlYF	CTCSGRDRSQNTLYF	TRBV1	TRBJ2-4	CAVSARAGANTGKLTF	m34.m564	3
4	QN	0	10	935	6e-12	1	0.001	0.6	0.001	1e-05	motif-QN	CASSLAGsqntlYF	CASSLAGSQNTLYF	TRBV26	TRBJ2-4	CAAHQGGSAKLIF	m11.AID	1
4	QN	0	10	935	6e-12	1	0.001	0.6	0.001	1e-05	motif-QN	CASSLAGsqntlYF	CASSLAGSQNTLYF	TRBV15	TRBJ2-4	CAVDSNYQLIW	m24.m564	13
4	QN	0	10	935	6e-12	1	0.001	0.6	0.001	1e-05	motif-QN	CASSDksqntlYF	CASSDKSQNTLYF	TRBV13-1	TRBJ2-4	CAAEVDYANKMIF	m21.m564	1
4	QN	0	10	935	6e-12	1	0.001	0.6	0.001	1e-05	motif-QN	CASGGGhqntlYF	CASGGGHQNTLYF	TRBV12-2+TRBV13-2	TRBJ2-4	CASNTNKVVF	m23.AID	1
4	QN	0	10	935	6e-12	1	0.001	0.6	0.001	1e-05	motif-QN	CASGGGhqntlYF	CASGGGHQNTLYF	TRBV12-2+TRBV13-2	TRBJ2-4	CALELDSNNRIFF	m23.AID	1
4	QN	0	10	935	6e-12	1	0.001	0.6	0.001	1e-05	motif-QN	CASkqisqntlYF	CASKQISQNTLYF	TRBV29	TRBJ2-4	CALSPTSGGNYKPTF	m14.AID	1
4	QN	0	10	935	6e-12	1	0.001	0.6	0.001	1e-05	motif-QN	CASSIdwGQntlYF	CASSIDWGQNTLYF	TRBV12-2	TRBJ2-4	CALSGYNQGKLIF	m17.m564	1
4	QN	0	10	935	6e-12	1	0.001	0.6	0.001	1e-05	motif-QN	CASSIdwGQntlYF	CASSIDWGQNTLYF	TRBV12-2	TRBJ2-4	CALAMSNYNVLYF	m17.m564	1
4	QN	0	10	935	6e-12	1	0.001	0.6	0.001	1e-05	motif-QN	CASSRsqntlYF	CASSRSQNTLYF	TRBV3	TRBJ2-4	CALGSNMGYKLTF	m11.AID	1
4	QN	0	10	935	6e-12	1	0.001	0.6	0.001	1e-05	motif-QN	CASSQTGpqntlYF	CASSQTGPQNTLYF	TRBV5	TRBJ2-4	CAISGGNYKPTF	m17.m564	1
4	QN	0	10	935	6e-12	1	0.001	0.6	0.001	1e-05	motif-QN	CASSQTGpqntlYF	CASSQTGPQNTLYF	TRBV2	TRBJ2-4	CAAEDTGNYKYVF	m17.m564	1
4	QN	0	10	935	6e-12	1	0.001	0.6	0.001	1e-05	motif-QN	CASrrdgsqntlYF	CASRRDGSQNTLYF	TRBV15	TRBJ2-4	CSASGYNQGKLIF	m34.m564	1
4	QN	0	10	935	6e-12	1	0.001	0.6	0.001	1e-05	motif-QN	CASSLmGQnaEQFF	CASSLMGQNAEQFF	TRBV3	TRBJ2-1	CALRSNTGGLSGKLTF	m14.AID	1
4	QN	0	10	935	6e-12	1	0.001	0.6	0.001	1e-05	motif-QN	CASSLmGQnaEQFF	CASSLMGQNAEQFF	TRBV3	TRBJ2-1	CAASRGMGYKLTF	m14.AID	1
4	QN	0	10	935	6e-12	1	0.001	0.6	0.001	1e-05	motif-QN	CASSQgwGLqntlYF	CASSQGWGLQNTLYF	TRBV5	TRBJ2-4	CALGQGTGSKLSF	m17.m564	1
4	QN	0	10	935	6e-12	1	0.001	0.6	0.001	1e-05	motif-QN	CASGdawGGsqntlYF	CASGDAWGGSQNTLYF	TRBV12-2+TRBV13-2	TRBJ2-4	CAVRDMNYNQGKLIF	m23.AID	1
4	QN	0	10	935	6e-12	1	0.001	0.6	0.001	1e-05	motif-QN	CASGvpqnSGntlYF	CASGVPQNSGNTLYF	TRBV12-2+TRBV13-2	TRBJ1-3	CAANTNAYKVIF	m14.AID	3
4	QN	0	10	935	6e-12	1	0.001	0.6	0.001	1e-05	motif-QN	CASGvpqnSGntlYF	CASGVPQNSGNTLYF	TRBV13-2	TRBJ1-3	CAANTNAYKVIF	m14.AID	2
4	QN	0	10	935	6e-12	1	0.001	0.6	0.001	1e-05	motif-QN	CASGvpqnSGntlYF	CASGVPQNSGNTLYF	TRBV13-2	TRBJ1-3	CAVSAGYNQGKLIF	m14.AID	1
4	QN	0	10	935	6e-12	1	0.001	0.6	0.001	1e-05	motif-QN	CASSDwqnqDTQYF	CASSDWQNQDTQYF	TRBV13-1	TRBJ2-5	CIVTDTNAYKVIF	m34.m564	1
4	QN	0	10	935	6e-12	1	0.001	0.6	0.001	1e-05	motif-QN	CASSSglGRsqntlYF	CASSSGLGRSQNTLYF	TRBV10	TRBJ2-4	CALTTNYGNEKITF	m24.m564	1
4	QN	0	10	935	6e-12	1	0.001	0.6	0.001	1e-05	motif-QN	CASSPwgasqntlYF	CASSPWGASQNTLYF	TRBV3	TRBJ2-4	CASNSAGNKLTF	m36.AID	1
4	QN	0	10	935	6e-12	1	0.001	0.6	0.001	1e-05	motif-QN	CASrlgssqntlYF	CASRLGSSQNTLYF	TRBV12-1	TRBJ2-4	CALSAMDSNYQLIW	m13.m564	1
4	QN	0	10	935	6e-12	1	0.001	0.6	0.001	1e-05	motif-QN	CASrlgssqntlYF	CASRLGSSQNTLYF	TRBV12-1	TRBJ2-4	CAMRSYGSSGNKLIF	m13.m564	1
4	QN	0	10	935	6e-12	1	0.001	0.6	0.001	1e-05	motif-QN	CTcsadrwTSqntlYF	CTCSADRWTSQNTLYF	TRBV1	TRBJ2-4	CAASVPGGRALIF	m14.AID	1
4	QN	0	10	935	6e-12	1	0.001	0.6	0.001	1e-05	motif-QN	CTcsadrwTSqntlYF	CTCSADRWTSQNTLYF	TRBV1	TRBJ2-4	CAASMSNYQLIW	m14.AID	2
4	QN	0	10	935	6e-12	1	0.001	0.6	0.001	1e-05	motif-QN	CASGTGGsqntlYF	CASGTGGSQNTLYF	TRBV12-2+TRBV13-2	TRBJ2-4	CILRAPNSGGSNYKLTF	m23.AID	1
4	QN	0	10	935	6e-12	1	0.001	0.6	0.001	1e-05	motif-QN	CASSnrvqntlYF	CASSNRVQNTLYF	TRBV13-3	TRBJ2-4	CALSLSNSNNRIFF	m34.m564	2
4	QN	0	10	935	6e-12	1	0.001	0.6	0.001	1e-05	motif-QN	CASSLgvdqntlYF	CASSLGVDQNTLYF	TRBV3	TRBJ2-4	CALSDRNSNNRIFF	m14.AID	2
4	QN	0	10	935	6e-12	1	0.001	0.6	0.001	1e-05	motif-QN	CASSfgnqntlYF	CASSFGNQNTLYF	TRBV16	TRBJ2-4	CAAEALDYANKMIF	m11.AID	1
4	QN	0	10	935	6e-12	1	0.001	0.6	0.001	1e-05	motif-QN	CASSfgnqntlYF	CASSFGNQNTLYF	TRBV16	TRBJ2-4	CAVLDTNAYKVIF	m11.AID	1
4	QN	0	10	935	6e-12	1	0.001	0.6	0.001	1e-05	motif-QN	CASSfgnqntlYF	CASSFGNQNTLYF	TRBV16	TRBJ2-4	CAMREANNYAQGLTF	m11.AID	1
4	QN	0	10	935	6e-12	1	0.001	0.6	0.001	1e-05	motif-QN	CASSRdshqntlYF	CASSRDSHQNTLYF	TRBV3	TRBJ2-4	CALPYTNTGKLTF	m34.m564	1
4	QN	0	10	935	6e-12	1	0.001	0.6	0.001	1e-05	motif-QN	CASSQTGalqntlYF	CASSQTGALQNTLYF	TRBV2	TRBJ2-4	CAASDNTNTGKLTF	m36.AID	1
4	QN	0	10	935	6e-12	1	0.001	0.6	0.001	1e-05	motif-QN	CASSPlgGQntlYF	CASSPLGGQNTLYF	TRBV5	TRBJ2-4	CALSPNTGANTGKLTF	m14.AID	1
4	QN	0	10	935	6e-12	1	0.001	0.6	0.001	1e-05	motif-QN	CASSPlgGQntlYF	CASSPLGGQNTLYF	TRBV5	TRBJ2-4	CAASLSSNTNKVVF	m14.AID	1
4	QN	0	10	935	6e-12	1	0.001	0.6	0.001	1e-05	motif-QN	CASSPlgGQntlYF	CASSPLGGQNTLYF	TRBV5	TRBJ2-4	CALGGTGGYKVVF	m14.AID	1
4	QN	0	10	935	6e-12	1	0.001	0.6	0.001	1e-05	motif-QN	CASSQdgsqntlYF	CASSQDGSQNTLYF	TRBV2	TRBJ2-4	CAAGDQGGSAKLIF	m11.AID	2
4	QN	0	10	935	6e-12	1	0.001	0.6	0.001	1e-05	motif-QN	CASSQdgsqntlYF	CASSQDGSQNTLYF	TRBV2	TRBJ2-4	CALSVTNAYKVIF	m11.AID	1
4	QN	0	10	935	6e-12	1	0.001	0.6	0.001	1e-05	motif-QN	CASSQdgsqntlYF	CASSQDGSQNTLYF	TRBV2	TRBJ2-4	CAARLNYNQGKLIF	m11.AID	1
4	QN	0	10	935	6e-12	1	0.001	0.6	0.001	1e-05	motif-QN	CASSLlgfqntlYF	CASSLLGFQNTLYF	TRBV3	TRBJ2-4	CAASSGGNYKPTF	m13.m564	4
4	QN	0	10	935	6e-12	1	0.001	0.6	0.001	1e-05	motif-QN	CASGrTGsqntlYF	CASGRTGSQNTLYF	TRBV13-3	TRBJ2-4	CAASRLGYKLTF	m14.AID	1
4	QN	0	10	935	6e-12	1	0.001	0.6	0.001	1e-05	motif-QN	CASSarqnqDTQYF	CASSARQNQDTQYF	TRBV16	TRBJ2-5	CAMREGAGNTGKLIF	m11.AID	1
4	QN	0	10	935	6e-12	1	0.001	0.6	0.001	1e-05	motif-QN	CASSIvGGvsqntlYF	CASSIVGGVSQNTLYF	TRBV19	TRBJ2-4	CAGTNAYKVIF	m36.AID	1
4	QN	0	10	935	6e-12	1	0.001	0.6	0.001	1e-05	motif-QN	CASGGTiqntlYF	CASGGTIQNTLYF	TRBV12-2+TRBV13-2	TRBJ2-4	CALSVQGGRALIF	m11.AID	1
4	QN	0	10	935	6e-12	1	0.001	0.6	0.001	1e-05	motif-QN	CASGdAGGpsqntlYF	CASGDAGGPSQNTLYF	TRBV12-2+TRBV13-2	TRBJ2-4	CAPLNNNNAPRF	m24.m564	1
4	QN	0	10	935	6e-12	1	0.001	0.6	0.001	1e-05	motif-QN	CASSwdsqntlYF	CASSWDSQNTLYF	TRBV10	TRBJ2-4	CAASPTGNTGKLIF	m17.m564	1
4	QN	0	10	935	6e-12	1	0.001	0.6	0.001	1e-05	motif-QN	CASGGGgsqntlYF	CASGGGGSQNTLYF	TRBV12-2+TRBV13-2	TRBJ2-4	CALGPGGSSGNKLIF	m11.AID	1
4	QN	0	10	935	6e-12	1	0.001	0.6	0.001	1e-05	motif-QN	CASSIwGGnqntlYF	CASSIWGGNQNTLYF	TRBV19	TRBJ2-4	CAASEHNYGNEKITF	m11.AID	1
4	QN	0	10	935	6e-12	1	0.001	0.6	0.001	1e-05	motif-QN	CASSLpGGaiqntlYF	CASSLPGGAIQNTLYF	TRBV12-1	TRBJ2-4	CALAHAQGLTF	m34.m564	1
4	QN	0	10	935	6e-12	1	0.001	0.6	0.001	1e-05	motif-QN	CASSQSGsqntlYF	CASSQSGSQNTLYF	TRBV2	TRBJ2-4	CAMGGYQNFYF	m21.m564	3
4	QN	0	10	935	6e-12	1	0.001	0.6	0.001	1e-05	motif-QN	CTcsaDRsqntlYF	CTCSADRSQNTLYF	TRBV1	TRBJ2-4	CALGTQVVGQLTF	m23.AID	1
4	QN	0	10	935	6e-12	1	0.001	0.6	0.001	1e-05	motif-QN	CASSSlggGQntlYF	CASSSLGGGQNTLYF	TRBV3	TRBJ2-4	CAASLNSNNRIFF	m21.m564	1
4	QN	0	10	935	6e-12	1	0.001	0.6	0.001	1e-05	motif-QN	CASSSlggGQntlYF	CASSSLGGGQNTLYF	TRBV3	TRBJ2-4	CAVSRTGYQNFYF	m21.m564	1
4	QN	0	10	935	6e-12	1	0.001	0.6	0.001	1e-05	motif-QN	CASSLvqntevFF	CASSLVQNTEVFF	TRBV3	TRBJ1-1	CAASAPTGGNNKLTF	m14.AID	1
4	QN	0	10	935	6e-12	1	0.001	0.6	0.001	1e-05	motif-QN	CASSITSsqntlYF	CASSITSSQNTLYF	TRBV19	TRBJ2-4	CAASSSGSWQLIF	m11.AID	1
4	QN	0	10	935	6e-12	1	0.001	0.6	0.001	1e-05	motif-QN	CASGgdwsqntlYF	CASGGDWSQNTLYF	TRBV12-2+TRBV13-2	TRBJ2-4	CAMSDRGIFF	m17.m564	4
4	QN	0	10	935	6e-12	1	0.001	0.6	0.001	1e-05	motif-QN	CASSILAGGrqntlYF	CASSILAGGRQNTLYF	TRBV19	TRBJ2-4	CAVMNYGSSGNKLIF	m34.m564	1
4	QN	0	10	935	6e-12	1	0.001	0.6	0.001	1e-05	motif-QN	CgaREfqntlYF	CGAREFQNTLYF	TRBV20	TRBJ2-4	CAARVNTGNYKYVF	m36.AID	1
4	QN	0	10	935	6e-12	1	0.001	0.6	0.001	1e-05	motif-QN	CASRGlggsqntlYF	CASRGLGGSQNTLYF	TRBV13-3	TRBJ2-4	CAASGAGGSNAKLTF	m36.AID	1
4	QN	0	10	935	6e-12	1	0.001	0.6	0.001	1e-05	motif-QN	CgardssqntlYF	CGARDSSQNTLYF	TRBV20	TRBJ2-4	CAVMNTGYQNFYF	m17.m564	1
4	QN	0	10	935	6e-12	1	0.001	0.6	0.001	1e-05	motif-QN	CgardssqntlYF	CGARDSSQNTLYF	TRBV20	TRBJ2-4	CAASRFGSNAKLTF	m17.m564	3
4	QN	0	10	935	6e-12	1	0.001	0.6	0.001	1e-05	motif-QN	CASSLgsqntlYF	CASSLGSQNTLYF	TRBV26	TRBJ2-4	CAAMNYNQGKLIF	m12.AID	8
4	QN	0	10	935	6e-12	1	0.001	0.6	0.001	1e-05	motif-QN	CASSLgsqntlYF	CASSLGSQNTLYF	TRBV26	TRBJ2-4	CAAMNYNQGKLIF	m23.AID	2
4	QN	0	10	935	6e-12	1	0.001	0.6	0.001	1e-05	motif-QN	CASSLgsqntlYF	CASSLGSQNTLYF	TRBV26	TRBJ2-4	CAASAWGNNRLTL	m23.AID	1
4	QN	0	10	935	6e-12	1	0.001	0.6	0.001	1e-05	motif-QN	CASSLgsqntlYF	CASSLGSQNTLYF	TRBV12-1	TRBJ2-4	CAMRNTGGLSGKLTF	m36.AID	1
4	QN	0	10	935	6e-12	1	0.001	0.6	0.001	1e-05	motif-QN	CASSLGQnyaEQFF	CASSLGQNYAEQFF	TRBV15	TRBJ2-1	CAAVSSGSWQLIF	m17.m564	1
4	QN	0	10	935	6e-12	1	0.001	0.6	0.001	1e-05	motif-QN	CASSLGQnyaEQFF	CASSLGQNYAEQFF	TRBV3	TRBJ2-1	CAMRETGNTGKLIF	m12.AID	1
4	QN	0	10	935	6e-12	1	0.001	0.6	0.001	1e-05	motif-QN	CASSLTGqntlYF	CASSLTGQNTLYF	TRBV3	TRBJ2-4	CALGNRGSALGRLHF	m11.AID	1
4	QN	0	10	935	6e-12	1	0.001	0.6	0.001	1e-05	motif-QN	CASSLahgaGQntlYF	CASSLAHGAGQNTLYF	TRBV3	TRBJ2-4	CALNEKITF	m34.m564	3
4	QN	0	10	935	6e-12	1	0.001	0.6	0.001	1e-05	motif-QN	CgagtTSqntlYF	CGAGTTSQNTLYF	TRBV20	TRBJ2-4	CAMREYPTGNYKYVF	m13.m564	2
4	QN	0	10	935	6e-12	1	0.001	0.6	0.001	1e-05	motif-QN	CASSIgdwgsqntlYF	CASSIGDWGSQNTLYF	TRBV19	TRBJ2-4	CAVSGYNQGKLIF	m21.m564	1
4	QN	0	10	935	6e-12	1	0.001	0.6	0.001	1e-05	motif-QN	CASSIgdwgsqntlYF	CASSIGDWGSQNTLYF	TRBV19	TRBJ2-4	CAVSGYNQGKLIF	m21.m564	5
4	QN	0	10	935	6e-12	1	0.001	0.6	0.001	1e-05	motif-QN	CASSQdpnwGQntlYF	CASSQDPNWGQNTLYF	TRBV5	TRBJ2-4	CATDKGTNTGKLTF	m34.m564	1
4	QN	0	10	935	6e-12	1	0.001	0.6	0.001	1e-05	motif-QN	CASSLqsqntlYF	CASSLQSQNTLYF	TRBV15	TRBJ2-4	CAAANSGTYQRF	m36.AID	3
4	QN	0	10	935	6e-12	1	0.001	0.6	0.001	1e-05	motif-QN	CASSRrqntlYF	CASSRRQNTLYF	TRBV12-1	TRBJ2-4	CALGDNAGAKLTF	m13.m564	1
4	QN	0	10	935	6e-12	1	0.001	0.6	0.001	1e-05	motif-QN	CASGesqntlYF	CASGESQNTLYF	TRBV12-2+TRBV13-2	TRBJ2-4	CALSDRSNNRIFF	m21.m564	5
4	QN	0	10	935	6e-12	1	0.001	0.6	0.001	1e-05	motif-QN	CASGesqntlYF	CASGESQNTLYF	TRBV12-2+TRBV13-2	TRBJ2-4	CALGENSGTYQRF	m21.m564	1
4	QN	0	10	935	6e-12	1	0.001	0.6	0.001	1e-05	motif-QN	CTcSGsqntlYF	CTCSGSQNTLYF	TRBV1	TRBJ2-4	CAAEIMSNYNVLYF	m12.AID	1
4	QN	0	10	935	6e-12	1	0.001	0.6	0.001	1e-05	motif-QN	CASSIggaGQntlYF	CASSIGGAGQNTLYF	TRBV19	TRBJ2-4	CATDTNAYKVIF	m13.m564	1
4	QN	0	10	935	6e-12	1	0.001	0.6	0.001	1e-05	motif-QN	CASGgdsqntlYF	CASGGDSQNTLYF	TRBV12-2+TRBV13-2	TRBJ2-4	CAAHQGGSAKLIF	m11.AID	3
4	QN	0	10	935	6e-12	1	0.001	0.6	0.001	1e-05	motif-QN	CASSDgGQntlYF	CASSDGGQNTLYF	TRBV13-3	TRBJ2-4	CAVSMLSSGSWQLIF	m36.AID	1
4	QN	0	10	935	6e-12	1	0.001	0.6	0.001	1e-05	motif-QN	CASSDgGQntlYF	CASSDGGQNTLYF	TRBV13-3	TRBJ2-4	CAAHLNYGSSGNKLIF	m36.AID	1
4	QN	0	10	935	6e-12	1	0.001	0.6	0.001	1e-05	motif-QN	CASSDgGQntlYF	CASSDGGQNTLYF	TRBV13-3	TRBJ2-4	CAVSMLSSGSWQLIF	m36.AID	1
4	QN	0	10	935	6e-12	1	0.001	0.6	0.001	1e-05	motif-QN	CASSSgpsqntlYF	CASSSGPSQNTLYF	TRBV2	TRBJ2-4	CAATATGGNNKLTF	m23.AID	1
4	QN	0	10	935	6e-12	1	0.001	0.6	0.001	1e-05	motif-QN	CASSSsTGsqntlYF	CASSSSTGSQNTLYF	TRBV3	TRBJ2-4	CAAGGSNAKLTF	m24.m564	3
4	QN	0	10	935	6e-12	1	0.001	0.6	0.001	1e-05	motif-QN	CASSLGGpsqntlYF	CASSLGGPSQNTLYF	TRBV12-2	TRBJ2-4	CALSGPNTNKVVF	m14.AID	7
4	QN	0	10	935	6e-12	1	0.001	0.6	0.001	1e-05	motif-QN	CASSLGGpsqntlYF	CASSLGGPSQNTLYF	TRBV12-2	TRBJ2-4	CALGTSNTNKVVF	m24.m564	2
4	QN	0	10	935	6e-12	1	0.001	0.6	0.001	1e-05	motif-QN	CASSasqntlYF	CASSASQNTLYF	TRBV16	TRBJ2-4	CAAEGGTNAYKVIF	m21.m564	1
4	QN	0	10	935	6e-12	1	0.001	0.6	0.001	1e-05	motif-QN	CAWSlvgaqntlYF	CAWSLVGAQNTLYF	TRBV31	TRBJ2-4	CAAEGGYGNEKITF	m34.m564	1
4	QN	0	10	935	6e-12	1	0.001	0.6	0.001	1e-05	motif-QN	CAWSlvgaqntlYF	CAWSLVGAQNTLYF	TRBV31	TRBJ2-4	CAAEAGSNYQLIW	m34.m564	1
4	QN	0	10	935	6e-12	1	0.001	0.6	0.001	1e-05	motif-QN	CASrdwGGasqntlYF	CASRDWGGASQNTLYF	TRBV29	TRBJ2-4	CAIDSNYQLIW	m34.m564	1
4	QN	0	10	935	6e-12	1	0.001	0.6	0.001	1e-05	motif-QN	CASSQrqnnyaEQFF	CASSQRQNNYAEQFF	TRBV14	TRBJ2-1	CALSRSSNTNKVVF	m23.AID	2
4	QN	0	10	935	6e-12	1	0.001	0.6	0.001	1e-05	motif-QN	CASSQrqnnyaEQFF	CASSQRQNNYAEQFF	TRBV14	TRBJ2-1	CAASRNNYAQGLTF	m23.AID	2
4	QN	0	10	935	6e-12	1	0.001	0.6	0.001	1e-05	motif-QN	CASSQrqnnyaEQFF	CASSQRQNNYAEQFF	TRBV14	TRBJ2-1	CAASTGGGLSGKLTF	m36.AID	1
4	QN	0	10	935	6e-12	1	0.001	0.6	0.001	1e-05	motif-QN	CASGeiTSqntlYF	CASGEITSQNTLYF	TRBV12-2+TRBV13-2	TRBJ2-4	CAIDRGSNNRIFF	m17.m564	1
4	QN	0	10	935	6e-12	1	0.001	0.6	0.001	1e-05	motif-QN	CASGeiTSqntlYF	CASGEITSQNTLYF	TRBV12-2+TRBV13-2	TRBJ2-4	CALMSNYNVLYF	m17.m564	1
4	QN	0	10	935	6e-12	1	0.001	0.6	0.001	1e-05	motif-QN	CASSQeggGQntlYF	CASSQEGGGQNTLYF	TRBV2	TRBJ2-4	CAVGTGGYKVVF	m11.AID	1
4	QN	0	10	935	6e-12	1	0.001	0.6	0.001	1e-05	motif-QN	CASSRrqsqntlYF	CASSRRQSQNTLYF	TRBV3	TRBJ2-4	CAASGDGGYKVVF	m23.AID	1
4	QN	0	10	935	6e-12	1	0.001	0.6	0.001	1e-05	motif-QN	CASSRrqsqntlYF	CASSRRQSQNTLYF	TRBV3	TRBJ2-4	CAVRTGGYKVVF	m23.AID	1
4	QN	0	10	935	6e-12	1	0.001	0.6	0.001	1e-05	motif-QN	CASSLpgssqntlYF	CASSLPGSSQNTLYF	TRBV16	TRBJ2-4	CAANNYAQGLTF	m36.AID	1
4	QN	0	10	935	6e-12	1	0.001	0.6	0.001	1e-05	motif-QN	CASSSgGQntlYF	CASSSGGQNTLYF	TRBV10	TRBJ2-4	CAVKRTGNYKYVF	m14.AID	1
4	QN	0	10	935	6e-12	1	0.001	0.6	0.001	1e-05	motif-QN	CASSSgGQntlYF	CASSSGGQNTLYF	TRBV10	TRBJ2-4	CAMREGHGQGGSAKLIF	m14.AID	1
4	QN	0	10	935	6e-12	1	0.001	0.6	0.001	1e-05	motif-QN	CASSDnsqntlYF	CASSDNSQNTLYF	TRBV12-2	TRBJ2-4	CAARPLSGSFNKLTF	m12.AID	3
4	QN	0	10	935	6e-12	1	0.001	0.6	0.001	1e-05	motif-QN	CASSDnsqntlYF	CASSDNSQNTLYF	TRBV12-2	TRBJ2-4	CAIGAGSFNKLTF	m12.AID	1
4	QN	0	10	935	6e-12	1	0.001	0.6	0.001	1e-05	motif-QN	CASSStvqntlYF	CASSSTVQNTLYF	TRBV19	TRBJ2-4	CAARGANYGNEKITF	m13.m564	15
4	QN	0	10	935	6e-12	1	0.001	0.6	0.001	1e-05	motif-QN	CASSSywGQntlYF	CASSSYWGQNTLYF	TRBV10	TRBJ2-4	CALPSSGSWQLIF	m11.AID	4
4	QN	0	10	935	6e-12	1	0.001	0.6	0.001	1e-05	motif-QN	CASSLSGGqntlYF	CASSLSGGQNTLYF	TRBV26	TRBJ2-4	CAASKGGSAKLIF	m11.AID	1
4	QN	0	10	935	6e-12	1	0.001	0.6	0.001	1e-05	motif-QN	CASGtlGGpsqntlYF	CASGTLGGPSQNTLYF	TRBV12-2+TRBV13-2	TRBJ2-4	CAASDPSSGQKLVF	m21.m564	1
4	QN	0	10	935	6e-12	1	0.001	0.6	0.001	1e-05	motif-QN	CASGtlGGpsqntlYF	CASGTLGGPSQNTLYF	TRBV12-2+TRBV13-2	TRBJ2-4	CAAHVGDNSKLIW	m21.m564	1
4	QN	0	10	935	6e-12	1	0.001	0.6	0.001	1e-05	motif-QN	CASSaeysqntlYF	CASSAEYSQNTLYF	TRBV5	TRBJ2-4	CAVSGNSAGNKLTF	m12.AID	2
4	QN	0	10	935	6e-12	1	0.001	0.6	0.001	1e-05	motif-QN	CASSaeysqntlYF	CASSAEYSQNTLYF	TRBV5	TRBJ2-4	CAASMSNYQLIW	m12.AID	1
4	QN	0	10	935	6e-12	1	0.001	0.6	0.001	1e-05	motif-QN	CSsrggqnTGqlYF	CSSRGGQNTGQLYF	TRBV30	TRBJ2-2	CAIDLSGSFNKLTF	m14.AID	2
4	QN	0	10	935	6e-12	1	0.001	0.6	0.001	1e-05	motif-QN	CASSSrtasqntlYF	CASSSRTASQNTLYF	TRBV3	TRBJ2-4	CAVDTNTGKLTF	m21.m564	2
4	QN	0	10	935	6e-12	1	0.001	0.6	0.001	1e-05	motif-QN	CASSSyRGgqntlYF	CASSSYRGGQNTLYF	TRBV3	TRBJ2-4	CAASRRNNNAPRF	m13.m564	1
4	QN	0	10	935	6e-12	1	0.001	0.6	0.001	1e-05	motif-QN	CASSSyRGgqntlYF	CASSSYRGGQNTLYF	TRBV10	TRBJ2-4	CALSAGTGNYKYVF	m34.m564	1
4	QN	0	10	935	6e-12	1	0.001	0.6	0.001	1e-05	motif-QN	CASDRGgsqntlYF	CASDRGGSQNTLYF	TRBV12-2+TRBV13-2	TRBJ2-4	CAVRRGNYKPTF	m11.AID	1
4	QN	0	10	935	6e-12	1	0.001	0.6	0.001	1e-05	motif-QN	CASDRGgsqntlYF	CASDRGGSQNTLYF	TRBV12-2+TRBV13-2	TRBJ2-4	CALGEGTGNTGKLIF	m11.AID	1
4	QN	0	10	935	6e-12	1	0.001	0.6	0.001	1e-05	motif-QN	CASDRGgsqntlYF	CASDRGGSQNTLYF	TRBV12-2+TRBV13-2	TRBJ2-4	CALSHSNNRIFF	m11.AID	1
4	QN	0	10	935	6e-12	1	0.001	0.6	0.001	1e-05	motif-QN	CASGeapgGQntlYF	CASGEAPGGQNTLYF	TRBV12-2+TRBV13-2	TRBJ2-4	CAATGGSNAKLTF	m12.AID	3
4	QN	0	10	935	6e-12	1	0.001	0.6	0.001	1e-05	motif-QN	CASSPwgGQntlYF	CASSPWGGQNTLYF	TRBV2	TRBJ2-4	CALEGPGSNAKLTF	m24.m564	1
4	QN	0	10	935	6e-12	1	0.001	0.6	0.001	1e-05	motif-QN	CASSPwgGQntlYF	CASSPWGGQNTLYF	TRBV2	TRBJ2-4	CAASDSNYQLIW	m24.m564	1
4	QN	0	10	935	6e-12	1	0.001	0.6	0.001	1e-05	motif-QN	CASSwSGGasqntlYF	CASSWSGGASQNTLYF	TRBV15	TRBJ2-4	CAAYGNEKITF	m14.AID	1
4	QN	0	10	935	6e-12	1	0.001	0.6	0.001	1e-05	motif-QN	CASSwSGGasqntlYF	CASSWSGGASQNTLYF	TRBV15	TRBJ2-4	CAAYGNEKITF	m17.m564	26
4	QN	0	10	935	6e-12	1	0.001	0.6	0.001	1e-05	motif-QN	CASSwSGGasqntlYF	CASSWSGGASQNTLYF	TRBV15	TRBJ2-4	CAPHYGNEKITF	m17.m564	25
4	QN	0	10	935	6e-12	1	0.001	0.6	0.001	1e-05	motif-QN	CASSwSGGasqntlYF	CASSWSGGASQNTLYF	TRBV15	TRBJ2-4	CALGDPQGADRLTF	m17.m564	1
4	QN	0	10	935	6e-12	1	0.001	0.6	0.001	1e-05	motif-QN	CASSwSGGasqntlYF	CASSWSGGASQNTLYF	TRBV15	TRBJ2-4	CAAGTNQGGSAKLIF	m17.m564	1
4	QN	0	10	935	6e-12	1	0.001	0.6	0.001	1e-05	motif-QN	CASSStasqntlYF	CASSSTASQNTLYF	TRBV19	TRBJ2-4	CAVSAAGNTGKLIF	m34.m564	1
4	QN	0	10	935	6e-12	1	0.001	0.6	0.001	1e-05	motif-QN	CASSLGTasqntlYF	CASSLGTASQNTLYF	TRBV26	TRBJ2-4	CALSETGSFNKLTF	m12.AID	1
4	QN	0	10	935	6e-12	1	0.001	0.6	0.001	1e-05	motif-QN	CASSEmaGQntlYF	CASSEMAGQNTLYF	TRBV13-3	TRBJ2-4	CALSDSGGYKVVF	m24.m564	1
4	QN	0	10	935	6e-12	1	0.001	0.6	0.001	1e-05	motif-QN	CASSPTSqntlYF	CASSPTSQNTLYF	TRBV3	TRBJ2-4	CAAGSGGSNAKLTF	m14.AID	2
4	QN	0	10	935	6e-12	1	0.001	0.6	0.001	1e-05	motif-QN	CAWSsGTGGrqntlYF	CAWSSGTGGRQNTLYF	TRBV31	TRBJ2-4	CALSDYGSSGNKLIF	m17.m564	1
4	QN	0	10	935	6e-12	1	0.001	0.6	0.001	1e-05	motif-QN	CAWSsGTGGrqntlYF	CAWSSGTGGRQNTLYF	TRBV31	TRBJ2-4	CAVSRGGSALGRLHF	m17.m564	1
4	QN	0	10	935	6e-12	1	0.001	0.6	0.001	1e-05	motif-QN	CASSIegRGsqntlYF	CASSIEGRGSQNTLYF	TRBV19	TRBJ2-4	CATVGTGGYKVVF	m23.AID	1
4	QN	0	10	935	6e-12	1	0.001	0.6	0.001	1e-05	motif-QN	CASGevGQntlYF	CASGEVGQNTLYF	TRBV12-2+TRBV13-2	TRBJ2-4	CALRTGTQVVGQLTF	m11.AID	1
4	QN	0	10	935	6e-12	1	0.001	0.6	0.001	1e-05	motif-QN	CASGevGQntlYF	CASGEVGQNTLYF	TRBV12-2+TRBV13-2	TRBJ2-4	CALGANTGGLSGKLTF	m11.AID	1
4	QN	0	10	935	6e-12	1	0.001	0.6	0.001	1e-05	motif-QN	CASGevGQntlYF	CASGEVGQNTLYF	TRBV12-2+TRBV13-2	TRBJ2-4	CALVPNYNQGKLIF	m11.AID	1
4	QN	0	10	935	6e-12	1	0.001	0.6	0.001	1e-05	motif-QN	CASSSwesqntlYF	CASSSWESQNTLYF	TRBV3	TRBJ2-4	CALVDYNQGKLIF	m11.AID	1
4	QN	0	10	935	6e-12	1	0.001	0.6	0.001	1e-05	motif-QN	CASGessqntlYF	CASGESSQNTLYF	TRBV12-2+TRBV13-2	TRBJ2-4	CAAHRGSALGRLHF	m14.AID	1
4	QN	0	10	935	6e-12	1	0.001	0.6	0.001	1e-05	motif-QN	CASGessqntlYF	CASGESSQNTLYF	TRBV12-2+TRBV13-2	TRBJ2-4	CALSSIASSSFSKLVF	m14.AID	1
4	QN	0	10	935	6e-12	1	0.001	0.6	0.001	1e-05	motif-QN	CTcsarqnSGntlYF	CTCSARQNSGNTLYF	TRBV1	TRBJ1-3	CALTRGPNTGANTGKLTF	m13.m564	2
4	QN	0	10	935	6e-12	1	0.001	0.6	0.001	1e-05	motif-QN	CASGrwgGQntlYF	CASGRWGGQNTLYF	TRBV12-2+TRBV13-2	TRBJ2-4	CALSVATSGSWQLIF	m12.AID	1
4	QN	0	10	935	6e-12	1	0.001	0.6	0.001	1e-05	motif-QN	CASSEpGGsqntlYF	CASSEPGGSQNTLYF	TRBV13-3	TRBJ2-4	CAGSSNTNKVVF	m11.AID	1
4	QN	0	10	935	6e-12	1	0.001	0.6	0.001	1e-05	motif-QN	CASSfrTGGyqntlYF	CASSFRTGGYQNTLYF	TRBV3	TRBJ2-4	CALMDYANKMIF	m11.AID	1
4	QN	0	10	935	6e-12	1	0.001	0.6	0.001	1e-05	motif-QN	CASRGlsqntlYF	CASRGLSQNTLYF	TRBV13-1	TRBJ2-4	CALSARNYNQGKLIF	m34.m564	1
4	QN	0	10	935	6e-12	1	0.001	0.6	0.001	1e-05	motif-QN	CASSfGQntevFF	CASSFGQNTEVFF	TRBV15	TRBJ1-1	CAKDTNAYKVIF	m11.AID	1
4	QN	0	10	935	6e-12	1	0.001	0.6	0.001	1e-05	motif-QN	CTcsarqnTGqlYF	CTCSARQNTGQLYF	TRBV1	TRBJ2-2	CAAEATGNYKYVF	m13.m564	1
4	QN	0	10	935	6e-12	1	0.001	0.6	0.001	1e-05	motif-QN	CTcsarqnTGqlYF	CTCSARQNTGQLYF	TRBV1	TRBJ2-2	CAVTGNTGYQNFYF	m13.m564	1
4	QN	0	10	935	6e-12	1	0.001	0.6	0.001	1e-05	motif-QN	CgasQGqntlYF	CGASQGQNTLYF	TRBV20	TRBJ2-4	CAARNTGNYKYVF	m13.m564	1
4	QN	0	10	935	6e-12	1	0.001	0.6	0.001	1e-05	motif-QN	CASSElgGRqntlYF	CASSELGGRQNTLYF	TRBV13-3	TRBJ2-4	CAAEDTGNYKYVF	m36.AID	1
4	QN	0	10	935	6e-12	1	0.001	0.6	0.001	1e-05	motif-QN	CAWSpgqnlnTGqlYF	CAWSPGQNLNTGQLYF	TRBV31	TRBJ2-2	CAASTNNNAPRF	m13.m564	48
4	QN	0	10	935	6e-12	1	0.001	0.6	0.001	1e-05	motif-QN	CASSLeqntevFF	CASSLEQNTEVFF	TRBV3	TRBJ1-1	CAASAGNNNAPRF	m11.AID	1
4	QN	0	10	935	6e-12	1	0.001	0.6	0.001	1e-05	motif-QN	CASSLeqntevFF	CASSLEQNTEVFF	TRBV26	TRBJ1-1	CALGFNSGGSNAKLTF	m36.AID	1
4	QN	0	10	935	6e-12	1	0.001	0.6	0.001	1e-05	motif-QN	CTcspGTSsqntlYF	CTCSPGTSSQNTLYF	TRBV1	TRBJ2-4	CALGEGRGSALGRLHF	m36.AID	1
4	QN	0	10	935	6e-12	1	0.001	0.6	0.001	1e-05	motif-QN	CASSSGTGkgqntlYF	CASSSGTGKGQNTLYF	TRBV15	TRBJ2-4	CALSGPNTGKLTF	m17.m564	12
4	QN	0	10	935	6e-12	1	0.001	0.6	0.001	1e-05	motif-QN	CASSSGTGkgqntlYF	CASSSGTGKGQNTLYF	TRBV15	TRBJ2-4	CAVSGYNQGKLIF	m17.m564	1
4	QN	0	10	935	6e-12	1	0.001	0.6	0.001	1e-05	motif-QN	CASSLeGQGqntlYF	CASSLEGQGQNTLYF	TRBV12-2	TRBJ2-4	CALVPPQGGRALIF	m11.AID	1
4	QN	0	10	935	6e-12	1	0.001	0.6	0.001	1e-05	motif-QN	CASTrdkiqntlYF	CASTRDKIQNTLYF	TRBV29	TRBJ2-4	CAVSAGGYKVVF	m14.AID	1
4	QN	0	10	935	6e-12	1	0.001	0.6	0.001	1e-05	motif-QN	CASTrdkiqntlYF	CASTRDKIQNTLYF	TRBV29	TRBJ2-4	CATDTNAYKVIF	m14.AID	2
4	QN	0	10	935	6e-12	1	0.001	0.6	0.001	1e-05	motif-QN	CTcsaeglGQntlYF	CTCSAEGLGQNTLYF	TRBV1	TRBJ2-4	CALARNTGNYKYVF	m13.m564	1
4	QN	0	10	935	6e-12	1	0.001	0.6	0.001	1e-05	motif-QN	CTcsaeglGQntlYF	CTCSAEGLGQNTLYF	TRBV1	TRBJ2-4	CALGGSNVGDNSKLIW	m13.m564	1
4	QN	0	10	935	6e-12	1	0.001	0.6	0.001	1e-05	motif-QN	CAWtnRGsqntlYF	CAWTNRGSQNTLYF	TRBV31	TRBJ2-4	CALSDTGGYKVVF	m17.m564	1
4	QN	0	10	935	6e-12	1	0.001	0.6	0.001	1e-05	motif-QN	CTcsarlgeGQntlYF	CTCSARLGEGQNTLYF	TRBV1	TRBJ2-4	CALVRGSALGRLHF	m36.AID	1
4	QN	0	10	935	6e-12	1	0.001	0.6	0.001	1e-05	motif-QN	CASSIlgnqntlYF	CASSILGNQNTLYF	TRBV19	TRBJ2-4	CALSASSSFSKLVF	m34.m564	5
4	QN	0	10	935	6e-12	1	0.001	0.6	0.001	1e-05	motif-QN	CASSIlgnqntlYF	CASSILGNQNTLYF	TRBV19	TRBJ2-4	CALSASSSFSKRVV	m34.m564	1
4	QN	0	10	935	6e-12	1	0.001	0.6	0.001	1e-05	motif-QN	CASSPlgsqntlYF	CASSPLGSQNTLYF	TRBV13-3	TRBJ2-4	CAAEGSNTNKVVF	m36.AID	1
4	QN	0	10	935	6e-12	1	0.001	0.6	0.001	1e-05	motif-QN	CASGdgisqntlYF	CASGDGISQNTLYF	TRBV12-2+TRBV13-2	TRBJ2-4	CALCSNTGNYKYVF	m24.m564	2
4	QN	0	10	935	6e-12	1	0.001	0.6	0.001	1e-05	motif-QN	CASGdgisqntlYF	CASGDGISQNTLYF	TRBV12-2+TRBV13-2	TRBJ2-4	CAARRGNNRLTL	m24.m564	1
4	QN	0	10	935	6e-12	1	0.001	0.6	0.001	1e-05	motif-QN	CTcsadpGQnsplYF	CTCSADPGQNSPLYF	TRBV1	TRBJ1-6	CAVDLNNAGAKLTF	m14.AID	1
4	QN	0	10	935	6e-12	1	0.001	0.6	0.001	1e-05	motif-QN	CSsslDRGgqntlYF	CSSSLDRGGQNTLYF	TRBV23	TRBJ2-4	CALGDMANYNVLYF	m36.AID	1
4	QN	0	10	935	6e-12	1	0.001	0.6	0.001	1e-05	motif-QN	CASSDaeasqntlYF	CASSDAEASQNTLYF	TRBV13-1	TRBJ2-4	CALVGSNYNVLYF	m24.m564	1
4	QN	0	10	935	6e-12	1	0.001	0.6	0.001	1e-05	motif-QN	CASSDggGQntlYF	CASSDGGGQNTLYF	TRBV13-1	TRBJ2-4	CAARPNYNVLYF	m12.AID	1
4	QN	0	10	935	6e-12	1	0.001	0.6	0.001	1e-05	motif-QN	CASSDggGQntlYF	CASSDGGGQNTLYF	TRBV13-1	TRBJ2-4	CALERGTNAYKVIF	m12.AID	3
4	QN	0	10	935	6e-12	1	0.001	0.6	0.001	1e-05	motif-QN	CASSPGQqntlYF	CASSPGQQNTLYF	TRBV26	TRBJ2-4	CALESYTGANTGKLTF	m36.AID	30
4	QN	0	10	935	6e-12	1	0.001	0.6	0.001	1e-05	motif-QN	CASSPGQqntlYF	CASSPGQQNTLYF	TRBV26	TRBJ2-4	CAASDPGANTGKLTF	m36.AID	18
4	QN	0	10	935	6e-12	1	0.001	0.6	0.001	1e-05	motif-QN	CASSPGQqntlYF	CASSPGQQNTLYF	TRBV26	TRBJ2-4	CVLGGYQGGRALIF	m36.AID	1
4	QN	0	10	935	6e-12	1	0.001	0.6	0.001	1e-05	motif-QN	CASSPGQqntlYF	CASSPGQQNTLYF	TRBV26	TRBJ2-4	CAADLTGANTGKLTF	m36.AID	1
4	QN	0	10	935	6e-12	1	0.001	0.6	0.001	1e-05	motif-QN	CASSPGQqntlYF	CASSPGQQNTLYF	TRBV26	TRBJ2-4	CALESYSGANTGKLTF	m36.AID	1
4	QN	0	10	935	6e-12	1	0.001	0.6	0.001	1e-05	motif-QN	CASSPGQqntlYF	CASSPGQQNTLYF	TRBV26	TRBJ2-4	CAVSATSNYQLIW	m36.AID	1
4	QN	0	10	935	6e-12	1	0.001	0.6	0.001	1e-05	motif-QN	CASSLeqnsdYTF	CASSLEQNSDYTF	TRBV3	TRBJ1-2	CALGNTGANTGKLTF	m36.AID	1
4	QN	0	10	935	6e-12	1	0.001	0.6	0.001	1e-05	motif-QN	CggvgGQntevFF	CGGVGGQNTEVFF	TRBV20	TRBJ1-1	CAMRGMSNYNVLYF	m11.AID	1
4	QN	0	10	935	6e-12	1	0.001	0.6	0.001	1e-05	motif-QN	CggvgGQntevFF	CGGVGGQNTEVFF	TRBV20	TRBJ1-1	CAMERRNRIFF	m11.AID	2
4	QN	0	10	935	6e-12	1	0.001	0.6	0.001	1e-05	motif-QN	CASkdwGQntlYF	CASKDWGQNTLYF	TRBV14	TRBJ2-4	CATLTGNTGKLIF	m23.AID	1
4	QN	0	10	935	6e-12	1	0.001	0.6	0.001	1e-05	motif-QN	CASSLGGprqntlYF	CASSLGGPRQNTLYF	TRBV12-2	TRBJ2-4	CALSGPNTNKVVF	m14.AID	1
4	QN	0	10	935	6e-12	1	0.001	0.6	0.001	1e-05	motif-QN	CAWSlTGGsqntlYF	CAWSLTGGSQNTLYF	TRBV31	TRBJ2-4	CAASKGSNYNVLYF	m34.m564	4
4	QN	0	10	935	6e-12	1	0.001	0.6	0.001	1e-05	motif-QN	CASSQvvgGQntlYF	CASSQVVGGQNTLYF	TRBV2	TRBJ2-4	CALSEMAGYQNFYF	m11.AID	1
4	QN	0	10	935	6e-12	1	0.001	0.6	0.001	1e-05	motif-QN	CASSDGQGqntlYF	CASSDGQGQNTLYF	TRBV13-3	TRBJ2-4	CAVRGSALGRLHF	m34.m564	1
4	QN	0	10	935	6e-12	1	0.001	0.6	0.001	1e-05	motif-QN	CASShaGTGGsqntlYF	CASSHAGTGGSQNTLYF	TRBV2	TRBJ2-4	CAVYDTNAYKVIF	m24.m564	1
4	QN	0	10	935	6e-12	1	0.001	0.6	0.001	1e-05	motif-QN	CTcsalGTGGsqntlYF	CTCSALGTGGSQNTLYF	TRBV1	TRBJ2-4	CAVSRGGGRALIF	m14.AID	1
4	QN	0	10	935	6e-12	1	0.001	0.6	0.001	1e-05	motif-QN	CASSflhdwgGQntfYF	CASSFLHDWGGQNTFYF	TRBV3	TRBJ2-4	CAAEAGSNYQLIW	m14.AID	1
4	QN	0	10	935	6e-12	1	0.001	0.6	0.001	1e-05	motif-QN	CASSflhdwgGQntfYF	CASSFLHDWGGQNTFYF	TRBV3	TRBJ2-4	CALGGYNQGKLIF	m14.AID	1
4	QN	0	10	935	6e-12	1	0.001	0.6	0.001	1e-05	motif-QN	CASSQdgdwgGQntlYF	CASSQDGDWGGQNTLYF	TRBV5	TRBJ2-4	CALGIASSSFSKLVF	m12.AID	1
4	QN	0	10	935	6e-12	1	0.001	0.6	0.001	1e-05	motif-QN	CTcsaDRnrlsqntlYF	CTCSADRNRLSQNTLYF	TRBV1	TRBJ2-4	CAATSGGSNYKLTF	m12.AID	5
4	QN	0	10	935	6e-12	1	0.001	0.6	0.001	1e-05	motif-QN	CTcsaDRnrlsqntlYF	CTCSADRNRLSQNTLYF	TRBV1	TRBJ2-4	CAVSPSYGSSGNKLIF	m12.AID	1
4	QN	0	10	935	6e-12	1	0.001	0.6	0.001	1e-05	motif-QN	CASSQeTGGegqntlYF	CASSQETGGEGQNTLYF	TRBV2	TRBJ2-4	CAMEHNNAGAKLTF	m11.AID	1
4	QN	0	10	935	6e-12	1	0.001	0.6	0.001	1e-05	motif-QN	CASSQeTGGegqntlYF	CASSQETGGEGQNTLYF	TRBV2	TRBJ2-4	CAAEAAGGSNAKLTF	m11.AID	1
4	QN	0	10	935	6e-12	1	0.001	0.6	0.001	1e-05	motif-QN	CASSVrrTGGsqntlYF	CASSVRRTGGSQNTLYF	TRBV13-3	TRBJ2-4	CVLVPLNNRIFF	m13.m564	1
4	QN	0	10	935	6e-12	1	0.001	0.6	0.001	1e-05	motif-QN	CASSVrrTGGsqntlYF	CASSVRRTGGSQNTLYF	TRBV13-3	TRBJ2-4	CALVSSNTNKVVF	m13.m564	1
4	QN	0	10	935	6e-12	1	0.001	0.6	0.001	1e-05	motif-QN	CASShaGTGGrqntlYF	CASSHAGTGGRQNTLYF	TRBV2	TRBJ2-4	CAVYDTNAYKVIF	m24.m564	1
4	QN	0	10	935	6e-12	1	0.001	0.6	0.001	1e-05	motif-QN	CASSQevAGvsqntlYF	CASSQEVAGVSQNTLYF	TRBV2	TRBJ2-4	CALSDRGDSNYQLIW	m21.m564	1
4	QN	0	10	935	6e-12	1	0.001	0.6	0.001	1e-05	motif-QN	CTcsakGGegdqntlYF	CTCSAKGGEGDQNTLYF	TRBV1	TRBJ2-4	CAASGGSNAKLTF	m23.AID	1
4	QN	0	10	935	6e-12	1	0.001	0.6	0.001	1e-05	motif-QN	CTcsaerdwgsqntlYF	CTCSAERDWGSQNTLYF	TRBV1	TRBJ2-4	CAMPGGYKVVF	m11.AID	3
4	QN	0	10	935	6e-12	1	0.001	0.6	0.001	1e-05	motif-QN	CASSQGTGGssqntlYF	CASSQGTGGSSQNTLYF	TRBV5	TRBJ2-4	CALGDLTGNEKITF	m34.m564	1
4	QN	0	10	935	6e-12	1	0.001	0.6	0.001	1e-05	motif-QN	CASSQvGTGGsqntlYF	CASSQVGTGGSQNTLYF	TRBV5	TRBJ2-4	CALGGSNAKLTF	m23.AID	2
4	QN	0	10	935	6e-12	1	0.001	0.6	0.001	1e-05	motif-QN	CASGdaDRGpsqntlYF	CASGDADRGPSQNTLYF	TRBV12-2+TRBV13-2	TRBJ2-4	CALRGGGNYQLIW	m11.AID	4
4	QN	0	10	935	6e-12	1	0.001	0.6	0.001	1e-05	motif-QN	CTcSGdrdwgeqntlYF	CTCSGDRDWGEQNTLYF	TRBV1	TRBJ2-4	CALGNYNQGKLIF	m36.AID	1
4	QN	0	10	935	6e-12	1	0.001	0.6	0.001	1e-05	motif-QN	CTcSGdrdwgeqntlYF	CTCSGDRDWGEQNTLYF	TRBV1	TRBJ2-4	CEGGKLTF	m36.AID	1
4	QN	0	10	935	6e-12	1	0.001	0.6	0.001	1e-05	motif-QN	CASSLgprwgsqntlYF	CASSLGPRWGSQNTLYF	TRBV15	TRBJ2-4	CALGDWNAPRF	m21.m564	1
4	QN	0	10	935	6e-12	1	0.001	0.6	0.001	1e-05	motif-QN	CASSLeSGGgsqntlYF	CASSLESGGGSQNTLYF	TRBV16	TRBJ2-4	CSAQSGSFNKLTF	m36.AID	1
4	QN	0	10	935	6e-12	1	0.001	0.6	0.001	1e-05	motif-QN	CASSQdpywgGQntlYF	CASSQDPYWGGQNTLYF	TRBV5	TRBJ2-4	CAAKATGGNNKLTF	m11.AID	1
4	QN	0	10	935	6e-12	1	0.001	0.6	0.001	1e-05	motif-QN	CASSQdpywgGQntlYF	CASSQDPYWGGQNTLYF	TRBV5	TRBJ2-4	CASMATGGNNKLTF	m11.AID	1
4	QN	0	10	935	6e-12	1	0.001	0.6	0.001	1e-05	motif-QN	CASGerlgGLsqntlYF	CASGERLGGLSQNTLYF	TRBV12-2+TRBV13-2	TRBJ2-4	CALGASSGSWQLIF	m23.AID	1
4	QN	0	10	935	6e-12	1	0.001	0.6	0.001	1e-05	motif-QN	CASGerlgGLsqntlYF	CASGERLGGLSQNTLYF	TRBV12-2+TRBV13-2	TRBJ2-4	CALARITGNTGKLIF	m23.AID	1
4	QN	0	10	935	6e-12	1	0.001	0.6	0.001	1e-05	motif-QN	CASSYwGGvrsqntlYF	CASSYWGGVRSQNTLYF	TRBV10	TRBJ2-4	CAMRGPNTNKVVF	m11.AID	1
4	QN	0	10	935	6e-12	1	0.001	0.6	0.001	1e-05	motif-QN	CASSSlGGipsqntlYF	CASSSLGGIPSQNTLYF	TRBV5	TRBJ2-4	CALSSTSSGQKLVF	m14.AID	5
4	QN	0	10	935	6e-12	1	0.001	0.6	0.001	1e-05	motif-QN	CASSSlGGipsqntlYF	CASSSLGGIPSQNTLYF	TRBV5	TRBJ2-4	CATGYQGGRALIF	m14.AID	1
4	QN	0	10	935	6e-12	1	0.001	0.6	0.001	1e-05	motif-QN	CASapdwggdGQntlYF	CASAPDWGGDGQNTLYF	TRBV12-2+TRBV13-2	TRBJ2-4	CAVRVNYNQGKLIF	m13.m564	1
4	QN	0	10	935	6e-12	1	0.001	0.6	0.001	1e-05	motif-QN	CASapdwggdGQntlYF	CASAPDWGGDGQNTLYF	TRBV12-2+TRBV13-2	TRBJ2-4	CALGDFAQGLTF	m13.m564	2
4	QN	0	10	935	6e-12	1	0.001	0.6	0.001	1e-05	motif-QN	CASSDgpSGGgqntlYF	CASSDGPSGGGQNTLYF	TRBV13-1	TRBJ2-4	CAMDRGSALGRLHF	m23.AID	1
4	QN	0	10	935	6e-12	1	0.001	0.6	0.001	1e-05	motif-QN	CASSflhdwgGQntlYF	CASSFLHDWGGQNTLYF	TRBV3	TRBJ2-4	CALGGYNQGKLIF	m14.AID	6
4	QN	0	10	935	6e-12	1	0.001	0.6	0.001	1e-05	motif-QN	CASSflhdwgGQntlYF	CASSFLHDWGGQNTLYF	TRBV3	TRBJ2-4	CALVNTGNYKYVF	m14.AID	2
4	QN	0	10	935	6e-12	1	0.001	0.6	0.001	1e-05	motif-QN	CASSflhdwgGQntlYF	CASSFLHDWGGQNTLYF	TRBV3	TRBJ2-4	CVLGAAAGSWQLIF	m14.AID	1
4	QN	0	10	935	6e-12	1	0.001	0.6	0.001	1e-05	motif-QN	CASSDGTGGgsqntlYF	CASSDGTGGGSQNTLYF	TRBV13-3	TRBJ2-4	CAASGGFASALTF	m13.m564	2
4	QN	0	10	935	6e-12	1	0.001	0.6	0.001	1e-05	motif-QN	CASSDGTGGgsqntlYF	CASSDGTGGGSQNTLYF	TRBV13-3	TRBJ2-4	CALSWYNQGKLIF	m13.m564	2
4	QN	0	10	935	6e-12	1	0.001	0.6	0.001	1e-05	motif-QN	CASSQvTGGgsqntlYF	CASSQVTGGGSQNTLYF	TRBV2	TRBJ2-4	CATDSGNNNNAPRF	m11.AID	1
4	QN	0	10	935	6e-12	1	0.001	0.6	0.001	1e-05	motif-QN	CASSQvTGGgsqntlYF	CASSQVTGGGSQNTLYF	TRBV2	TRBJ2-4	CAAGGGSNAKLTF	m11.AID	1
4	QN	0	10	935	6e-12	1	0.001	0.6	0.001	1e-05	motif-QN	CASSQrRGkgsqntlYF	CASSQRRGKGSQNTLYF	TRBV5	TRBJ2-4	CAASPMNYNQGKLIF	m34.m564	2
4	QN	0	10	935	6e-12	1	0.001	0.6	0.001	1e-05	motif-QN	CASSSywggaGQntlYF	CASSSYWGGAGQNTLYF	TRBV16	TRBJ2-4	CALGGDYQLIW	m23.AID	1
4	QN	0	10	935	6e-12	1	0.001	0.6	0.001	1e-05	motif-QN	CASGepGTGGgqntlYF	CASGEPGTGGGQNTLYF	TRBV13-2	TRBJ2-4	CAVLSGGSNAKLTF	m11.AID	1
4	QN	0	10	935	6e-12	1	0.001	0.6	0.001	1e-05	motif-QN	CASGepGTGGgqntlYF	CASGEPGTGGGQNTLYF	TRBV12-2+TRBV13-2	TRBJ2-4	CAVLSGGSNAKLTF	m11.AID	2
4	QN	0	10	935	6e-12	1	0.001	0.6	0.001	1e-05	motif-QN	CASGepGTGGgqntlYF	CASGEPGTGGGQNTLYF	TRBV12-2+TRBV13-2	TRBJ2-4	CAVSARTGNTGKLIF	m11.AID	2
4	QN	0	10	935	6e-12	1	0.001	0.6	0.001	1e-05	motif-QN	CASSLaqSGGsqntlYF	CASSLAQSGGSQNTLYF	TRBV3	TRBJ2-4	CAAEATEGYKLTF	m21.m564	1
4	QN	0	10	935	6e-12	1	0.001	0.6	0.001	1e-05	motif-QN	CASSLaqSGGsqntlYF	CASSLAQSGGSQNTLYF	TRBV3	TRBJ2-4	CVLGETGKLIF	m21.m564	1
4	QN	0	10	935	6e-12	1	0.001	0.6	0.001	1e-05	motif-QN	CASlgglgGRyqntlYF	CASLGGLGGRYQNTLYF	TRBV12-2+TRBV13-2	TRBJ2-4	CAMERAGSGGKLTL	m12.AID	2
4	QN	0	10	935	6e-12	1	0.001	0.6	0.001	1e-05	motif-QN	CASGdgwggRGqntlYF	CASGDGWGGRGQNTLYF	TRBV12-2+TRBV13-2	TRBJ2-4	CAMRDEGSSGNKLIF	m17.m564	1
4	QN	0	10	935	6e-12	1	0.001	0.6	0.001	1e-05	motif-QN	CASGdAGwgvsqntlYF	CASGDAGWGVSQNTLYF	TRBV12-2+TRBV13-2	TRBJ2-4	CALGDPLITGNTGKLIF	m11.AID	1
4	QN	0	10	935	6e-12	1	0.001	0.6	0.001	1e-05	motif-QN	CASGdAGwgvsqntlYF	CASGDAGWGVSQNTLYF	TRBV12-2+TRBV13-2	TRBJ2-4	CALGDQGTNTGKLTF	m11.AID	1
4	QN	0	10	935	6e-12	1	0.001	0.6	0.001	1e-05	motif-QN	CASSQdwGQGgqntlYF	CASSQDWGQGGQNTLYF	TRBV2	TRBJ2-4	CAASANSGTYQRF	m14.AID	1
4	QN	0	10	935	6e-12	1	0.001	0.6	0.001	1e-05	motif-QN	CASGalwGGgsqntlYF	CASGALWGGGSQNTLYF	TRBV12-2+TRBV13-2	TRBJ2-4	CAAEPNRIFF	m12.AID	1
4	QN	0	10	935	6e-12	1	0.001	0.6	0.001	1e-05	motif-QN	CASGalwGGgsqntlYF	CASGALWGGGSQNTLYF	TRBV12-2+TRBV13-2	TRBJ2-4	CAVRASGSWQLIF	m12.AID	1
4	QN	0	10	935	6e-12	1	0.001	0.6	0.001	1e-05	motif-QN	CAWSlTGGaggqntlYF	CAWSLTGGAGGQNTLYF	TRBV31	TRBJ2-4	CAMREGGTNTGKLTF	m11.AID	1
4	QN	0	10	935	6e-12	1	0.001	0.6	0.001	1e-05	motif-QN	CASSQvgdwgsqntlYF	CASSQVGDWGSQNTLYF	TRBV5	TRBJ2-4	CALSASNYNVLYF	m17.m564	2
4	QN	0	10	935	6e-12	1	0.001	0.6	0.001	1e-05	motif-QN	CTcsvGTGGtsqntlYF	CTCSVGTGGTSQNTLYF	TRBV1	TRBJ2-4	CALWEHNMGYKLTF	m23.AID	1
4	QN	0	10	935	6e-12	1	0.001	0.6	0.001	1e-05	motif-QN	CASSYywgekGQntlYF	CASSYYWGEKGQNTLYF	TRBV15	TRBJ2-4	CALKSGGNYKPTF	m12.AID	1
4	QN	0	10	935	6e-12	1	0.001	0.6	0.001	1e-05	motif-QN	CASSwglgREsqntlYF	CASSWGLGRESQNTLYF	TRBV16	TRBJ2-4	CALSEGYSNNRLTL	m36.AID	2
4	QN	0	10	935	6e-12	1	0.001	0.6	0.001	1e-05	motif-QN	CASGgpGLggsqntlYF	CASGGPGLGGSQNTLYF	TRBV12-2+TRBV13-2	TRBJ2-4	CAVRVINNRIFF	m23.AID	2
4	QN	0	10	935	6e-12	1	0.001	0.6	0.001	1e-05	motif-QN	CASGgpGLggsqntlYF	CASGGPGLGGSQNTLYF	TRBV12-2+TRBV13-2	TRBJ2-4	CAARGYNQGKLIF	m23.AID	2
4	QN	0	10	935	6e-12	1	0.001	0.6	0.001	1e-05	motif-QN	CASSLdpvdwGQntlYF	CASSLDPVDWGQNTLYF	TRBV3	TRBJ2-4	CILRVAPSSFSKLVF	m13.m564	2
4	QN	0	10	935	6e-12	1	0.001	0.6	0.001	1e-05	motif-QN	CASSLvrdwgGQntlYF	CASSLVRDWGGQNTLYF	TRBV12-1	TRBJ2-4	CATPTSSGQKLVF	m11.AID	1
4	QN	0	10	935	6e-12	1	0.001	0.6	0.001	1e-05	motif-QN	CASSIlGQGkgqntlYF	CASSILGQGKGQNTLYF	TRBV19	TRBJ2-4	CALAGNYNQGKLIF	m24.m564	1
4	QN	0	10	935	6e-12	1	0.001	0.6	0.001	1e-05	motif-QN	CASSQllggRGqntlYF	CASSQLLGGRGQNTLYF	TRBV5	TRBJ2-4	CAASNTNTGKLTF	m11.AID	1
4	QN	0	10	935	6e-12	1	0.001	0.6	0.001	1e-05	motif-QN	CASSflhdwgGQntvYF	CASSFLHDWGGQNTVYF	TRBV15	TRBJ2-4	CAAASSGSWQLIF	m14.AID	1
4	QN	0	10	935	6e-12	1	0.001	0.6	0.001	1e-05	motif-QN	CASSIqntevFF	CASSIQNTEVFF	TRBV19	TRBJ1-1	CAFMSNYNVLYF	m13.m564	2
4	QN	0	10	935	6e-12	1	0.001	0.6	0.001	1e-05	motif-QN	CASSfqnTGqlYF	CASSFQNTGQLYF	TRBV15	TRBJ2-2	CALWELATGNTGKLIF	m12.AID	1
4	QN	0	10	935	6e-12	1	0.001	0.6	0.001	1e-05	motif-QN	CASSfqnTGqlYF	CASSFQNTGQLYF	TRBV15	TRBJ2-2	CAAEDSNYQLIW	m12.AID	1
4	QN	0	10	935	6e-12	1	0.001	0.6	0.001	1e-05	motif-QN	CASSDqnerLFF	CASSDQNERLFF	TRBV13-1	TRBJ1-4	CAAETYGNEKITF	m21.m564	1
4	QN	0	10	935	6e-12	1	0.001	0.6	0.001	1e-05	motif-QN	CASSDqnerLFF	CASSDQNERLFF	TRBV13-1	TRBJ1-4	CALRNNNNAPRF	m21.m564	2
4	QN	0	10	935	6e-12	1	0.001	0.6	0.001	1e-05	motif-QN	CASSQnpnsdYTF	CASSQNPNSDYTF	TRBV2	TRBJ1-2	CAVRSYGNEKITF	m21.m564	21
4	QN	0	10	935	6e-12	1	0.001	0.6	0.001	1e-05	motif-QN	CASSQnpnsdYTF	CASSQNPNSDYTF	TRBV2	TRBJ1-2	CAAGASSGSWQLIF	m21.m564	1
4	QN	0	10	935	6e-12	1	0.001	0.6	0.001	1e-05	motif-QN	CASrhqnsynsplYF	CASRHQNSYNSPLYF	TRBV13-3	TRBJ1-6	CAVSEGYNQGKLIF	m13.m564	4
4	QN	0	10	935	6e-12	1	0.001	0.6	0.001	1e-05	motif-QN	CASSRqnynsplYF	CASSRQNYNSPLYF	TRBV2	TRBJ1-6	CAASPNTGKLTF	m11.AID	9
4	QN	0	10	935	6e-12	1	0.001	0.6	0.001	1e-05	motif-QN	CASSRqnnsplYF	CASSRQNNSPLYF	TRBV19	TRBJ1-6	CAAEGNMGYKLTF	m23.AID	2
4	QN	0	10	935	6e-12	1	0.001	0.6	0.001	1e-05	motif-QN	CASSRqnnsplYF	CASSRQNNSPLYF	TRBV19	TRBJ1-6	CAMERNSGGNYKPTF	m23.AID	1
4	QN	0	10	935	6e-12	1	0.001	0.6	0.001	1e-05	motif-QN	CSssrqnerLFF	CSSSRQNERLFF	TRBV23	TRBJ1-4	CAAEARASGSWQLIF	m13.m564	2
4	QN	0	10	935	6e-12	1	0.001	0.6	0.001	1e-05	motif-QN	CASGeqnsaetlYF	CASGEQNSAETLYF	TRBV12-2+TRBV13-2	TRBJ2-3	CAASVGGGYKVVF	m36.AID	9
4	QN	0	10	935	6e-12	1	0.001	0.6	0.001	1e-05	motif-QN	CASGeqnsaetlYF	CASGEQNSAETLYF	TRBV12-2+TRBV13-2	TRBJ2-3	CAASAGGGYKLVF	m36.AID	1
4	QN	0	10	935	6e-12	1	0.001	0.6	0.001	1e-05	motif-QN	CASGeqnsaetlYF	CASGEQNSAETLYF	TRBV13-2	TRBJ2-3	CAASVGGGYKVVF	m36.AID	1
4	QN	0	10	935	6e-12	1	0.001	0.6	0.001	1e-05	motif-QN	CASGeqnsaetlYF	CASGEQNSAETLYF	TRBV13-2	TRBJ2-3	CALESYTGANTGKLTF	m36.AID	1
4	QN	0	10	935	6e-12	1	0.001	0.6	0.001	1e-05	motif-QN	CASGeqnsaetlYF	CASGEQNSAETLYF	TRBV12-2+TRBV13-2	TRBJ2-3	CALGEGTNAYKVIF	m36.AID	1
4	QN	0	10	935	6e-12	1	0.001	0.6	0.001	1e-05	motif-QN	CASSfqntlYF	CASSFQNTLYF	TRBV3	TRBJ2-4	CALSRGYNQGKLIF	m23.AID	1
4	QN	0	10	935	6e-12	1	0.001	0.6	0.001	1e-05	motif-QN	CASSfqntlYF	CASSFQNTLYF	TRBV15	TRBJ2-4	CAMRDYGSSGNKLIF	m36.AID	1
4	QN	0	10	935	6e-12	1	0.001	0.6	0.001	1e-05	motif-QN	CASSfqnyaEQFF	CASSFQNYAEQFF	TRBV15	TRBJ2-1	CAVSTSNYNVLYF	m13.m564	3
4	QN	0	10	935	6e-12	1	0.001	0.6	0.001	1e-05	motif-QN	CASSfqnyaEQFF	CASSFQNYAEQFF	TRBV15	TRBJ2-1	CALGNSNTNKVVF	m13.m564	2
4	QN	0	10	935	6e-12	1	0.001	0.6	0.001	1e-05	motif-QN	CTcmnqntlYF	CTCMNQNTLYF	TRBV1	TRBJ2-4	CAAERAGNTGKLIF	m36.AID	1
4	QN	0	10	935	6e-12	1	0.001	0.6	0.001	1e-05	motif-QN	CASSSqntlYF	CASSSQNTLYF	TRBV13-1	TRBJ2-4	CAASKGSNYNVLYF	m13.m564	1
4	QN	0	10	935	6e-12	1	0.001	0.6	0.001	1e-05	motif-QN	CASSSqntlYF	CASSSQNTLYF	TRBV13-1	TRBJ2-4	CAIATNNNAPRF	m13.m564	1
4	QN	0	10	935	6e-12	1	0.001	0.6	0.001	1e-05	motif-QN	CASSQnRGrEQYF	CASSQNRGREQYF	TRBV5	TRBJ2-7	CALGENYGNEKITF	m17.m564	3
4	QN	0	10	935	6e-12	1	0.001	0.6	0.001	1e-05	motif-QN	CASSQnerLFF	CASSQNERLFF	TRBV26	TRBJ1-4	CAAEAMNTGGLSGKLTF	m21.m564	3
4	QN	0	10	935	6e-12	1	0.001	0.6	0.001	1e-05	motif-QN	CASSQnerLFF	CASSQNERLFF	TRBV26	TRBJ1-4	CALGEVMRASNMGYKLTF	m21.m564	2
4	QN	0	10	935	6e-12	1	0.001	0.6	0.001	1e-05	motif-QN	CASSEqntlYF	CASSEQNTLYF	TRBV13-1	TRBJ2-4	CAASTMNYNQGKLIF	m21.m564	1
4	QN	0	10	935	6e-12	1	0.001	0.6	0.001	1e-05	motif-QN	CASSGQnqDTQYF	CASSGQNQDTQYF	TRBV13-3	TRBJ2-5	CAASERNSNNRIFF	m11.AID	1
4	QN	0	10	935	6e-12	1	0.001	0.6	0.001	1e-05	motif-QN	CASSQnwgsaetlYF	CASSQNWGSAETLYF	TRBV5	TRBJ2-3	CAIPSTTNKVVF	m36.AID	1
4	QN	0	10	935	6e-12	1	0.001	0.6	0.001	1e-05	motif-QN	CASSRqnSGntlYF	CASSRQNSGNTLYF	TRBV19	TRBJ1-3	CALSDQGTGSKLSF	m17.m564	2
4	QN	0	10	935	6e-12	1	0.001	0.6	0.001	1e-05	motif-QN	CASSRqnSGntlYF	CASSRQNSGNTLYF	TRBV26	TRBJ1-3	CAASERDYANKMIF	m23.AID	1
4	QN	0	10	935	6e-12	1	0.001	0.6	0.001	1e-05	motif-QN	CASSRqnSGntlYF	CASSRQNSGNTLYF	TRBV26	TRBJ1-3	CILRGTGSKLSF	m23.AID	1
4	QN	0	10	935	6e-12	1	0.001	0.6	0.001	1e-05	motif-QN	CgardqnerLFF	CGARDQNERLFF	TRBV20	TRBJ1-4	CAASVINSGGSNAKLTF	m21.m564	1
4	QN	0	10	935	6e-12	1	0.001	0.6	0.001	1e-05	motif-QN	CASSRqntlYF	CASSRQNTLYF	TRBV15	TRBJ2-4	CAASMGYKLTF	m14.AID	1
4	QN	0	10	935	6e-12	1	0.001	0.6	0.001	1e-05	motif-QN	CASSRqntlYF	CASSRQNTLYF	TRBV15	TRBJ2-4	CAASKGMSNYNVLYF	m14.AID	1
4	QN	0	10	935	6e-12	1	0.001	0.6	0.001	1e-05	motif-QN	CASSRqntlYF	CASSRQNTLYF	TRBV15	TRBJ2-4	CAAEADQGGRALIF	m14.AID	2
4	QN	0	10	935	6e-12	1	0.001	0.6	0.001	1e-05	motif-QN	CASSRqntlYF	CASSRQNTLYF	TRBV16	TRBJ2-4	CAVSMSNNRIFF	m23.AID	3
4	QN	0	10	935	6e-12	1	0.001	0.6	0.001	1e-05	motif-QN	CASSRqntlYF	CASSRQNTLYF	TRBV16	TRBJ2-4	CAASEPNYNVLYF	m23.AID	2
4	QN	0	10	935	6e-12	1	0.001	0.6	0.001	1e-05	motif-QN	CTcsaqnsplYF	CTCSAQNSPLYF	TRBV1	TRBJ1-6	CAIDRTNAYKVIF	m14.AID	1
4	QN	0	10	935	6e-12	1	0.001	0.6	0.001	1e-05	motif-QN	CAWSrqnnsplYF	CAWSRQNNSPLYF	TRBV31	TRBJ1-6	CAVTPSSGTYQRF	m12.AID	1
4	QN	0	10	935	6e-12	1	0.001	0.6	0.001	1e-05	motif-QN	CASSRqnnqapLF	CASSRQNNQAPLF	TRBV5	TRBJ1-5	CAASDSGGSNYKLTF	m11.AID	1
4	QN	0	10	935	6e-12	1	0.001	0.6	0.001	1e-05	motif-QN	CASwGQnqDTQYF	CASWGQNQDTQYF	TRBV13-3	TRBJ2-5	CALSPSNMGYKLTF	m23.AID	17
4	QN	0	10	935	6e-12	1	0.001	0.6	0.001	1e-05	motif-QN	CASwGQnqDTQYF	CASWGQNQDTQYF	TRBV13-3	TRBJ2-5	CALEKDTGNYKYVF	m23.AID	1
4	QN	0	10	935	6e-12	1	0.001	0.6	0.001	1e-05	motif-QN	CASwGQnqDTQYF	CASWGQNQDTQYF	TRBV13-3	TRBJ2-5	CAASMGYKLTF	m23.AID	1
4	QN	0	10	935	6e-12	1	0.001	0.6	0.001	1e-05	motif-QN	CASSRqntevFF	CASSRQNTEVFF	TRBV5	TRBJ1-1	CAASNYAQGLTF	m14.AID	1
4	QN	0	10	935	6e-12	1	0.001	0.6	0.001	1e-05	motif-QN	CASSRqntevFF	CASSRQNTEVFF	TRBV5	TRBJ1-1	CVLGASSGSWQLIF	m14.AID	1
4	QN	0	10	935	6e-12	1	0.001	0.6	0.001	1e-05	motif-QN	CASSRqntevFF	CASSRQNTEVFF	TRBV5	TRBJ1-1	CAVSRNNAGAKLTF	m14.AID	1
4	QN	0	10	935	6e-12	1	0.001	0.6	0.001	1e-05	motif-QN	CASSRqntevFF	CASSRQNTEVFF	TRBV5	TRBJ1-1	CALGDYNVLYF	m14.AID	1
4	QN	0	10	935	6e-12	1	0.001	0.6	0.001	1e-05	motif-QN	CASSRqntevFF	CASSRQNTEVFF	TRBV13-1	TRBJ1-1	CAASPNTNKVVF	m23.AID	1
4	QN	0	10	935	6e-12	1	0.001	0.6	0.001	1e-05	motif-QN	CASSRqntevFF	CASSRQNTEVFF	TRBV13-1	TRBJ1-1	CALRNNNNAPRF	m23.AID	1
4	QN	0	10	935	6e-12	1	0.001	0.6	0.001	1e-05	motif-QN	CASSRqnsdYTF	CASSRQNSDYTF	TRBV13-1	TRBJ1-2	CAASIGTGGYKVVF	m12.AID	1
4	QN	0	10	935	6e-12	1	0.001	0.6	0.001	1e-05	motif-QN	CASSRqnsdYTF	CASSRQNSDYTF	TRBV13-1	TRBJ1-2	CALSDGSWQLIF	m12.AID	1
4	QN	0	10	935	6e-12	1	0.001	0.6	0.001	1e-05	motif-QN	CSsrqnyaEQFF	CSSRQNYAEQFF	TRBV30	TRBJ2-1	CAASPNTGYQNFYF	m24.m564	1
4	QN	0	10	935	6e-12	1	0.001	0.6	0.001	1e-05	motif-QN	CTcsaqntlYF	CTCSAQNTLYF	TRBV1	TRBJ2-4	CAAAAGNYQLIW	m14.AID	4
4	QN	0	10	935	6e-12	1	0.001	0.6	0.001	1e-05	motif-QN	CTcsaqntlYF	CTCSAQNTLYF	TRBV1	TRBJ2-4	CAALPAKLTF	m14.AID	1
4	QN	0	10	935	6e-12	1	0.001	0.6	0.001	1e-05	motif-QN	CTcsaqntlYF	CTCSAQNTLYF	TRBV1	TRBJ2-4	CALGGYNQGKLIF	m14.AID	1
4	QN	0	10	935	6e-12	1	0.001	0.6	0.001	1e-05	motif-QN	CASSQntlYF	CASSQNTLYF	TRBV2	TRBJ2-4	CAAMGTQVVGQLTF	m21.m564	1
4	QN	0	10	935	6e-12	1	0.001	0.6	0.001	1e-05	motif-QN	CAWSrqntevFF	CAWSRQNTEVFF	TRBV31	TRBJ1-1	CAVSSTGNTGKLIF	m17.m564	1
4	QN	0	10	935	6e-12	1	0.001	0.6	0.001	1e-05	motif-QN	CAWSrqntevFF	CAWSRQNTEVFF	TRBV31	TRBJ1-1	CATASTGNTGKLIF	m17.m564	1
4	QN	0	10	935	6e-12	1	0.001	0.6	0.001	1e-05	motif-QN	CAWSrqntevFF	CAWSRQNTEVFF	TRBV31	TRBJ1-1	CALSDPGGSNAKLTF	m17.m564	1
4	QN	0	10	935	6e-12	1	0.001	0.6	0.001	1e-05	motif-QN	CAWSrqntevFF	CAWSRQNTEVFF	TRBV31	TRBJ1-1	CALSDSGTGGYKVVF	m17.m564	1
4	QN	0	10	935	6e-12	1	0.001	0.6	0.001	1e-05	motif-QN	CAWqnsynsplYF	CAWQNSYNSPLYF	TRBV31	TRBJ1-6	CAASAQNSNNRIFF	m11.AID	1
4	QN	0	10	935	6e-12	1	0.001	0.6	0.001	1e-05	motif-QN	CASSLqnqapLF	CASSLQNQAPLF	TRBV3	TRBJ1-5	CAASDGSSGNKLIF	m23.AID	2
4	QN	0	10	935	6e-12	1	0.001	0.6	0.001	1e-05	motif-QN	CASSLqnqaplL	CASSLQNQAPLL	TRBV3	TRBJ1-5	CIVTDMSKSNNRIFF	m23.AID	1
4	QN	0	10	935	6e-12	1	0.001	0.6	0.001	1e-05	motif-QN	CASRGqnerLFF	CASRGQNERLFF	TRBV13-3	TRBJ1-4	CAMREGRTGGLSGKLTF	m36.AID	1
4	QN	0	10	935	6e-12	1	0.001	0.6	0.001	1e-05	motif-QN	CASRGqnerLFF	CASRGQNERLFF	TRBV13-3	TRBJ1-4	CAVTNTNAYKVIF	m36.AID	1
4	QN	0	10	935	6e-12	1	0.001	0.6	0.001	1e-05	motif-QN	CASSQnsnsynsplYF	CASSQNSNSYNSPLYF	TRBV2	TRBJ1-6	CAANMDSNYQLIW	m11.AID	1
4	QN	0	10	935	6e-12	1	0.001	0.6	0.001	1e-05	motif-QN	CASSfqnerLFF	CASSFQNERLFF	TRBV16	TRBJ1-4	CAASAGTGNTGKLIF	m12.AID	2
4	QN	0	10	935	6e-12	1	0.001	0.6	0.001	1e-05	motif-QN	CASSfqnerLFF	CASSFQNERLFF	TRBV16	TRBJ1-4	CALEFPNTGKLTF	m12.AID	1
4	QN	0	10	935	6e-12	1	0.001	0.6	0.001	1e-05	motif-QN	CTcSGqnsplYF	CTCSGQNSPLYF	TRBV1	TRBJ1-6	CAASRGMGYKLTF	m14.AID	1
4	QN	0	10	935	6e-12	1	0.001	0.6	0.001	1e-05	motif-QN	CASGrqntevFF	CASGRQNTEVFF	TRBV12-2+TRBV13-2	TRBJ1-1	CAASGRGYNQGKLIF	m11.AID	1
4	QN	0	10	935	6e-12	1	0.001	0.6	0.001	1e-05	motif-QN	CTckGQntevFF	CTCKGQNTEVFF	TRBV1	TRBJ1-1	CAVSIRGNYKPTF	m11.AID	1
4	QN	0	10	935	6e-12	1	0.001	0.6	0.001	1e-05	motif-QN	CTckGQntevFF	CTCKGQNTEVFF	TRBV1	TRBJ1-1	CAASRANTGKLTF	m11.AID	1
4	QN	0	10	935	6e-12	1	0.001	0.6	0.001	1e-05	motif-QN	CASGgqnTGqlYF	CASGGQNTGQLYF	TRBV13-3	TRBJ2-2	CAAGTGGNNKLTF	m21.m564	1
4	QN	0	10	935	6e-12	1	0.001	0.6	0.001	1e-05	motif-QN	CgassqnYEQYF	CGASSQNYEQYF	TRBV20	TRBJ2-7	CALSPANSGTYQRF	m12.AID	2
4	QN	0	10	935	6e-12	1	0.001	0.6	0.001	1e-05	motif-QN	CgassqnYEQYF	CGASSQNYEQYF	TRBV20	TRBJ2-7	CALSDWGGGNNKLTF	m12.AID	1
4	QN	0	10	935	6e-12	1	0.001	0.6	0.001	1e-05	motif-QN	CASSSqnTGqlYF	CASSSQNTGQLYF	TRBV29	TRBJ2-2	CATDRGSALGRLHF	m23.AID	1
4	QN	0	10	935	6e-12	1	0.001	0.6	0.001	1e-05	motif-QN	CganrqntevFF	CGANRQNTEVFF	TRBV20	TRBJ1-1	CAVINTGNYKYVF	m11.AID	1
4	QN	0	10	935	6e-12	1	0.001	0.6	0.001	1e-05	motif-QN	CASnqnsynsplYF	CASNQNSYNSPLYF	TRBV19	TRBJ1-6	CATEGYNQGKLIF	m17.m564	1
4	QN	0	10	935	6e-12	1	0.001	0.6	0.001	1e-05	motif-QN	CASShqnyaEQFF	CASSHQNYAEQFF	TRBV2	TRBJ2-1	CAASIPGYQNFYF	m17.m564	2
4	QN	0	10	935	6e-12	1	0.001	0.6	0.001	1e-05	motif-QN	CASSQnTGqlYF	CASSQNTGQLYF	TRBV15	TRBJ2-2	CAADTTASLGKLQF	m14.AID	1
4	QN	0	10	935	6e-12	1	0.001	0.6	0.001	1e-05	motif-QN	CASSQnTGqlYF	CASSQNTGQLYF	TRBV15	TRBJ2-2	CAMRDRYSAGNKLTF	m12.AID	1
4	QN	0	10	935	6e-12	1	0.001	0.6	0.001	1e-05	motif-QN	CASSQnTGqlYF	CASSQNTGQLYF	TRBV2	TRBJ2-2	CAVRGGSGYNKLTF	m23.AID	1
4	QN	0	10	935	6e-12	1	0.001	0.6	0.001	1e-05	motif-QN	CASSLqnerLFF	CASSLQNERLFF	TRBV26	TRBJ1-4	CAASSNSGTYQRF	m13.m564	5
4	QN	0	10	935	6e-12	1	0.001	0.6	0.001	1e-05	motif-QN	CASSLqnerLFF	CASSLQNERLFF	TRBV16	TRBJ1-4	CAASAGTGNTGKLIF	m23.AID	3
4	QN	0	10	935	6e-12	1	0.001	0.6	0.001	1e-05	motif-QN	CASSQntevFF	CASSQNTEVFF	TRBV12-1	TRBJ1-1	CALRGNYQLIW	m12.AID	1
4	QN	0	10	935	6e-12	1	0.001	0.6	0.001	1e-05	motif-QN	CASSQnqlgvYEQYF	CASSQNQLGVYEQYF	TRBV5	TRBJ2-7	CVSGGNYKPTF	m36.AID	1
4	QN	0	10	935	6e-12	1	0.001	0.6	0.001	1e-05	motif-QN	CASSQnnrdtevFF	CASSQNNRDTEVFF	TRBV2	TRBJ1-1	CAATLNTEGADRLTF	m12.AID	1
4	QN	0	10	935	6e-12	1	0.001	0.6	0.001	1e-05	motif-QN	CAWreqnTGqlYF	CAWREQNTGQLYF	TRBV31	TRBJ2-2	CALVARSSGSWQLIF	m11.AID	1
4	QN	0	10	935	6e-12	1	0.001	0.6	0.001	1e-05	motif-QN	CASSIqnqDTQYF	CASSIQNQDTQYF	TRBV19	TRBJ2-5	CAAEGAGNYKYVF	m13.m564	3
4	QN	0	10	935	6e-12	1	0.001	0.6	0.001	1e-05	motif-QN	CASSLqntlYF	CASSLQNTLYF	TRBV12-1	TRBJ2-4	CAMERFNMGYKLTF	m23.AID	1
4	QN	0	10	935	6e-12	1	0.001	0.6	0.001	1e-05	motif-QN	CASSSqnyaEQFF	CASSSQNYAEQFF	TRBV16	TRBJ2-1	CAAEASGGYKVVF	m11.AID	1
4	QN	0	10	935	6e-12	1	0.001	0.6	0.001	1e-05	motif-QN	CASRGqnsnerLFF	CASRGQNSNERLFF	TRBV29	TRBJ1-4	CAAGTQVVGQLTF	m11.AID	1
4	QN	0	10	935	6e-12	1	0.001	0.6	0.001	1e-05	motif-QN	CAWSrqnnerLFF	CAWSRQNNERLFF	TRBV31	TRBJ1-4	CALVGGNYKPTF	m21.m564	1
4	QN	0	10	935	6e-12	1	0.001	0.6	0.001	1e-05	motif-QN	CASSgqnTGqlYF	CASSGQNTGQLYF	TRBV13-1	TRBJ2-2	CAASEHSNYNVLYF	m14.AID	1
4	QN	0	10	935	6e-12	1	0.001	0.6	0.001	1e-05	motif-QN	CASSgqnTGqlYF	CASSGQNTGQLYF	TRBV13-1	TRBJ2-2	CAASRTNYNVLYF	m14.AID	1
4	QN	0	10	935	6e-12	1	0.001	0.6	0.001	1e-05	motif-QN	CAgksqntlYF	CAGKSQNTLYF	TRBV19	TRBJ2-4	CAASGTGGYKVVF	m14.AID	1
4	QN	0	10	935	6e-12	1	0.001	0.6	0.001	1e-05	motif-QN	CASSDqnqapLF	CASSDQNQAPLF	TRBV13-3	TRBJ1-5	CAARRGGSALGRLHF	m36.AID	1
4	QN	0	10	935	6e-12	1	0.001	0.6	0.001	1e-05	motif-QN	CASSQnyaEQFF	CASSQNYAEQFF	TRBV12-1	TRBJ2-1	CAADTTASLGKLQF	m14.AID	1
4	QN	0	10	935	6e-12	1	0.001	0.6	0.001	1e-05	motif-QN	CASSQnyaEQFF	CASSQNYAEQFF	TRBV12-1	TRBJ2-1	CAMRGANYNVLYF	m14.AID	1
4	QN	0	10	935	6e-12	1	0.001	0.6	0.001	1e-05	motif-QN	CASSQnyaEQFF	CASSQNYAEQFF	TRBV26	TRBJ2-1	CATDRGSALGRLHF	m13.m564	2
4	QN	0	10	935	6e-12	1	0.001	0.6	0.001	1e-05	motif-QN	CASSQnyaEQFF	CASSQNYAEQFF	TRBV26	TRBJ2-1	CAVSLINMGYKLTF	m13.m564	1
4	QN	0	10	935	6e-12	1	0.001	0.6	0.001	1e-05	motif-QN	CASSQnyaEQFF	CASSQNYAEQFF	TRBV26	TRBJ2-1	CALSANSAGNKLTF	m34.m564	1
4	QN	0	10	935	6e-12	1	0.001	0.6	0.001	1e-05	motif-QN	CASrqnsynsplYF	CASRQNSYNSPLYF	TRBV2	TRBJ1-6	CAASSNTGKLTF	m17.m564	5
4	QN	0	10	935	6e-12	1	0.001	0.6	0.001	1e-05	motif-QN	CASrqnsynsplYF	CASRQNSYNSPLYF	TRBV26	TRBJ1-6	CAVSGGYSNNRLTL	m11.AID	1
4	QN	0	10	935	6e-12	1	0.001	0.6	0.001	1e-05	motif-QN	CASGGQnnsplYF	CASGGQNNSPLYF	TRBV12-2+TRBV13-2	TRBJ1-6	CAMRDPSSGSWQLIF	m17.m564	1
4	QN	0	10	935	6e-12	1	0.001	0.6	0.001	1e-05	motif-QN	CASGeqntlYF	CASGEQNTLYF	TRBV12-2+TRBV13-2	TRBJ2-4	CAALASSGSWQLIF	m13.m564	1
4	QN	0	10	935	6e-12	1	0.001	0.6	0.001	1e-05	motif-QN	CASSRqnTGqlYF	CASSRQNTGQLYF	TRBV26	TRBJ2-2	CALSNSNNRIFF	m14.AID	2
4	QN	0	10	935	6e-12	1	0.001	0.6	0.001	1e-05	motif-QN	CASSRqnTGqlYF	CASSRQNTGQLYF	TRBV17	TRBJ2-2	CAMRGAGNTGKLIF	m12.AID	1
4	QN	0	10	935	6e-12	1	0.001	0.6	0.001	1e-05	motif-QN	CASSRqnTGqlYF	CASSRQNTGQLYF	TRBV17	TRBJ2-2	CAARGTNAYKVIF	m12.AID	1
4	QN	0	10	935	6e-12	1	0.001	0.6	0.001	1e-05	motif-QN	CASSPqnnqapLF	CASSPQNNQAPLF	TRBV2	TRBJ1-5	CAASGQQGTGSKLSF	m17.m564	4
4	QN	0	10	935	6e-12	1	0.001	0.6	0.001	1e-05	motif-QN	CASGGQnsynsplYF	CASGGQNSYNSPLYF	TRBV12-2+TRBV13-2	TRBJ1-6	CALGDWNYNQGKLIF	m23.AID	1
4	QN	0	10	935	6e-12	1	0.001	0.6	0.001	1e-05	motif-QN	CASSQnwGLqDTQYF	CASSQNWGLQDTQYF	TRBV5	TRBJ2-5	CVLGEVYQGGRALIF	m36.AID	3
4	QN	0	10	935	6e-12	1	0.001	0.6	0.001	1e-05	motif-QN	CASSRqnerLFF	CASSRQNERLFF	TRBV26	TRBJ1-4	CAAGASSGSWQLIF	m23.AID	3
4	QN	0	10	935	6e-12	1	0.001	0.6	0.001	1e-05	motif-QN	CASrqnSGntlYF	CASRQNSGNTLYF	TRBV10	TRBJ1-3	CAVSGMSNYNVLYF	m24.m564	2
4	QN	0	10	935	6e-12	1	0.001	0.6	0.001	1e-05	motif-QN	CASrqnSGntlYF	CASRQNSGNTLYF	TRBV10	TRBJ1-3	CAASAGASSSFSKLVF	m24.m564	1
4	QN	0	10	935	6e-12	1	0.001	0.6	0.001	1e-05	motif-QN	CASSnqnTGqlYF	CASSNQNTGQLYF	TRBV5	TRBJ2-2	CALGESNMGYKLTF	m34.m564	1
4	QN	0	10	935	6e-12	1	0.001	0.6	0.001	1e-05	motif-QN	CASSnqnTGqlYF	CASSNQNTGQLYF	TRBV5	TRBJ2-2	CALGSSGGNYKPTF	m34.m564	1
4	QN	0	10	935	6e-12	1	0.001	0.6	0.001	1e-05	motif-QN	CgarqnerLFF	CGARQNERLFF	TRBV20	TRBJ1-4	CALSPPANYGNEKITF	m14.AID	1
4	QN	0	10	935	6e-12	1	0.001	0.6	0.001	1e-05	motif-QN	CASSLqnqDTQYF	CASSLQNQDTQYF	TRBV26	TRBJ2-5	CAIDPRSNNRIFF	m11.AID	16
4	QN	0	10	935	6e-12	1	0.001	0.6	0.001	1e-05	motif-QN	CASSLqnqDTQYF	CASSLQNQDTQYF	TRBV26	TRBJ2-5	CAVGTGSGGKLTL	m11.AID	1
4	QN	0	10	935	6e-12	1	0.001	0.6	0.001	1e-05	motif-QN	CASSLqnqDTQYF	CASSLQNQDTQYF	TRBV26	TRBJ2-5	CALGGGTGGYKVVF	m11.AID	1
4	QN	0	10	935	6e-12	1	0.001	0.6	0.001	1e-05	motif-QN	CASSLqnqDTQYF	CASSLQNQDTQYF	TRBV29	TRBJ2-5	CERGSAGNKLTF	m13.m564	1
4	QN	0	10	935	6e-12	1	0.001	0.6	0.001	1e-05	motif-QN	CASSLqnqDTQYF	CASSLQNQDTQYF	TRBV29	TRBJ2-5	CAMEANSGTYQRF	m13.m564	1
4	QN	0	10	935	6e-12	1	0.001	0.6	0.001	1e-05	motif-QN	CASSPqntevFF	CASSPQNTEVFF	TRBV3	TRBJ1-1	CAVLTSGGNYKPTF	m17.m564	1
4	QN	0	10	935	6e-12	1	0.001	0.6	0.001	1e-05	motif-QN	CASSQnpsDRGEQYF	CASSQNPSDRGEQYF	TRBV2	TRBJ2-7	CALSPSNMGYKLTF	m23.AID	5
4	QN	0	10	935	6e-12	1	0.001	0.6	0.001	1e-05	motif-QN	CASSQnwGGgEQYF	CASSQNWGGGEQYF	TRBV2	TRBJ2-7	CAVHTGANTGKLTF	m12.AID	1
4	QN	0	10	935	6e-12	1	0.001	0.6	0.001	1e-05	motif-QN	CTcSGqnerLFF	CTCSGQNERLFF	TRBV1	TRBJ1-4	CAMERASSSFSKLVF	m12.AID	1
4	QN	0	10	935	6e-12	1	0.001	0.6	0.001	1e-05	motif-QN	CASSQnwgdTGqlYF	CASSQNWGDTGQLYF	TRBV5	TRBJ2-2	CALGYNNAGAKLTF	m12.AID	1
4	QN	0	10	935	6e-12	1	0.001	0.6	0.001	1e-05	motif-QN	CASrqntkDTQYF	CASRQNTKDTQYF	TRBV13-1	TRBJ2-5	CAVEGDSNYQLIW	m17.m564	1
4	QN	0	10	935	6e-12	1	0.001	0.6	0.001	1e-05	motif-QN	CASSRqnyaEQFF	CASSRQNYAEQFF	TRBV15	TRBJ2-1	CAAHNVGDNSKLIW	m11.AID	1
4	QN	0	10	935	6e-12	1	0.001	0.6	0.001	1e-05	motif-QN	CASSRqnyaEQFF	CASSRQNYAEQFF	TRBV10	TRBJ2-1	CAVSIPGSWQLIF	m36.AID	1
4	QN	0	10	935	6e-12	1	0.001	0.6	0.001	1e-05	motif-QN	CASGqnyaEQFF	CASGQNYAEQFF	TRBV16	TRBJ2-1	CAVSGNSNNRIFF	m12.AID	2
4	QN	0	10	935	6e-12	1	0.001	0.6	0.001	1e-05	motif-QN	CAWSrqnTGqlYF	CAWSRQNTGQLYF	TRBV31	TRBJ2-2	CALSETQVVGQLTF	m23.AID	1
4	QN	0	10	935	6e-12	1	0.001	0.6	0.001	1e-05	motif-QN	CAWSrqnTGqlYF	CAWSRQNTGQLYF	TRBV31	TRBJ2-2	CALEKDTGNYKYVF	m23.AID	1
4	QN	0	10	935	6e-12	1	0.001	0.6	0.001	1e-05	motif-QN	CAWSrqnTGqlYF	CAWSRQNTGQLYF	TRBV31	TRBJ2-2	CALSDSSGANTGKLTF	m23.AID	1
4	QN	0	10	935	6e-12	1	0.001	0.6	0.001	1e-05	motif-QN	CASGdaywGGwsqntlYF	CASGDAYWGGWSQNTLYF	TRBV12-2+TRBV13-2	TRBJ2-4	CAVSAEDTGSGGKLTL	m21.m564	3
4	QN	0	10	935	6e-12	1	0.001	0.6	0.001	1e-05	motif-QN	CASGdaywGGwsqntlYF	CASGDAYWGGWSQNTLYF	TRBV12-2+TRBV13-2	TRBJ2-4	CATEQGGRALIF	m21.m564	2
4	QN	0	10	935	6e-12	1	0.001	0.6	0.001	1e-05	motif-QN	CASSQdgGLgssqntlYF	CASSQDGGLGSSQNTLYF	TRBV5	TRBJ2-4	CALSEGYNQGKLIF	m17.m564	1
4	QN	0	10	935	6e-12	1	0.001	0.6	0.001	1e-05	motif-QN	CASSYrdwGGafqntlYF	CASSYRDWGGAFQNTLYF	TRBV10	TRBJ2-4	CAISASSGSWQLIF	m23.AID	38
4	QN	0	10	935	6e-12	1	0.001	0.6	0.001	1e-05	motif-QN	CASSYrdwGGafqntlYF	CASSYRDWGGAFQNTLYF	TRBV10	TRBJ2-4	CVLGFTNTGKLTF	m23.AID	34
4	QN	0	10	935	6e-12	1	0.001	0.6	0.001	1e-05	motif-QN	CASSYrdwGGafqntlYF	CASSYRDWGGAFQNTLYF	TRBV10	TRBJ2-4	CAASHYNQGKLIF	m23.AID	1
4	QN	0	10	935	6e-12	1	0.001	0.6	0.001	1e-05	motif-QN	CASSYrdwGGafqntlYF	CASSYRDWGGAFQNTLYF	TRBV10	TRBJ2-4	CAVSKGNAGAKLTF	m23.AID	1
4	QN	0	10	935	6e-12	1	0.001	0.6	0.001	1e-05	motif-QN	CASSYrdwGGafqntlYF	CASSYRDWGGAFQNTLYF	TRBV10	TRBJ2-4	CALGNNYAQGLTF	m23.AID	1
4	QN	0	10	935	6e-12	1	0.001	0.6	0.001	1e-05	motif-QN	CASSYrdwGGafqntlYF	CASSYRDWGGAFQNTLYF	TRBV10	TRBJ2-4	CAAEEGSNYQLIW	m23.AID	1
4	QN	0	10	935	6e-12	1	0.001	0.6	0.001	1e-05	motif-QN	CASSYrdwGGafqntlYF	CASSYRDWGGAFQNTLYF	TRBV10	TRBJ2-4	CAAGASSGSWQLIF	m23.AID	1
4	QN	0	10	935	6e-12	1	0.001	0.6	0.001	1e-05	motif-QN	CASSYtdwGLgsqntlYF	CASSYTDWGLGSQNTLYF	TRBV15	TRBJ2-4	CAVSTGTYQRF	m23.AID	1
4	QN	0	10	935	6e-12	1	0.001	0.6	0.001	1e-05	motif-QN	CASSYtdwGLgsqntlYF	CASSYTDWGLGSQNTLYF	TRBV15	TRBJ2-4	CALGDHRGSALGRLHF	m23.AID	1
4	QN	0	10	935	6e-12	1	0.001	0.6	0.001	1e-05	motif-QN	CASSQdgglGRsqntlYF	CASSQDGGLGRSQNTLYF	TRBV5	TRBJ2-4	CAFTEGADRLTF	m17.m564	1
4	QN	0	10	935	6e-12	1	0.001	0.6	0.001	1e-05	motif-QN	CASSLgvdwgssqntlYF	CASSLGVDWGSSQNTLYF	TRBV16	TRBJ2-4	CAFHTGYQNFYF	m36.AID	1
5	DER	0	10	50	5.6e-09	1	0.005	0.94	0.084	1.4e-05	motif-DER	CASSQeGTGGderLFF	CASSQEGTGGDERLFF	TRBV2	TRBJ1-4	CAEGDTGNYKYVF	m13.m564	1
5	DER	0	10	50	5.6e-09	1	0.005	0.94	0.084	1.4e-05	motif-DER	CASSIGTGrgderLFF	CASSIGTGRGDERLFF	TRBV19	TRBJ1-4	CALANYGNEKITF	m23.AID	1
5	DER	0	10	50	5.6e-09	1	0.005	0.94	0.084	1.4e-05	motif-DER	CASSIGTGrgderLFF	CASSIGTGRGDERLFF	TRBV19	TRBJ1-4	CAMERIYANKMIF	m23.AID	1
5	DER	0	10	50	5.6e-09	1	0.005	0.94	0.084	1.4e-05	motif-DER	CASGdpQGderLFF	CASGDPQGDERLFF	TRBV12-2+TRBV13-2	TRBJ1-4	CAASPFDYNVLYF	m17.m564	1
5	DER	0	10	50	5.6e-09	1	0.005	0.94	0.084	1.4e-05	motif-DER	CASGdpQGderLFF	CASGDPQGDERLFF	TRBV12-2+TRBV13-2	TRBJ1-4	CALMSNYNVLYF	m17.m564	2
5	DER	0	10	50	5.6e-09	1	0.005	0.94	0.084	1.4e-05	motif-DER	CASGdpQGderLFF	CASGDPQGDERLFF	TRBV12-2+TRBV13-2	TRBJ1-4	CALSLQVNQGKLIF	m17.m564	1
5	DER	0	10	50	5.6e-09	1	0.005	0.94	0.084	1.4e-05	motif-DER	CASGdpQGderLFF	CASGDPQGDERLFF	TRBV12-2+TRBV13-2	TRBJ1-4	CALSLQVNQGKLIF	m17.m564	1
5	DER	0	10	50	5.6e-09	1	0.005	0.94	0.084	1.4e-05	motif-DER	CASGgGQGdderLFF	CASGGGQGDDERLFF	TRBV12-2+TRBV13-2	TRBJ1-4	CATEKYQGGRALIF	m21.m564	1
5	DER	0	10	50	5.6e-09	1	0.005	0.94	0.084	1.4e-05	motif-DER	CAWSlvaGTGderLFF	CAWSLVAGTGDERLFF	TRBV31	TRBJ1-4	CARGSNAKLTF	m23.AID	1
5	DER	0	10	50	5.6e-09	1	0.005	0.94	0.084	1.4e-05	motif-DER	CASSPegaderLFF	CASSPEGADERLFF	TRBV12-1	TRBJ1-4	CAASISGGNYKPTF	m11.AID	1
5	DER	0	10	50	5.6e-09	1	0.005	0.94	0.084	1.4e-05	motif-DER	CAWSlwGGgderLFF	CAWSLWGGGDERLFF	TRBV31	TRBJ1-4	CALRPTSSGQKLVF	m14.AID	1
5	DER	0	10	50	5.6e-09	1	0.005	0.94	0.084	1.4e-05	motif-DER	CASSQdsTGwderLFF	CASSQDSTGWDERLFF	TRBV2	TRBJ1-4	CILRVSNYGNEKITF	m13.m564	1
5	DER	0	10	50	5.6e-09	1	0.005	0.94	0.084	1.4e-05	motif-DER	CASSQdsTGwderLFF	CASSQDSTGWDERLFF	TRBV2	TRBJ1-4	CAASGANTGKLTF	m13.m564	1
5	DER	0	10	50	5.6e-09	1	0.005	0.94	0.084	1.4e-05	motif-DER	CASSDaRGderLFF	CASSDARGDERLFF	TRBV13-1	TRBJ1-4	CARSGGSNYKLTF	m34.m564	1
5	DER	0	10	50	5.6e-09	1	0.005	0.94	0.084	1.4e-05	motif-DER	CASGGTGGderLFF	CASGGTGGDERLFF	TRBV12-2+TRBV13-2	TRBJ1-4	CAVSQSSGSWQLIF	m23.AID	1
5	DER	0	10	50	5.6e-09	1	0.005	0.94	0.084	1.4e-05	motif-DER	CASGGTGGderLFF	CASGGTGGDERLFF	TRBV12-2+TRBV13-2	TRBJ1-4	CAVESSRGSALGRLHF	m23.AID	1
5	DER	0	10	50	5.6e-09	1	0.005	0.94	0.084	1.4e-05	motif-DER	CASGGTGGderLFF	CASGGTGGDERLFF	TRBV13-2	TRBJ1-4	CAASDTNTGKLTF	m23.AID	1
5	DER	0	10	50	5.6e-09	1	0.005	0.94	0.084	1.4e-05	motif-DER	CAWSldTGderLFF	CAWSLDTGDERLFF	TRBV31	TRBJ1-4	CALGASNMGYKLTF	m36.AID	1
5	DER	0	10	50	5.6e-09	1	0.005	0.94	0.084	1.4e-05	motif-DER	CAWSldTGderLFF	CAWSLDTGDERLFF	TRBV31	TRBJ1-4	CSASATSSGQKLVF	m36.AID	1
5	DER	0	10	50	5.6e-09	1	0.005	0.94	0.084	1.4e-05	motif-DER	CASSIAGGderLFF	CASSIAGGDERLFF	TRBV19	TRBJ1-4	CAMSEPQVVGQLTF	m17.m564	1
5	DER	0	10	50	5.6e-09	1	0.005	0.94	0.084	1.4e-05	motif-DER	CASSLpGQGderLFF	CASSLPGQGDERLFF	TRBV15	TRBJ1-4	CALSAGGNNKLTF	m34.m564	6
5	DER	0	10	50	5.6e-09	1	0.005	0.94	0.084	1.4e-05	motif-DER	CASSgGQGrvderLFF	CASSGGQGRVDERLFF	TRBV13-1	TRBJ1-4	CAASAGGSNAKLTF	m23.AID	4
5	DER	0	10	50	5.6e-09	1	0.005	0.94	0.084	1.4e-05	motif-DER	CASSRQGaderLFF	CASSRQGADERLFF	TRBV12-1	TRBJ1-4	CAAFYQGGRALIF	m12.AID	1
5	DER	0	10	50	5.6e-09	1	0.005	0.94	0.084	1.4e-05	motif-DER	CAWSlGTGderLFF	CAWSLGTGDERLFF	TRBV31	TRBJ1-4	CAARDAYKVIF	m36.AID	4
5	DER	0	10	50	5.6e-09	1	0.005	0.94	0.084	1.4e-05	motif-DER	CTcsakDRGderLFF	CTCSAKDRGDERLFF	TRBV1	TRBJ1-4	CALSPSGYNKLTF	m11.AID	1
5	DER	0	10	50	5.6e-09	1	0.005	0.94	0.084	1.4e-05	motif-DER	CAWStGQGderLFF	CAWSTGQGDERLFF	TRBV31	TRBJ1-4	CALVDRGSALGRLHF	m36.AID	1
5	DER	0	10	50	5.6e-09	1	0.005	0.94	0.084	1.4e-05	motif-DER	CASSgyRGrderLFF	CASSGYRGRDERLFF	TRBV13-3	TRBJ1-4	CALGVITGNTGKLIF	m23.AID	1
5	DER	0	10	50	5.6e-09	1	0.005	0.94	0.084	1.4e-05	motif-DER	CASSQegrTGderLFF	CASSQEGRTGDERLFF	TRBV5	TRBJ1-4	CALGRSNTNKVVF	m12.AID	1
5	DER	0	10	50	5.6e-09	1	0.005	0.94	0.084	1.4e-05	motif-DER	CASSDarQGderLFF	CASSDARQGDERLFF	TRBV13-1	TRBJ1-4	CAAGTGGYKVVF	m14.AID	1
5	DER	0	10	50	5.6e-09	1	0.005	0.94	0.084	1.4e-05	motif-DER	CSssqhTGderLFF	CSSSQHTGDERLFF	TRBV23	TRBJ1-4	CAASMTGGYKVVF	m34.m564	1
5	DER	0	10	50	5.6e-09	1	0.005	0.94	0.084	1.4e-05	motif-DER	CASSQTGederLFF	CASSQTGEDERLFF	TRBV2	TRBJ1-4	CATAQGGRALIF	m23.AID	2
5	DER	0	10	50	5.6e-09	1	0.005	0.94	0.084	1.4e-05	motif-DER	CASSQTGederLFF	CASSQTGEDERLFF	TRBV2	TRBJ1-4	CAVSLTGSGGKLTL	m23.AID	1
5	DER	0	10	50	5.6e-09	1	0.005	0.94	0.084	1.4e-05	motif-DER	CASSRhRGmderLFF	CASSRHRGMDERLFF	TRBV10	TRBJ1-4	CAPTSSGSWQLIF	m21.m564	2
5	DER	0	10	50	5.6e-09	1	0.005	0.94	0.084	1.4e-05	motif-DER	CASSRhRGmderLFF	CASSRHRGMDERLFF	TRBV10	TRBJ1-4	CAVSAPNSGTYQRF	m21.m564	2
5	DER	0	10	50	5.6e-09	1	0.005	0.94	0.084	1.4e-05	motif-DER	CASSQeTGrderLFF	CASSQETGRDERLFF	TRBV2	TRBJ1-4	CALGPDYSNNRLTL	m17.m564	6
5	DER	0	10	50	5.6e-09	1	0.005	0.94	0.084	1.4e-05	motif-DER	CASSLTGGderLFF	CASSLTGGDERLFF	TRBV12-2	TRBJ1-4	CAAEAGSGGKLTL	m13.m564	1
5	DER	0	10	50	5.6e-09	1	0.005	0.94	0.084	1.4e-05	motif-DER	CASSItGQGkderLFF	CASSITGQGKDERLFF	TRBV19	TRBJ1-4	CAYSPSNYQLIW	m36.AID	1
5	DER	0	10	50	5.6e-09	1	0.005	0.94	0.084	1.4e-05	motif-DER	CASSQgpnderLFF	CASSQGPNDERLFF	TRBV2	TRBJ1-4	CAVEITGNTGKLIF	m13.m564	1
5	DER	0	10	50	5.6e-09	1	0.005	0.94	0.084	1.4e-05	motif-DER	CASGdpgRGderLFF	CASGDPGRGDERLFF	TRBV12-2+TRBV13-2	TRBJ1-4	CALSELYYRNEKITF	m36.AID	1
5	DER	0	10	50	5.6e-09	1	0.005	0.94	0.084	1.4e-05	motif-DER	CASGdpgRGderLFF	CASGDPGRGDERLFF	TRBV12-2+TRBV13-2	TRBJ1-4	CALSDLYYGNEKITF	m36.AID	1
5	DER	0	10	50	5.6e-09	1	0.005	0.94	0.084	1.4e-05	motif-DER	CASGvpGGaderLFF	CASGVPGGADERLFF	TRBV13-3	TRBJ1-4	CALGASSGSWQLIF	m23.AID	1
5	DER	0	10	50	5.6e-09	1	0.005	0.94	0.084	1.4e-05	motif-DER	CASGvpGGaderLFF	CASGVPGGADERLFF	TRBV12-2+TRBV13-2	TRBJ1-4	CAVSVNTGYQNFYF	m23.AID	1
5	DER	0	10	50	5.6e-09	1	0.005	0.94	0.084	1.4e-05	motif-DER	CASSSTGGwderLFF	CASSSTGGWDERLFF	TRBV26	TRBJ1-4	CAAGPHAGGSNAKLTF	m12.AID	1
5	DER	0	10	50	5.6e-09	1	0.005	0.94	0.084	1.4e-05	motif-DER	CASSLSGGderLFF	CASSLSGGDERLFF	TRBV26	TRBJ1-4	CAASAGNNRIFF	m34.m564	2
5	DER	0	10	50	5.6e-09	1	0.005	0.94	0.084	1.4e-05	motif-DER	CASSLSGGderLFF	CASSLSGGDERLFF	TRBV26	TRBJ1-4	CALEPGEGADRLTF	m34.m564	1
5	DER	0	10	50	5.6e-09	1	0.005	0.94	0.084	1.4e-05	motif-DER	CASSQegderLFF	CASSQEGDERLFF	TRBV5	TRBJ1-4	CAASASSNNRIFF	m11.AID	1
5	DER	0	10	50	5.6e-09	1	0.005	0.94	0.084	1.4e-05	motif-DER	CAWSrRGderLFF	CAWSRRGDERLFF	TRBV31	TRBJ1-4	CAMREGPNTNKVVF	m21.m564	1
5	DER	0	10	50	5.6e-09	1	0.005	0.94	0.084	1.4e-05	motif-DER	CTcsaderapLF	CTCSADERAPLF	TRBV1	TRBJ1-5	CAMREGRATGYQNFYF	m13.m564	1
5	DER	0	10	50	5.6e-09	1	0.005	0.94	0.084	1.4e-05	motif-DER	CASSfgderLFF	CASSFGDERLFF	TRBV16	TRBJ1-4	CAVSAMNYNQGKLIF	m21.m564	1
5	DER	0	10	50	5.6e-09	1	0.005	0.94	0.084	1.4e-05	motif-DER	CASGDRGderLFF	CASGDRGDERLFF	TRBV12-2+TRBV13-2	TRBJ1-4	CAALNMGYKLTF	m14.AID	3
5	DER	0	10	50	5.6e-09	1	0.005	0.94	0.084	1.4e-05	motif-DER	CASGDRGderLFF	CASGDRGDERLFF	TRBV13-2	TRBJ1-4	CAVRNYNQGKLIF	m14.AID	1
5	DER	0	10	50	5.6e-09	1	0.005	0.94	0.084	1.4e-05	motif-DER	CgaSGderLFF	CGASGDERLFF	TRBV20	TRBJ1-4	CAAESTGANTGKLTF	m23.AID	1
5	DER	0	10	50	5.6e-09	1	0.005	0.94	0.084	1.4e-05	motif-DER	CgaSGderLFF	CGASGDERLFF	TRBV20	TRBJ1-4	CAARAGGYKVVF	m23.AID	1
5	DER	0	10	50	5.6e-09	1	0.005	0.94	0.084	1.4e-05	motif-DER	CASGdAGderLFF	CASGDAGDERLFF	TRBV13-2	TRBJ1-4	CALGDSGGSNAKLTF	m17.m564	1
5	DER	0	10	50	5.6e-09	1	0.005	0.94	0.084	1.4e-05	motif-DER	CASSQTGderLFF	CASSQTGDERLFF	TRBV2	TRBJ1-4	CAASSSFSKLVF	m14.AID	1
5	DER	0	10	50	5.6e-09	1	0.005	0.94	0.084	1.4e-05	motif-DER	CAWSlgderLFF	CAWSLGDERLFF	TRBV31	TRBJ1-4	CAARGYNQGKLIF	m14.AID	1
5	DER	0	10	50	5.6e-09	1	0.005	0.94	0.084	1.4e-05	motif-DER	CASSVvgderLFF	CASSVVGDERLFF	TRBV13-3	TRBJ1-4	CAIEMSNYNVLYF	m21.m564	1
5	DER	0	10	50	5.6e-09	1	0.005	0.94	0.084	1.4e-05	motif-DER	CASSPqtderLFF	CASSPQTDERLFF	TRBV5	TRBJ1-4	CAFLNYNQGKLIF	m23.AID	1
5	DER	0	10	50	5.6e-09	1	0.005	0.94	0.084	1.4e-05	motif-DER	CASSLTGderLFF	CASSLTGDERLFF	TRBV12-2	TRBJ1-4	CAAGDYSNNRLTL	m21.m564	1
5	DER	0	10	50	5.6e-09	1	0.005	0.94	0.084	1.4e-05	motif-DER	CASSIderLFF	CASSIDERLFF	TRBV19	TRBJ1-4	CALKGTGSKLSF	m12.AID	3
5	DER	0	10	50	5.6e-09	1	0.005	0.94	0.084	1.4e-05	motif-DER	CASSSQGderLFF	CASSSQGDERLFF	TRBV3	TRBJ1-4	CALSDPDTGGLSGKLTF	m24.m564	1
5	DER	0	10	50	5.6e-09	1	0.005	0.94	0.084	1.4e-05	motif-DER	CASShTGderLFF	CASSHTGDERLFF	TRBV2	TRBJ1-4	CAAIPNSAGNKLTF	m21.m564	1
5	DER	0	10	50	5.6e-09	1	0.005	0.94	0.084	1.4e-05	motif-DER	CASGderLFF	CASGDERLFF	TRBV12-2+TRBV13-2	TRBJ1-4	CAASANSNNRIFF	m11.AID	2
5	DER	0	10	50	5.6e-09	1	0.005	0.94	0.084	1.4e-05	motif-DER	CgarderntevFF	CGARDERNTEVFF	TRBV20	TRBJ1-1	CAAESSGSWQLIF	m13.m564	1
5	DER	0	10	50	5.6e-09	1	0.005	0.94	0.084	1.4e-05	motif-DER	CASSDeRGrrDTQYF	CASSDERGRRDTQYF	TRBV13-3	TRBJ2-5	CAVSRNSNNRIFF	m36.AID	2
6	GNYA	0	10	113	2.3e-10	1	0.001	0.86	0.027	1e-05	motif-GNYA motif-YAE motif-NYAE motif-NYA	CASSaywGGnyaEQFF	CASSAYWGGNYAEQFF	TRBV3	TRBJ2-1	CAASERQGGRALIF	m23.AID	1
6	GNYA	0	10	113	2.3e-10	1	0.001	0.86	0.027	1e-05	motif-GNYA motif-YAE motif-NYAE motif-NYA	CASSYRGgnyaEQFF	CASSYRGGNYAEQFF	TRBV12-1	TRBJ2-1	CALSDLASSGSWQLIF	m23.AID	1
6	GNYA	0	10	113	2.3e-10	1	0.001	0.86	0.027	1e-05	motif-GNYA motif-YAE motif-NYAE motif-NYA	CASSYdwgnyaEQFF	CASSYDWGNYAEQFF	TRBV10	TRBJ2-1	CALSDQNQGKLIF	m17.m564	1
6	GNYA	0	10	113	2.3e-10	1	0.001	0.86	0.027	1e-05	motif-GNYA motif-YAE motif-NYAE motif-NYA	CASSTGGnyaEQFF	CASSTGGNYAEQFF	TRBV10	TRBJ2-1	CAMREGYQGGRALIF	m23.AID	1
6	GNYA	0	10	113	2.3e-10	1	0.001	0.86	0.027	1e-05	motif-GNYA motif-YAE motif-NYAE motif-NYA	CASSTGGnyaEQFF	CASSTGGNYAEQFF	TRBV10	TRBJ2-1	CALGAGTGNTGKLIF	m23.AID	1
6	GNYA	0	10	113	2.3e-10	1	0.001	0.86	0.027	1e-05	motif-GNYA motif-YAE motif-NYAE motif-NYA	CTcsprTGGnyaEQFF	CTCSPRTGGNYAEQFF	TRBV1	TRBJ2-1	CATDAPGSGGKLTL	m34.m564	1
6	GNYA	0	10	113	2.3e-10	1	0.001	0.86	0.027	1e-05	motif-GNYA motif-YAE motif-NYAE motif-NYA	CTcsawGGnyaEQFF	CTCSAWGGNYAEQFF	TRBV1	TRBJ2-1	CAVTRSNYNVLYF	m24.m564	1
6	GNYA	0	10	113	2.3e-10	1	0.001	0.86	0.027	1e-05	motif-GNYA motif-YAE motif-NYAE motif-NYA	CASSQQGnyaEQFF	CASSQQGNYAEQFF	TRBV3	TRBJ2-1	CALGDTSGSWQLIF	m17.m564	1
6	GNYA	0	10	113	2.3e-10	1	0.001	0.86	0.027	1e-05	motif-GNYA motif-YAE motif-NYAE motif-NYA	CASSQQGnyaEQFF	CASSQQGNYAEQFF	TRBV2	TRBJ2-1	CAASYDTNAYKVIF	m21.m564	1
6	GNYA	0	10	113	2.3e-10	1	0.001	0.86	0.027	1e-05	motif-GNYA motif-YAE motif-NYAE motif-NYA	CASSIGTGGnyaEQFF	CASSIGTGGNYAEQFF	TRBV19	TRBJ2-1	CAAQKDSNYQLIW	m23.AID	1
6	GNYA	0	10	113	2.3e-10	1	0.001	0.86	0.027	1e-05	motif-GNYA motif-YAE motif-NYAE motif-NYA	CASSIGTGGnyaEQFF	CASSIGTGGNYAEQFF	TRBV19	TRBJ2-1	CALRDTGYQNFYF	m23.AID	1
6	GNYA	0	10	113	2.3e-10	1	0.001	0.86	0.027	1e-05	motif-GNYA motif-YAE motif-NYAE motif-NYA	CASSfSGnyaEQFF	CASSFSGNYAEQFF	TRBV15	TRBJ2-1	CAAEATNAYKVIF	m23.AID	3
6	GNYA	0	10	113	2.3e-10	1	0.001	0.86	0.027	1e-05	motif-GNYA motif-YAE motif-NYAE motif-NYA	CASSfSGnyaEQFF	CASSFSGNYAEQFF	TRBV15	TRBJ2-1	CVLSAGGNNKLTF	m23.AID	1
6	GNYA	0	10	113	2.3e-10	1	0.001	0.86	0.027	1e-05	motif-GNYA motif-YAE motif-NYAE motif-NYA	CASSPGLgnyaEQFF	CASSPGLGNYAEQFF	TRBV12-1	TRBJ2-1	CSAPASSGSWQLIF	m24.m564	1
6	GNYA	0	10	113	2.3e-10	1	0.001	0.86	0.027	1e-05	motif-GNYA motif-YAE motif-NYAE motif-NYA	CASSPGLgnyaEQFF	CASSPGLGNYAEQFF	TRBV12-1	TRBJ2-1	CAAADYSNNRLTL	m24.m564	1
6	GNYA	0	10	113	2.3e-10	1	0.001	0.86	0.027	1e-05	motif-GNYA motif-YAE motif-NYAE motif-NYA	CASSPGLgnyaEQFF	CASSPGLGNYAEQFF	TRBV15	TRBJ2-1	CALLSGSFNKLTF	m36.AID	2
6	GNYA	0	10	113	2.3e-10	1	0.001	0.86	0.027	1e-05	motif-GNYA motif-YAE motif-NYAE motif-NYA	CASGdwdwgnyaEQFF	CASGDWDWGNYAEQFF	TRBV12-2+TRBV13-2	TRBJ2-1	CAASDMGYKLTF	m21.m564	3
6	GNYA	0	10	113	2.3e-10	1	0.001	0.86	0.027	1e-05	motif-GNYA motif-YAE motif-NYAE motif-NYA	CASpdwgnyaEQFF	CASPDWGNYAEQFF	TRBV10	TRBJ2-1	CAASATGGNNKLTF	m23.AID	1
6	GNYA	0	10	113	2.3e-10	1	0.001	0.86	0.027	1e-05	motif-GNYA motif-YAE motif-NYAE motif-NYA	CASSGLggnyaEQFF	CASSGLGGNYAEQFF	TRBV13-3	TRBJ2-1	CALSVSGGNYKPTF	m11.AID	1
6	GNYA	0	10	113	2.3e-10	1	0.001	0.86	0.027	1e-05	motif-GNYA motif-YAE motif-NYAE motif-NYA	CAWrGTGnyaEQFF	CAWRGTGNYAEQFF	TRBV31	TRBJ2-1	CALLNTGNYKYVF	m36.AID	1
6	GNYA	0	10	113	2.3e-10	1	0.001	0.86	0.027	1e-05	motif-GNYA motif-YAE motif-NYAE motif-NYA	CASGDRdwgnyaEQFF	CASGDRDWGNYAEQFF	TRBV12-2+TRBV13-2	TRBJ2-1	CILRAPQGGSAKLIF	m11.AID	1
6	GNYA	0	10	113	2.3e-10	1	0.001	0.86	0.027	1e-05	motif-GNYA motif-YAE motif-NYAE motif-NYA	CASSSGQGnyaEQFF	CASSSGQGNYAEQFF	TRBV10	TRBJ2-1	CALSTGYQNFYF	m12.AID	1
6	GNYA	0	10	113	2.3e-10	1	0.001	0.86	0.027	1e-05	motif-GNYA motif-YAE motif-NYAE motif-NYA	CASSRlgnyaEQFF	CASSRLGNYAEQFF	TRBV15	TRBJ2-1	CALGAPHTNAYKVIF	m14.AID	1
6	GNYA	0	10	113	2.3e-10	1	0.001	0.86	0.027	1e-05	motif-GNYA motif-YAE motif-NYAE motif-NYA	CASSRlgnyaEQFF	CASSRLGNYAEQFF	TRBV15	TRBJ2-1	CAAHTNKVVF	m14.AID	1
6	GNYA	0	10	113	2.3e-10	1	0.001	0.86	0.027	1e-05	motif-GNYA motif-YAE motif-NYAE motif-NYA	CASSRlgnyaEQFF	CASSRLGNYAEQFF	TRBV12-1	TRBJ2-1	CAVSMKPGTGSNRLTF	m21.m564	1
6	GNYA	0	10	113	2.3e-10	1	0.001	0.86	0.027	1e-05	motif-GNYA motif-YAE motif-NYAE motif-NYA	CASSfllGGnyaEQFF	CASSFLLGGNYAEQFF	TRBV3	TRBJ2-1	CAARGYNQGKLIF	m14.AID	2
6	GNYA	0	10	113	2.3e-10	1	0.001	0.86	0.027	1e-05	motif-GNYA motif-YAE motif-NYAE motif-NYA	CASSDwGGnyaEQFF	CASSDWGGNYAEQFF	TRBV13-1	TRBJ2-1	CAAEANSAGNKLTF	m14.AID	1
6	GNYA	0	10	113	2.3e-10	1	0.001	0.86	0.027	1e-05	motif-GNYA motif-YAE motif-NYAE motif-NYA	CASSDwGGnyaEQFF	CASSDWGGNYAEQFF	TRBV13-1	TRBJ2-1	CATEMNYNQGKLIF	m23.AID	1
6	GNYA	0	10	113	2.3e-10	1	0.001	0.86	0.027	1e-05	motif-GNYA motif-YAE motif-NYAE motif-NYA	CASSDwGGnyaEQFF	CASSDWGGNYAEQFF	TRBV13-1	TRBJ2-1	CAMHYNQGKLIF	m23.AID	1
6	GNYA	0	10	113	2.3e-10	1	0.001	0.86	0.027	1e-05	motif-GNYA motif-YAE motif-NYAE motif-NYA	CASSQTGGnyaEQFF	CASSQTGGNYAEQFF	TRBV2	TRBJ2-1	CAAIPNTNTGKLTF	m17.m564	1
6	GNYA	0	10	113	2.3e-10	1	0.001	0.86	0.027	1e-05	motif-GNYA motif-YAE motif-NYAE motif-NYA	CASSQTGGnyaEQFF	CASSQTGGNYAEQFF	TRBV2	TRBJ2-1	CAASRNSGTYQRF	m23.AID	1
6	GNYA	0	10	113	2.3e-10	1	0.001	0.86	0.027	1e-05	motif-GNYA motif-YAE motif-NYAE motif-NYA	CAWSlGTGnyaEQFF	CAWSLGTGNYAEQFF	TRBV31	TRBJ2-1	CAYSGGSNYKLTF	m17.m564	1
6	GNYA	0	10	113	2.3e-10	1	0.001	0.86	0.027	1e-05	motif-GNYA motif-YAE motif-NYAE motif-NYA	CASSPrQGnyaEQFF	CASSPRQGNYAEQFF	TRBV2	TRBJ2-1	CVLGNLPGTGSNRLTF	m17.m564	1
6	GNYA	0	10	113	2.3e-10	1	0.001	0.86	0.027	1e-05	motif-GNYA motif-YAE motif-NYAE motif-NYA	CASSRSGGnyaEQFF	CASSRSGGNYAEQFF	TRBV17	TRBJ2-1	CIVTDMRRGSALGRLHF	m21.m564	1
6	GNYA	0	10	113	2.3e-10	1	0.001	0.86	0.027	1e-05	motif-GNYA motif-YAE motif-NYAE motif-NYA	CASGdGGnyaEQFF	CASGDGGNYAEQFF	TRBV13-2	TRBJ2-1	CAVSHNTNTGKLTF	m11.AID	1
6	GNYA	0	10	113	2.3e-10	1	0.001	0.86	0.027	1e-05	motif-GNYA motif-YAE motif-NYAE motif-NYA	CASSLTGGnyaEQFF	CASSLTGGNYAEQFF	TRBV10	TRBJ2-1	CALGDTNAYKVIF	m36.AID	1
6	GNYA	0	10	113	2.3e-10	1	0.001	0.86	0.027	1e-05	motif-GNYA motif-YAE motif-NYAE motif-NYA	CASSDGQGnyaEQFF	CASSDGQGNYAEQFF	TRBV13-1	TRBJ2-1	CALSTGNYKYVF	m17.m564	1
6	GNYA	0	10	113	2.3e-10	1	0.001	0.86	0.027	1e-05	motif-GNYA motif-YAE motif-NYAE motif-NYA	CASSatadwGGnyaEQFF	CASSATADWGGNYAEQFF	TRBV13-1	TRBJ2-1	CVVGKMGSALGRLHF	m24.m564	1
6	GNYA	0	10	113	2.3e-10	1	0.001	0.86	0.027	1e-05	motif-GNYA motif-YAE motif-NYAE motif-NYA	CASSIrdwgnyaEQFF	CASSIRDWGNYAEQFF	TRBV19	TRBJ2-1	CAVSIPSGSWQLIF	m11.AID	1
6	GNYA	0	10	113	2.3e-10	1	0.001	0.86	0.027	1e-05	motif-GNYA motif-YAE motif-NYAE motif-NYA	CASSRdgnyaEQFF	CASSRDGNYAEQFF	TRBV13-3	TRBJ2-1	CAVRYYAQGLTF	m36.AID	2
6	GNYA	0	10	113	2.3e-10	1	0.001	0.86	0.027	1e-05	motif-GNYA motif-YAE motif-NYAE motif-NYA	CASrpdwgnyaEQFF	CASRPDWGNYAEQFF	TRBV15	TRBJ2-1	CALSENYGNEKITF	m24.m564	3
6	GNYA	0	10	113	2.3e-10	1	0.001	0.86	0.027	1e-05	motif-GNYA motif-YAE motif-NYAE motif-NYA	CASrpdwgnyaEQFF	CASRPDWGNYAEQFF	TRBV15	TRBJ2-1	CAGTGNTGKLIF	m24.m564	1
6	GNYA	0	10	113	2.3e-10	1	0.001	0.86	0.027	1e-05	motif-GNYA motif-YAE motif-NYAE motif-NYA	CASSQepgnyaEQFF	CASSQEPGNYAEQFF	TRBV5	TRBJ2-1	CAASRNTGNYKYVF	m23.AID	1
6	GNYA	0	10	113	2.3e-10	1	0.001	0.86	0.027	1e-05	motif-GNYA motif-YAE motif-NYAE motif-NYA	CASSQAGnyaEQFF	CASSQAGNYAEQFF	TRBV2	TRBJ2-1	CAMRGDSNYQLIW	m34.m564	1
6	GNYA	0	10	113	2.3e-10	1	0.001	0.86	0.027	1e-05	motif-GNYA motif-YAE motif-NYAE motif-NYA	CASSfsdwgnyaEQFF	CASSFSDWGNYAEQFF	TRBV10	TRBJ2-1	CALSDPSSNTNKVVF	m23.AID	1
6	GNYA	0	10	113	2.3e-10	1	0.001	0.86	0.027	1e-05	motif-GNYA motif-YAE motif-NYAE motif-NYA	CASSIdwgnyaEQFF	CASSIDWGNYAEQFF	TRBV19	TRBJ2-1	CAASWSQGGSAKLIF	m21.m564	4
6	GNYA	0	10	113	2.3e-10	1	0.001	0.86	0.027	1e-05	motif-GNYA motif-YAE motif-NYAE motif-NYA	CASSIdwgnyaEQFF	CASSIDWGNYAEQFF	TRBV19	TRBJ2-1	CAASWSQGGAAKLIF	m21.m564	1
6	GNYA	0	10	113	2.3e-10	1	0.001	0.86	0.027	1e-05	motif-GNYA motif-YAE motif-NYAE motif-NYA	CASSShwgnyaEQFF	CASSSHWGNYAEQFF	TRBV16	TRBJ2-1	CALEMDYANKMIF	m21.m564	1
6	GNYA	0	10	113	2.3e-10	1	0.001	0.86	0.027	1e-05	motif-GNYA motif-YAE motif-NYAE motif-NYA	CASSflGGnyaEQFF	CASSFLGGNYAEQFF	TRBV3	TRBJ2-1	CALSESGSGGKLTL	m11.AID	1
6	GNYA	0	10	113	2.3e-10	1	0.001	0.86	0.027	1e-05	motif-GNYA motif-YAE motif-NYAE motif-NYA	CASSflGGnyaEQFF	CASSFLGGNYAEQFF	TRBV3	TRBJ2-1	CATGGSNAKLTF	m11.AID	1
6	GNYA	0	10	113	2.3e-10	1	0.001	0.86	0.027	1e-05	motif-GNYA motif-YAE motif-NYAE motif-NYA	CASarlGGnyaEQFF	CASARLGGNYAEQFF	TRBV12-2+TRBV13-2	TRBJ2-1	CALSDPNYGNEKITF	m17.m564	1
6	GNYA	0	10	113	2.3e-10	1	0.001	0.86	0.027	1e-05	motif-GNYA motif-YAE motif-NYAE motif-NYA	CASSLignyaEQFF	CASSLIGNYAEQFF	TRBV3	TRBJ2-1	CAADYANKMIF	m11.AID	1
6	GNYA	0	10	113	2.3e-10	1	0.001	0.86	0.027	1e-05	motif-GNYA motif-YAE motif-NYAE motif-NYA	CASGLGGnyaEQFF	CASGLGGNYAEQFF	TRBV12-2+TRBV13-2	TRBJ2-1	CALSDSGGSNYKLTF	m17.m564	1
6	GNYA	0	10	113	2.3e-10	1	0.001	0.86	0.027	1e-05	motif-GNYA motif-YAE motif-NYAE motif-NYA	CASSEGLgnyaEQFF	CASSEGLGNYAEQFF	TRBV13-1	TRBJ2-1	CALYNTNTGKLTF	m17.m564	1
6	GNYA	0	10	113	2.3e-10	1	0.001	0.86	0.027	1e-05	motif-GNYA motif-YAE motif-NYAE motif-NYA	CASStrQGnyaEQFF	CASSTRQGNYAEQFF	TRBV14	TRBJ2-1	CAASSSGGLSGKLTF	m11.AID	1
6	GNYA	0	10	113	2.3e-10	1	0.001	0.86	0.027	1e-05	motif-GNYA motif-YAE motif-NYAE motif-NYA	CASStrQGnyaEQFF	CASSTRQGNYAEQFF	TRBV14	TRBJ2-1	CAASRNNYAQGLTF	m11.AID	1
6	GNYA	0	10	113	2.3e-10	1	0.001	0.86	0.027	1e-05	motif-GNYA motif-YAE motif-NYAE motif-NYA	CASSLawgnyaEQFF	CASSLAWGNYAEQFF	TRBV12-1	TRBJ2-1	CALEGTGGNNKLTF	m14.AID	1
6	GNYA	0	10	113	2.3e-10	1	0.001	0.86	0.027	1e-05	motif-GNYA motif-YAE motif-NYAE motif-NYA	CASSLawgnyaEQFF	CASSLAWGNYAEQFF	TRBV12-1	TRBJ2-1	CAMEGGSAKLIF	m14.AID	1
6	GNYA	0	10	113	2.3e-10	1	0.001	0.86	0.027	1e-05	motif-GNYA motif-YAE motif-NYAE motif-NYA	CASSLawgnyaEQFF	CASSLAWGNYAEQFF	TRBV12-1	TRBJ2-1	CALGEISSGSWQLIF	m14.AID	4
6	GNYA	0	10	113	2.3e-10	1	0.001	0.86	0.027	1e-05	motif-GNYA motif-YAE motif-NYAE motif-NYA	CASSLawgnyaEQFF	CASSLAWGNYAEQFF	TRBV12-1	TRBJ2-1	CAARGYSNNRLTL	m14.AID	1
6	GNYA	0	10	113	2.3e-10	1	0.001	0.86	0.027	1e-05	motif-GNYA motif-YAE motif-NYAE motif-NYA	CASSLawgnyaEQFF	CASSLAWGNYAEQFF	TRBV12-1	TRBJ2-1	CILRVAQGGSAKLIF	m14.AID	1
6	GNYA	0	10	113	2.3e-10	1	0.001	0.86	0.027	1e-05	motif-GNYA motif-YAE motif-NYAE motif-NYA	CASSLawgnyaEQFF	CASSLAWGNYAEQFF	TRBV3	TRBJ2-1	CVLSPNTGGLSGKLTF	m17.m564	1
6	GNYA	0	10	113	2.3e-10	1	0.001	0.86	0.027	1e-05	motif-GNYA motif-YAE motif-NYAE motif-NYA	CASSLTGnyaEQFF	CASSLTGNYAEQFF	TRBV5	TRBJ2-1	CAMVSNTNKVVF	m24.m564	1
6	GNYA	0	10	113	2.3e-10	1	0.001	0.86	0.027	1e-05	motif-GNYA motif-YAE motif-NYAE motif-NYA	CASSLTGnyaEQFF	CASSLTGNYAEQFF	TRBV3	TRBJ2-1	CALGDSSGSWQLIF	m34.m564	1
6	GNYA	0	10	113	2.3e-10	1	0.001	0.86	0.027	1e-05	motif-GNYA motif-YAE motif-NYAE motif-NYA	CASSLawgnyaeqvF	CASSLAWGNYAEQVF	TRBV12-1	TRBJ2-1	CAASVPGGRALIF	m14.AID	1
6	GNYA	0	10	113	2.3e-10	1	0.001	0.86	0.027	1e-05	motif-GNYA motif-YAE motif-NYAE motif-NYA	CASSRdwgnyaEQFF	CASSRDWGNYAEQFF	TRBV17	TRBJ2-1	CAVSMGSNYQLIW	m14.AID	1
6	GNYA	0	10	113	2.3e-10	1	0.001	0.86	0.027	1e-05	motif-GNYA motif-YAE motif-NYAE motif-NYA	CASSRdwgnyaEQFF	CASSRDWGNYAEQFF	TRBV17	TRBJ2-1	CAAYNNAGAKLTF	m14.AID	1
6	GNYA	0	10	113	2.3e-10	1	0.001	0.86	0.027	1e-05	motif-GNYA motif-YAE motif-NYAE motif-NYA	CASSRdwgnyaEQFF	CASSRDWGNYAEQFF	TRBV17	TRBJ2-1	CAATDTNAYKVIF	m14.AID	1
6	GNYA	0	10	113	2.3e-10	1	0.001	0.86	0.027	1e-05	motif-GNYA motif-YAE motif-NYAE motif-NYA	CASSRdwgnyaEQFF	CASSRDWGNYAEQFF	TRBV17	TRBJ2-1	CAMTNSAGNKLTF	m14.AID	1
6	GNYA	0	10	113	2.3e-10	1	0.001	0.86	0.027	1e-05	motif-GNYA motif-YAE motif-NYAE motif-NYA	CASSRdwgnyaEQFF	CASSRDWGNYAEQFF	TRBV17	TRBJ2-1	CALWEPHDTNAYKVIF	m14.AID	1
6	GNYA	0	10	113	2.3e-10	1	0.001	0.86	0.027	1e-05	motif-GNYA motif-YAE motif-NYAE motif-NYA	CASSRdwgnyaEQFF	CASSRDWGNYAEQFF	TRBV17	TRBJ2-1	CAPANYNQGKLIF	m14.AID	2
6	GNYA	0	10	113	2.3e-10	1	0.001	0.86	0.027	1e-05	motif-GNYA motif-YAE motif-NYAE motif-NYA	CASSRdwgnyaEQFF	CASSRDWGNYAEQFF	TRBV13-3	TRBJ2-1	CAMADSNYQLIW	m13.m564	1
6	GNYA	0	10	113	2.3e-10	1	0.001	0.86	0.027	1e-05	motif-GNYA motif-YAE motif-NYAE motif-NYA	CASSRdwgnyaEQFF	CASSRDWGNYAEQFF	TRBV3	TRBJ2-1	CVLGVNNYAQGLTF	m21.m564	1
6	GNYA	0	10	113	2.3e-10	1	0.001	0.86	0.027	1e-05	motif-GNYA motif-YAE motif-NYAE motif-NYA	CTcslnpgnyaeqcF	CTCSLNPGNYAEQCF	TRBV1	TRBJ2-1	CALSNNNAGAKLTF	m23.AID	1
6	GNYA	0	10	113	2.3e-10	1	0.001	0.86	0.027	1e-05	motif-GNYA motif-YAE motif-NYAE motif-NYA	CASSVwGGnyaEQFF	CASSVWGGNYAEQFF	TRBV3	TRBJ2-1	CAASPYNQGKLIF	m11.AID	1
6	GNYA	0	10	113	2.3e-10	1	0.001	0.86	0.027	1e-05	motif-GNYA motif-YAE motif-NYAE motif-NYA	CTcslnpgnyaEQFF	CTCSLNPGNYAEQFF	TRBV1	TRBJ2-1	CALSNNNAGAKLTF	m23.AID	2
6	GNYA	0	10	113	2.3e-10	1	0.001	0.86	0.027	1e-05	motif-GNYA motif-YAE motif-NYAE motif-NYA	CASSLAGnyaEQFF	CASSLAGNYAEQFF	TRBV3	TRBJ2-1	CALGDSSGSWQLIF	m17.m564	1
6	GNYA	0	10	113	2.3e-10	1	0.001	0.86	0.027	1e-05	motif-GNYA motif-YAE motif-NYAE motif-NYA	CASSLAGnyaEQFF	CASSLAGNYAEQFF	TRBV3	TRBJ2-1	CALSHLTNSAGNKLTF	m11.AID	1
6	GNYA	0	10	113	2.3e-10	1	0.001	0.86	0.027	1e-05	motif-GNYA motif-YAE motif-NYAE motif-NYA	CASSLAGnyaEQFF	CASSLAGNYAEQFF	TRBV3	TRBJ2-1	CAVSGNNYAQGLTF	m11.AID	1
6	GNYA	0	10	113	2.3e-10	1	0.001	0.86	0.027	1e-05	motif-GNYA motif-YAE motif-NYAE motif-NYA	CASShlgnyaEQFF	CASSHLGNYAEQFF	TRBV2	TRBJ2-1	CALDSGGSNYKLTF	m21.m564	1
6	GNYA	0	10	113	2.3e-10	1	0.001	0.86	0.027	1e-05	motif-GNYA motif-YAE motif-NYAE motif-NYA	CTcsapSGnyaEQFF	CTCSAPSGNYAEQFF	TRBV1	TRBJ2-1	CAVSKGTGNYKYVF	m36.AID	1
6	GNYA	0	10	113	2.3e-10	1	0.001	0.86	0.027	1e-05	motif-GNYA motif-YAE motif-NYAE motif-NYA	CASSgtpQGnyaEQFF	CASSGTPQGNYAEQFF	TRBV13-3	TRBJ2-1	CAASLYNVLYF	m12.AID	1
6	GNYA	0	10	113	2.3e-10	1	0.001	0.86	0.027	1e-05	motif-GNYA motif-YAE motif-NYAE motif-NYA	CASGTGGnyaEQFF	CASGTGGNYAEQFF	TRBV12-2+TRBV13-2	TRBJ2-1	CALSEGGSALGRLHF	m21.m564	1
6	GNYA	0	10	113	2.3e-10	1	0.001	0.86	0.027	1e-05	motif-GNYA motif-YAE motif-NYAE motif-NYA	CASGTGGnyaEQFF	CASGTGGNYAEQFF	TRBV12-2+TRBV13-2	TRBJ2-1	CVLASAQTGFASALTF	m21.m564	1
6	GNYA	0	10	113	2.3e-10	1	0.001	0.86	0.027	1e-05	motif-GNYA motif-YAE motif-NYAE motif-NYA	CASGGGgnyaEQFF	CASGGGGNYAEQFF	TRBV12-2+TRBV13-2	TRBJ2-1	CALGDYGSSGNKLIF	m17.m564	1
6	GNYA	0	10	113	2.3e-10	1	0.001	0.86	0.027	1e-05	motif-GNYA motif-YAE motif-NYAE motif-NYA	CASGGGgnyaEQFF	CASGGGGNYAEQFF	TRBV12-2+TRBV13-2	TRBJ2-1	CALGDPGTGSNRLTF	m17.m564	1
6	GNYA	0	10	113	2.3e-10	1	0.001	0.86	0.027	1e-05	motif-GNYA motif-YAE motif-NYAE motif-NYA	CASGdrlGGnyaEQFF	CASGDRLGGNYAEQFF	TRBV12-2+TRBV13-2	TRBJ2-1	CALSTNSAGNKLTF	m23.AID	1
6	GNYA	0	10	113	2.3e-10	1	0.001	0.86	0.027	1e-05	motif-GNYA motif-YAE motif-NYAE motif-NYA	CASGdrlGGnyaEQFF	CASGDRLGGNYAEQFF	TRBV12-2+TRBV13-2	TRBJ2-1	CAASKYNQGKLIF	m23.AID	1
6	GNYA	0	10	113	2.3e-10	1	0.001	0.86	0.027	1e-05	motif-GNYA motif-YAE motif-NYAE motif-NYA	CASSLGQGgnyaEQFF	CASSLGQGGNYAEQFF	TRBV16	TRBJ2-1	CAASRRGSALGRLHF	m11.AID	3
6	GNYA	0	10	113	2.3e-10	1	0.001	0.86	0.027	1e-05	motif-GNYA motif-YAE motif-NYAE motif-NYA	CASTwTGGnyaEQFF	CASTWTGGNYAEQFF	TRBV13-3	TRBJ2-1	CAASTNTGKLTF	m14.AID	1
6	GNYA	0	10	113	2.3e-10	1	0.001	0.86	0.027	1e-05	motif-GNYA motif-YAE motif-NYAE motif-NYA	CASSElGGnyaEQFF	CASSELGGNYAEQFF	TRBV13-1	TRBJ2-1	CALADTNAYKVIF	m34.m564	6
6	GNYA	0	10	113	2.3e-10	1	0.001	0.86	0.027	1e-05	motif-GNYA motif-YAE motif-NYAE motif-NYA	CASSElGGnyaEQFF	CASSELGGNYAEQFF	TRBV13-1	TRBJ2-1	CALADTNAYKGIF	m34.m564	1
6	GNYA	0	10	113	2.3e-10	1	0.001	0.86	0.027	1e-05	motif-GNYA motif-YAE motif-NYAE motif-NYA	CASRGlggnyaEQFF	CASRGLGGNYAEQFF	TRBV13-3	TRBJ2-1	CAAAITGNTGKLIF	m34.m564	1
6	GNYA	0	10	113	2.3e-10	1	0.001	0.86	0.027	1e-05	motif-GNYA motif-YAE motif-NYAE motif-NYA	CASRGlggnyaEQFF	CASRGLGGNYAEQFF	TRBV13-3	TRBJ2-1	CAASRSNTNKVVF	m34.m564	1
6	GNYA	0	10	113	2.3e-10	1	0.001	0.86	0.027	1e-05	motif-GNYA motif-YAE motif-NYAE motif-NYA	CASSPnwgnyaEQFF	CASSPNWGNYAEQFF	TRBV16	TRBJ2-1	CAFGVGDNSKLIW	m24.m564	1
6	GNYA	0	10	113	2.3e-10	1	0.001	0.86	0.027	1e-05	motif-GNYA motif-YAE motif-NYAE motif-NYA	CASShwgnyaEQFF	CASSHWGNYAEQFF	TRBV17	TRBJ2-1	CALERGNTNKVVF	m24.m564	9
6	GNYA	0	10	113	2.3e-10	1	0.001	0.86	0.027	1e-05	motif-GNYA motif-YAE motif-NYAE motif-NYA	CASShwgnyaEQFF	CASSHWGNYAEQFF	TRBV17	TRBJ2-1	CAMQNNNAPRF	m24.m564	1
6	GNYA	0	10	113	2.3e-10	1	0.001	0.86	0.027	1e-05	motif-GNYA motif-YAE motif-NYAE motif-NYA	CASShwgnyaEQFF	CASSHWGNYAEQFF	TRBV17	TRBJ2-1	CAVSMNSNNRIFF	m24.m564	1
6	GNYA	0	10	113	2.3e-10	1	0.001	0.86	0.027	1e-05	motif-GNYA motif-YAE motif-NYAE motif-NYA	CASShwgnyaEQFF	CASSHWGNYAEQFF	TRBV17	TRBJ2-1	CILRGANTGANTGKLTF	m24.m564	1
6	GNYA	0	10	113	2.3e-10	1	0.001	0.86	0.027	1e-05	motif-GNYA motif-YAE motif-NYAE motif-NYA	CASShwgnyaEQFF	CASSHWGNYAEQFF	TRBV17	TRBJ2-1	CAASSFSKLVF	m24.m564	1
6	GNYA	0	10	113	2.3e-10	1	0.001	0.86	0.027	1e-05	motif-GNYA motif-YAE motif-NYAE motif-NYA	CASSfgRGnyaEQFF	CASSFGRGNYAEQFF	TRBV16	TRBJ2-1	CAMREGPAGNTGKLIF	m34.m564	1
6	GNYA	0	10	113	2.3e-10	1	0.001	0.86	0.027	1e-05	motif-GNYA motif-YAE motif-NYAE motif-NYA	CASSIGGnyaEQFF	CASSIGGNYAEQFF	TRBV19	TRBJ2-1	CALSGAGGSNAKLTF	m34.m564	2
6	GNYA	0	10	113	2.3e-10	1	0.001	0.86	0.027	1e-05	motif-GNYA motif-YAE motif-NYAE motif-NYA	CAWSlgdwgAGnyaEQFF	CAWSLGDWGAGNYAEQFF	TRBV31	TRBJ2-1	CALWELLSGSFNKLTF	m12.AID	1
6	GNYA	0	10	113	2.3e-10	1	0.001	0.86	0.027	1e-05	motif-GNYA motif-YAE motif-NYAE motif-NYA	CAWSlgdwgAGnyaEQFF	CAWSLGDWGAGNYAEQFF	TRBV31	TRBJ2-1	CALGSSNTNKVVF	m12.AID	1
6	GNYA	0	10	113	2.3e-10	1	0.001	0.86	0.027	1e-05	motif-GNYA motif-YAE motif-NYAE motif-NYA	CASSPrwgnyaEQFF	CASSPRWGNYAEQFF	TRBV12-1	TRBJ2-1	CATVSGGNYKPTF	m13.m564	2
6	GNYA	0	10	113	2.3e-10	1	0.001	0.86	0.027	1e-05	motif-GNYA motif-YAE motif-NYAE motif-NYA	CASSmvgnyaEQFF	CASSMVGNYAEQFF	TRBV19	TRBJ2-1	CAAETSGSWQLIF	m17.m564	1
6	GNYA	0	10	113	2.3e-10	1	0.001	0.86	0.027	1e-05	motif-GNYA motif-YAE motif-NYAE motif-NYA	CASSQdwgnyaEQFF	CASSQDWGNYAEQFF	TRBV2	TRBJ2-1	CAVIGNSNNRIFF	m23.AID	1
6	GNYA	0	10	113	2.3e-10	1	0.001	0.86	0.027	1e-05	motif-GNYA motif-YAE motif-NYAE motif-NYA	CASSQeGGnyaEQFF	CASSQEGGNYAEQFF	TRBV2	TRBJ2-1	CAAHTGYQNFYF	m21.m564	1
6	GNYA	0	10	113	2.3e-10	1	0.001	0.86	0.027	1e-05	motif-GNYA motif-YAE motif-NYAE motif-NYA	CASGeapgnyaEQFF	CASGEAPGNYAEQFF	TRBV12-2+TRBV13-2	TRBJ2-1	CAVGHNTNTGKLTF	m23.AID	1
6	GNYA	0	10	113	2.3e-10	1	0.001	0.86	0.027	1e-05	motif-GNYA motif-YAE motif-NYAE motif-NYA	CASSQellgnyaEQFF	CASSQELLGNYAEQFF	TRBV2	TRBJ2-1	CAGLSGSFNKLTF	m14.AID	4
6	GNYA	0	10	113	2.3e-10	1	0.001	0.86	0.027	1e-05	motif-GNYA motif-YAE motif-NYAE motif-NYA	CASSQellgnyaEQFF	CASSQELLGNYAEQFF	TRBV2	TRBJ2-1	CAPRGSALGRLHF	m14.AID	1
6	GNYA	0	10	113	2.3e-10	1	0.001	0.86	0.027	1e-05	motif-GNYA motif-YAE motif-NYAE motif-NYA	CASSQellgnyaEQFF	CASSQELLGNYAEQFF	TRBV2	TRBJ2-1	CAVRDYGNEKITF	m14.AID	1
6	GNYA	0	10	113	2.3e-10	1	0.001	0.86	0.027	1e-05	motif-GNYA motif-YAE motif-NYAE motif-NYA	CASSLdwgnyaEQFF	CASSLDWGNYAEQFF	TRBV3	TRBJ2-1	CALGDQATGGNNKLTF	m23.AID	1
6	GNYA	0	10	113	2.3e-10	1	0.001	0.86	0.027	1e-05	motif-GNYA motif-YAE motif-NYAE motif-NYA	CASSPwGGnyaEQFF	CASSPWGGNYAEQFF	TRBV3	TRBJ2-1	CAASNGYGNEKITF	m24.m564	4
6	GNYA	0	10	113	2.3e-10	1	0.001	0.86	0.027	1e-05	motif-GNYA motif-YAE motif-NYAE motif-NYA	CASSPwGGnyaEQFF	CASSPWGGNYAEQFF	TRBV3	TRBJ2-1	CVLSAYGSSGNKLIF	m24.m564	3
6	GNYA	0	10	113	2.3e-10	1	0.001	0.86	0.027	1e-05	motif-GNYA motif-YAE motif-NYAE motif-NYA	CASSPqpgnyaEQFF	CASSPQPGNYAEQFF	TRBV2	TRBJ2-1	CAASASSNNRIFF	m11.AID	1
6	GNYA	0	10	113	2.3e-10	1	0.001	0.86	0.027	1e-05	motif-GNYA motif-YAE motif-NYAE motif-NYA	CASSIlGGnyaEQFF	CASSILGGNYAEQFF	TRBV19	TRBJ2-1	CAASRGGNYKPTF	m23.AID	13
6	GNYA	0	10	113	2.3e-10	1	0.001	0.86	0.027	1e-05	motif-GNYA motif-YAE motif-NYAE motif-NYA	CASSIlGGnyaEQFF	CASSILGGNYAEQFF	TRBV19	TRBJ2-1	CAARGSAKLIF	m23.AID	1
6	GNYA	0	10	113	2.3e-10	1	0.001	0.86	0.027	1e-05	motif-GNYA motif-YAE motif-NYAE motif-NYA	CASSIlGGnyaEQFF	CASSILGGNYAEQFF	TRBV19	TRBJ2-1	CAASAPNVGDNSKLIW	m23.AID	1
6	GNYA	0	10	113	2.3e-10	1	0.001	0.86	0.027	1e-05	motif-GNYA motif-YAE motif-NYAE motif-NYA	Cgardlgnyaeqfc	CGARDLGNYAEQFC	TRBV20	TRBJ2-1	CAMREMSNYNVLYF	m11.AID	1
6	GNYA	0	10	113	2.3e-10	1	0.001	0.86	0.027	1e-05	motif-GNYA motif-YAE motif-NYAE motif-NYA	CgardlgnyaEQFF	CGARDLGNYAEQFF	TRBV20	TRBJ2-1	CAMREMSNYNVLYF	m11.AID	16
6	GNYA	0	10	113	2.3e-10	1	0.001	0.86	0.027	1e-05	motif-GNYA motif-YAE motif-NYAE motif-NYA	CASSLeGGnyaEQFF	CASSLEGGNYAEQFF	TRBV16	TRBJ2-1	CAANRGSALGRLHF	m24.m564	2
6	GNYA	0	10	113	2.3e-10	1	0.001	0.86	0.027	1e-05	motif-GNYA motif-YAE motif-NYAE motif-NYA	CASSLeGGnyaEQFF	CASSLEGGNYAEQFF	TRBV16	TRBJ2-1	CAAGASSGSWQLIF	m24.m564	1
6	GNYA	0	10	113	2.3e-10	1	0.001	0.86	0.027	1e-05	motif-GNYA motif-YAE motif-NYAE motif-NYA	CASSVGTGnyaEQFF	CASSVGTGNYAEQFF	TRBV13-3	TRBJ2-1	CALGDLGGGYKVVF	m23.AID	1
6	GNYA	0	10	113	2.3e-10	1	0.001	0.86	0.027	1e-05	motif-GNYA motif-YAE motif-NYAE motif-NYA	CASGSGGnyaEQFF	CASGSGGNYAEQFF	TRBV13-2	TRBJ2-1	CAPSNYNVLYF	m17.m564	1
6	GNYA	0	10	113	2.3e-10	1	0.001	0.86	0.027	1e-05	motif-GNYA motif-YAE motif-NYAE motif-NYA	CASGSGGnyaEQFF	CASGSGGNYAEQFF	TRBV13-2	TRBJ2-1	CAMSEYSAGNKLTF	m17.m564	1
6	GNYA	0	10	113	2.3e-10	1	0.001	0.86	0.027	1e-05	motif-GNYA motif-YAE motif-NYAE motif-NYA	CASSDGGnyaEQFF	CASSDGGNYAEQFF	TRBV13-1	TRBJ2-1	CAIDYNQGKLIF	m11.AID	1
6	GNYA	0	10	113	2.3e-10	1	0.001	0.86	0.027	1e-05	motif-GNYA motif-YAE motif-NYAE motif-NYA	CASSLdwGGnyaEQFF	CASSLDWGGNYAEQFF	TRBV26	TRBJ2-1	CAMRYSNNRLTL	m11.AID	13
6	GNYA	0	10	113	2.3e-10	1	0.001	0.86	0.027	1e-05	motif-GNYA motif-YAE motif-NYAE motif-NYA	CASSLdwGGnyaEQFF	CASSLDWGGNYAEQFF	TRBV26	TRBJ2-1	CALRANNAPRF	m11.AID	1
6	GNYA	0	10	113	2.3e-10	1	0.001	0.86	0.027	1e-05	motif-GNYA motif-YAE motif-NYAE motif-NYA	CASSLdwGGnyaEQFF	CASSLDWGGNYAEQFF	TRBV26	TRBJ2-1	CAVGMSNYNVLYF	m11.AID	1
6	GNYA	0	10	113	2.3e-10	1	0.001	0.86	0.027	1e-05	motif-GNYA motif-YAE motif-NYAE motif-NYA	CTcsAGGgnyaEQFF	CTCSAGGGNYAEQFF	TRBV1	TRBJ2-1	CAVRDNAGAKLTF	m11.AID	3
6	GNYA	0	10	113	2.3e-10	1	0.001	0.86	0.027	1e-05	motif-GNYA motif-YAE motif-NYAE motif-NYA	CASSPSGnyaEQFF	CASSPSGNYAEQFF	TRBV29	TRBJ2-1	CALSDYGSSGNKLIF	m17.m564	1
6	GNYA	0	10	113	2.3e-10	1	0.001	0.86	0.027	1e-05	motif-GNYA motif-YAE motif-NYAE motif-NYA	CASSPSGnyaEQFF	CASSPSGNYAEQFF	TRBV29	TRBJ2-1	CAVEGGSAGNKLTF	m17.m564	3
6	GNYA	0	10	113	2.3e-10	1	0.001	0.86	0.027	1e-05	motif-GNYA motif-YAE motif-NYAE motif-NYA	CASSLrRGnyaEQFF	CASSLRRGNYAEQFF	TRBV3	TRBJ2-1	CAASYNTNTGKLTF	m11.AID	1
6	GNYA	0	10	113	2.3e-10	1	0.001	0.86	0.027	1e-05	motif-GNYA motif-YAE motif-NYAE motif-NYA	CASSSTGGnyaEQFF	CASSSTGGNYAEQFF	TRBV10	TRBJ2-1	CAASGYNQGKLIF	m14.AID	1
6	GNYA	0	10	113	2.3e-10	1	0.001	0.86	0.027	1e-05	motif-GNYA motif-YAE motif-NYAE motif-NYA	CASSRDRGnyaEQFF	CASSRDRGNYAEQFF	TRBV17	TRBJ2-1	CALGDSQNYNQGKLIF	m13.m564	2
6	GNYA	0	10	113	2.3e-10	1	0.001	0.86	0.027	1e-05	motif-GNYA motif-YAE motif-NYAE motif-NYA	CASSQRGnyaEQFF	CASSQRGNYAEQFF	TRBV2	TRBJ2-1	CALGLNNYAQGLTF	m13.m564	1
6	GNYA	0	10	113	2.3e-10	1	0.001	0.86	0.027	1e-05	motif-GNYA motif-YAE motif-NYAE motif-NYA	CASSQRGnyaEQFF	CASSQRGNYAEQFF	TRBV2	TRBJ2-1	CAVRDQGGNYKPTF	m13.m564	1
6	GNYA	0	10	113	2.3e-10	1	0.001	0.86	0.027	1e-05	motif-GNYA motif-YAE motif-NYAE motif-NYA	CASGghwgnyaEQFF	CASGGHWGNYAEQFF	TRBV12-2+TRBV13-2	TRBJ2-1	CALSEEGSALGRLHF	m23.AID	1
6	GNYA	0	10	113	2.3e-10	1	0.001	0.86	0.027	1e-05	motif-GNYA motif-YAE motif-NYAE motif-NYA	CASSLsQGnyaEQFF	CASSLSQGNYAEQFF	TRBV26	TRBJ2-1	CAVSSNYQLIW	m13.m564	1
6	GNYA	0	10	113	2.3e-10	1	0.001	0.86	0.027	1e-05	motif-GNYA motif-YAE motif-NYAE motif-NYA	CASSLGTGGnyaEQFF	CASSLGTGGNYAEQFF	TRBV12-1	TRBJ2-1	CAMREGGGNMGYKLTF	m13.m564	1
6	GNYA	0	10	113	2.3e-10	1	0.001	0.86	0.027	1e-05	motif-GNYA motif-YAE motif-NYAE motif-NYA	CASSLGTGGnyaEQFF	CASSLGTGGNYAEQFF	TRBV12-1	TRBJ2-1	CAVRRTGGYKVVF	m13.m564	1
6	GNYA	0	10	113	2.3e-10	1	0.001	0.86	0.027	1e-05	motif-GNYA motif-YAE motif-NYAE motif-NYA	CASSYrQGgnyaEQFF	CASSYRQGGNYAEQFF	TRBV29	TRBJ2-1	CALSEQGTGSKLSF	m13.m564	1
6	GNYA	0	10	113	2.3e-10	1	0.001	0.86	0.027	1e-05	motif-GNYA motif-YAE motif-NYAE motif-NYA	CASSYrQGgnyaEQFF	CASSYRQGGNYAEQFF	TRBV29	TRBJ2-1	CALSDPNAYKVIF	m13.m564	1
6	GNYA	0	10	113	2.3e-10	1	0.001	0.86	0.027	1e-05	motif-GNYA motif-YAE motif-NYAE motif-NYA	CASGtQGnyaEQFF	CASGTQGNYAEQFF	TRBV12-2+TRBV13-2	TRBJ2-1	CALGHQGGRALIF	m17.m564	1
6	GNYA	0	10	113	2.3e-10	1	0.001	0.86	0.027	1e-05	motif-GNYA motif-YAE motif-NYAE motif-NYA	CAWtpdwgnyaEQFF	CAWTPDWGNYAEQFF	TRBV31	TRBJ2-1	CAMEMSNYNVLYF	m34.m564	1
6	GNYA	0	10	113	2.3e-10	1	0.001	0.86	0.027	1e-05	motif-GNYA motif-YAE motif-NYAE motif-NYA	CASSflGTGGnyaEQFF	CASSFLGTGGNYAEQFF	TRBV14	TRBJ2-1	CAASNNNNAPRF	m11.AID	1
6	GNYA	0	10	113	2.3e-10	1	0.001	0.86	0.027	1e-05	motif-GNYA motif-YAE motif-NYAE motif-NYA	CASSflGTGGnyaEQFF	CASSFLGTGGNYAEQFF	TRBV14	TRBJ2-1	CAMREGYQGGRALIF	m11.AID	2
6	GNYA	0	10	113	2.3e-10	1	0.001	0.86	0.027	1e-05	motif-GNYA motif-YAE motif-NYAE motif-NYA	CTcsarlgnyaEQFF	CTCSARLGNYAEQFF	TRBV1	TRBJ2-1	CAARNSGGSNAKLTF	m13.m564	1
6	GNYA	0	10	113	2.3e-10	1	0.001	0.86	0.027	1e-05	motif-GNYA motif-YAE motif-NYAE motif-NYA	CASSLGGnyaEQFF	CASSLGGNYAEQFF	TRBV15	TRBJ2-1	CALGSTGNTGKLIF	m14.AID	1
6	GNYA	0	10	113	2.3e-10	1	0.001	0.86	0.027	1e-05	motif-GNYA motif-YAE motif-NYAE motif-NYA	CASrpwgnyaEQFF	CASRPWGNYAEQFF	TRBV3	TRBJ2-1	CALGRTGNTGKLIF	m12.AID	1
6	GNYA	0	10	113	2.3e-10	1	0.001	0.86	0.027	1e-05	motif-GNYA motif-YAE motif-NYAE motif-NYA	CASSQdGGnyaEQFF	CASSQDGGNYAEQFF	TRBV5	TRBJ2-1	CALSRDSAGNKLTF	m23.AID	1
6	GNYA	0	10	113	2.3e-10	1	0.001	0.86	0.027	1e-05	motif-GNYA motif-YAE motif-NYAE motif-NYA	CASSQdGGnyaEQFF	CASSQDGGNYAEQFF	TRBV5	TRBJ2-1	CAALTGNTGKLIF	m23.AID	4
6	GNYA	0	10	113	2.3e-10	1	0.001	0.86	0.027	1e-05	motif-GNYA motif-YAE motif-NYAE motif-NYA	CASSQdGGnyaEQFF	CASSQDGGNYAEQFF	TRBV5	TRBJ2-1	CAVISGSFNKLTF	m23.AID	1
6	GNYA	0	10	113	2.3e-10	1	0.001	0.86	0.027	1e-05	motif-GNYA motif-YAE motif-NYAE motif-NYA	CASSQdhwgnyaEQFF	CASSQDHWGNYAEQFF	TRBV2	TRBJ2-1	CAATLWATGGNNKLTF	m23.AID	1
6	GNYA	0	10	113	2.3e-10	1	0.001	0.86	0.027	1e-05	motif-GNYA motif-YAE motif-NYAE motif-NYA	CASGaAGGnyaEQFF	CASGAAGGNYAEQFF	TRBV12-2+TRBV13-2	TRBJ2-1	CALVGSNYNVLYF	m17.m564	2
6	GNYA	0	10	113	2.3e-10	1	0.001	0.86	0.027	1e-05	motif-GNYA motif-YAE motif-NYAE motif-NYA	CASSLGLgnyaEQFF	CASSLGLGNYAEQFF	TRBV5	TRBJ2-1	CAAENYNQGKLIF	m12.AID	1
6	GNYA	0	10	113	2.3e-10	1	0.001	0.86	0.027	1e-05	motif-GNYA motif-YAE motif-NYAE motif-NYA	CASSLGLgnyaEQFF	CASSLGLGNYAEQFF	TRBV10	TRBJ2-1	CALSDPSSSFSKLVF	m23.AID	1
6	GNYA	0	10	113	2.3e-10	1	0.001	0.86	0.027	1e-05	motif-GNYA motif-YAE motif-NYAE motif-NYA	CASSDaGQGgnyaEQFF	CASSDAGQGGNYAEQFF	TRBV13-1	TRBJ2-1	CALGRGQGGAAKLIF	m14.AID	1
6	GNYA	0	10	113	2.3e-10	1	0.001	0.86	0.027	1e-05	motif-GNYA motif-YAE motif-NYAE motif-NYA	CASSDaGQGgnyaEQFF	CASSDAGQGGNYAEQFF	TRBV13-1	TRBJ2-1	CALQGTGSKLSF	m14.AID	1
6	GNYA	0	10	113	2.3e-10	1	0.001	0.86	0.027	1e-05	motif-GNYA motif-YAE motif-NYAE motif-NYA	CASSfpTGnyaEQFF	CASSFPTGNYAEQFF	TRBV16	TRBJ2-1	CAIDRGTGGLSGKLTF	m21.m564	3
6	GNYA	0	10	113	2.3e-10	1	0.001	0.86	0.027	1e-05	motif-GNYA motif-YAE motif-NYAE motif-NYA	CASGgGLgnyaEQFF	CASGGGLGNYAEQFF	TRBV12-2+TRBV13-2	TRBJ2-1	CALGDPLMQGTGSKLSF	m23.AID	1
6	GNYA	0	10	113	2.3e-10	1	0.001	0.86	0.027	1e-05	motif-GNYA motif-YAE motif-NYAE motif-NYA	CASGgGLgnyaEQFF	CASGGGLGNYAEQFF	TRBV12-2+TRBV13-2	TRBJ2-1	CALRMNYNQGKLIF	m23.AID	1
6	GNYA	0	10	113	2.3e-10	1	0.001	0.86	0.027	1e-05	motif-GNYA motif-YAE motif-NYAE motif-NYA	CAWSlwgnyaEQFF	CAWSLWGNYAEQFF	TRBV31	TRBJ2-1	CAVRVNYNQGKLIF	m11.AID	1
6	GNYA	0	10	113	2.3e-10	1	0.001	0.86	0.027	1e-05	motif-GNYA motif-YAE motif-NYAE motif-NYA	CAWSrsQGnyaEQFF	CAWSRSQGNYAEQFF	TRBV31	TRBJ2-1	CALANSAGNKLTF	m23.AID	1
6	GNYA	0	10	113	2.3e-10	1	0.001	0.86	0.027	1e-05	motif-GNYA motif-YAE motif-NYAE motif-NYA	CASSPGTGnyaEQFF	CASSPGTGNYAEQFF	TRBV19	TRBJ2-1	CAVSANTGYQNFYF	m23.AID	1
6	GNYA	0	10	113	2.3e-10	1	0.001	0.86	0.027	1e-05	motif-GNYA motif-YAE motif-NYAE motif-NYA	CASSRdGGgnyaEQFF	CASSRDGGGNYAEQFF	TRBV17	TRBJ2-1	CAVSANYGNEKITF	m21.m564	1
6	GNYA	0	10	113	2.3e-10	1	0.001	0.86	0.027	1e-05	motif-GNYA motif-YAE motif-NYAE motif-NYA	CASSLgnyaEQFF	CASSLGNYAEQFF	TRBV14	TRBJ2-1	CAALMSNYNVLYF	m13.m564	32
6	GNYA	0	10	113	2.3e-10	1	0.001	0.86	0.027	1e-05	motif-GNYA motif-YAE motif-NYAE motif-NYA	CASSLgnyaEQFF	CASSLGNYAEQFF	TRBV14	TRBJ2-1	CAAEAGTNAYKVIF	m13.m564	1
6	GNYA	0	10	113	2.3e-10	1	0.001	0.86	0.027	1e-05	motif-GNYA motif-YAE motif-NYAE motif-NYA	CASSLgnyaEQFF	CASSLGNYAEQFF	TRBV14	TRBJ2-1	CALGDRPGTGSNRLTF	m13.m564	1
6	GNYA	0	10	113	2.3e-10	1	0.001	0.86	0.027	1e-05	motif-GNYA motif-YAE motif-NYAE motif-NYA	CASSLgnyaEQFF	CASSLGNYAEQFF	TRBV14	TRBJ2-1	CALGDRGSALGRLHF	m13.m564	1
6	GNYA	0	10	113	2.3e-10	1	0.001	0.86	0.027	1e-05	motif-GNYA motif-YAE motif-NYAE motif-NYA	CASrTGnyaEQFF	CASRTGNYAEQFF	TRBV14	TRBJ2-1	CAAAKTGNTGKLIF	m23.AID	1
6	GNYA	0	10	113	2.3e-10	1	0.001	0.86	0.027	1e-05	motif-GNYA motif-YAE motif-NYAE motif-NYA	CAWimgnyaEQFF	CAWIMGNYAEQFF	TRBV31	TRBJ2-1	CSATATSSGQKLVF	m13.m564	1
6	GNYA	0	10	113	2.3e-10	1	0.001	0.86	0.027	1e-05	motif-GNYA motif-YAE motif-NYAE motif-NYA	CAWimgnyaEQFF	CAWIMGNYAEQFF	TRBV31	TRBJ2-1	CAVRVNYNVLYF	m13.m564	2
6	GNYA	0	10	113	2.3e-10	1	0.001	0.86	0.027	1e-05	motif-GNYA motif-YAE motif-NYAE motif-NYA	CATTGnyaEQFF	CATTGNYAEQFF	TRBV3	TRBJ2-1	CAVGTGNYKYVF	m14.AID	1
6	GNYA	0	10	113	2.3e-10	1	0.001	0.86	0.027	1e-05	motif-GNYA motif-YAE motif-NYAE motif-NYA	CASSgnyaEQFF	CASSGNYAEQFF	TRBV19	TRBJ2-1	CALGAQYGSSGNKLIF	m23.AID	2
7	DWG	0	10	589	4.9e-12	1	0.001	0.49	0.001	1e-05	motif-DW motif-DWG	CSsslrdwgdqDTQYF	CSSSLRDWGDQDTQYF	TRBV23	TRBJ2-5	CAMRNYNQGKLIF	m36.AID	1
7	DWG	0	10	589	4.9e-12	1	0.001	0.49	0.001	1e-05	motif-DW motif-DWG	CASrrdwgeEQYF	CASRRDWGEEQYF	TRBV5	TRBJ2-7	CAASVMLSGSFNKLTF	m11.AID	1
7	DWG	0	10	589	4.9e-12	1	0.001	0.49	0.001	1e-05	motif-DW motif-DWG	CASSQdpdwgeYEQYF	CASSQDPDWGEYEQYF	TRBV5	TRBJ2-7	CAASSGSWQLIF	m21.m564	1
7	DWG	0	10	589	4.9e-12	1	0.001	0.49	0.001	1e-05	motif-DW motif-DWG	CASSfldwgvEQYF	CASSFLDWGVEQYF	TRBV3	TRBJ2-7	CAAGLTGNTGKLIF	m13.m564	3
7	DWG	0	10	589	4.9e-12	1	0.001	0.49	0.001	1e-05	motif-DW motif-DWG	CASSYdwggaGTGqlYF	CASSYDWGGAGTGQLYF	TRBV10	TRBJ2-2	CAAEAAGSFNKLTF	m12.AID	8
7	DWG	0	10	589	4.9e-12	1	0.001	0.49	0.001	1e-05	motif-DW motif-DWG	CASSYdwggaGTGqlYF	CASSYDWGGAGTGQLYF	TRBV10	TRBJ2-2	CAASVPGTGSNRLTF	m12.AID	9
7	DWG	0	10	589	4.9e-12	1	0.001	0.49	0.001	1e-05	motif-DW motif-DWG	CASSLSGdwgraetlYF	CASSLSGDWGRAETLYF	TRBV29	TRBJ2-3	CALRAGGNNKLTF	m34.m564	2
7	DWG	0	10	589	4.9e-12	1	0.001	0.49	0.001	1e-05	motif-DW motif-DWG	CgarvdwgsaetlYF	CGARVDWGSAETLYF	TRBV20	TRBJ2-3	CAASAKTNSAGNKLTF	m23.AID	3
7	DWG	0	10	589	4.9e-12	1	0.001	0.49	0.001	1e-05	motif-DW motif-DWG	CASSRdwGGdyaEQFF	CASSRDWGGDYAEQFF	TRBV19	TRBJ2-1	CILRGSSNTNKVVF	m14.AID	2
7	DWG	0	10	589	4.9e-12	1	0.001	0.49	0.001	1e-05	motif-DW motif-DWG	CASSRdwGGdyaEQFF	CASSRDWGGDYAEQFF	TRBV19	TRBJ2-1	CALGSNSGTYQRF	m14.AID	3
7	DWG	0	10	589	4.9e-12	1	0.001	0.49	0.001	1e-05	motif-DW motif-DWG	CASSRdwGGdyaEQFF	CASSRDWGGDYAEQFF	TRBV19	TRBJ2-1	CALWELGNSNNRIFF	m14.AID	1
7	DWG	0	10	589	4.9e-12	1	0.001	0.49	0.001	1e-05	motif-DW motif-DWG	CASSIgdwgAGDTQYF	CASSIGDWGAGDTQYF	TRBV19	TRBJ2-5	CALDRLTF	m34.m564	4
7	DWG	0	10	589	4.9e-12	1	0.001	0.49	0.001	1e-05	motif-DW motif-DWG	CASSadwgyTGqlYF	CASSADWGYTGQLYF	TRBV5	TRBJ2-2	CAIEMTTASLGKLQF	m36.AID	24
7	DWG	0	10	589	4.9e-12	1	0.001	0.49	0.001	1e-05	motif-DW motif-DWG	CASSadwgyTGqlYF	CASSADWGYTGQLYF	TRBV5	TRBJ2-2	CAAIMNYNQGKLIF	m36.AID	1
7	DWG	0	10	589	4.9e-12	1	0.001	0.49	0.001	1e-05	motif-DW motif-DWG	CASSQdwgetlYF	CASSQDWGETLYF	TRBV5	TRBJ2-3	CAVSAIGSSGNKLIF	m13.m564	1
7	DWG	0	10	589	4.9e-12	1	0.001	0.49	0.001	1e-05	motif-DW motif-DWG	CASSQdwgetlYF	CASSQDWGETLYF	TRBV5	TRBJ2-3	CAVSAIGSSGNKLIF	m13.m564	18
7	DWG	0	10	589	4.9e-12	1	0.001	0.49	0.001	1e-05	motif-DW motif-DWG	CASSQdwgetlYF	CASSQDWGETLYF	TRBV5	TRBJ2-3	CAAGGQGGSAKLIF	m13.m564	1
7	DWG	0	10	589	4.9e-12	1	0.001	0.49	0.001	1e-05	motif-DW motif-DWG	CASSQdwgetlYF	CASSQDWGETLYF	TRBV5	TRBJ2-3	CATSTSSGQKLVF	m13.m564	1
7	DWG	0	10	589	4.9e-12	1	0.001	0.49	0.001	1e-05	motif-DW motif-DWG	CASSQdwgetlYF	CASSQDWGETLYF	TRBV5	TRBJ2-3	CAVSAIGRSGNKLIF	m13.m564	1
7	DWG	0	10	589	4.9e-12	1	0.001	0.49	0.001	1e-05	motif-DW motif-DWG	CASSQdwgetlYF	CASSQDWGETLYF	TRBV5	TRBJ2-3	CAVSINYGSSGNKLIF	m13.m564	1
7	DWG	0	10	589	4.9e-12	1	0.001	0.49	0.001	1e-05	motif-DW motif-DWG	CASSQdwgetlYF	CASSQDWGETLYF	TRBV5	TRBJ2-3	CAIDRGSNNRIFF	m13.m564	1
7	DWG	0	10	589	4.9e-12	1	0.001	0.49	0.001	1e-05	motif-DW motif-DWG	CASSQdwgpansdYTF	CASSQDWGPANSDYTF	TRBV2	TRBJ1-2	CAYANKMIF	m12.AID	1
7	DWG	0	10	589	4.9e-12	1	0.001	0.49	0.001	1e-05	motif-DW motif-DWG	CASSLdwgfqntlYF	CASSLDWGFQNTLYF	TRBV12-1	TRBJ2-4	CAAEGTGSKLSF	m11.AID	1
7	DWG	0	10	589	4.9e-12	1	0.001	0.49	0.001	1e-05	motif-DW motif-DWG	CASSQdwgsqntlYF	CASSQDWGSQNTLYF	TRBV5	TRBJ2-4	CAAGNQGGSAKLIF	m23.AID	1
7	DWG	0	10	589	4.9e-12	1	0.001	0.49	0.001	1e-05	motif-DW motif-DWG	CAWSlrdwgDTQYF	CAWSLRDWGDTQYF	TRBV31	TRBJ2-5	CILRGANTGANTGKLTF	m24.m564	1
7	DWG	0	10	589	4.9e-12	1	0.001	0.49	0.001	1e-05	motif-DW motif-DWG	CASSKrdwGGarEQYF	CASSKRDWGGAREQYF	TRBV5	TRBJ2-7	CAVTGGYKVVF	m24.m564	1
7	DWG	0	10	589	4.9e-12	1	0.001	0.49	0.001	1e-05	motif-DW motif-DWG	CASSYdwgnyaEQFF	CASSYDWGNYAEQFF	TRBV10	TRBJ2-1	CALSDQNQGKLIF	m17.m564	1
7	DWG	0	10	589	4.9e-12	1	0.001	0.49	0.001	1e-05	motif-DW motif-DWG	CASSgdwgGTSaetlYF	CASSGDWGGTSAETLYF	TRBV13-1	TRBJ2-3	CAAMNYNQGKLIF	m24.m564	1
7	DWG	0	10	589	4.9e-12	1	0.001	0.49	0.001	1e-05	motif-DW motif-DWG	CASGdwgpsnqDTQYF	CASGDWGPSNQDTQYF	TRBV12-2+TRBV13-2	TRBJ2-5	CAAGTGGYKVVF	m24.m564	1
7	DWG	0	10	589	4.9e-12	1	0.001	0.49	0.001	1e-05	motif-DW motif-DWG	CASGdwgpsnqDTQYF	CASGDWGPSNQDTQYF	TRBV12-2+TRBV13-2	TRBJ2-5	CALDNYAQGLTF	m24.m564	1
7	DWG	0	10	589	4.9e-12	1	0.001	0.49	0.001	1e-05	motif-DW motif-DWG	CASrirdwgYEQYF	CASRIRDWGYEQYF	TRBV19	TRBJ2-7	CAARTPGYQNFYF	m12.AID	1
7	DWG	0	10	589	4.9e-12	1	0.001	0.49	0.001	1e-05	motif-DW motif-DWG	CASSRdwgyaEQFF	CASSRDWGYAEQFF	TRBV15	TRBJ2-1	CILRVDGGNNKLTF	m17.m564	8
7	DWG	0	10	589	4.9e-12	1	0.001	0.49	0.001	1e-05	motif-DW motif-DWG	CASSadwgAGaEQFF	CASSADWGAGAEQFF	TRBV13-3	TRBJ2-1	CALVTNSAGNKLTF	m17.m564	1
7	DWG	0	10	589	4.9e-12	1	0.001	0.49	0.001	1e-05	motif-DW motif-DWG	CASSflhdwgGQntfYF	CASSFLHDWGGQNTFYF	TRBV3	TRBJ2-4	CAAEAGSNYQLIW	m14.AID	1
7	DWG	0	10	589	4.9e-12	1	0.001	0.49	0.001	1e-05	motif-DW motif-DWG	CASSflhdwgGQntfYF	CASSFLHDWGGQNTFYF	TRBV3	TRBJ2-4	CALGGYNQGKLIF	m14.AID	1
7	DWG	0	10	589	4.9e-12	1	0.001	0.49	0.001	1e-05	motif-DW motif-DWG	CASSPdwgfYEQYF	CASSPDWGFYEQYF	TRBV12-1	TRBJ2-7	CALSDRSNNRIFF	m21.m564	1
7	DWG	0	10	589	4.9e-12	1	0.001	0.49	0.001	1e-05	motif-DW motif-DWG	CASSPdwgfYEQYF	CASSPDWGFYEQYF	TRBV12-1	TRBJ2-7	CALGENSGTYQRF	m21.m564	1
7	DWG	0	10	589	4.9e-12	1	0.001	0.49	0.001	1e-05	motif-DW motif-DWG	CASSDldwGGadEQYF	CASSDLDWGGADEQYF	TRBV13-3	TRBJ2-7	CAASGTSGSWQLIF	m14.AID	1
7	DWG	0	10	589	4.9e-12	1	0.001	0.49	0.001	1e-05	motif-DW motif-DWG	CASSDldwGGadEQYF	CASSDLDWGGADEQYF	TRBV13-3	TRBJ2-7	CAAETGGYKVVF	m14.AID	1
7	DWG	0	10	589	4.9e-12	1	0.001	0.49	0.001	1e-05	motif-DW motif-DWG	CASSQdgdwgGQntlYF	CASSQDGDWGGQNTLYF	TRBV5	TRBJ2-4	CALGIASSSFSKLVF	m12.AID	1
7	DWG	0	10	589	4.9e-12	1	0.001	0.49	0.001	1e-05	motif-DW motif-DWG	CASSRisdwGQDTQYF	CASSRISDWGQDTQYF	TRBV12-1	TRBJ2-5	CALGSSNTNKVVF	m21.m564	1
7	DWG	0	10	589	4.9e-12	1	0.001	0.49	0.001	1e-05	motif-DW motif-DWG	CASSgdwgYEQYF	CASSGDWGYEQYF	TRBV15	TRBJ2-7	CALSDRPNYGNEKITF	m17.m564	1
7	DWG	0	10	589	4.9e-12	1	0.001	0.49	0.001	1e-05	motif-DW motif-DWG	CASSDwggnTGqlYF	CASSDWGGNTGQLYF	TRBV13-1	TRBJ2-2	CAASVTGSGGKLTL	m21.m564	17
7	DWG	0	10	589	4.9e-12	1	0.001	0.49	0.001	1e-05	motif-DW motif-DWG	CASSDwggnTGqlYF	CASSDWGGNTGQLYF	TRBV13-1	TRBJ2-2	CALTYTGANTGKLTF	m21.m564	1
7	DWG	0	10	589	4.9e-12	1	0.001	0.49	0.001	1e-05	motif-DW motif-DWG	CASSDwGGpetlYF	CASSDWGGPETLYF	TRBV13-1	TRBJ2-3	CAVSKANYGNEKITF	m12.AID	1
7	DWG	0	10	589	4.9e-12	1	0.001	0.49	0.001	1e-05	motif-DW motif-DWG	CASSDwGGpetlYF	CASSDWGGPETLYF	TRBV13-1	TRBJ2-3	CAASLNTGYQNFYF	m12.AID	1
[truncated: 59,463 more rows]
