# Supplementary material for: Follicular T cells are clonally and transcriptionally distinct in B cell-driven mouse autoimmune disease
Source: Nat Commun. 2021 Nov 18;12:6687. doi: 10.1038/s41467-021-27035-8 (PMC8602266; doi:10.1038/s41467-021-27035-8)
Supplement: Supplementary file 7 — Supplementary Data 4 [file 41467_2021_27035_MOESM7_ESM.xlsx]

## Sheet: Supp_data_4
	cdr3.b	disease	antigen	epitope	chain	TRBV	TRBJ	study	Species	Tcell	disease2	freq	study2
1	CASSYSRTGSYEQYF	YFV	NS4B	LLWNGPMAV	TRB	TRBV6-8	TRBJ2-7	PMID.28975614	Human	CD8	virus	2	28975614
2	CASSQGLAYEQFF	YFV	NS4B	LLWNGPMAV	TRB	TRBV7-2	TRBJ2-1	PMID.28975614	Human	CD8	virus	1	28975614
3	CASSVEGPGELFF	YFV	NS4B	LLWNGPMAV	TRB	TRBV9-1	TRBJ2-2	PMID.28975614	Human	CD8	virus	1	28975614
4	CASSEATGASYEQYF	YFV	NS4B	LLWNGPMAV	TRB	TRBV2-1	TRBJ2-7	PMID.28975614	Human	CD8	virus	1	28975614
5	CASSEYVQYYGYTF	YFV	NS4B	LLWNGPMAV	TRB	TRBV2-1	TRBJ1-2	PMID.28975614	Human	CD8	virus	1	28975614
6	CASSEAGQAYEQYF	YFV	NS4B	LLWNGPMAV	TRB	TRBV6-8	TRBJ2-7	PMID.28975614	Human	CD8	virus	1	28975614
7	CASSEGGQAYNEQFF	YFV	NS4B	LLWNGPMAV	TRB	TRBV9-1	TRBJ2-1	PMID.28975614	Human	CD8	virus	1	28975614
8	CASSVSGSSYEQYF	YFV	NS4B	LLWNGPMAV	TRB	TRBV9-1	TRBJ2-7	PMID.28975614	Human	CD8	virus	1	28975614
9	CASSVGTSSYEQYF	YFV	NS4B	LLWNGPMAV	TRB	TRBV9-1	TRBJ2-7	PMID.28975614	Human	CD8	virus	1	28975614
10	CASSVAGGYEQYF	YFV	NS4B	LLWNGPMAV	TRB	TRBV9-1	TRBJ2-7	PMID.28975614	Human	CD8	virus	2	28975614
11	CASSPGLAGGYEQFF	YFV	NS4B	LLWNGPMAV	TRB	TRBV4-3	TRBJ2-1	PMID.28975614	Human	CD8	virus	2	28975614
12	CASSPPGTGVYGYTF	YFV	NS4B	LLWNGPMAV	TRB	TRBV28-1	TRBJ1-2	PMID.28975614	Human	CD8	virus	1	28975614
13	CASSYSGGAYGYTF	YFV	NS4B	LLWNGPMAV	TRB	TRBV6-8	TRBJ1-2	PMID.28975614	Human	CD8	virus	1	28975614
14	CASSQDPGGPSRTQYF	YFV	NS4B	LLWNGPMAV	TRB	TRBV27-1	TRBJ2-5	PMID.28975614	Human	CD8	virus	1	28975614
15	CASSYSGGSYIEFF	YFV	NS4B	LLWNGPMAV	TRB	TRBV6-8	TRBJ2-1	PMID.28975614	Human	CD8	virus	1	28975614
16	CAVGDRGYEQYF	YFV	NS4B	LLWNGPMAV	TRB	TRBV2-1	TRBJ2-7	PMID.28975614	Human	CD8	virus	1	28975614
17	CASSTGLAYEQFF	YFV	NS4B	LLWNGPMAV	TRB	TRBV9-1	TRBJ2-1	PMID.28975614	Human	CD8	virus	1	28975614
18	CASSVGGVVYNEQFF	YFV	NS4B	LLWNGPMAV	TRB	TRBV9-1	TRBJ2-1	PMID.28975614	Human	CD8	virus	1	28975614
19	CASDSGDHEQYF	YFV	NS4B	LLWNGPMAV	TRB	TRBV2-1	TRBJ2-7	PMID.28975614	Human	CD8	virus	1	28975614
20	CASSIGPGLGQPQHF	YFV	NS4B	LLWNGPMAV	TRB	TRBV19-1	TRBJ1-5	PMID.28975614	Human	CD8	virus	1	28975614
21	CASSLNPSTDTQYF	YFV	NS4B	LLWNGPMAV	TRB	TRBV27-1	TRBJ2-3	PMID.28975614	Human	CD8	virus	1	28975614
22	CASSEYVQYYFYTF	YFV	NS4B	LLWNGPMAV	TRB	TRBV2-1	TRBJ1-2	PMID.28975614	Human	CD8	virus	1	28975614
23	CASSAGTGAYEQYF	YFV	NS4B	LLWNGPMAV	TRB	TRBV9-1	TRBJ2-7	PMID.28975614	Human	CD8	virus	5	28975614
24	CASSATSGGADTQYF	YFV	NS4B	LLWNGPMAV	TRB	TRBV9-1	TRBJ2-3	PMID.28975614	Human	CD8	virus	1	28975614
25	CASGPGTVSYEQYF	YFV	NS4B	LLWNGPMAV	TRB	TRBV18-1	TRBJ2-7	PMID.28975614	Human	CD8	virus	1	28975614
26	CSVPFAGADTQYF	YFV	NS4B	LLWNGPMAV	TRB	TRBV29-1	TRBJ2-3	PMID.28975614	Human	CD8	virus	1	28975614
27	CASSSLGTGGYGYTF	YFV	NS4B	LLWNGPMAV	TRB	TRBV28-1	TRBJ1-2	PMID.28975614	Human	CD8	virus	1	28975614
28	CASNQGGISYGYTF	YFV	NS4B	LLWNGPMAV	TRB	TRBV2-1	TRBJ1-2	PMID.28975614	Human	CD8	virus	1	28975614
29	CASSVATEGYGYTF	YFV	NS4B	LLWNGPMAV	TRB	TRBV9-1	TRBJ1-2	PMID.28975614	Human	CD8	virus	1	28975614
30	CASSSRVGNIAGELFF	YFV	NS4B	LLWNGPMAV	TRB	TRBV6-8	TRBJ2-2	PMID.28975614	Human	CD8	virus	1	28975614
31	CASSPSGGGYEQYF	YFV	NS4B	LLWNGPMAV	TRB	TRBV9-1	TRBJ2-7	PMID.28975614	Human	CD8	virus	1	28975614
32	CASSFGVNSDYTF	VSV	N	RGYVYQGL	TRB	TRBV13-1	TRBJ1-2	PMID.9560256	Mouse	CD8	virus	7	9560256
33	CASSLGVDAEQFF	VSV	N	RGYVYQGL	TRB	TRBV13-1	TRBJ2-1	PMID.9560256	Mouse	CD8	virus	1	9560256
34	CASSLGVGDTQYF	VSV	N	RGYVYQGL	TRB	TRBV13-1	TRBJ2-5	PMID.9560256	Mouse	CD8	virus	4	9560256
35	CASSFGVNSDYTF	VSV	N	RGYVYQGL	TRB	TRBV13-1	TRBJ1-2	PMID.9560256	Mouse	CD8	virus	7	9560256
36	CASSFGTGGRVFF	VSV	N	RGYVYQGL	TRB	TRBV13-1	TRBJ1-1	PMID.9560256	Mouse	CD8	virus	2	9560256
37	CASSHGTGAPQYF	VSV	N	RGYVYQGL	TRB	TRBV13-1	TRBJ2-5	PMID.9560256	Mouse	CD8	virus	1	9560256
38	CASSLGVGDTQYF	VSV	N	RGYVYQGL	TRB	TRBV13-1	TRBJ2-5	PMID.9560256	Mouse	CD8	virus	4	9560256
39	CASSWGTGNTQYF	VSV	N	RGYVYQGL	TRB	TRBV13-1	TRBJ2-5	PMID.9560256	Mouse	CD8	virus	1	9560256
40	CASSLGTGGKQFF	VSV	N	RGYVYQGL	TRB	TRBV13-1	TRBJ2-1	PMID.9560256	Mouse	CD8	virus	1	9560256
41	CASSQGIGAEQFF	VSV	N	RGYVYQGL	TRB	TRBV13-1	TRBJ2-1	PMID.9560256	Mouse	CD8	virus	1	9560256
42	CASSFGVNSDYTF	VSV	N	RGYVYQGL	TRB	TRBV13-1	TRBJ1-2	PMID.9560256	Mouse	CD8	virus	7	9560256
43	CASSPGVGTEVFF	VSV	N	RGYVYQGL	TRB	TRBV13-1	TRBJ1-1	PMID.9560256	Mouse	CD8	virus	1	9560256
44	CASSLGVGDTQYF	VSV	N	RGYVYQGL	TRB	TRBV13-1	TRBJ2-5	PMID.9560256	Mouse	CD8	virus	4	9560256
45	CASSFGTGGRVFF	VSV	N	RGYVYQGL	TRB	TRBV13-1	TRBJ1-1	PMID.9560256	Mouse	CD8	virus	2	9560256
46	CASSPGTGQAPLF	VSV	N	RGYVYQGL	TRB	TRBV13-1	TRBJ1-5	PMID.9560256	Mouse	CD8	virus	2	9560256
47	CASSFGVNSDYTF	VSV	N	RGYVYQGL	TRB	TRBV13-1	TRBJ1-2	PMID.9560256	Mouse	CD8	virus	7	9560256
48	CASSFRDSGNTLYF	VSV	N	RGYVYKGL	TRB	TRBV13-1	TRBJ1-3	PMID.9560256	Mouse	CD8	virus	3	9560256
49	CASSFRDGTNTEVFF	VSV	N	RGYVYKGL	TRB	TRBV13-1	TRBJ1-1	PMID.9560256	Mouse	CD8	virus	1	9560256
50	CASSFRDSGNTLYF	VSV	N	RGYVYKGL	TRB	TRBV13-1	TRBJ1-3	PMID.9560256	Mouse	CD8	virus	3	9560256
51	CASSLRDGSNQAPLF	VSV	N	RGYVYKGL	TRB	TRBV13-1	TRBJ1-5	PMID.9560256	Mouse	CD8	virus	1	9560256
52	CASSLFRASAETLYF	VSV	N	RGYVYEGL	TRB	TRBV24-1	TRBJ2-3	PMID.9560256	Mouse	CD8	virus	1	9560256
53	CASSPHRASQNTLYF	VSV	N	RGYVYEGL	TRB	TRBV12-1	TRBJ2-4	PMID.9560256	Mouse	CD8	virus	1	9560256
54	CASSLFRANTGQLYF	VSV	N	RGYVYEGL	TRB	TRBV24-1	TRBJ2-2	PMID.9560256	Mouse	CD8	virus	1	9560256
55	CASSPYRGGNQAPLF	VSV	N	RGYVYEGL	TRB	TRBV12-1	TRBJ1-5	PMID.9560256	Mouse	CD8	virus	1	9560256
56	CASSLSRASQNTLYF	VSV	N	RGYVYEGL	TRB	TRBV26-1	TRBJ2-4	PMID.9560256	Mouse	CD8	virus	1	9560256
57	CASSPFRGSQNTLYF	VSV	N	RGYVYEGL	TRB	TRBV12-1	TRBJ2-4	PMID.9560256	Mouse	CD8	virus	1	9560256
58	CASSLSKVSQNTLYF	VSV	N	RGYVYEGL	TRB	TRBV26-1	TRBJ2-4	PMID.9560256	Mouse	CD8	virus	1	9560256
59	CASSLFRAVQNTLYF	VSV	N	RGYVYEGL	TRB	TRBV24-1	TRBJ2-4	PMID.9560256	Mouse	CD8	virus	1	9560256
60	CASSLYRANTGQLYF	VSV	N	RGYVYEGL	TRB	TRBV24-1	TRBJ2-2	PMID.9560256	Mouse	CD8	virus	1	9560256
61	CASSLSRTLNSDYTF	VSV	N	RGYVYEGL	TRB	TRBV26-1	TRBJ1-2	PMID.9560256	Mouse	CD8	virus	1	9560256
62	CASSLYRNNQAPLF	VSV	N	RGYVYEGL	TRB	TRBV24-1	TRBJ1-5	PMID.9560256	Mouse	CD8	virus	1	9560256
63	CASSLYRTGRNSDYTF	VSV	N	RGYVYEGL	TRB	TRBV24-1	TRBJ1-2	PMID.9560256	Mouse	CD8	virus	1	9560256
64	CASSLTRTGGQNTLYF	VSV	N	RGYVYEGL	TRB	TRBV12-1	TRBJ2-4	PMID.9560256	Mouse	CD8	virus	1	9560256
65	CASSLSRASGNTLYF	VSV	N	RGYVYDGL	TRB	TRBV26-1	TRBJ1-3	PMID.9560256	Mouse	CD8	virus	1	9560256
66	CASSPRRVSQNTLYF	VSV	N	RGYVYDGL	TRB	TRBV12-1	TRBJ2-4	PMID.9560256	Mouse	CD8	virus	1	9560256
67	CASSLSRALNNQAPLF	VSV	N	RGYVYDGL	TRB	TRBV26-1	TRBJ1-5	PMID.9560256	Mouse	CD8	virus	1	9560256
68	CASSSGVGTEVFF	VSV	N	IGYVYQGL	TRB	TRBV13-1	TRBJ1-1	PMID.9560256	Mouse	CD8	virus	4	9560256
69	CASSFGTGNTLYF	VSV	N	IGYVYQGL	TRB	TRBV13-1	TRBJ1-3	PMID.9560256	Mouse	CD8	virus	1	9560256
70	CASSLGAGSDYTF	VSV	N	IGYVYQGL	TRB	TRBV13-1	TRBJ1-2	PMID.9560256	Mouse	CD8	virus	1	9560256
71	CASSSGVGTEVFF	VSV	N	IGYVYQGL	TRB	TRBV13-1	TRBJ1-1	PMID.9560256	Mouse	CD8	virus	4	9560256
72	CASSFGVNSDYTF	VSV	N	IGYVYQGL	TRB	TRBV13-1	TRBJ1-2	PMID.9560256	Mouse	CD8	virus	7	9560256
73	CASSLGTNTEVFF	VSV	N	IGYVYQGL	TRB	TRBV13-1	TRBJ1-1	PMID.9560256	Mouse	CD8	virus	1	9560256
74	CASSSGVGTEVFF	VSV	N	KGYVYQGL	TRB	TRBV13-1	TRBJ1-1	PMID.9560256	Mouse	CD8	virus	4	9560256
75	CASSLGTGTEVFF	VSV	N	KGYVYQGL	TRB	TRBV13-1	TRBJ1-1	PMID.9560256	Mouse	CD8	virus	1	9560256
76	CASSFRVATEVFF	VSV	N	KGYVYQGL	TRB	TRBV13-1	TRBJ1-1	PMID.9560256	Mouse	CD8	virus	2	9560256
77	CASSFRVGNTLYF	VSV	N	KGYVYQGL	TRB	TRBV13-1	TRBJ1-3	PMID.9560256	Mouse	CD8	virus	2	9560256
78	CASSFHINSDYTF	VSV	N	KGYVYQGL	TRB	TRBV13-1	TRBJ1-2	PMID.9560256	Mouse	CD8	virus	1	9560256
79	CASSFGVNTGQLYF	VSV	N	KGYVYQGL	TRB	TRBV13-1	TRBJ2-2	PMID.9560256	Mouse	CD8	virus	1	9560256
80	CASSSGVGTEVFF	VSV	N	KGYVYQGL	TRB	TRBV13-1	TRBJ1-1	PMID.9560256	Mouse	CD8	virus	4	9560256
81	CASSFGVNSDYTF	VSV	N	KGYVYQGL	TRB	TRBV13-1	TRBJ1-2	PMID.9560256	Mouse	CD8	virus	7	9560256
82	CASSFRVATEVFF	VSV	N	KGYVYQGL	TRB	TRBV13-1	TRBJ1-1	PMID.9560256	Mouse	CD8	virus	2	9560256
83	CASSFRVGNTLYF	VSV	N	KGYVYQGL	TRB	TRBV13-1	TRBJ1-3	PMID.9560256	Mouse	CD8	virus	2	9560256
84	CASSSGQLTNTEAFF	EBV	BMLF1	GLCTLVAML	TRB	TRBV9-1	TRBJ1-1	PMID.12504586	Human	CD8	virus	2	12504586
85	CASSASARPEQFF	EBV	BMLF1	GLCTLVAML	TRB	TRBV9-1	TRBJ2-1	PMID.12504586	Human	CD8	virus	2	12504586
86	CASSSGLLTADEQFF	EBV	BMLF1	GLCTLVAML	TRB	TRBV9-1	TRBJ2-1	PMID.12504586	Human	CD8	virus	2	12504586
87	CASSSGQVSNTGELFF	EBV	BMLF1	GLCTLVAML	TRB	TRBV9-1	TRBJ2-2	PMID.12504586	Human	CD8	virus	2	12504586
88	CSARDRTGNGYTF	EBV	BMLF1	GLCTLVAML	TRB	TRBV20-1	TRBJ1-2	PMID.12504586	Human	CD8	virus	46	12504586
89	CSARGDGQGDLLQETQYF	EBV	BMLF1	GLCTLVAML	TRB	TRBV20-1	TRBJ2-5	PMID.12504586	Human	CD8	virus	2	12504586
90	CSVGTGGTNEKLFF	EBV	BMLF1	GLCTLVAML	TRB	TRBV29-1	TRBJ1-4	PMID.12504586	Human	CD8	virus	64	12504586
91	CSVGSGGTNEKLFF	EBV	BMLF1	GLCTLVAML	TRB	TRBV29-1	TRBJ1-4	PMID.12504586	Human	CD8	virus	23	12504586
92	CSVGAGGTNEKLFF	EBV	BMLF1	GLCTLVAML	TRB	TRBV29-1	TRBJ1-4	PMID.12504586	Human	CD8	virus	10	12504586
93	CASSPDRLGTGELFF	EBV	BMLF1	GLCTLVAML	TRB	TRBV27-1	TRBJ2-2	PMID.12504586	Human	CD8	virus	2	12504586
94	CASSQSPGGIIQYF	EBV	BMLF1	GLCTLVAML	TRB	TRBV14-1	TRBJ2-4	PMID.12504586	Human	CD8	virus	2	12504586
95	CASSSGQTLPGELFF	EBV	BMLF1	GLCTLVAML	TRB	TRBV18-1	TRBJ2-2	PMID.12504586	Human	CD8	virus	2	12504586
96	CASSSQRKVPGELFF	EBV	BMLF1	GLCTLVAML	TRB	TRBV2-1	TRBJ2-2	PMID.12504586	Human	CD8	virus	2	12504586
97	CASFSQRKVPGELFF	EBV	BMLF1	GLCTLVAML	TRB	TRBV2-1	TRBJ2-2	PMID.12504586	Human	CD8	virus	2	12504586
98	CASSEVKVSPGELFF	EBV	BMLF1	GLCTLVAML	TRB	TRBV2-1	TRBJ2-2	PMID.12504586	Human	CD8	virus	2	12504586
99	CASSEGAVAPGELFF	EBV	BMLF1	GLCTLVAML	TRB	TRBV2-1	TRBJ2-2	PMID.12504586	Human	CD8	virus	2	12504586
100	CSARDRGLGNTIYF	EBV	BMLF1	GLCTLVAML	TRB	TRBV20-1	TRBJ1-3	PMID.12504586	Human	CD8	virus	3	12504586
101	CASSQSPGGIAFF	EBV	BMLF1	GLCTLVAML	TRB	TRBV14-1	TRBJ1-1	PMID.12504586	Human	CD8	virus	2	12504586
102	CSARDSTGNGYTF	EBV	BMLF1	GLCTLVAML	TRB	TRBV20-1	TRBJ1-2	PMID.12504586	Human	CD8	virus	30	12504586
103	CSARDRTGNTIYF	EBV	BMLF1	GLCTLVAML	TRB	TRBV20-1	TRBJ1-3	PMID.12504586	Human	CD8	virus	6	12504586
104	CSVGAAGTNEKLFF	EBV	BMLF1	GLCTLVAML	TRB	TRBV29-1	TRBJ1-4	PMID.12504586	Human	CD8	virus	2	12504586
105	CASSQAGLAAYNEQFF	EBV	BMLF1	GLCTLVAML	TRB	TRBV4-2	TRBJ2-1	PMID.12504586	Human	CD8	virus	4	12504586
106	CASGGGGFQETQYF	EBV	BMLF1	GLCTLVAML	TRB	TRBV10-2	TRBJ2-5	PMID.12504586	Human	CD8	virus	3	12504586
107	CSARDGTGNGYTF	EBV	BMLF1	GLCTLVAML	TRB	TRBV20-1	TRBJ1-2	PMID.12504586	Human	CD8	virus	52	12504586
108	CSARDRAYGNTIYF	EBV	BMLF1	GLCTLVAML	TRB	TRBV20-1	TRBJ1-3	PMID.12504586	Human	CD8	virus	2	12504586
109	CSARDRSLGNTIYF	EBV	BMLF1	GLCTLVAML	TRB	TRBV20-1	TRBJ1-3	PMID.12504586	Human	CD8	virus	7	12504586
110	CASSLAAGLNLKNIQYF	EBV	BMLF1	GLCTLVAML	TRB	TRBV7-8	TRBJ2-4	PMID.12504586	Human	CD8	virus	2	12504586
111	CASSQDGAGGLGEQFF	EBV	BMLF1	GLCTLVAML	TRB	TRBV4-2	TRBJ2-1	PMID.12504586	Human	CD8	virus	4	12504586
112	CAISGEFGSGANVLTF	EBV	BMLF1	GLCTLVAML	TRB	TRBV10-3	TRBJ2-6	PMID.12504586	Human	CD8	virus	2	12504586
113	CASSYSSGKTDTQYF	EBV	BMLF1	GLCTLVAML	TRB	TRBV11-2	TRBJ2-3	PMID.12504586	Human	CD8	virus	2	12504586
114	CASSPGLTYPGELFF	EBV	BMLF1	GLCTLVAML	TRB	TRBV2-1	TRBJ2-2	PMID.12504586	Human	CD8	virus	2	12504586
115	CASSEGQVSPGELFF	EBV	BMLF1	GLCTLVAML	TRB	TRBV2-1	TRBJ2-2	PMID.12504586	Human	CD8	virus	6	12504586
116	CASSKGSVAPGELFF	EBV	BMLF1	GLCTLVAML	TRB	TRBV2-1	TRBJ2-2	PMID.12504586	Human	CD8	virus	2	12504586
117	CASSSGLLSNTGELFF	EBV	BMLF1	GLCTLVAML	TRB	TRBV9-1	TRBJ2-2	PMID.12504586	Human	CD8	virus	2	12504586
118	CASSVEGLRVTGELFF	EBV	BMLF1	GLCTLVAML	TRB	TRBV9-1	TRBJ2-2	PMID.12504586	Human	CD8	virus	2	12504586
119	CASSVAQLAGGADTQYF	EBV	BMLF1	GLCTLVAML	TRB	TRBV9-1	TRBJ2-3	PMID.12504586	Human	CD8	virus	2	12504586
120	CSARDGTGNGYTF	EBV	BMLF1	GLCTLVAML	TRB	TRBV20-1	TRBJ1-2	PMID.12504586	Human	CD8	virus	52	12504586
121	CSARDRVGNTIYF	EBV	BMLF1	GLCTLVAML	TRB	TRBV20-1	TRBJ1-3	PMID.12504586	Human	CD8	virus	42	12504586
122	CSAMAGGLRIYNEQFF	EBV	BMLF1	GLCTLVAML	TRB	TRBV20-1	TRBJ2-1	PMID.12504586	Human	CD8	virus	2	12504586
123	CSVGTGGTNEKLFF	EBV	BMLF1	GLCTLVAML	TRB	TRBV29-1	TRBJ1-4	PMID.12504586	Human	CD8	virus	64	12504586
124	CASSQSPGGTQYF	EBV	BMLF1	GLCTLVAML	TRB	TRBV14-1	TRBJ2-5	PMID.12504586	Human	CD8	virus	74	12504586
125	CASSFSSGTTDTQYF	EBV	BMLF1	GLCTLVAML	TRB	TRBV11-2	TRBJ2-3	PMID.12504586	Human	CD8	virus	7	12504586
126	CASSVGELAGGIDTQYF	EBV	BMLF1	GLCTLVAML	TRB	TRBV9-1	TRBJ2-3	PMID.12504586	Human	CD8	virus	3	12504586
127	CASSVAELAGGTDTQYF	EBV	BMLF1	GLCTLVAML	TRB	TRBV9-1	TRBJ2-3	PMID.12504586	Human	CD8	virus	3	12504586
128	CSARDETGNGYTF	EBV	BMLF1	GLCTLVAML	TRB	TRBV20-1	TRBJ1-2	PMID.12504586	Human	CD8	virus	3	12504586
129	CASSLRNSYEQFF	EBV	BMLF1	GLCTLVAML	TRB	TRBV28-1	TRBJ2-1	PMID.12504586	Human	CD8	virus	2	12504586
130	CSVGSEGTNEKLFF	EBV	BMLF1	GLCTLVAML	TRB	TRBV29-1	TRBJ1-4	PMID.12504586	Human	CD8	virus	2	12504586
131	CSVEGATSEQFF	EBV	BMLF1	GLCTLVAML	TRB	TRBV29-1	TRBJ2-1	PMID.12504586	Human	CD8	virus	2	12504586
132	CSVRGEGDTQYF	EBV	BMLF1	GLCTLVAML	TRB	TRBV29-1	TRBJ2-3	PMID.12504586	Human	CD8	virus	2	12504586
133	CASSPEQGYQETQYF	EBV	BMLF1	GLCTLVAML	TRB	TRBV7-9	TRBJ2-5	PMID.12504586	Human	CD8	virus	2	12504586
134	CASSLRIDGTDTQYF	EBV	BMLF1	GLCTLVAML	TRB	TRBV7-2	TRBJ2-3	PMID.12504586	Human	CD8	virus	3	12504586
135	CASNPGTSNEQFF	EBV	BMLF1	GLCTLVAML	TRB	TRBV4-1	TRBJ2-1	PMID.12504586	Human	CD8	virus	2	12504586
136	CASSQGSELMTGNTIYF	EBV	BMLF1	GLCTLVAML	TRB	TRBV6-6	TRBJ1-3	PMID.12504586	Human	CD8	virus	2	12504586
137	CASSLTGTFRGYTF	EBV	BMLF1	GLCTLVAML	TRB	TRBV27-1	TRBJ1-2	PMID.12504586	Human	CD8	virus	3	12504586
138	CASSQSPGGYQFF	EBV	BMLF1	GLCTLVAML	TRB	TRBV14-1	TRBJ2-1	PMID.12504586	Human	CD8	virus	2	12504586
139	CASSPPSGSGFNEQFF	EBV	BMLF1	GLCTLVAML	TRB	TRBV18-1	TRBJ2-1	PMID.12504586	Human	CD8	virus	2	12504586
140	CASSQSPGGVAFF	EBV	BMLF1	GLCTLVAML	TRB	TRBV14-1	TRBJ1-1	PMID.11046006	Human	CD8	virus	3	11046006
141	CASSQSPGGVAFF	EBV	BMLF1	GLCTLVAML	TRB	TRBV14-1	TRBJ1-1	PMID.11046006	Human	CD8	virus	3	11046006
142	CASSQSPGGTQYF	EBV	BMLF1	GLCTLVAML	TRB	TRBV14-1	TRBJ2-5	PMID.11046006	Human	CD8	virus	74	11046006
143	CASSQSPGGTQYF	EBV	BMLF1	GLCTLVAML	TRB	TRBV14-1	TRBJ2-5	PMID.11046006	Human	CD8	virus	74	11046006
144	CASSEDAGLSYNEQFF	EBV	BMLF1	GLCTLVAML	TRB	TRBV6-1	TRBJ2-1	PMID.11046006	Human	CD8	virus	3	11046006
145	CASSEDAGLSYNEQFF	EBV	BMLF1	GLCTLVAML	TRB	TRBV6-1	TRBJ2-1	PMID.11046006	Human	CD8	virus	3	11046006
146	CASSVGNEQFF	EBV	BMLF1	GLCTLVAML	TRB	TRBV9-1	TRBJ2-1	PMID.11046006	Human	CD8	virus	3	11046006
147	CASSVGNEQFF	EBV	BMLF1	GLCTLVAML	TRB	TRBV9-1	TRBJ2-1	PMID.11046006	Human	CD8	virus	3	11046006
148	CSSQEGGYGYTF	EBV	BMLF1	GLCTLVAML	TRB	TRBV29-1	TRBJ1-2	PMID.11046006	Human	CD8	virus	7	11046006
149	CASSNADTPLQETQYF	EBV	BMLF1	GLCTLVAML	TRB	TRBV2-1	TRBJ2-5	PMID.11046006	Human	CD8	virus	2	11046006
150	CASSPLIGTPPGEQFF	EBV	BMLF1	GLCTLVAML	TRB	TRBV6-2	TRBJ2-1	PMID.11046006	Human	CD8	virus	2	11046006
151	CSPGTDLYEQYF	EBV	BMLF1	GLCTLVAML	TRB	TRBV29-1	TRBJ2-7	PMID.11046006	Human	CD8	virus	2	11046006
152	CSARDRGSGNTIYF	EBV	BMLF1	GLCTLVAML	TRB	TRBV20-1	TRBJ1-3	PMID.11046006	Human	CD8	virus	3	11046006
153	CSARDDGVNTEAFF	EBV	BMLF1	GLCTLVAML	TRB	TRBV20-1	TRBJ1-1	PMID.11046006	Human	CD8	virus	2	11046006
154	CASSQSPGGTQYF	EBV	BMLF1	GLCTLVAML	TRB	TRBV14-1	TRBJ2-3	PMID.11046006	Human	CD8	virus	74	11046006
155	CASSQSPGGTQYF	EBV	BMLF1	GLCTLVAML	TRB	TRBV14-1	TRBJ2-3	PMID.11046006	Human	CD8	virus	74	11046006
156	CASSQSPGGTQYF	EBV	BMLF1	GLCTLVAML	TRB	TRBV14-1	TRBJ2-5	PMID.11046006	Human	CD8	virus	74	11046006
157	CSVVGTSLYNEQFF	EBV	BMLF1	GLCTLVAML	TRB	TRBV29-1	TRBJ2-1	PMID.11046006	Human	CD8	virus	2	11046006
158	CSARVGVGNTIYF	EBV	BMLF1	GLCTLVAML	TRB	TRBV20-1	TRBJ1-3	PMID.11046006	Human	CD8	virus	19	11046006
159	CASSYGGISSYEQYF	EBV	BMLF1	GLCTLVAML	TRB	TRBV6-5	TRBJ2-7	PMID.11046006	Human	CD8	virus	2	11046006
160	CASSGRVLPGELFF	EBV	BMLF1	GLCTLVAML	TRB	TRBV2-1	TRBJ2-2	PMID.11046006	Human	CD8	virus	2	11046006
161	CSGGQANTEAFF	EBV	BMLF1	GLCTLVAML	TRB	TRBV29-1	TRBJ1-1	PMID.11046006	Human	CD8	virus	2	11046006
162	CASSQAGTGVTEAFF	EBV	BMLF1	GLCTLVAML	TRB	TRBV4-1	TRBJ1-1	PMID.11046006	Human	CD8	virus	2	11046006
163	CASSYWVGDTDTQYF	EBV	BMLF1	GLCTLVAML	TRB	TRBV6-5	TRBJ2-3	PMID.11046006	Human	CD8	virus	2	11046006
164	CASSYWVGRRDTQYF	EBV	BMLF1	GLCTLVAML	TRB	TRBV6-5	TRBJ2-3	PMID.11046006	Human	CD8	virus	2	11046006
165	CSARDPYRASNQPQHF	EBV	BMLF1	GLCTLVAML	TRB	TRBV20-1	TRBJ1-5	PMID.11046006	Human	CD8	virus	2	11046006
166	CASSAWEGAEAFF	EBV	BMLF1	GLCTLVAML	TRB	TRBV19-1	TRBJ1-1	PMID.11046006	Human	CD8	virus	2	11046006
167	CSGTGGTNEKLFF	EBV	BMLF1	GLCTLVAML	TRB	TRBV29-1	TRBJ1-4	PMID.11046006	Human	CD8	virus	3	11046006
168	CSARDRGSGNTIYF	EBV	BMLF1	GLCTLVAML	TRB	TRBV20-1	TRBJ1-3	PMID.11046006	Human	CD8	virus	3	11046006
169	CASSLAEQGGELFF	EBV	BMLF1	GLCTLVAML	TRB	TRBV7-2	TRBJ2-2	PMID.11046006	Human	CD8	virus	3	11046006
170	CASSVISLGYGYTF	EBV	BMLF1	GLCTLVAML	TRB	TRBV11-2	TRBJ1-2	PMID.11046006	Human	CD8	virus	2	11046006
171	CASSYTRVNEQFF	EBV	BMLF1	GLCTLVAML	TRB	TRBV6-9	TRBJ2-1	PMID.11046006	Human	CD8	virus	2	11046006
172	CASSYPEVAPSEQFF	EBV	BMLF1	GLCTLVAML	TRB	TRBV6-2	TRBJ2-1	PMID.11046006	Human	CD8	virus	4	11046006
173	CAVVGTGLGYTF	EBV	BMLF1	GLCTLVAML	TRB	TRBV9-1	TRBJ1-2	PMID.11046006	Human	CD8	virus	2	11046006
174	CSARGLVESSYNEQFF	EBV	BMLF1	GLCTLVAML	TRB	TRBV20-1	TRBJ2-1	PMID.11046006	Human	CD8	virus	2	11046006
175	CASSGGQLAPGELFF	EBV	BMLF1	GLCTLVAML	TRB	TRBV2-1	TRBJ2-2	PMID.11046006	Human	CD8	virus	4	11046006
176	CASSGVQLLPGELFF	EBV	BMLF1	GLCTLVAML	TRB	TRBV2-1	TRBJ2-2	PMID.11046006	Human	CD8	virus	5	11046006
177	CASSGVQLLPGELFF	EBV	BMLF1	GLCTLVAML	TRB	TRBV2-1	TRBJ2-2	PMID.11046006	Human	CD8	virus	5	11046006
178	CASSGVQLLPGELFF	EBV	BMLF1	GLCTLVAML	TRB	TRBV2-1	TRBJ2-2	PMID.11046006	Human	CD8	virus	5	11046006
179	CASSGGQLAPGELFF	EBV	BMLF1	GLCTLVAML	TRB	TRBV2-1	TRBJ2-2	PMID.11046006	Human	CD8	virus	4	11046006
180	CASSGVQLLPGELFF	EBV	BMLF1	GLCTLVAML	TRB	TRBV2-1	TRBJ2-2	PMID.11046006	Human	CD8	virus	5	11046006
181	CASSGEQLLPGELFF	EBV	BMLF1	GLCTLVAML	TRB	TRBV2-1	TRBJ2-2	PMID.11046006	Human	CD8	virus	2	11046006
182	CASSYPEVAPSEQFF	EBV	BMLF1	GLCTLVAML	TRB	TRBV6-2	TRBJ2-1	PMID.11046006	Human	CD8	virus	4	11046006
183	CASSLTLQRVGTGELFF	EBV	BMLF1	GLCTLVAML	TRB	TRBV7-2	TRBJ2-2	PMID.11046006	Human	CD8	virus	2	11046006
184	CASSLAEQGGELFF	EBV	BMLF1	GLCTLVAML	TRB	TRBV7-2	TRBJ2-2	PMID.11046006	Human	CD8	virus	3	11046006
185	CSGTGGTNEKLFF	EBV	BMLF1	GLCTLVAML	TRB	TRBV29-1	TRBJ1-4	PMID.11046006	Human	CD8	virus	3	11046006
186	CSDDKYGNTIYF	EBV	BMLF1	GLCTLVAML	TRB	TRBV20-1	TRBJ1-3	PMID.11046006	Human	CD8	virus	2	11046006
187	CASPGGIQYF	EBV	BMLF1	GLCTLVAML	TRB	TRBV14-1	TRBJ2-4	PMID.11046006	Human	CD8	virus	2	11046006
188	CASRVQGRDNEQFF	HSV-2	UL49	RPRGEVRFL	TRB	TRBV12-4	TRBJ2-1	PMID.20139278	Human	CD8	virus	2	20139278
189	CASRVQGRDNEQFF	HSV-2	UL49	RPRGEVRFL	TRB	TRBV12-4	TRBJ2-1	PMID.20139278	Human	CD8	virus	2	20139278
190	CATSEAASSWTGELFF	HSV-2	UL49	RPRGEVRFL	TRB	TRBV24-1	TRBJ2-2	PMID.20139278	Human	CD8	virus	9	20139278
191	CATSEAASSWTGELFF	HSV-2	UL49	RPRGEVRFL	TRB	TRBV24-1	TRBJ2-2	PMID.20139278	Human	CD8	virus	9	20139278
192	CASRPQGREETQYF	HSV-2	UL49	RPRGEVRFL	TRB	TRBV12-4	TRBJ2-5	PMID.20139278	Human	CD8	virus	3	20139278
193	CASRIWGGADTQYF	HSV-2	UL49	RPRGEVRFL	TRB	TRBV5-1	TRBJ2-3	PMID.20139278	Human	CD8	virus	5	20139278
194	CASRIWGGADTQYF	HSV-2	UL49	RPRGEVRFL	TRB	TRBV5-1	TRBJ2-3	PMID.20139278	Human	CD8	virus	5	20139278
195	CASSEWTVDGYTF	HSV-2	UL49	RPRGEVRFL	TRB	TRBV2-1	TRBJ1-2	PMID.20139278	Human	CD8	virus	1	20139278
196	CATSEAASSWTGELFF	HSV-2	UL49	RPRGEVRFL	TRB	TRBV24-1	TRBJ2-2	PMID.20139278	Human	CD8	virus	9	20139278
197	CATSEAASSWTGELFF	HSV-2	UL49	RPRGEVRFL	TRB	TRBV24-1	TRBJ2-2	PMID.20139278	Human	CD8	virus	9	20139278
198	CSALRDNYNSPLHF	HSV-2	UL49	RPRGEVRFL	TRB	TRBV20-1	TRBJ1-6	PMID.20139278	Human	CD8	virus	4	20139278
199	CSALRDNYNSPLHF	HSV-2	UL49	RPRGEVRFL	TRB	TRBV20-1	TRBJ1-6	PMID.20139278	Human	CD8	virus	4	20139278
200	CATSEAASSWTGELFF	HSV-2	UL49	RPRGEVRFL	TRB	TRBV24-1	TRBJ2-2	PMID.20139278	Human	CD8	virus	9	20139278
201	CASRIWGGADTQYF	HSV-2	UL49	RPRGEVRFL	TRB	TRBV5-1	TRBJ2-3	PMID.20139278	Human	CD8	virus	5	20139278
202	CATSEAASSWTGELFF	HSV-2	UL49	RPRGEVRFL	TRB	TRBV24-1	TRBJ2-2	PMID.20139278	Human	CD8	virus	9	20139278
203	CATSEAASSWTGELFF	HSV-2	UL49	RPRGEVRFL	TRB	TRBV24-1	TRBJ2-2	PMID.20139278	Human	CD8	virus	9	20139278
204	CATSEAASSWTGELFF	HSV-2	UL49	RPRGEVRFL	TRB	TRBV24-1	TRBJ2-2	PMID.20139278	Human	CD8	virus	9	20139278
205	CATSEAASSWTGELFF	HSV-2	UL49	RPRGEVRFL	TRB	TRBV24-1	TRBJ2-2	PMID.20139278	Human	CD8	virus	9	20139278
206	CASRLTGEKQETQYF	HSV-2	UL49	RPRGEVRFL	TRB	TRBV7-3	TRBJ2-5	PMID.20139278	Human	CD8	virus	3	20139278
207	CATRIGWGTDTQYF	HSV-2	UL49	RPRGEVRFL	TRB	TRBV5-1	TRBJ2-3	PMID.20139278	Human	CD8	virus	30	20139278
208	CASSVWGTDTQYF	HSV-2	UL49	RPRGEVRFL	TRB	TRBV9-1	TRBJ2-3	PMID.20139278	Human	CD8	virus	30	20139278
209	CASRLIGGGTEAFF	HSV-2	UL49	RPRGEVRFL	TRB	TRBV7-2	TRBJ1-1	PMID.20139278	Human	CD8	virus	1	20139278
210	CASSSTPLSTDTQYF	HSV-2	UL49	RPRGEVRFL	TRB	TRBV12-3	TRBJ2-3	PMID.20139278	Human	CD8	virus	3	20139278
211	CATRIGWGTDTQYF	HSV-2	UL49	RPRGEVRFL	TRB	TRBV5-1	TRBJ2-3	PMID.20139278	Human	CD8	virus	30	20139278
212	CATRIGWGTDTQYF	HSV-2	UL49	RPRGEVRFL	TRB	TRBV5-1	TRBJ2-3	PMID.20139278	Human	CD8	virus	30	20139278
213	CATRIGWGTDTQYF	HSV-2	UL49	RPRGEVRFL	TRB	TRBV5-1	TRBJ2-3	PMID.20139278	Human	CD8	virus	30	20139278
214	CATRIGWGTDTQYF	HSV-2	UL49	RPRGEVRFL	TRB	TRBV5-1	TRBJ2-3	PMID.20139278	Human	CD8	virus	30	20139278
215	CASRMQGRDNEQFF	HSV-2	UL49	RPRGEVRFL	TRB	TRBV12-4	TRBJ2-1	PMID.20139278	Human	CD8	virus	2	20139278
216	CATRIGWGTDTQYF	HSV-2	UL49	RPRGEVRFL	TRB	TRBV5-1	TRBJ2-3	PMID.20139278	Human	CD8	virus	30	20139278
217	CATRIGWGTDTQYF	HSV-2	UL49	RPRGEVRFL	TRB	TRBV5-5	TRBJ2-3	PMID.20139278	Human	CD8	virus	30	20139278
218	CATRIGWGTDTQYF	HSV-2	UL49	RPRGEVRFL	TRB	TRBV5-1	TRBJ2-3	PMID.20139278	Human	CD8	virus	30	20139278
219	CAISDPGDTQYF	HSV-2	UL49	RPRGEVRFL	TRB	TRBV10-3	TRBJ2-3	PMID.20139278	Human	CD8	virus	3	20139278
220	CATRIGWGTDTQYF	HSV-2	UL49	RPRGEVRFL	TRB	TRBV5-1	TRBJ2-3	PMID.20139278	Human	CD8	virus	30	20139278
221	CATRIGWGTDTQYF	HSV-2	UL49	RPRGEVRFL	TRB	TRBV5-1	TRBJ2-3	PMID.20139278	Human	CD8	virus	30	20139278
222	CATRIGWGTDTQYF	HSV-2	UL49	RPRGEVRFL	TRB	TRBV5-1	TRBJ2-3	PMID.20139278	Human	CD8	virus	30	20139278
223	CASRMQGRDNEQFF	HSV-2	UL49	RPRGEVRFL	TRB	TRBV12-4	TRBJ2-1	PMID.20139278	Human	CD8	virus	2	20139278
224	CATRIGWGTDTQYF	HSV-2	UL49	RPRGEVRFL	TRB	TRBV5-1	TRBJ2-3	PMID.20139278	Human	CD8	virus	30	20139278
225	CASRPQGRDQPQHF	HSV-2	UL49	RPRGEVRFL	TRB	TRBV12-4	TRBJ1-5	PMID.20139278	Human	CD8	virus	3	20139278
226	CASSPYQTGLDGYTF	HSV-2	UL49	RPRGEVRFL	TRB	TRBV18-1	TRBJ1-2	PMID.20139278	Human	CD8	virus	4	20139278
227	CASRLQGINEKLFF	HSV-2	UL49	RPRGEVRFL	TRB	TRBV12-4	TRBJ1-4	PMID.20139278	Human	CD8	virus	4	20139278
228	CASRLQGINEKLFF	HSV-2	UL49	RPRGEVRFL	TRB	TRBV12-4	TRBJ1-4	PMID.20139278	Human	CD8	virus	4	20139278
229	CASSVWGTDTQYF	HSV-2	UL49	RPRGEVRFL	TRB	TRBV9-1	TRBJ2-3	PMID.20139278	Human	CD8	virus	30	20139278
230	CASSLGGLGDTQYF	HSV-2	UL49	RPRGEVRFL	TRB	TRBV12-3	TRBJ2-3	PMID.20139278	Human	CD8	virus	3	20139278
231	CASSVWGTDTQYF	HSV-2	UL49	RPRGEVRFL	TRB	TRBV9-1	TRBJ2-3	PMID.20139278	Human	CD8	virus	30	20139278
232	CASSPYQTGLDGYTF	HSV-2	UL49	RPRGEVRFL	TRB	TRBV16-1	TRBJ1-2	PMID.20139278	Human	CD8	virus	4	20139278
233	CASSVWGTDTQYF	HSV-2	UL49	RPRGEVRFL	TRB	TRBV9-1	TRBJ2-3	PMID.20139278	Human	CD8	virus	30	20139278
234	CASSVIGATYEQYF	HSV-2	UL49	RPRGEVRFL	TRB	TRBV6-1	TRBJ2-7	PMID.20139278	Human	CD8	virus	3	20139278
235	CASRLQGINEKLFF	HSV-2	UL49	RPRGEVRFL	TRB	TRBV12-4	TRBJ1-4	PMID.20139278	Human	CD8	virus	4	20139278
236	CASSVQALLAGDWADTQYF	HSV-2	UL49	RPRGEVRFL	TRB	TRBV4-1	TRBJ2-3	PMID.20139278	Human	CD8	virus	3	20139278
237	CAISDPSGSSYNEQFF	HSV-2	UL49	RPRGEVRFL	TRB	TRBV10-3	TRBJ2-1	PMID.20139278	Human	CD8	virus	1	20139278
238	CAWTETGLSGNTIYF	HSV-2	UL49	RPRGEVRFL	TRB	TRBV30-1	TRBJ1-3	PMID.20139278	Human	CD8	virus	6	20139278
239	CASSVWGTDTQYF	HSV-2	UL49	RPRGEVRFL	TRB	TRBV9-1	TRBJ2-3	PMID.20139278	Human	CD8	virus	30	20139278
240	CATRIGWGTDTQYF	HSV-2	UL49	RPRGEVRFL	TRB	TRBV5-1	TRBJ2-3	PMID.20139278	Human	CD8	virus	30	20139278
241	CASSVWGTDTQYF	HSV-2	UL49	RPRGEVRFL	TRB	TRBV9-1	TRBJ2-3	PMID.20139278	Human	CD8	virus	30	20139278
242	CASSVWGTDTQYF	HSV-2	UL49	RPRGEVRFL	TRB	TRBV9-1	TRBJ2-3	PMID.20139278	Human	CD8	virus	30	20139278
243	CASRLQGINEKLFF	HSV-2	UL49	RPRGEVRFL	TRB	TRBV12-3	TRBJ1-4	PMID.20139278	Human	CD8	virus	4	20139278
244	CASSLASWGNEKLFF	HSV-2	UL49	RPRGEVRFL	TRB	TRBV5-5	TRBJ1-4	PMID.20139278	Human	CD8	virus	1	20139278
245	CASSVWGTDTQYF	HSV-2	UL49	RPRGEVRFL	TRB	TRBV9-1	TRBJ2-3	PMID.20139278	Human	CD8	virus	30	20139278
246	CAWTETGLSGNTIYF	HSV-2	UL49	RPRGEVRFL	TRB	TRBV30-1	TRBJ1-3	PMID.20139278	Human	CD8	virus	6	20139278
247	CASRRQGRDNEQFF	HSV-2	UL49	RPRGEVRFL	TRB	TRBV12-4	TRBJ2-1	PMID.20139278	Human	CD8	virus	5	20139278
248	CASRPQGANEKLFF	HSV-2	UL49	RPRGEVRFL	TRB	TRBV27-1	TRBJ1-4	PMID.20139278	Human	CD8	virus	1	20139278
249	CASRRQGRDNEQFF	HSV-2	UL49	RPRGEVRFL	TRB	TRBV12-4	TRBJ2-1	PMID.20139278	Human	CD8	virus	5	20139278
250	CASSVWGTDTQYF	HSV-2	UL49	RPRGEVRFL	TRB	TRBV9-1	TRBJ2-3	PMID.20139278	Human	CD8	virus	30	20139278
251	CASSVWGTDTQYF	HSV-2	UL49	RPRGEVRFL	TRB	TRBV9-1	TRBJ2-3	PMID.20139278	Human	CD8	virus	30	20139278
252	CASSVWGTDTQYF	HSV-2	UL49	RPRGEVRFL	TRB	TRBV9-1	TRBJ2-3	PMID.20139278	Human	CD8	virus	30	20139278
253	CASSDSYRGSYNEQFF	HSV-2	UL49	RPRGEVRFL	TRB	TRBV6-4	TRBJ2-1	PMID.20139278	Human	CD8	virus	1	20139278
254	CASREWGGTDTQYF	HSV-2	UL49	RPRGEVRFL	TRB	TRBV5-1	TRBJ2-3	PMID.20139278	Human	CD8	virus	3	20139278
255	CASRKTGGGEAFF	HSV-2	UL49	RPRGEVRFL	TRB	TRBV7-3	TRBJ1-1	PMID.20139278	Human	CD8	virus	2	20139278
256	CASRKTGGGEAFF	HSV-2	UL49	RPRGEVRFL	TRB	TRBV7-3	TRBJ1-1	PMID.20139278	Human	CD8	virus	2	20139278
257	CASSTDSVDEQFF	HSV-2	UL49	RPRGEVRFL	TRB	TRBV5-1	TRBJ2-1	PMID.20139278	Human	CD8	virus	2	20139278
258	CASSTDSVDEQFF	HSV-2	UL49	RPRGEVRFL	TRB	TRBV5-1	TRBJ2-1	PMID.20139278	Human	CD8	virus	2	20139278
259	CASRRQGRDNEQFF	HSV-2	UL49	RPRGEVRFL	TRB	TRBV12-4	TRBJ2-1	PMID.20139278	Human	CD8	virus	5	20139278
260	CASRPQGRDNEQFF	HSV-2	UL49	RPRGEVRFL	TRB	TRBV12-4	TRBJ2-1	PMID.20139278	Human	CD8	virus	3	20139278
261	CASRPQGRDNEQFF	HSV-2	UL49	RPRGEVRFL	TRB	TRBV12-4	TRBJ2-1	PMID.20139278	Human	CD8	virus	3	20139278
262	CASRKTGGGTEAFF	HSV-2	UL49	RPRGEVRFL	TRB	TRBV7-3	TRBJ1-1	PMID.20139278	Human	CD8	virus	1	20139278
263	CASSLHLGGVTDTQYF	HSV-2	UL49	RPRGEVRFL	TRB	TRBV7-3	TRBJ2-3	PMID.20139278	Human	CD8	virus	3	20139278
264	CASRPQGRDNEQFF	HSV-2	UL49	RPRGEVRFL	TRB	TRBV12-4	TRBJ2-1	PMID.20139278	Human	CD8	virus	3	20139278
265	CASRRQGRDNEQFF	HSV-2	UL49	RPRGEVRFL	TRB	TRBV12-4	TRBJ2-1	PMID.20139278	Human	CD8	virus	5	20139278
266	CASSVDGTGGALGNTIYF	CMV	IE1	YILEETSVM	TRB	TRBV9-1	TRBJ1-3	PMID.10756006	Human	CD8	virus	2	10756006
267	CAWSWGDSTNSPLHF	CMV	IE1	YILEETSVM	TRB	TRBV30-1	TRBJ1-6	PMID.10756006	Human	CD8	virus	2	10756006
268	CASSLVGGTGSVSYQFF	CMV	IE1	YILEETSVM	TRB	TRBV11-2	TRBJ2-1	PMID.10756006	Human	CD8	virus	2	10756006
269	CASSLLMATNEKLFF	CMV	IE1	ELKRKMIYM	TRB	TRBV28-1	TRBJ1-4	PMID.10756006	Human	CD8	virus	2	10756006
270	CASSYRANYEQYF	CMV	IE1	ELKRKMIYM	TRB	TRBV7-9	TRBJ2-7	PMID.10756006	Human	CD8	virus	2	10756006
271	CASSQAVASGGGRSEQFF	CMV	IE1	ELKRKMIYM	TRB	TRBV3-1	TRBJ2-1	PMID.10756006	Human	CD8	virus	2	10756006
272	CASVTGSTDTQYF	CMV	IE1	ELKRKMIYM	TRB	TRBV2-1	TRBJ2-3	PMID.10756006	Human	CD8	virus	2	10756006
273	CASSDGTAYEQYF	CMV	IE1	ELKRKMIYM	TRB	TRBV2-1	TRBJ2-7	PMID.10756006	Human	CD8	virus	2	10756006
274	CASSLARNQPQHF	CMV	IE1	CVETMCNEY	TRB	TRBV4-1	TRBJ1-5	PMID.10756006	Human	CD8	virus	2	10756006
275	CASGGADMKTEAFF	CMV	IE1	CVETMCNEY	TRB	TRBV19-1	TRBJ1-1	PMID.10756006	Human	CD8	virus	2	10756006
276	CASSPGGGKETQYF	CMV	IE1	DEEDAIAAY	TRB	TRBV7-6	TRBJ2-5	PMID.10756006	Human	CD8	virus	2	10756006
277	CASRPGLAGGRPEQYF	HTLV-1	Tax	LLFGYPVYV	TRB	TRBV6-5	TRBJ2-3	PMID.8906788	Human	CD8	virus	11	8906788
278	CASSYPGGGFYEQYF	HTLV-1	Tax	LLFGYPVYV	TRB	TRBV6-5	TRBJ2-7	PMID.9586631	Human	CD8	virus	2	9586631
279	CASGGQGRAEQFF	GallusGallus	Ovotransferrin	GNSHRGAIEWEGIESG	TRB	TRBV13-2	TRBJ2-1	PMID.10583947	Mouse	CD4	allergy	1	10583947
280	CTCSADRVGNTLYF	MusMusculus	Kctd20	INFDFNTI	TRB	TRBV1-1	TRBJ2-4	PMID.11017099	Mouse	CD8	autoimmune	3	11017099
281	CASSSTGLPYGYTF	Influenza	HA	PKYVKQNTLKLAT	TRB	TRBV28-1	TRBJ1-2	PMID.11060013	Human	CD4	virus	2	11060013
282	CASGGGGTLYF	Synthetic	Synthetic	SIYRYYGL	TRB	TRBV13-2	TRBJ2-4	PMID.10755612	Mouse	CD8	Synthetic	3	10755612
283	CASSSTGLPYGYTF	Influenza	HA	PKYVKQNTLKLAT	TRB	TRBV28-1	TRBJ1-2	PMID.11877480	Human	CD4	virus	2	11877480
284	CTCSAAPDWGASAETLYF	MusMusculus	Gtpbp1	KVITFIDL	TRB	TRBV1-1	TRBJ2-3	PMID.11911820	Mouse	CD8	autoimmune	1	11911820
285	CASSLGQAYEQYF	EBV	EBNA3A	FLRGRAYGL	TRB	TRBV7-8	TRBJ2-7	PMID.12530975	Human	CD8	virus	34	12530975
286	CASGGGGTLYF	MusMusculus	Ndufa4	EQYKFYSV	TRB	TRBV13-2	TRBJ2-4	PMID.11994422	Mouse	CD8	autoimmune	3	11994422
287	CTCSADRVGNTLYF	VSV	N	RGYVYQGL	TRB	TRBV1-1	TRBJ2-4	PMID.12563259	Mouse	CD8	virus	3	12563259
288	CASSSRSSYEQYF	Influenza	M	GILGFVFTL	TRB	TRBV19-1	TRBJ2-7	PMID.12796775	Human	CD8	virus	50	12796775
289	CASRPGLAGGRPEQYF	HTLV-1	Tax	LLFGYAVYV	TRB	TRBV6-5	TRBJ2-3	PMID.10435578	Human	CD8	virus	11	10435578
290	CASRPGLAGGRPEQYF	HTLV-1	Tax	LLFGYPRYV	TRB	TRBV6-5	TRBJ2-3	PMID.10435578	Human	CD8	virus	11	10435578
291	CASRPGLAGGRPEQYF	HTLV-1	Tax	LLFGYPVAV	TRB	TRBV6-5	TRBJ2-3	PMID.10435578	Human	CD8	virus	11	10435578
292	CASGDAGGGYEQYF	MusMusculus	Mbp	SRGGASQYRPSQ	TRB	TRBV13-2	TRBJ2-7	PMID.15664161	Mouse	CD4	autoimmune	2	15664161
293	CASSLADRVNTEAFF	HomoSapiens	MBP	VHFFKNIVTPRTPG	TRB	TRBV5-1	TRBJ1-1	PMID.16079912	Human	CD4	autoimmune	1	16079912
294	CASPGLAGEYEQYF	EBV	BZLF1	LPEPLPQGQLTAY	TRB	TRBV6-1	TRBJ2-7	PMID.16186824	Human	CD8	virus	20	16186824
295	CASSYVGNTGELFF	HomoSapiens	NYESO1	SLLMWITQV	TRB	TRBV6-5	TRBJ2-2	PMID.15837811	Human	CD8	autoimmune	4	15837811
296	CASSYVGNTGELFF	HomoSapiens	NYESO1	SLLMWITQC	TRB	TRBV6-5	TRBJ2-2	PMID.15837811	Human	CD8	autoimmune	4	15837811
297	CASGGGGTLYF	MusMusculus	Ndufa4	EQYKFYSV	TRB	TRBV13-2	TRBJ2-4	PMID.9469799	Mouse	CD8	autoimmune	3	9469799
298	CASSQDRDTQYF	CMV	UL40	VMAPRTLIL	TRB	TRBV14-1	TRBJ2-3	PMID.16474394	Human	CD8	virus	1	16474394
299	CASSYVGNTGELFF	HomoSapiens	NYESO1	SLLMWITQC	TRB	TRBV6-5	TRBJ2-2	PMID.16600963	Human	CD8	autoimmune	4	16600963
300	CASSYVGNTGELFF	HomoSapiens	NYESO1	SLLMWITQC	TRB	TRBV6-5	TRBJ2-2	PMID.16600963	Human	CD8	autoimmune	4	16600963
301	CASRPGLAGGRPEQYF	HTLV-1	Tax	LLFGKPVYV	TRB	TRBV6-5	TRBJ2-3	PMID.16962135	Human	CD8	virus	11	16962135
302	CASTYHGTGYF	HomoSapiens	TPI1	GELIGILNAAKVPAD	TRB	TRBV6-6	TRBJ2-3	PMID.17334368	Human	CD4	autoimmune	2	17334368
303	CASTYHGTGYF	HomoSapiens	TPI1	GELIGTLNAAKVPAD	TRB	TRBV6-6	TRBJ2-3	PMID.17334368	Human	CD4	autoimmune	2	17334368
304	CATGTGDSNQPQHF	EBV	BZLF1	EPLPQGQLTAY	TRB	TRBV10-3	TRBJ1-5	PMID.17259989	Human	CD8	virus	11	17259989
305	CTCSADRVGNTLYF	MusMusculus	Rbm5	SQYYYNSL	TRB	TRBV1-1	TRBJ2-4	PMID.17363906	Mouse	CD8	autoimmune	3	17363906
306	CASSYLGNTGELFF	HomoSapiens	NYESO1	SLLMWITQC	TRB	TRBV6-5	TRBJ2-2	PMID.17644531	Human	CD8	autoimmune	3	17644531
307	CASSYLGNTGELFF	HomoSapiens	NYESO1	SLLMWITQC	TRB	TRBV6-5	TRBJ2-2	PMID.17644531	Human	CD8	autoimmune	3	17644531
308	CASGDASGAETLYF	MusMusculus	Mbp	RGGASQYRPSQ	TRB	TRBV13-2	TRBJ2-3	PMID.17694060	Mouse	CD4	autoimmune	1	17694060
309	CASSYLGNTGELFF	HomoSapiens	NYESO1	SLLMWITQC	TRB	TRBV6-5	TRBJ2-2	PMID.17644531	Human	CD8	autoimmune	3	17644531
310	CASSSRSSYEQYF	Influenza	M	GILGFVFTL	TRB	TRBV19-1	TRBJ2-7	PMID.18275829	Human	CD8	virus	50	18275829
311	CASSSRSSYEQYF	Influenza	M	GILGFVFTL	TRB	TRBV19-1	TRBJ2-7	PMID.18275829	Human	CD8	virus	50	18275829
312	CASSSRASYEQYF	Influenza	M	GILGFVFTL	TRB	TRBV19-1	TRBJ2-7	PMID.18275829	Human	CD8	virus	17	18275829
313	CASSSRSSYEQYF	Influenza	HA	PKYVKQNTLKLAT	TRB	TRBV19-1	TRBJ2-7	PMID.21081917	Human	CD4	virus	50	21081917
314	CASTGSYGYTF	HIV	Gag	KAFSPEVIPMF	TRB	TRBV19-1	TRBJ1-2	PMID.23161907	Human	CD8	virus	4	23161907
315	CASGDASGGNTLYF	MusMusculus	Mbp	RGGASQYRPSQ	TRB	TRBV13-2	TRBJ2-4	PMID.17694060	Mouse	CD4	autoimmune	1	17694060
316	CASRPGLAGGRPEQYF	HTLV-1	Tax	LLFGPVYV	TRB	TRBV6-5	TRBJ2-3	PMID.19698083	Human	CD8	virus	11	19698083
317	CASRPGLAGGRPEQYF	HTLV-1	Tax	LLFGPVYV	TRB	TRBV6-5	TRBJ2-3	PMID.19698083	Human	CD8	virus	11	19698083
318	CASRYRDDSYNEQFF	EBV	EBNA6	EENLLDFVRF	TRB	TRBV7-9	TRBJ2-1	PMID.19139173	Human	CD8	virus	4	19139173
319	CASSFTWTSGGATDTQYF	EBV	EBNA3A	FLRGRAYGL	TRB	TRBV11-2	TRBJ2-3	PMID.19167249	Human	CD8	virus	1	19167249
320	CASSPVTGGIYGYTF	CMV	pp65	NLVPMVATV	TRB	TRBV6-5	TRBJ1-2	PMID.19542454	Human	CD8	virus	1	19542454
321	CASRPGLAGGRPEQYF	SaccharomycesCerevisiae	Tel1	MLWGYLQYV	TRB	TRBV6-5	TRBJ2-3	PMID.20064447	Human	CD8	allergy	11	20064447
322	CAWSETGLGTGELFF	HomoSapiens	MLANA	ELAGIGILTV	TRB	TRBV30-1	TRBJ2-2	PMID.19605354	Human	CD8	autoimmune	3	19605354
323	CASSLGQAYEQYF	HomoSapiens	MLANA	EEYLKAWTF	TRB	TRBV7-8	TRBJ2-7	PMID.20064448	Human	CD8	autoimmune	34	20064448
324	CASSLGQAYEQYF	HomoSapiens	ABCD3	EEYLQAFTY	TRB	TRBV7-8	TRBJ2-7	PMID.20064448	Human	CD8	autoimmune	34	20064448
325	CASPGLAGEYEQYF	EBV	BZLF1	LPEPLPQGQLTAY	TRB	TRBV6-1	TRBJ2-7	PMID.20483993	Human	CD8	virus	20	20483993
326	CASSWDRAGNTLYF	GallusGallus	LYZ	GAMKRHGLDNYRGYSLG	TRB	TRBV13-3	TRBJ2-4	PMID.20407212	Mouse	CD4	allergy	1	20407212
327	CASSARSGELFF	EBV	EBNA1	HPVGEADYFEY	TRB	TRBV9-1	TRBJ2-2	PMID.20566715	Human	CD8	virus	19	20566715
328	CASSARSGELFF	EBV	EBNA1	HPVGEADYFEY	TRB	TRBV9-2	TRBJ2-2	PMID.20566715	Human	CD8	virus	19	20566715
329	CASSARSGELFF	EBV	EBNA1	HPVGEADYFEY	TRB	TRBV9-1	TRBJ2-2	PMID.20566715	Human	CD8	virus	19	20566715
330	CSARDGTGNGYTF	EBV	BMLF1	GLCTLVAML	TRB	TRBV20-1	TRBJ1-2	PMID.21124993	Human	CD8	virus	52	21124993
331	CASSFGREQYF	Influenza	PA	SSLENFRAYV	TRB	TRBV29-1	TRBJ2-5	PMID.21606376	Mouse	CD8	virus	5	21606376
332	CASRPGLAGGRPEQYF	HomoSapiens	ELAVL4	LGYGFVNYI	TRB	TRBV6-5	TRBJ2-3	PMID.21282516	Human	CD8	autoimmune	11	21282516
333	CASSLSFGTEAFF	HomoSapiens	MLANA	ELAGIGILTV	TRB	TRBV6-4	TRBJ1-1	PMID.21795600	Human	CD8	autoimmune	2	21795600
334	CASSLSFGTEAFF	HomoSapiens	MLANA	AAGIGILTV	TRB	TRBV6-4	TRBJ1-1	PMID.21795600	Human	CD8	autoimmune	2	21795600
335	CAISEVGVGQPQHF	HomoSapiens	MLANA	ELAGIGILTV	TRB	TRBV10-3	TRBJ1-5	PMID.21795600	Human	CD8	autoimmune	2	21795600
336	CAISEVGVGQPQHF	HomoSapiens	MLANA	AAGIGILTV	TRB	TRBV10-3	TRBJ1-5	PMID.21795600	Human	CD8	autoimmune	2	21795600
337	CASRPGLAGGRPEQYF	HTLV-1	Tax	LLFGFPVYV	TRB	TRBV6-5	TRBJ2-3	PMID.22019736	Human	CD8	virus	11	22019736
338	CASSLNNANSDYTF	ManducaSexta	MCC	ADLIAYLKQATKG	TRB	TRBV26-1	TRBJ1-2	PMID.21490152	Mouse	CD4	allergy	3	21490152
339	CASGDFWGDTLYF	Synthetic	Synthetic	WIYVYRPMGCGGS	TRB	TRBV13-2	TRBJ2-4	PMID.21683626	Mouse	CD8	Synthetic	1	21683626
340	CASGQGNFDIQYF	EBV	EBNA3A	FLRGRAYGL	TRB	TRBV6-2	TRBJ2-3	PMID.22140258	Human	CD8	virus	1	22140258
341	CASSLWEKLAKNIQYF	HomoSapiens	INS	ALWGPDPAAA	TRB	TRBV12-4	TRBJ2-4	PMID.22245737	Human	CD8	autoimmune	3	22245737
342	CASSLWEKLAKNIQYF	HomoSapiens	INS	ALWGPDPAAA	TRB	TRBV12-4	TRBJ2-4	PMID.22245737	Human	CD8	autoimmune	3	22245737
343	CASSPTSGIYEQYF	HIV	Nef	RFPLTFGWCF	TRB	TRBV4-1	TRBJ2-7	PMID.24192765	Human	CD8	virus	1	24192765
344	CASSSWDTGELFF	HIV	Nef	RYPLTFGWCF	TRB	TRBV7-9	TRBJ2-2	PMID.24192765	Human	CD8	virus	2	24192765
345	CASSSWDTGELFF	HIV	Nef	RYPLTLGWCF	TRB	TRBV7-9	TRBJ2-2	PMID.24192765	Human	CD8	virus	2	24192765
346	CASSSRSSYEQYF	Influenza	HA	PKYVKQNTLKLAT	TRB	TRBV19-1	TRBJ2-7	PMID.25015819	Human	CD4	virus	50	25015819
347	CASSQIRETQYF	HomoSapiens	TPI1	GELIGILNAAKVPAD	TRB	TRBV5-8	TRBJ2-3	PMID.17334368	Human	CD4	autoimmune	1	17334368
348	CASSFLGTGVEQYF	HomoSapiens	MLANA	ALGIGILTV	TRB	TRBV28-1	TRBJ2-3	unpublished	Human	CD8	autoimmune	1	unpublished
349	CASRPGLMSAQPEQYF	HTLV-1	Tax	LLFGYPVYV	TRB	TRBV6-5	TRBJ2-3	unpublished	Human	CD8	virus	1	unpublished
350	CASREGLGGTEAFF	HIV	Gag	KRWIILGLNK	TRB	TRBV6-5	TRBJ1-1	PMID.23521884	Human	CD8	virus	2	23521884
351	CASREGLGGTEAFF	HIV	Gag	KRWIIMGLNK	TRB	TRBV6-5	TRBJ1-1	PMID.23521884	Human	CD8	virus	2	23521884
352	CASSVAVSAGTYEQYF	TriticumAestivum	unknown	SGEGSFQPSQENP	TRB	TRBV9-1	TRBJ2-7	PMID.23063329	Human	CD4	allergy	1	23063329
353	CASPGETEAFF	EBV	BZLF1	LPEPLPQGQLTAY	TRB	TRBV6-1	TRBJ1-1	PMID.23569211	Human	CD8	virus	4	23569211
354	CASSRTGSTYEQYF	EBV	BZLF1	LPEPLPQGQLTAY	TRB	TRBV5-6	TRBJ2-7	PMID.23569211	Human	CD8	virus	3	23569211
355	CASSWSFGTEAFF	HomoSapiens	MLANA	ELAGIGILTV	TRB	TRBV6-4	TRBJ1-1	PMID.24550723	Human	CD8	autoimmune	1	24550723
356	CASSLTGGGELFF	HIV	Pol	TAFTIPSI	TRB	TRBV7-3	TRBJ2-2	PMID.24600035	Human	CD8	virus	8	24600035
357	CASSYQGTEAFF	HomoSapiens	TERT	ILAKFLHWL	TRB	TRBV6-5	TRBJ1-1	PMID.24196962	Human	CD8	autoimmune	2	24196962
358	CASSFRALAADTQYF	TriticumAestivum	unknown	APQPELPYPQPGS	TRB	TRBV7-2	TRBJ2-3	PMID.24777060	Human	CD4	allergy	2	24777060
359	CASSFRFTDTQYF	TriticumAestivum	unknown	APQPELPYPQPGS	TRB	TRBV7-2	TRBJ2-3	PMID.24777060	Human	CD4	allergy	2	24777060
360	CASSVRSTDTQYF	TriticumAestivum	unknown	APQPELPYPQPG	TRB	TRBV7-2	TRBJ2-3	PMID.24777060	Human	CD4	allergy	15	24777060
361	CSAGVGGQETQYF	TriticumAestivum	unknown	QPFPQPELPYP	TRB	TRBV20-1	TRBJ2-5	PMID.24777060	Human	CD4	allergy	2	24777060
362	CASSLNWSQDTQYF	HomoSapiens	MCC	PADPLAFFSSAIKGGGGSLV	TRB	TRBV26-1	TRBJ2-5	PMID.24855945	Mouse	CD4	autoimmune	1	24855945
363	CASSLNNANSDYTF	HomoSapiens	MCC	ADGLAYFRSSFKGG	TRB	TRBV26-1	TRBJ1-2	PMID.24855945	Mouse	CD4	autoimmune	3	24855945
364	CASSLNNANSDYTF	HomoSapiens	MCC	ANGVAFFLTPFKA	TRB	TRBV26-1	TRBJ1-2	PMID.24855945	Mouse	CD4	autoimmune	3	24855945
365	CASSARSGELFF	EBV	EBNA1	HPVGDADYFEY	TRB	TRBV9-1	TRBJ2-2	PMID.24759101	Human	CD8	virus	19	24759101
366	CASSARSGELFF	EBV	EBNA1	HPVGEADYFEY	TRB	TRBV9-1	TRBJ2-2	PMID.24759101	Human	CD8	virus	19	24759101
367	CASSARSGELFF	EBV	EBNA1	HPVGQADYFEY	TRB	TRBV9-1	TRBJ2-2	PMID.24759101	Human	CD8	virus	19	24759101
368	CAWSETGLGTGELFF	HomoSapiens	MLANA	EAAGIGILTV	TRB	TRBV30-1	TRBJ2-2	PMID.25471691	Human	CD8	autoimmune	3	25471691
369	CASSLRGRGDQPQHF	HCV	NS3	HSKKKCDEL	TRB	TRBV11-2	TRBJ1-5	PMID.25355921	Human	CD8	virus	5	25355921
370	CASRPRRDNEQFF	HomoSapiens	INS	QPLALEGSLQKRG	TRB	TRBV6-2	TRBJ2-1	PMID.26437244	Human	CD4	autoimmune	1	26437244
371	CASRPRDPVTQYF	HomoSapiens	INS	LQPLALEGSLQKRG	TRB	TRBV6-2	TRBJ2-3	PMID.26437244	Human	CD4	autoimmune	1	26437244
372	CASSTTPGTGTETQYF	TriticumAestivum	unknown	PSGEGSFQPSQENPQ	TRB	TRBV9-1	TRBJ2-3	PMID.25948817	Human	CD4	allergy	1	25948817
373	CASSAGTSGEYEQYF	TriticumAestivum	unknown	SGEGSFQPSQENP	TRB	TRBV9-1	TRBJ2-7	PMID.25948817	Human	CD4	allergy	1	25948817
374	CASSEARRYNEQFF	TriticumAestivum	unknown	PSGEGSFQPSQENPQ	TRB	TRBV6-1	TRBJ2-1	PMID.25948817	Human	CD4	allergy	1	25948817
375	CASSQTQLWETQYF	CMV	pp65	NLVPMVATV	TRB	TRBV7-2	TRBJ2-3	PMID.26429912	Human	CD8	virus	32	26429912
376	CASSLAPGTTNEKLFF	CMV	pp65	NLVPMVATV	TRB	TRBV7-6	TRBJ1-4	PMID.26429912	Human	CD8	virus	16	26429912
377	CASSPAPSASSYEQYF	HCV	NS3	KLVALGINAV	TRB	TRBV4-1	TRBJ2-7	PMID.27252176	Human	CD8	virus	1	27252176
378	CASSWSASYEQYF	HCV	NS3	KLVALGINAV	TRB	TRBV19-1	TRBJ2-7	PMID.27252176	Human	CD8	virus	1	27252176
379	CASSSSWADTQYF	HCV	NS3	KLVALGINAV	TRB	TRBV9-1	TRBJ2-3	PMID.27252176	Human	CD8	virus	1	27252176
380	CASGQGQETQYF	HCV	NS3	KLVALGINAV	TRB	TRBV25-1	TRBJ2-5	PMID.27252176	Human	CD8	virus	2	27252176
381	CASSMGANEQFF	HCV	NS3	KLVALGINAV	TRB	TRBV19-1	TRBJ2-1	PMID.27252176	Human	CD8	virus	1	27252176
382	CASSLAQGQPQHF	HCV	NS3	KLVALGINAV	TRB	TRBV27-1	TRBJ1-5	PMID.27252176	Human	CD8	virus	1	27252176
383	CASSYWQGELFF	HCV	NS3	KLVALGINAV	TRB	TRBV6-2	TRBJ2-2	PMID.27252176	Human	CD8	virus	1	27252176
384	CASTNRQEGQETQYF	HCV	NS3	KLVALGINAV	TRB	TRBV13-1	TRBJ2-5	PMID.27252176	Human	CD8	virus	1	27252176
385	CASSPGGELFF	HCV	NS3	KLVALGINAV	TRB	TRBV9-1	TRBJ2-2	PMID.27252176	Human	CD8	virus	1	27252176
386	CAISGQAVSTDTQYF	HCV	NS3	KLVALGINAV	TRB	TRBV10-3	TRBJ2-3	PMID.27252176	Human	CD8	virus	1	27252176
387	CASSPYPRGGTGELFF	HCV	NS3	KLVALGINAV	TRB	TRBV11-2	TRBJ2-2	PMID.27252176	Human	CD8	virus	1	27252176
388	CASSPADPFSNTQYF	HCV	NS3	KLVALGINAV	TRB	TRBV5-1	TRBJ2-3	PMID.27252176	Human	CD8	virus	1	27252176
389	CSANSRTGLGYTF	HCV	NS3	KLVALGINAV	TRB	TRBV20-1	TRBJ1-2	PMID.27252176	Human	CD8	virus	1	27252176
390	CASSYGSYEQYF	HCV	NS3	KLVALGINAV	TRB	TRBV6-6	TRBJ2-7	PMID.27252176	Human	CD8	virus	1	27252176
391	CASSWGGGEQYF	HCV	NS3	KLVALGINAV	TRB	TRBV25-1	TRBJ2-7	PMID.27252176	Human	CD8	virus	1	27252176
392	CASSLEGSYEQYF	HCV	NS3	KLVALGINAV	TRB	TRBV7-9	TRBJ2-7	PMID.27252176	Human	CD8	virus	4	27252176
393	CSAIDFPMGNEQFF	HCV	NS3	KLVALGINAV	TRB	TRBV20-1	TRBJ2-1	PMID.27252176	Human	CD8	virus	1	27252176
394	CASSSRHEGEDTEAFF	HCV	NS3	KLVALGINAV	TRB	TRBV11-2	TRBJ1-1	PMID.27252176	Human	CD8	virus	1	27252176
395	CASREDGASGSPDTQYF	HCV	NS3	KLVALGINAV	TRB	TRBV2-1	TRBJ2-3	PMID.27252176	Human	CD8	virus	1	27252176
396	CASKMGAEAFF	HCV	NS3	KLVALGINAV	TRB	TRBV25-1	TRBJ1-1	PMID.27252176	Human	CD8	virus	1	27252176
397	CASSLGGDIQYF	HCV	NS3	KLVALGINAV	TRB	TRBV12-3	TRBJ2-4	PMID.27252176	Human	CD8	virus	1	27252176
398	CASTGGLGYTF	HCV	NS3	KLVALGINAV	TRB	TRBV25-1	TRBJ1-2	PMID.27252176	Human	CD8	virus	1	27252176
399	CASSYQSGNTEAFF	HCV	NS3	KLVALGINAV	TRB	TRBV13-1	TRBJ1-1	PMID.27252176	Human	CD8	virus	1	27252176
400	CASNRGDGYTF	HCV	NS3	KLVALGINAV	TRB	TRBV25-1	TRBJ1-2	PMID.27252176	Human	CD8	virus	1	27252176
401	CASSIALSDNYGYTF	HCV	NS3	KLVALGINAV	TRB	TRBV19-1	TRBJ1-2	PMID.27252176	Human	CD8	virus	1	27252176
402	CAWSINSAEAFF	HCV	NS3	KLVALGINAV	TRB	TRBV30-1	TRBJ1-1	PMID.27252176	Human	CD8	virus	1	27252176
403	CASSDSYGYTF	HCV	NS3	KLVALGINAV	TRB	TRBV25-1	TRBJ1-2	PMID.27252176	Human	CD8	virus	1	27252176
404	CASSLEREGRGEQFF	HCV	NS3	KLVALGINAV	TRB	TRBV13-1	TRBJ2-1	PMID.27252176	Human	CD8	virus	1	27252176
405	CASSQGSYEQYF	HCV	NS3	KLVALGINAV	TRB	TRBV19-1	TRBJ2-7	PMID.27252176	Human	CD8	virus	2	27252176
406	CASTQSPLAGNEQYF	HCV	NS3	KLVALGINAV	TRB	TRBV4-1	TRBJ2-7	PMID.27252176	Human	CD8	virus	1	27252176
407	CASSGYTGELFF	HCV	NS3	KLVALGINAV	TRB	TRBV4-3	TRBJ2-2	PMID.27252176	Human	CD8	virus	1	27252176
408	CASTNSGNTIYF	HCV	NS3	KLVALGINAV	TRB	TRBV25-1	TRBJ1-3	PMID.27252176	Human	CD8	virus	1	27252176
409	CASSSGATEAFF	HCV	NS3	KLVALGINAV	TRB	TRBV25-1	TRBJ1-1	PMID.27252176	Human	CD8	virus	1	27252176
410	CASSQVGQNLYEQYF	HCV	NS3	KLVALGINAV	TRB	TRBV14-1	TRBJ2-7	PMID.27252176	Human	CD8	virus	1	27252176
411	CASSVEGGGAKETQYF	HCV	NS3	KLVALGINAV	TRB	TRBV9-1	TRBJ2-5	PMID.27252176	Human	CD8	virus	1	27252176
412	CASSIGHNTGELFF	HCV	NS3	KLVALGINAV	TRB	TRBV19-1	TRBJ2-2	PMID.27252176	Human	CD8	virus	1	27252176
413	CASTQGSTDTQYF	HCV	NS3	KLVALGINAV	TRB	TRBV6-5	TRBJ2-3	PMID.27252176	Human	CD8	virus	1	27252176
414	CASSVAIWRGSYNEQFF	HCV	NS3	KLVALGINAV	TRB	TRBV19-1	TRBJ2-1	PMID.27252176	Human	CD8	virus	1	27252176
415	CASSSPGASTYEQYF	HCV	NS3	KLVALGINAV	TRB	TRBV6-5	TRBJ2-7	PMID.27252176	Human	CD8	virus	1	27252176
416	CASSYNIAGELFF	HCV	NS3	KLVALGINAV	TRB	TRBV6-2	TRBJ2-2	PMID.27252176	Human	CD8	virus	1	27252176
417	CASSIAGSAYEQYF	HCV	NS3	KLVALGINAV	TRB	TRBV19-1	TRBJ2-7	PMID.27252176	Human	CD8	virus	1	27252176
418	CASSIRRIDPYNEQFF	HCV	NS3	KLVALGINAV	TRB	TRBV19-1	TRBJ2-1	PMID.27252176	Human	CD8	virus	1	27252176
419	CASSVELAGTYEQYF	HCV	NS3	KLVALGINAV	TRB	TRBV7-8	TRBJ2-7	PMID.27252176	Human	CD8	virus	1	27252176
420	CASSYTGELFF	HCV	NS3	KLVALGINAV	TRB	TRBV6-6	TRBJ2-2	PMID.27252176	Human	CD8	virus	3	27252176
421	CASSFGADTQYF	HCV	NS3	KLVALGINAV	TRB	TRBV25-1	TRBJ2-3	PMID.27252176	Human	CD8	virus	2	27252176
422	CASSAETQYF	HCV	NS3	KLVALGINAV	TRB	TRBV25-1	TRBJ2-5	PMID.27252176	Human	CD8	virus	2	27252176
423	CASSSPHRDSYSPLHF	HCV	NS3	KLVALGINAV	TRB	TRBV18-1	TRBJ1-6	PMID.27252176	Human	CD8	virus	1	27252176
424	CASSQETQYF	HCV	NS3	KLVALGINAV	TRB	TRBV25-1	TRBJ2-5	PMID.27252176	Human	CD8	virus	3	27252176
425	CASSIGQYEQYF	HCV	NS3	KLVALGINAV	TRB	TRBV19-1	TRBJ2-7	PMID.27252176	Human	CD8	virus	1	27252176
426	CASSYRGSGNTIYF	HCV	NS3	KLVALGINAV	TRB	TRBV28-1	TRBJ1-3	PMID.27252176	Human	CD8	virus	1	27252176
427	CASSYAQGNEQFF	HCV	NS3	KLVALGINAV	TRB	TRBV6-6	TRBJ2-1	PMID.27252176	Human	CD8	virus	1	27252176
428	CASSLGRGQFF	HCV	NS3	KLVALGINAV	TRB	TRBV25-1	TRBJ2-1	PMID.27252176	Human	CD8	virus	1	27252176
429	CASSRGDTEAFF	HCV	NS3	KLVALGINAV	TRB	TRBV25-1	TRBJ1-1	PMID.27252176	Human	CD8	virus	1	27252176
430	CASSLWSAGVHNEQFF	HCV	NS3	KLVALGINAV	TRB	TRBV27-1	TRBJ2-1	PMID.27252176	Human	CD8	virus	1	27252176
431	CASSEGDTEAFF	HCV	NS3	KLVALGINAV	TRB	TRBV25-1	TRBJ1-1	PMID.27252176	Human	CD8	virus	1	27252176
432	CASSVEGIDEKLFF	HCV	NS3	KLVALGINAV	TRB	TRBV9-1	TRBJ1-4	PMID.27252176	Human	CD8	virus	1	27252176
433	CATSSGDLSSGANVLTF	HCV	NS3	KLVALGINAV	TRB	TRBV15-1	TRBJ2-6	PMID.27252176	Human	CD8	virus	1	27252176
434	CATSIDRGREKLFF	HCV	NS3	KLVALGINAV	TRB	TRBV15-1	TRBJ1-4	PMID.27252176	Human	CD8	virus	1	27252176
435	CASSMGGNPEQYF	HCV	NS3	KLVALGINAV	TRB	TRBV19-1	TRBJ2-7	PMID.27252176	Human	CD8	virus	1	27252176
436	CASSDDRGPYEQYF	HCV	NS3	KLVALGINAV	TRB	TRBV2-1	TRBJ2-7	PMID.27252176	Human	CD8	virus	1	27252176
437	CASSQVRLNTEAFF	HCV	NS3	KLVALGINAV	TRB	TRBV5-1	TRBJ1-1	PMID.27252176	Human	CD8	virus	1	27252176
438	CASSRSLNVNSNQPQHF	HCV	NS3	KLVALGINAV	TRB	TRBV19-1	TRBJ1-5	PMID.27252176	Human	CD8	virus	1	27252176
439	CASSLGEKLFF	HCV	NS3	KLVALGINAV	TRB	TRBV7-9	TRBJ1-4	PMID.27252176	Human	CD8	virus	2	27252176
440	CASDSNTEAFF	HCV	NS3	KLVALGINAV	TRB	TRBV25-1	TRBJ1-1	PMID.27252176	Human	CD8	virus	1	27252176
441	CASSMGGEQYF	HCV	NS3	KLVALGINAV	TRB	TRBV19-1	TRBJ2-7	PMID.27252176	Human	CD8	virus	1	27252176
442	CASSVGPGPGDTEAFF	Influenza	HA	PKYVKQNTLKLAT	TRB	TRBV9-1	TRBJ1-1	PMID.12466894	Human	CD4	virus	1	12466894
443	CASSLISEPNTEAFF	Influenza	HA	PKYVKQNTLKLAT	TRB	TRBV28-1	TRBJ1-1	PMID.12466894	Human	CD4	virus	1	12466894
444	CASTQGVLTYEQYF	Influenza	HA	PKYVKQNTLKLAT	TRB	TRBV28-1	TRBJ2-7	PMID.12466894	Human	CD4	virus	1	12466894
445	CASSGVPEQTPSYEQYF	Influenza	HA	PKYVKQNTLKLAT	TRB	TRBV28-1	TRBJ2-7	PMID.12466894	Human	CD4	virus	1	12466894
446	CASTPSWETEAFF	Influenza	HA	PKYVKQNTLKLAT	TRB	TRBV12-3	TRBJ1-1	PMID.12466894	Human	CD4	virus	1	12466894
447	CASSPYRAQNTEAFF	Influenza	HA	PKYVKQNTLKLAT	TRB	TRBV12-3	TRBJ1-1	PMID.12466894	Human	CD4	virus	1	12466894
448	CASSVVPEWEGELFF	Influenza	HA	PKYVKQNTLKLAT	TRB	TRBV9-1	TRBJ2-2	PMID.12466894	Human	CD4	virus	1	12466894
449	CASSPLTGGQTDTQYF	Influenza	HA	PKYVKQNTLKLAT	TRB	TRBV9-1	TRBJ2-3	PMID.12466894	Human	CD4	virus	1	12466894
450	CASSSPSLADNNEQFF	Influenza	HA	PKYVKQNTLKLAT	TRB	TRBV28-1	TRBJ2-1	PMID.12466894	Human	CD4	virus	1	12466894
451	CASRTGTHTDTQYF	Influenza	HA	PKYVKQNTLKLAT	TRB	TRBV28-1	TRBJ2-3	PMID.12466894	Human	CD4	virus	1	12466894
452	CASSLSPELETQYF	Influenza	HA	PKYVKQNTLKLAT	TRB	TRBV28-1	TRBJ2-5	PMID.12466894	Human	CD4	virus	1	12466894
453	CASSVGQGKAFF	Influenza	HA	PKYVKQNTLKLAT	TRB	TRBV7-2	TRBJ1-1	PMID.12466894	Human	CD4	virus	1	12466894
454	CASSLGQGEQFF	Influenza	HA	PKYVKQNTLKLAT	TRB	TRBV7-2	TRBJ2-1	PMID.12466894	Human	CD4	virus	1	12466894
455	CASSLSQGDQPQHF	Influenza	HA	PKYVKQNTLKLAT	TRB	TRBV12-3	TRBJ1-5	PMID.12466894	Human	CD4	virus	1	12466894
456	CASSVAPSGSESPLHF	Influenza	HA	PKYVKQNTLKLAT	TRB	TRBV9-1	TRBJ1-6	PMID.12466894	Human	CD4	virus	1	12466894
457	CASSTGFSEQFF	Influenza	HA	PKYVKQNTLKLAT	TRB	TRBV9-1	TRBJ2-1	PMID.12466894	Human	CD4	virus	1	12466894
458	CASSAGFSEQFF	Influenza	HA	PKYVKQNTLKLAT	TRB	TRBV9-1	TRBJ2-1	PMID.12466894	Human	CD4	virus	1	12466894
459	CSARGQAIYGYTF	Influenza	HA	PKYVKQNTLKLAT	TRB	TRBV20-1	TRBJ1-2	PMID.12466894	Human	CD4	virus	1	12466894
460	CASSPGQIYGYTF	Influenza	HA	PKYVKQNTLKLAT	TRB	TRBV28-1	TRBJ1-2	PMID.12466894	Human	CD4	virus	1	12466894
461	CASIKGGQDYSPLHF	Influenza	HA	PKYVKQNTLKLAT	TRB	TRBV28-1	TRBJ1-6	PMID.12466894	Human	CD4	virus	1	12466894
462	CASSPGGGDTYNEQFF	Influenza	HA	PKYVKQNTLKLAT	TRB	TRBV28-1	TRBJ2-1	PMID.12466894	Human	CD4	virus	1	12466894
463	CASSDSGTYNEQFF	Influenza	HA	PKYVKQNTLKLAT	TRB	TRBV28-1	TRBJ2-1	PMID.12466894	Human	CD4	virus	2	12466894
464	CASSTIGLDTGELFF	Influenza	HA	PKYVKQNTLKLAT	TRB	TRBV28-1	TRBJ2-2	PMID.12466894	Human	CD4	virus	1	12466894
465	CASSLAPELDTQYF	Influenza	HA	PKYVKQNTLKLAT	TRB	TRBV28-1	TRBJ2-3	PMID.12466894	Human	CD4	virus	1	12466894
466	CASSLVPELGEQYF	Influenza	HA	PKYVKQNTLKLAT	TRB	TRBV28-1	TRBJ2-7	PMID.12466894	Human	CD4	virus	1	12466894
467	CASSEAWTSGKNEQFF	Influenza	HA	PKYVKQNTLKLAT	TRB	TRBV7-7	TRBJ2-1	PMID.12466894	Human	CD4	virus	1	12466894
468	CASSSDGTGEKLFF	Influenza	HA	PKYVKQNTLKLAT	TRB	TRBV12-3	TRBJ1-4	PMID.12466894	Human	CD4	virus	1	12466894
469	CASSVLTDNGYTF	Influenza	HA	PKYVKQNTLKLAT	TRB	TRBV25-1	TRBJ1-2	PMID.12466894	Human	CD4	virus	1	12466894
470	CASTGSSYEQYF	Influenza	HA	PKYVKQNTLKLAT	TRB	TRBV6-5	TRBJ2-7	PMID.12466894	Human	CD4	virus	1	12466894
471	CASSSPWETQYF	Influenza	HA	PKYVKQNTLKLAT	TRB	TRBV6-5	TRBJ2-5	PMID.12466894	Human	CD4	virus	1	12466894
472	CAWDRLARFQETQYF	Influenza	HA	PKYVKQNTLKLAT	TRB	TRBV30-1	TRBJ2-5	PMID.12466894	Human	CD4	virus	1	12466894
473	CASSVTPGGTEAFF	Influenza	HA	PKYVKQNTLKLAT	TRB	TRBV9-1	TRBJ1-1	PMID.12466894	Human	CD4	virus	1	12466894
474	CASSGTGEPTNEKLFF	Influenza	HA	PKYVKQNTLKLAT	TRB	TRBV9-1	TRBJ1-4	PMID.12466894	Human	CD4	virus	1	12466894
475	CSADSGTSTDTQYF	Influenza	HA	PKYVKQNTLKLAT	TRB	TRBV20-1	TRBJ2-3	PMID.12466894	Human	CD4	virus	1	12466894
476	CASSLNPELNYGYTF	Influenza	HA	PKYVKQNTLKLAT	TRB	TRBV28-1	TRBJ1-2	PMID.12466894	Human	CD4	virus	1	12466894
477	CASGATGHHNSPLHF	Influenza	HA	PKYVKQNTLKLAT	TRB	TRBV28-1	TRBJ1-6	PMID.12466894	Human	CD4	virus	1	12466894
478	CASRDSGTRNEQFF	Influenza	HA	PKYVKQNTLKLAT	TRB	TRBV28-1	TRBJ2-1	PMID.12466894	Human	CD4	virus	1	12466894
479	CASGFGSGSLTDTQYF	Influenza	HA	PKYVKQNTLKLAT	TRB	TRBV28-1	TRBJ2-3	PMID.12466894	Human	CD4	virus	1	12466894
480	CASSTTQGFYEQYF	Influenza	HA	PKYVKQNTLKLAT	TRB	TRBV28-1	TRBJ2-7	PMID.12466894	Human	CD4	virus	1	12466894
481	CASSLGLAGDQETQYF	Influenza	HA	PKYVKQNTLKLAT	TRB	TRBV5-8	TRBJ2-5	PMID.12466894	Human	CD4	virus	1	12466894
482	CASNNGLAHTPEYF	Influenza	HA	PKYVKQNTLKLAT	TRB	TRBV5-4	TRBJ2-5	PMID.12466894	Human	CD4	virus	1	12466894
483	CASSQPAGPSTDTQYF	Influenza	HA	PKYVKQNTLKLAT	TRB	TRBV7-3	TRBJ2-3	PMID.12466894	Human	CD4	virus	1	12466894
484	CASSSYLWTGNLSPLHF	Influenza	HA	PKYVKQNTLKLAT	TRB	TRBV7-9	TRBJ1-6	PMID.12466894	Human	CD4	virus	1	12466894
485	CASSLGQNEQYF	Influenza	HA	PKYVKQNTLKLAT	TRB	TRBV7-2	TRBJ2-7	PMID.12466894	Human	CD4	virus	1	12466894
486	CASSLGQGEQYF	Influenza	HA	PKYVKQNTLKLAT	TRB	TRBV7-2	TRBJ2-7	PMID.12466894	Human	CD4	virus	2	12466894
487	CASSFLGQFSYEQYF	Influenza	HA	PKYVKQNTLKLAT	TRB	TRBV7-2	TRBJ2-7	PMID.12466894	Human	CD4	virus	1	12466894
488	CASSLDSDHEQYF	Influenza	HA	PKYVKQNTLKLAT	TRB	TRBV7-2	TRBJ2-7	PMID.12466894	Human	CD4	virus	1	12466894
489	CASSLGGEVSGQGNQPQHF	Influenza	HA	PKYVKQNTLKLAT	TRB	TRBV12-3	TRBJ1-5	PMID.12466894	Human	CD4	virus	1	12466894
490	CASSDARTGDIGQYF	Influenza	HA	PKYVKQNTLKLAT	TRB	TRBV25-1	TRBJ2-3	PMID.12466894	Human	CD4	virus	1	12466894
491	CASSDPTGTGANVLTF	Influenza	HA	PKYVKQNTLKLAT	TRB	TRBV25-1	TRBJ2-6	PMID.12466894	Human	CD4	virus	1	12466894
492	CASSDAGTGDYEQYF	Influenza	HA	PKYVKQNTLKLAT	TRB	TRBV25-1	TRBJ2-7	PMID.12466894	Human	CD4	virus	5	12466894
493	CASGPLGGDNQPQHF	Influenza	HA	PKYVKQNTLKLAT	TRB	TRBV6-5	TRBJ1-5	PMID.12466894	Human	CD4	virus	1	12466894
494	CASSEIAGGLGFF	Influenza	HA	PKYVKQNTLKLAT	TRB	TRBV6-1	TRBJ2-1	PMID.12466894	Human	CD4	virus	1	12466894
495	CATSDTGTSVGGQYF	Influenza	HA	PKYVKQNTLKLAT	TRB	TRBV24-1	TRBJ2-5	PMID.12466894	Human	CD4	virus	1	12466894
496	CASSSSESGSYNEQFF	Influenza	HA	PKYVKQNTLKLAT	TRB	TRBV11-1	TRBJ2-1	PMID.12466894	Human	CD4	virus	1	12466894
497	CASVPGLSYEQYF	Influenza	HA	PKYVKQNTLKLAT	TRB	TRBV2-1	TRBJ2-7	PMID.12466894	Human	CD4	virus	1	12466894
498	CASSVTPGHTEAFF	Influenza	HA	PKYVKQNTLKLAT	TRB	TRBV9-1	TRBJ1-1	PMID.12466894	Human	CD4	virus	1	12466894
499	CASSVAGGETEAFF	Influenza	HA	PKYVKQNTLKLAT	TRB	TRBV9-1	TRBJ1-1	PMID.12466894	Human	CD4	virus	1	12466894
500	CASSVAPSANTGELFF	Influenza	HA	PKYVKQNTLKLAT	TRB	TRBV9-1	TRBJ2-2	PMID.12466894	Human	CD4	virus	1	12466894
501	CASSFSPGPPEGELFF	Influenza	HA	PKYVKQNTLKLAT	TRB	TRBV9-1	TRBJ2-2	PMID.12466894	Human	CD4	virus	1	12466894
502	CASSLEEQRAFF	Influenza	HA	PKYVKQNTLKLAT	TRB	TRBV28-1	TRBJ1-1	PMID.12466894	Human	CD4	virus	1	12466894
503	CASNSGYMNFF	Influenza	HA	PKYVKQNTLKLAT	TRB	TRBV28-1	TRBJ2-1	PMID.12466894	Human	CD4	virus	1	12466894
504	CASSEDRRGSYEQYF	Influenza	HA	PKYVKQNTLKLAT	TRB	TRBV25-1	TRBJ2-7	PMID.12466894	Human	CD4	virus	1	12466894
505	CASSDAGTGDYEQYF	Influenza	HA	PKYVKQNTLKLAT	TRB	TRBV25-1	TRBJ2-7	PMID.12466894	Human	CD4	virus	5	12466894
506	CASSPVQGASGNTIYF	Influenza	HA	PKYVKQNTLKLAT	TRB	TRBV6-5	TRBJ1-3	PMID.12466894	Human	CD4	virus	1	12466894
507	CASSYVDGSSYEQYF	Influenza	HA	PKYVKQNTLKLAT	TRB	TRBV6-5	TRBJ2-7	PMID.12466894	Human	CD4	virus	1	12466894
508	CAWSPLEIAGTDTQYF	Influenza	HA	PKYVKQNTLKLAT	TRB	TRBV30-1	TRBJ2-3	PMID.12466894	Human	CD4	virus	1	12466894
509	CASSVAPGSEGEAFF	Influenza	HA	PKYVKQNTLKLAT	TRB	TRBV9-1	TRBJ1-1	PMID.12466894	Human	CD4	virus	1	12466894
510	CSAGGWDRVNQPQHF	Influenza	HA	PKYVKQNTLKLAT	TRB	TRBV20-1	TRBJ1-5	PMID.12466894	Human	CD4	virus	1	12466894
511	CASSESQTGDYEQYF	Influenza	HA	PKYVKQNTLKLAT	TRB	TRBV25-1	TRBJ2-7	PMID.12466894	Human	CD4	virus	1	12466894
512	CATSDSTSGGTDTQYF	Influenza	HA	PKYVKQNTLKLAT	TRB	TRBV24-1	TRBJ2-3	PMID.12466894	Human	CD4	virus	1	12466894
513	CASSFSAEATGELFF	Influenza	HA	PKYVKQNTLKLAT	TRB	TRBV9-1	TRBJ2-2	PMID.12466894	Human	CD4	virus	2	12466894
514	CASSRLEARELFF	Influenza	HA	PKYVKQNTLKLAT	TRB	TRBV28-1	TRBJ2-2	PMID.12466894	Human	CD4	virus	1	12466894
515	CASSLTNRGLNMNTEAFF	Influenza	HA	PKYVKQNTLKLAT	TRB	TRBV5-1	TRBJ1-1	PMID.12466894	Human	CD4	virus	1	12466894
516	CASSLTGGSETQYF	Influenza	HA	PKYVKQNTLKLAT	TRB	TRBV5-1	TRBJ2-5	PMID.12466894	Human	CD4	virus	1	12466894
517	CASSVPGEESGRGNTEAFF	Influenza	HA	PKYVKQNTLKLAT	TRB	TRBV7-3	TRBJ1-1	PMID.12466894	Human	CD4	virus	1	12466894
518	CASSLGRGEQYF	Influenza	HA	PKYVKQNTLKLAT	TRB	TRBV7-2	TRBJ2-7	PMID.12466894	Human	CD4	virus	1	12466894
519	CASSRGTENEKLFF	Influenza	HA	PKYVKQNTLKLAT	TRB	TRBV4-3	TRBJ1-4	PMID.12466894	Human	CD4	virus	1	12466894
520	CASSKKLDSFSYEQYF	Influenza	HA	PKYVKQNTLKLAT	TRB	TRBV19-1	TRBJ2-7	PMID.12466894	Human	CD4	virus	1	12466894
521	CASSGSGPLRGYTF	Influenza	HA	PKYVKQNTLKLAT	TRB	TRBV25-1	TRBJ1-2	PMID.12466894	Human	CD4	virus	1	12466894
522	CASSPAGPGNTIYF	Influenza	HA	PKYVKQNTLKLAT	TRB	TRBV25-1	TRBJ1-3	PMID.12466894	Human	CD4	virus	1	12466894
523	CASSDPGHQNSPLHF	Influenza	HA	PKYVKQNTLKLAT	TRB	TRBV25-1	TRBJ1-6	PMID.12466894	Human	CD4	virus	1	12466894
524	CASSFSAEATGELFF	Influenza	HA	PKYVKQNTLKLAT	TRB	TRBV25-1	TRBJ2-2	PMID.12466894	Human	CD4	virus	2	12466894
525	CASSYEGTEAFF	Influenza	HA	PKYVKQNTLKLAT	TRB	TRBV6-5	TRBJ1-1	PMID.12466894	Human	CD4	virus	2	12466894
526	CASSYDLEPTNEKLFF	Influenza	HA	PKYVKQNTLKLAT	TRB	TRBV6-5	TRBJ1-4	PMID.12466894	Human	CD4	virus	1	12466894
527	CASSYSGSLGEKLFF	Influenza	HA	PKYVKQNTLKLAT	TRB	TRBV6-5	TRBJ1-4	PMID.12466894	Human	CD4	virus	1	12466894
528	CASIEQGALTNEQFF	Influenza	HA	PKYVKQNTLKLAT	TRB	TRBV6-5	TRBJ2-1	PMID.12466894	Human	CD4	virus	1	12466894
529	CASTLDRDGTQYF	Influenza	HA	PKYVKQNTLKLAT	TRB	TRBV6-5	TRBJ2-5	PMID.12466894	Human	CD4	virus	1	12466894
530	CASSGSPGQGAEYF	Influenza	HA	PKYVKQNTLKLAT	TRB	TRBV6-5	TRBJ2-7	PMID.12466894	Human	CD4	virus	1	12466894
531	CATSAGGAEPTDTQYF	Influenza	HA	PKYVKQNTLKLAT	TRB	TRBV24-1	TRBJ2-3	PMID.12466894	Human	CD4	virus	1	12466894
532	CASSWRGGIQGVAGELFF	Influenza	HA	PKYVKQNTLKLAT	TRB	TRBV13-1	TRBJ2-2	PMID.12466894	Human	CD4	virus	1	12466894
533	CASSSSMESGNTIYF	HCV	NS3	CINGVCWTV	TRB	TRBV3-1	TRBJ1-3	PMID.26860370	Human	CD8	virus	3	26860370
534	CASSGPGGGAFF	HCV	NS3	CINGVCWTV	TRB	TRBV9-1	TRBJ1-1	PMID.26860370	Human	CD8	virus	1	26860370
535	CASSDSLVRGYQETQYF	HCV	NS3	CINGVCWTV	TRB	TRBV6-6	TRBJ2-5	PMID.26860370	Human	CD8	virus	3	26860370
536	CASSLVENTEAFF	HCV	NS3	CINGVCWTV	TRB	TRBV5-1	TRBJ1-1	PMID.26860370	Human	CD8	virus	3	26860370
537	CASSLQEWDPNYGYTF	HCV	NS3	CINGVCWTV	TRB	TRBV19-1	TRBJ1-2	PMID.26860370	Human	CD8	virus	3	26860370
538	CASSLVENTEAFF	HCV	NS3	CINGVCWTV	TRB	TRBV5-1	TRBJ1-1	PMID.26860370	Human	CD8	virus	3	26860370
539	CASSQEGGTEQFF	HCV	NS3	CINGVCWTV	TRB	TRBV4-2	TRBJ2-1	PMID.26860370	Human	CD8	virus	1	26860370
540	CASSYLGDIQFNQPQHF	HCV	NS3	CINGVCWTV	TRB	TRBV6-2	TRBJ1-5	PMID.26860370	Human	CD8	virus	1	26860370
541	CASSPRTSGGYQEPQYF	HCV	NS3	CINGVCWTV	TRB	TRBV5-4	TRBJ2-5	PMID.26860370	Human	CD8	virus	1	26860370
542	CASSPRTSGGYQETQYF	HCV	NS3	CINGVCWTV	TRB	TRBV5-4	TRBJ2-5	PMID.26860370	Human	CD8	virus	1	26860370
543	CASQHGPGIGTGELFF	HCV	NS3	CINGVCWTV	TRB	TRBV6-5	TRBJ2-2	PMID.26860370	Human	CD8	virus	1	26860370
544	CASSLPDRAGEKLFF	HCV	NS3	CINGVCWTV	TRB	TRBV7-8	TRBJ1-4	PMID.26860370	Human	CD8	virus	2	26860370
545	CASSSGQGNIQYF	HCV	NS3	CINGVCWTV	TRB	TRBV28-1	TRBJ2-4	PMID.26860370	Human	CD8	virus	8	26860370
546	CASSYSVKGLNTEAFF	HCV	NS3	CINGVCWTV	TRB	TRBV6-2	TRBJ1-1	PMID.26860370	Human	CD8	virus	2	26860370
547	CASSWRQGATNYGYTF	HCV	NS3	CINGVCWTV	TRB	TRBV6-2	TRBJ1-2	PMID.26860370	Human	CD8	virus	1	26860370
548	CASSDDVGRLAYEQYF	HCV	NS3	CINGVCWTV	TRB	TRBV6-5	TRBJ2-7	PMID.26860370	Human	CD8	virus	1	26860370
549	CASSEIGRSTGELFF	HCV	NS3	CINGVCWTV	TRB	TRBV2-1	TRBJ2-2	PMID.26860370	Human	CD8	virus	1	26860370
550	CASSFGRQAYEQYF	HCV	NS3	CINGVCWTV	TRB	TRBV27-1	TRBJ2-7	PMID.26860370	Human	CD8	virus	2	26860370
551	CASSAGQGGEHQPQHF	HCV	NS3	CINGVCWTV	TRB	TRBV6-1	TRBJ1-5	PMID.26860370	Human	CD8	virus	1	26860370
552	CASSRSDREMFNYGYTF	HCV	NS3	CINGVCWTV	TRB	TRBV14-1	TRBJ1-2	PMID.26860370	Human	CD8	virus	1	26860370
553	CASSLFSQGWTEAFF	HCV	NS3	CINGVCWTV	TRB	TRBV27-1	TRBJ1-1	PMID.26860370	Human	CD8	virus	1	26860370
554	CASSLYIQGGEQYF	HCV	NS3	CINGVCWTV	TRB	TRBV27-1	TRBJ2-7	PMID.26860370	Human	CD8	virus	1	26860370
555	CASSFGRQAYEQYF	HCV	NS3	CINGVCWTV	TRB	TRBV27-1	TRBJ2-7	PMID.26860370	Human	CD8	virus	2	26860370
556	CASSLENGQYEQYF	HCV	NS3	CINGVCWTV	TRB	TRBV7-3	TRBJ2-7	PMID.26860370	Human	CD8	virus	1	26860370
557	CASSLDKPPPDTGELFF	HCV	NS3	CINGVCWTV	TRB	TRBV11-2	TRBJ2-2	PMID.26860370	Human	CD8	virus	1	26860370
558	CASNQGTATEAFF	HCV	NS3	CINGVCWTV	TRB	TRBV12-4	TRBJ1-1	PMID.26860370	Human	CD8	virus	1	26860370
559	CASSLLLAGGYQETQYF	HCV	NS3	CINGVCWTV	TRB	TRBV3-1	TRBJ2-5	PMID.26860370	Human	CD8	virus	1	26860370
560	CASSYSVKGLNTEAFF	HCV	NS3	CINGVCWTV	TRB	TRBV6-2	TRBJ1-1	PMID.26860370	Human	CD8	virus	2	26860370
561	CASSFEIAGGNEQFF	HCV	NS3	CINGVCWTV	TRB	TRBV12-3	TRBJ2-1	PMID.26860370	Human	CD8	virus	1	26860370
562	CASSHSAGVFMNTEAFF	HCV	NS3	CINGVCWTV	TRB	TRBV3-1	TRBJ1-1	PMID.26860370	Human	CD8	virus	1	26860370
563	CASSLARQEETQYF	HCV	NS3	CINGVCWTV	TRB	TRBV5-6	TRBJ2-5	PMID.26860370	Human	CD8	virus	1	26860370
564	CSATGGRHTGELFF	HCV	NS3	CINGVCWTV	TRB	TRBV20-1	TRBJ2-2	PMID.26860370	Human	CD8	virus	1	26860370
565	CSATRSSGEPEQFF	HCV	NS3	CINGVCWTV	TRB	TRBV20-1	TRBJ2-1	PMID.26860370	Human	CD8	virus	1	26860370
566	CASSQEVAAGGGDTQYF	HCV	NS3	CINGVCWTV	TRB	TRBV4-3	TRBJ2-3	PMID.26860370	Human	CD8	virus	1	26860370
567	CASSLPDRAGEKLFF	HCV	NS3	CINGVCWTV	TRB	TRBV7-8	TRBJ1-4	PMID.26860370	Human	CD8	virus	2	26860370
568	CASSQEMSTGLGEQYF	HCV	NS3	CINGVCWTV	TRB	TRBV4-2	TRBJ2-7	PMID.26860370	Human	CD8	virus	1	26860370
569	CASSQEGSGAPYEQYF	HCV	NS3	CINGVCWTV	TRB	TRBV4-2	TRBJ2-7	PMID.26860370	Human	CD8	virus	1	26860370
570	CASSQEPGAPNTGELFF	HCV	NS3	CINGVCWTV	TRB	TRBV4-2	TRBJ2-2	PMID.26860370	Human	CD8	virus	1	26860370
571	CASSLTVSLSPDLNEQFF	HCV	NS3	CINGVCWTV	TRB	TRBV7-3	TRBJ2-1	PMID.26860370	Human	CD8	virus	2	26860370
572	CASSQDPLAGYTGELFF	HCV	NS3	CINGVCWTV	TRB	TRBV14-1	TRBJ2-2	PMID.26860370	Human	CD8	virus	2	26860370
573	CASSQEPSGGTNTGELFF	HCV	NS3	CINGVCWTV	TRB	TRBV4-3	TRBJ2-2	PMID.26860370	Human	CD8	virus	1	26860370
574	CASSLETGKWGEQYF	HCV	NS3	CINGVCWTV	TRB	TRBV4-3	TRBJ2-7	PMID.26860370	Human	CD8	virus	1	26860370
575	CASSQEGQGAPYEQYF	HCV	NS3	CINGVCWTV	TRB	TRBV4-2	TRBJ2-7	PMID.26860370	Human	CD8	virus	1	26860370
576	CSAGESTPEAFF	HCV	NS3	CINGVCWTV	TRB	TRBV20-1	TRBJ1-1	PMID.26860370	Human	CD8	virus	1	26860370
577	CASSQEASGGPYEQYF	HCV	NS3	CINGVCWTV	TRB	TRBV4-2	TRBJ2-7	PMID.26860370	Human	CD8	virus	1	26860370
578	CASRETGGVWETQYF	HCV	NS3	CINGVCWTV	TRB	TRBV6-1	TRBJ2-5	PMID.26860370	Human	CD8	virus	1	26860370
579	CASSLEGNGHREQYF	HCV	NS3	CINGVCWTV	TRB	TRBV5-1	TRBJ2-7	PMID.26860370	Human	CD8	virus	1	26860370
580	CASSLEGTSGSPDLNEQFF	HCV	NS3	CINGVCWTV	TRB	TRBV11-1	TRBJ2-1	PMID.26860370	Human	CD8	virus	1	26860370
581	CASSLTVSLSPDLNEQFF	HCV	NS3	CINGVCWTV	TRB	TRBV7-3	TRBJ2-1	PMID.26860370	Human	CD8	virus	2	26860370
582	CASSQDPLAGYTGELFF	HCV	NS3	CINGVCWTV	TRB	TRBV14-1	TRBJ2-2	PMID.26860370	Human	CD8	virus	2	26860370
583	CASSQGGDTEAFF	HCV	NS3	CINGVCWTV	TRB	TRBV14-1	TRBJ1-1	PMID.26860370	Human	CD8	virus	1	26860370
584	CASSDLGQGRMNTEAFF	HCV	NS3	CINGVCWTV	TRB	TRBV6-1	TRBJ1-1	PMID.26860370	Human	CD8	virus	1	26860370
585	CASSQEVGTSGEGEQFF	HCV	NS3	CINGVCWTV	TRB	TRBV4-2	TRBJ2-1	PMID.26860370	Human	CD8	virus	1	26860370
586	CASSQEVGQRLLNTGELFF	HCV	NS3	CINGVCWTV	TRB	TRBV4-2	TRBJ2-2	PMID.26860370	Human	CD8	virus	1	26860370
587	CASSQEQGGWGEQYF	HCV	NS3	CINGVCWTV	TRB	TRBV4-2	TRBJ2-7	PMID.26860370	Human	CD8	virus	1	26860370
588	CASSQEGGGQGQPQHF	HIV	Gag	TPQDLNTML	TRB	TRBV4-1	TRBJ1-5	PMID.25911754	Human	CD8	virus	2	25911754
589	CASSLATDGYTF	HIV	Gag	TPQDLNTML	TRB	TRBV5-6	TRBJ1-2	PMID.25911754	Human	CD8	virus	3	25911754
590	CASSQEGGGDGQPQHF	HIV	Gag	TPQDLNTML	TRB	TRBV4-1	TRBJ1-5	PMID.25911754	Human	CD8	virus	3	25911754
591	CASSFGLDEAFF	HIV	Gag	TPQDLNTML	TRB	TRBV12-3	TRBJ1-1	PMID.25911754	Human	CD8	virus	1	25911754
592	CASSQEGGGEGQPQHF	HIV	Gag	TPQDLNTML	TRB	TRBV4-1	TRBJ1-5	PMID.25911754	Human	CD8	virus	3	25911754
593	CASSFSKNTEAFF	HIV	Gag	TPQDLNTML	TRB	TRBV12-3	TRBJ1-1	PMID.25911754	Human	CD8	virus	7	25911754
594	CASSLEGTSGPQETQYF	HIV	Gag	TPQDLNTML	TRB	TRBV5-5	TRBJ2-5	PMID.25911754	Human	CD8	virus	3	25911754
595	CASSVGPNEQFF	HIV	Gag	TPQDLNTML	TRB	TRBV12-3	TRBJ2-1	PMID.25911754	Human	CD8	virus	1	25911754
596	CASRQEGGGDGQPQHF	HIV	Gag	TPQDLNTML	TRB	TRBV4-1	TRBJ1-5	PMID.25911754	Human	CD8	virus	3	25911754
597	CAPTPEGGGQGQPQHF	HIV	Gag	TPQDLNTML	TRB	TRBV4-1	TRBJ1-5	PMID.25911754	Human	CD8	virus	3	25911754
598	CASSLGPTEAFF	HIV	Gag	TPQDLNTML	TRB	TRBV12-3	TRBJ1-1	PMID.25911754	Human	CD8	virus	2	25911754
599	CASSLDPEKGAFF	HIV	Gag	TPQDLNTML	TRB	TRBV12-3	TRBJ1-1	PMID.25911754	Human	CD8	virus	1	25911754
600	CASSLGLNTIYF	HIV	Gag	TPQDLNTML	TRB	TRBV12-3	TRBJ1-3	PMID.25911754	Human	CD8	virus	5	25911754
601	CASSFSKNTEAFF	HIV	Gag	TPQDLNTML	TRB	TRBV12-3	TRBJ1-1	PMID.25911754	Human	CD8	virus	7	25911754
602	CASSLGVNTIYF	HIV	Gag	TPQDLNTML	TRB	TRBV12-3	TRBJ1-3	PMID.25911754	Human	CD8	virus	3	25911754
603	CASSQGPTEAFF	HIV	Gag	TPQDLNTML	TRB	TRBV12-3	TRBJ1-1	PMID.25911754	Human	CD8	virus	1	25911754
604	CATHAGTGELFF	HIV	Gag	TPQDLNTML	TRB	TRBV6-2	TRBJ2-2	PMID.25911754	Human	CD8	virus	1	25911754
605	CASSLSFTEAFF	HIV	Gag	TPQDLNTML	TRB	TRBV12-3	TRBJ1-1	PMID.25911754	Human	CD8	virus	1	25911754
606	CASSLNGADGYTF	HIV	Gag	TPQDLNTML	TRB	TRBV12-3	TRBJ1-2	PMID.25911754	Human	CD8	virus	3	25911754
607	CASSLGLNTIYF	HIV	Gag	TPQDLNTML	TRB	TRBV12-3	TRBJ1-3	PMID.25911754	Human	CD8	virus	5	25911754
608	CASSSQTSGLFANTGELFF	HIV	Gag	TPQDLNTML	TRB	TRBV7-9	TRBJ2-2	PMID.25911754	Human	CD8	virus	1	25911754
609	CASSLVFGTAGGQQFF	HIV	Gag	TPQDLNTML	TRB	TRBV5-5	TRBJ2-1	PMID.25911754	Human	CD8	virus	1	25911754
610	CASSFSKNTEAFF	HIV	Gag	TPQDLNTML	TRB	TRBV12-3	TRBJ1-1	PMID.25911754	Human	CD8	virus	7	25911754
611	CASSWTETGELFF	HIV	Gag	TPQDLNTML	TRB	TRBV6-5	TRBJ2-2	PMID.25911754	Human	CD8	virus	1	25911754
612	CTSSLVFGTAGGRQFF	HIV	Gag	TPQDLNTML	TRB	TRBV7-2	TRBJ2-1	PMID.25911754	Human	CD8	virus	1	25911754
613	CASSLGANTIYF	HIV	Gag	TPQDLNTML	TRB	TRBV12-3	TRBJ1-3	PMID.25911754	Human	CD8	virus	4	25911754
614	CASSLAFGTSGGEQYF	HIV	Gag	TPQDLNTML	TRB	TRBV5-1	TRBJ2-7	PMID.25911754	Human	CD8	virus	3	25911754
615	CASSQEGGGGGQPQHF	HIV	Gag	TPQDLNTML	TRB	TRBV4-1	TRBJ1-5	PMID.25911754	Human	CD8	virus	4	25911754
616	CASSLSDVSWNTEAFF	HIV	Gag	TPQDLNTML	TRB	TRBV5-1	TRBJ1-1	PMID.25911754	Human	CD8	virus	1	25911754
617	CASSREGYSNQPQHF	HIV	Gag	TPQDLNTML	TRB	TRBV12-3	TRBJ1-5	PMID.25911754	Human	CD8	virus	4	25911754
618	CASSLSKNTEAFF	HIV	Gag	TPQDLNTML	TRB	TRBV12-3	TRBJ1-1	PMID.25911754	Human	CD8	virus	2	25911754
619	CASSPGNTEAFF	HIV	Gag	TPQDLNTML	TRB	TRBV12-3	TRBJ1-1	PMID.25911754	Human	CD8	virus	5	25911754
620	CASRDPYEQYF	HIV	Gag	TPQDLNTML	TRB	TRBV12-3	TRBJ2-7	PMID.25911754	Human	CD8	virus	3	25911754
621	CASDKGTGNYGYTF	HIV	Gag	TPQDLNTML	TRB	TRBV12-3	TRBJ1-2	PMID.25911754	Human	CD8	virus	3	25911754
622	CASSHSKNTEAFF	HIV	Gag	TPQDLNTML	TRB	TRBV12-3	TRBJ1-1	PMID.25911754	Human	CD8	virus	2	25911754
623	CASSFGGTTEAFF	HIV	Gag	TPQDLNTML	TRB	TRBV12-3	TRBJ1-1	PMID.25911754	Human	CD8	virus	2	25911754
624	CASGLGANTIYF	HIV	Gag	TPQDLNTML	TRB	TRBV12-5	TRBJ1-3	PMID.25911754	Human	CD8	virus	3	25911754
625	CASSSTITGMGDSGNTIYF	HIV	Gag	TPQDLNTML	TRB	TRBV7-9	TRBJ1-3	PMID.25911754	Human	CD8	virus	3	25911754
626	CTSSSTITGMGDSGNTIYF	HIV	Gag	TPQDLNTML	TRB	TRBV7-2	TRBJ1-3	PMID.25911754	Human	CD8	virus	3	25911754
627	CASSSTITGMGVSGNTIYF	HIV	Gag	TPQDLNTML	TRB	TRBV7-9	TRBJ1-3	PMID.25911754	Human	CD8	virus	3	25911754
628	CASSSAITGMGDSGNTIYF	HIV	Gag	TPQDLNTML	TRB	TRBV7-9	TRBJ1-3	PMID.25911754	Human	CD8	virus	3	25911754
629	CASRASTGSGNTIYF	HIV	Gag	TPQDLNTML	TRB	TRBV6-1	TRBJ1-3	PMID.25911754	Human	CD8	virus	3	25911754
630	CAGRASTGSGNTIYF	HIV	Gag	TPQDLNTML	TRB	TRBV6-1	TRBJ1-3	PMID.25911754	Human	CD8	virus	3	25911754
631	CASRARRPSNTIYF	HIV	Gag	TPQDLNTML	TRB	TRBV6-1	TRBJ1-3	PMID.25911754	Human	CD8	virus	3	25911754
632	CASSFSKNTEAFF	HIV	Gag	TPQDLNTML	TRB	TRBV12-3	TRBJ1-1	PMID.25911754	Human	CD8	virus	7	25911754
633	CASSQEGGGQGQPQHF	HIV	Gag	TPQDLNTML	TRB	TRBV4-1	TRBJ1-5	PMID.25911754	Human	CD8	virus	2	25911754
634	CASSLMGASGANVLTF	HIV	Gag	TPQDLNTML	TRB	TRBV5-1	TRBJ2-6	PMID.25911754	Human	CD8	virus	3	25911754
635	CASSLGANTIYF	HIV	Gag	TPQDLNTML	TRB	TRBV12-3	TRBJ1-3	PMID.25911754	Human	CD8	virus	4	25911754
636	CASSLSKNTEAFF	HIV	Gag	TPQDLNTML	TRB	TRBV12-3	TRBJ1-1	PMID.25911754	Human	CD8	virus	2	25911754
637	CSVRTHQGPTNEKLFF	HIV	Gag	TPQDLNTML	TRB	TRBV29-1	TRBJ1-4	PMID.25911754	Human	CD8	virus	1	25911754
638	CASSDNPLVGGFTDTQYF	HIV	Pol	IIKDYGKQM	TRB	TRBV9-1	TRBJ2-3	PMID.25911754	Human	CD8	virus	1	25911754
639	CSDDGGQEGYGYTF	HIV	Pol	IIKDYGKQM	TRB	TRBV29-1	TRBJ1-2	PMID.25911754	Human	CD8	virus	3	25911754
640	CSVEEETNYGYTF	HIV	Pol	IIKDYGKQM	TRB	TRBV29-1	TRBJ1-2	PMID.25911754	Human	CD8	virus	1	25911754
641	CASCDNPLVGGFTDTQYF	HIV	Pol	IIKDYGKQM	TRB	TRBV9-1	TRBJ2-3	PMID.25911754	Human	CD8	virus	1	25911754
642	CASSLALRGGDQETQYF	HIV	Pol	IIKDYGKQM	TRB	TRBV7-2	TRBJ2-5	PMID.25911754	Human	CD8	virus	3	25911754
643	CASSSLRGTAADTQYF	HIV	Pol	IIKDYGKQM	TRB	TRBV7-3	TRBJ2-3	PMID.25911754	Human	CD8	virus	1	25911754
644	CAGSLALRLADQETQYF	HIV	Pol	IIKDYGKQM	TRB	TRBV7-2	TRBJ2-5	PMID.25911754	Human	CD8	virus	3	25911754
645	CASLEGGSYTF	HIV	Pol	IIKDYGKQM	TRB	TRBV2-1	TRBJ1-2	PMID.25911754	Human	CD8	virus	3	25911754
646	CASGLALRGGDQETQYF	HIV	Pol	IIKDYGKQM	TRB	TRBV12-5	TRBJ2-5	PMID.25911754	Human	CD8	virus	3	25911754
647	CAIRTSGDYEQYF	HIV	Pol	IIKDYGKQM	TRB	TRBV6-2	TRBJ2-7	PMID.25911754	Human	CD8	virus	3	25911754
648	CSVEGMRDYGYTF	HIV	Pol	IIKDYGKQM	TRB	TRBV29-1	TRBJ1-2	PMID.25911754	Human	CD8	virus	3	25911754
649	CSVEGMREYGYTF	HIV	Pol	IIKDYGKQM	TRB	TRBV29-1	TRBJ1-2	PMID.25911754	Human	CD8	virus	3	25911754
650	CASRGSGVYEQYF	HIV	Pol	IIKDYGKQM	TRB	TRBV6-2	TRBJ2-7	PMID.25911754	Human	CD8	virus	3	25911754
651	CASSLVDPTGFGLETQYF	HIV	Pol	IIKDYGKQM	TRB	TRBV5-1	TRBJ2-5	PMID.25911754	Human	CD8	virus	3	25911754
652	CASSVDKGGADEQFF	HIV	Pol	IIKDYGKQM	TRB	TRBV9-1	TRBJ2-1	PMID.25911754	Human	CD8	virus	2	25911754
653	CASSPRDFSPTDTQYF	HIV	Pol	IIKDYGKQM	TRB	TRBV14-1	TRBJ2-3	PMID.25911754	Human	CD8	virus	3	25911754
654	CASSVDKGGTDTQYF	HIV	Pol	IIKDYGKQM	TRB	TRBV9-1	TRBJ2-3	PMID.25911754	Human	CD8	virus	6	25911754
655	CSAREDEGWGGYTF	HIV	Pol	IIKDYGKQM	TRB	TRBV20-1	TRBJ1-2	PMID.25911754	Human	CD8	virus	3	25911754
656	CATSDSYEQYF	HIV	Pol	IIKDYGKQM	TRB	TRBV24-1	TRBJ2-7	PMID.25911754	Human	CD8	virus	3	25911754
657	CASRGTGVHEQYF	HIV	Pol	IIKDYGKQM	TRB	TRBV6-2	TRBJ2-7	PMID.25911754	Human	CD8	virus	3	25911754
658	CASSVDKGGADTQYF	HIV	Pol	IIKDYGKQM	TRB	TRBV9-1	TRBJ2-3	PMID.25911754	Human	CD8	virus	3	25911754
659	CASRTSGGHEQFF	HIV	Pol	IIKDYGKQM	TRB	TRBV6-2	TRBJ2-1	PMID.25911754	Human	CD8	virus	1	25911754
660	CASSLDPRMNTEAFF	HIV	Pol	IIKDYGKQM	TRB	TRBV11-2	TRBJ1-1	PMID.25911754	Human	CD8	virus	1	25911754
661	CASRTSGEETQYF	HIV	Pol	IIKDYGKQM	TRB	TRBV6-2	TRBJ2-5	PMID.25911754	Human	CD8	virus	4	25911754
662	CASSVDKGGTDTQYF	HIV	Pol	IIKDYGKQM	TRB	TRBV9-1	TRBJ2-3	PMID.25911754	Human	CD8	virus	6	25911754
663	CASSEDKGGGDTQYF	HIV	Pol	IIKDYGKQM	TRB	TRBV9-1	TRBJ2-3	PMID.25911754	Human	CD8	virus	4	25911754
664	CASSVDKGGVDEQFF	HIV	Pol	IIKDYGKQM	TRB	TRBV9-1	TRBJ2-1	PMID.25911754	Human	CD8	virus	1	25911754
665	CASGDSGDEQFF	HIV	Pol	IIKDYGKQM	TRB	TRBV5-1	TRBJ2-1	PMID.25911754	Human	CD8	virus	1	25911754
666	CASRTSGDYEQYF	HIV	Pol	IIKDYGKQM	TRB	TRBV6-2	TRBJ2-7	PMID.25911754	Human	CD8	virus	3	25911754
667	CASSFLTGARSKNIQYF	HIV	Pol	IIKDYGKQM	TRB	TRBV5-4	TRBJ2-4	PMID.25911754	Human	CD8	virus	3	25911754
668	CASSVDKGGPDTQYF	HIV	Pol	IIKDYGKQM	TRB	TRBV9-1	TRBJ2-3	PMID.25911754	Human	CD8	virus	3	25911754
669	CASSEDKGGADTQYF	HIV	Pol	IIKDYGKQM	TRB	TRBV9-1	TRBJ2-3	PMID.25911754	Human	CD8	virus	3	25911754
670	CASRTGGEETQYF	HIV	Pol	IIKDYGKQM	TRB	TRBV6-2	TRBJ2-5	PMID.25911754	Human	CD8	virus	3	25911754
671	CASALEQGGYNEQFF	HIV	Pol	IIKDYGKQM	TRB	TRBV9-1	TRBJ2-1	PMID.25911754	Human	CD8	virus	1	25911754
672	CASSVDKGGTDTQYF	HIV	Pol	IIKDYGKQM	TRB	TRBV9-1	TRBJ2-3	PMID.25911754	Human	CD8	virus	6	25911754
673	CASSEDKGGGDTQYF	HIV	Pol	IIKDYGKQM	TRB	TRBV9-1	TRBJ2-3	PMID.25911754	Human	CD8	virus	4	25911754
674	CASSVDKGGTDAQYF	HIV	Pol	IIKDYGKQM	TRB	TRBV9-1	TRBJ2-3	PMID.25911754	Human	CD8	virus	3	25911754
675	CTSSEDKGGGDTQYF	HIV	Pol	IIKDYGKQM	TRB	TRBV7-2	TRBJ2-3	PMID.25911754	Human	CD8	virus	3	25911754
676	CASSVDKGGTDTQYF	HIV	Pol	IIKDYGKQM	TRB	TRBV9-1	TRBJ2-3	PMID.25911754	Human	CD8	virus	6	25911754
677	CASSVDKGGTDEQFF	HIV	Pol	IIKDYGKQM	TRB	TRBV9-1	TRBJ2-1	PMID.25911754	Human	CD8	virus	1	25911754
678	CASSVDKGGADEQFF	HIV	Pol	IIKDYGKQM	TRB	TRBV9-1	TRBJ2-1	PMID.25911754	Human	CD8	virus	2	25911754
679	CASSHLDSGLAVDTEAFF	HIV	Vpr	FPRPWLHGL	TRB	TRBV5-1	TRBJ1-1	PMID.25911754	Human	CD8	virus	1	25911754
680	CASSFRQGLGHTGELFF	HIV	Vpr	FPRPWLHGL	TRB	TRBV28-1	TRBJ2-2	PMID.25911754	Human	CD8	virus	1	25911754
681	CASSLWSGASNEQFF	HIV	Vpr	FPRPWLHGL	TRB	TRBV7-2	TRBJ2-1	PMID.25911754	Human	CD8	virus	1	25911754
682	CASSLYSGADQPQHF	HIV	Vpr	FPRPWLHGL	TRB	TRBV7-2	TRBJ1-5	PMID.25911754	Human	CD8	virus	3	25911754
683	CASSLWPGASNEQFF	HIV	Vpr	FPRPWLHGL	TRB	TRBV7-2	TRBJ2-1	PMID.25911754	Human	CD8	virus	1	25911754
684	CASSLWGGDFSQEQFF	HIV	Vpr	FPRPWLHGL	TRB	TRBV7-2	TRBJ2-1	PMID.25911754	Human	CD8	virus	1	25911754
685	CASSLWSGVGDGYTF	HIV	Vpr	FPRPWLHGL	TRB	TRBV7-2	TRBJ1-2	PMID.25911754	Human	CD8	virus	3	25911754
686	CASSLYGGPEQPQHF	HIV	Vpr	FPRPWLHGL	TRB	TRBV7-2	TRBJ1-5	PMID.25911754	Human	CD8	virus	3	25911754
687	CASSPISDRSGNTIYF	HIV	Vpr	FPRPWLHGL	TRB	TRBV7-9	TRBJ1-3	PMID.25911754	Human	CD8	virus	3	25911754
688	CASSLWAGVSDTQYF	HIV	Vpr	FPRPWLHGL	TRB	TRBV7-2	TRBJ2-3	PMID.25911754	Human	CD8	virus	4	25911754
689	CASSQDMKGGSFTGELFF	HIV	Vpr	FPRPWLHGL	TRB	TRBV4-1	TRBJ2-2	PMID.25911754	Human	CD8	virus	1	25911754
690	CASSLWGGGFSQEQFF	HIV	Vpr	FPRPWLHGL	TRB	TRBV7-2	TRBJ2-1	PMID.25911754	Human	CD8	virus	1	25911754
691	CASSLYSGGDQPQHF	HIV	Vpr	FPRPWLHGL	TRB	TRBV7-2	TRBJ1-5	PMID.25911754	Human	CD8	virus	4	25911754
692	CASSLYSGLDQPQHF	HIV	Vpr	FPRPWLHGL	TRB	TRBV7-2	TRBJ1-5	PMID.25911754	Human	CD8	virus	3	25911754
693	CASSLYGGGEQPQHF	HIV	Vpr	FPRPWLHGL	TRB	TRBV7-2	TRBJ1-5	PMID.25911754	Human	CD8	virus	3	25911754
694	CSVAGTGMTDTQYF	HIV	Vpr	FPRPWLHGL	TRB	TRBV29-1	TRBJ2-3	PMID.25911754	Human	CD8	virus	3	25911754
695	CASRSGRTNEKLFF	HIV	Vpr	FPRPWLHGL	TRB	TRBV6-5	TRBJ1-4	PMID.25911754	Human	CD8	virus	1	25911754
696	CASSLFSGPSQTQYF	HIV	Vpr	FPRPWLHGL	TRB	TRBV7-2	TRBJ2-5	PMID.25911754	Human	CD8	virus	3	25911754
697	CASSLYSGGGQPQHF	HIV	Vpr	FPRPWLHGL	TRB	TRBV7-2	TRBJ1-5	PMID.25911754	Human	CD8	virus	3	25911754
698	CASSLYSGGDKEQYF	HIV	Vpr	FPRPWLHGL	TRB	TRBV7-2	TRBJ2-7	PMID.25911754	Human	CD8	virus	3	25911754
699	CASSLYGSPDQPQHF	HIV	Vpr	FPRPWLHGL	TRB	TRBV7-2	TRBJ1-5	PMID.25911754	Human	CD8	virus	3	25911754
700	CASSLYGGGDQPQHF	HIV	Vpr	FPRPWLHGL	TRB	TRBV7-2	TRBJ1-5	PMID.25911754	Human	CD8	virus	3	25911754
701	CSGGGYGSGTYEQYF	HIV	Vpr	FPRPWLHGL	TRB	TRBV29-1	TRBJ2-7	PMID.25911754	Human	CD8	virus	3	25911754
702	CASSLWAGETEAFF	HIV	Vpr	FPRPWLHGL	TRB	TRBV7-2	TRBJ1-1	PMID.25911754	Human	CD8	virus	1	25911754
703	CASSLYSGGDQPQHF	HIV	Vpr	FPRPWLHGL	TRB	TRBV7-2	TRBJ1-5	PMID.25911754	Human	CD8	virus	4	25911754
704	CASSLYHSPTDQPQHF	HIV	Vpr	FPRPWLHGL	TRB	TRBV7-2	TRBJ1-5	PMID.25911754	Human	CD8	virus	3	25911754
705	CASRLYSGGDKEQYF	HIV	Vpr	FPRPWLHGL	TRB	TRBV7-2	TRBJ2-7	PMID.25911754	Human	CD8	virus	3	25911754
706	CASSLFSGASQTQYF	HIV	Vpr	FPRPWLHGL	TRB	TRBV7-2	TRBJ2-5	PMID.25911754	Human	CD8	virus	3	25911754
707	CASSLYGRGDQPQHF	HIV	Vpr	FPRPWLHGL	TRB	TRBV7-2	TRBJ1-5	PMID.25911754	Human	CD8	virus	3	25911754
708	CASSLYLAPNEKLFF	HIV	Vpr	FPRPWLHGL	TRB	TRBV7-2	TRBJ1-4	PMID.25911754	Human	CD8	virus	1	25911754
709	CASSQDHGGGTEAFF	HIV	Vpr	FPRPWLHGL	TRB	TRBV4-1	TRBJ1-1	PMID.25911754	Human	CD8	virus	1	25911754
710	CSARGGQLQETQYF	HIV	Vpr	FPRPWLHGL	TRB	TRBV20-1	TRBJ2-5	PMID.25911754	Human	CD8	virus	3	25911754
711	CASSIKGYNEQFF	HIV	Vpr	FPRPWLHGL	TRB	TRBV19-1	TRBJ2-1	PMID.25911754	Human	CD8	virus	1	25911754
712	CASSIQTGNSPLHF	HIV	Vpr	FPRPWLHGL	TRB	TRBV19-1	TRBJ1-6	PMID.25911754	Human	CD8	virus	3	25911754
713	CTSSIKGYNEQFF	HIV	Vpr	FPRPWLHGL	TRB	TRBV7-2	TRBJ2-1	PMID.25911754	Human	CD8	virus	1	25911754
714	CASSFYPTDEQFF	HIV	Vpr	FPRPWLHGL	TRB	TRBV5-4	TRBJ2-1	PMID.25911754	Human	CD8	virus	1	25911754
715	CASSIQTVNSPLHF	HIV	Vpr	FPRPWLHGL	TRB	TRBV19-1	TRBJ1-6	PMID.25911754	Human	CD8	virus	3	25911754
716	CASSQEGGPAEQFF	HIV	Vpr	FPRPWLHGL	TRB	TRBV4-1	TRBJ2-1	PMID.25911754	Human	CD8	virus	1	25911754
717	CSAGDWANNEQFF	HIV	Vpr	FPRPWLHGL	TRB	TRBV29-1	TRBJ2-1	PMID.25911754	Human	CD8	virus	1	25911754
718	CANSIKGYNEQFF	HIV	Vpr	FPRPWLHGL	TRB	TRBV19-1	TRBJ2-1	PMID.25911754	Human	CD8	virus	1	25911754
719	CASSQDRREQYF	HIV	Vpr	FPRPWLHGL	TRB	TRBV14-1	TRBJ2-7	PMID.25911754	Human	CD8	virus	6	25911754
720	CASSLWSGIADTQYF	HIV	Vpr	FPRPWLHGL	TRB	TRBV7-2	TRBJ2-3	PMID.25911754	Human	CD8	virus	3	25911754
721	CASSLWAGGSNEQFF	HIV	Vpr	FPRPWLHGL	TRB	TRBV7-2	TRBJ2-1	PMID.25911754	Human	CD8	virus	2	25911754
722	CATSRDRETGGDYGYTF	HIV	Vpr	FPRPWLHGL	TRB	TRBV15-1	TRBJ1-2	PMID.25911754	Human	CD8	virus	3	25911754
723	CATRDRDRENQPQHF	HIV	Vpr	FPRPWLHGL	TRB	TRBV24-1	TRBJ1-5	PMID.25911754	Human	CD8	virus	3	25911754
724	CASSLWGGGDREQYF	HIV	Vpr	FPRPWLHGL	TRB	TRBV7-2	TRBJ2-7	PMID.25911754	Human	CD8	virus	3	25911754
725	CASSLFSGGEETQYF	HIV	Vpr	FPRPWLHGL	TRB	TRBV7-2	TRBJ2-5	PMID.25911754	Human	CD8	virus	3	25911754
726	CASSLWSGRADTQYF	HIV	Vpr	FPRPWLHGL	TRB	TRBV7-2	TRBJ2-3	PMID.25911754	Human	CD8	virus	3	25911754
727	CASSLWSGGADTQYF	HIV	Vpr	FPRPWLHGL	TRB	TRBV7-2	TRBJ2-3	PMID.25911754	Human	CD8	virus	3	25911754
728	CAGSLWSGIADTQYF	HIV	Vpr	FPRPWLHGL	TRB	TRBV7-2	TRBJ2-3	PMID.25911754	Human	CD8	virus	3	25911754
729	CASSLWGGIADTQYF	HIV	Vpr	FPRPWLHGL	TRB	TRBV7-2	TRBJ2-3	PMID.25911754	Human	CD8	virus	3	25911754
730	CASSLWAGVSDTQYF	HIV	Vpr	FPRPWLHGL	TRB	TRBV7-2	TRBJ2-3	PMID.25911754	Human	CD8	virus	4	25911754
731	CASSLYSGYDQPQHF	HIV	Vpr	FPRPWLHGL	TRB	TRBV7-2	TRBJ1-5	PMID.25911754	Human	CD8	virus	3	25911754
732	CASSLFGSPEQPQHF	HIV	Vpr	FPRPWLHGL	TRB	TRBV7-2	TRBJ1-5	PMID.25911754	Human	CD8	virus	3	25911754
733	CASSLYTGSDQPQHF	HIV	Vpr	FPRPWLHGL	TRB	TRBV7-2	TRBJ1-5	PMID.25911754	Human	CD8	virus	3	25911754
734	CASQLYSGGDQPQHF	HIV	Vpr	FPRPWLHGL	TRB	TRBV7-2	TRBJ1-5	PMID.25911754	Human	CD8	virus	3	25911754
735	CASSLYSGPDQPQHF	HIV	Vpr	FPRPWLHGL	TRB	TRBV7-2	TRBJ1-5	PMID.25911754	Human	CD8	virus	3	25911754
736	CASSLWDQETQYF	HIV	Vpr	FPRPWLHGL	TRB	TRBV7-2	TRBJ2-5	PMID.25911754	Human	CD8	virus	3	25911754
737	CASSLYTGGDQPQHF	HIV	Vpr	FPRPWLHGL	TRB	TRBV7-2	TRBJ1-5	PMID.25911754	Human	CD8	virus	3	25911754
738	CASSLYSGAEQPQHF	HIV	Vpr	FPRPWLHGL	TRB	TRBV7-2	TRBJ1-5	PMID.25911754	Human	CD8	virus	3	25911754
739	CASKLYTGGDQPQHF	HIV	Vpr	FPRPWLHGL	TRB	TRBV7-2	TRBJ1-5	PMID.25911754	Human	CD8	virus	3	25911754
740	CASSVFGGPDQPQHF	HIV	Vpr	FPRPWLHGL	TRB	TRBV7-2	TRBJ1-5	PMID.25911754	Human	CD8	virus	3	25911754
741	CASSLYAGPDQPQHF	HIV	Vpr	FPRPWLHGL	TRB	TRBV7-2	TRBJ1-5	PMID.25911754	Human	CD8	virus	3	25911754
742	CASSLFGSPGQPQHF	HIV	Vpr	FPRPWLHGL	TRB	TRBV7-2	TRBJ1-5	PMID.25911754	Human	CD8	virus	3	25911754
743	CANSLYTGSDQPQHF	HIV	Vpr	FPRPWLHGL	TRB	TRBV7-2	TRBJ1-5	PMID.25911754	Human	CD8	virus	3	25911754
744	CASSLWGGPTNEQYF	HIV	Vpr	FPRPWLHGL	TRB	TRBV7-2	TRBJ2-7	PMID.25911754	Human	CD8	virus	3	25911754
745	CASSSVDRSSYEQYF	HIV	Vpr	FPRPWLHGL	TRB	TRBV7-9	TRBJ2-7	PMID.25911754	Human	CD8	virus	3	25911754
746	CASSLWGGSSNEQFF	HIV	Vpr	FPRPWLHGL	TRB	TRBV7-2	TRBJ2-1	PMID.25911754	Human	CD8	virus	1	25911754
747	CASSLFSGGDQPQHF	HIV	Vpr	FPRPWLHGL	TRB	TRBV7-2	TRBJ1-5	PMID.25911754	Human	CD8	virus	3	25911754
748	CASSLWAGGSNEQFF	HIV	Vpr	FPRPWLHGL	TRB	TRBV7-2	TRBJ2-1	PMID.25911754	Human	CD8	virus	2	25911754
749	CASSSVDRNSYEQYF	HIV	Vpr	FPRPWLHGL	TRB	TRBV7-9	TRBJ2-7	PMID.25911754	Human	CD8	virus	3	25911754
750	CASSLWGGASNEQYF	HIV	Vpr	FPRPWLHGL	TRB	TRBV7-2	TRBJ2-7	PMID.25911754	Human	CD8	virus	3	25911754
751	CASSLWAGGPETQYF	HIV	Vpr	FPRPWLHGL	TRB	TRBV7-2	TRBJ2-5	PMID.25911754	Human	CD8	virus	3	25911754
752	CASSLWSGVANKQYF	HIV	Vpr	FPRPWLHGL	TRB	TRBV7-9	TRBJ2-3	PMID.25911754	Human	CD8	virus	1	25911754
753	CASSLWAGPSNEQFF	HIV	Vpr	FPRPWLHGL	TRB	TRBV7-2	TRBJ2-1	PMID.25911754	Human	CD8	virus	1	25911754
754	CASSQGQSSYEQYF	HIV	Vpr	FPRPWLHGL	TRB	TRBV3-1	TRBJ2-7	PMID.25911754	Human	CD8	virus	3	25911754
755	CASSLERSSEQYF	HIV	Vpr	FPRPWLHGL	TRB	TRBV7-6	TRBJ2-7	PMID.25911754	Human	CD8	virus	3	25911754
756	CASSQDRGPDTQYF	HIV	Vpr	FPRPWLHGL	TRB	TRBV4-1	TRBJ2-3	PMID.25911754	Human	CD8	virus	3	25911754
757	CASSEGRDQETQYF	HIV	Vpr	FPRPWLHGL	TRB	TRBV16-1	TRBJ2-5	PMID.25911754	Human	CD8	virus	3	25911754
758	CSARTYAGGTDTQYF	HIV	Vpr	FPRPWLHGL	TRB	TRBV20-1	TRBJ2-3	PMID.25911754	Human	CD8	virus	3	25911754
759	CTSSEGRDQETQYF	HIV	Vpr	FPRPWLHGL	TRB	TRBV7-2	TRBJ2-5	PMID.25911754	Human	CD8	virus	3	25911754
760	CAGSEGRDQETQYF	HIV	Vpr	FPRPWLHGL	TRB	TRBV16-1	TRBJ2-5	PMID.25911754	Human	CD8	virus	3	25911754
761	CASSPARGTDTQYF	HIV	Vpr	FPRPWLHGL	TRB	TRBV7-7	TRBJ2-3	PMID.25911754	Human	CD8	virus	3	25911754
762	CASSKDRGTDTQYF	HIV	Vpr	FPRPWLHGL	TRB	TRBV7-3	TRBJ2-3	PMID.25911754	Human	CD8	virus	3	25911754
763	CSVEDSLVNEQFF	HIV	Vpr	FPRPWLHGL	TRB	TRBV29-1	TRBJ2-1	PMID.25911754	Human	CD8	virus	1	25911754
764	CASRGTGESPLHF	HIV	Vpr	FPRPWLHGL	TRB	TRBV14-1	TRBJ1-6	PMID.25911754	Human	CD8	virus	3	25911754
765	CASSLVGPPGELFF	HIV	Pol	LPPIVAKEI	TRB	TRBV5-5	TRBJ2-2	PMID.25911754	Human	CD8	virus	1	25911754
766	CASSRSGLYEQYF	HIV	Pol	LPPIVAKEI	TRB	TRBV6-1	TRBJ2-7	PMID.25911754	Human	CD8	virus	2	25911754
767	CASSSLGPPGEQYF	HIV	Pol	LPPIVAKEI	TRB	TRBV5-5	TRBJ2-7	PMID.25911754	Human	CD8	virus	2	25911754
768	CASSSRDGQEQYF	HIV	Pol	LPPIVAKEI	TRB	TRBV7-9	TRBJ2-7	PMID.25911754	Human	CD8	virus	2	25911754
769	CASSPRDRDFNYGYTF	HIV	Pol	LPPIVAKEI	TRB	TRBV7-9	TRBJ1-2	PMID.25911754	Human	CD8	virus	2	25911754
770	CASSSRGGQEQYF	HIV	Pol	LPPIVAKEI	TRB	TRBV7-9	TRBJ2-7	PMID.25911754	Human	CD8	virus	2	25911754
771	CASSGMNTEAFF	HIV	Pol	LPPIVAKEI	TRB	TRBV5-1	TRBJ1-1	PMID.25911754	Human	CD8	virus	2	25911754
772	CASSHGMGASTSGYTF	HIV	Pol	LPPIVAKEI	TRB	TRBV4-1	TRBJ1-2	PMID.25911754	Human	CD8	virus	2	25911754
773	CASSFPQNTEAFF	HIV	Pol	LPPIVAKEI	TRB	TRBV7-9	TRBJ1-1	PMID.25911754	Human	CD8	virus	1	25911754
774	CASRDGQGHEQYF	HIV	Pol	LPPIVAKEI	TRB	TRBV7-9	TRBJ2-7	PMID.25911754	Human	CD8	virus	2	25911754
775	CASGHGMGASTSGYTF	HIV	Pol	LPPIVAKEI	TRB	TRBV4-1	TRBJ1-2	PMID.25911754	Human	CD8	virus	2	25911754
776	CASSDRQSLVQFF	HIV	Pol	LPPIVAKEI	TRB	TRBV7-9	TRBJ2-1	PMID.25911754	Human	CD8	virus	1	25911754
777	CASSKPLYEQYF	HIV	Pol	LPPIVAKEI	TRB	TRBV7-8	TRBJ2-7	PMID.25911754	Human	CD8	virus	2	25911754
778	CTSSDRQSLVQFF	HIV	Pol	LPPIVAKEI	TRB	TRBV7-2	TRBJ2-1	PMID.25911754	Human	CD8	virus	1	25911754
779	CASEIGNSGQETQYF	HIV	Pol	LPPIVAKEI	TRB	TRBV7-9	TRBJ2-5	PMID.25911754	Human	CD8	virus	2	25911754
780	CASSPIQGSEQYF	HIV	Pol	LPPIVAKEI	TRB	TRBV7-9	TRBJ2-7	PMID.25911754	Human	CD8	virus	2	25911754
781	CASSSKDGQSQYF	HIV	Pol	LPPIVAKEI	TRB	TRBV7-9	TRBJ2-3	PMID.25911754	Human	CD8	virus	2	25911754
782	CASSWTGPPGEQFF	HIV	Pol	LPPIVAKEI	TRB	TRBV5-5	TRBJ2-1	PMID.25911754	Human	CD8	virus	1	25911754
783	CASSPRQGKEQFF	HIV	Pol	LPPIVAKEI	TRB	TRBV7-9	TRBJ2-1	PMID.25911754	Human	CD8	virus	1	25911754
784	CASSLAQSREQYF	HIV	Pol	LPPIVAKEI	TRB	TRBV7-9	TRBJ2-7	PMID.25911754	Human	CD8	virus	2	25911754
785	CASSSRQGKEAFF	HIV	Pol	LPPIVAKEI	TRB	TRBV7-9	TRBJ1-1	PMID.25911754	Human	CD8	virus	1	25911754
786	CASSPRQGHEQYF	HIV	Pol	LPPIVAKEI	TRB	TRBV7-9	TRBJ2-7	PMID.25911754	Human	CD8	virus	2	25911754
787	CASSPRTGGTEAFF	HIV	Pol	LPPIVAKEI	TRB	TRBV7-9	TRBJ1-1	PMID.25911754	Human	CD8	virus	1	25911754
788	CASSSRQSKEAFF	HIV	Pol	LPPIVAKEI	TRB	TRBV7-9	TRBJ1-1	PMID.25911754	Human	CD8	virus	1	25911754
789	CASSSVGPPGELFF	HIV	Pol	LPPIVAKEI	TRB	TRBV5-5	TRBJ2-2	PMID.25911754	Human	CD8	virus	1	25911754
790	CATSRSGLAGKDTQYF	HIV	Pol	LPPIVAKEI	TRB	TRBV15-1	TRBJ2-3	PMID.25911754	Human	CD8	virus	2	25911754
791	CASSSRQGKEQYF	HIV	Pol	LPPIVAKEI	TRB	TRBV7-9	TRBJ2-7	PMID.25911754	Human	CD8	virus	2	25911754
792	CASSPRQGQEQYF	HIV	Pol	LPPIVAKEI	TRB	TRBV7-9	TRBJ2-7	PMID.25911754	Human	CD8	virus	2	25911754
793	CASSPGQGREQYF	HIV	Pol	LPPIVAKEI	TRB	TRBV7-9	TRBJ2-7	PMID.25911754	Human	CD8	virus	2	25911754
794	CASSPGQGQEQYF	HIV	Pol	LPPIVAKEI	TRB	TRBV7-9	TRBJ2-7	PMID.25911754	Human	CD8	virus	2	25911754
795	CASSLVQSREQYF	HIV	Pol	LPPIVAKEI	TRB	TRBV7-9	TRBJ2-7	PMID.25911754	Human	CD8	virus	2	25911754
796	CASSLVGPPGEAFF	HIV	Pol	LPPIVAKEI	TRB	TRBV5-5	TRBJ1-1	PMID.25911754	Human	CD8	virus	1	25911754
797	CASRDRQSHEQYF	HIV	Pol	LPPIVAKEI	TRB	TRBV6-1	TRBJ2-7	PMID.25911754	Human	CD8	virus	2	25911754
798	CASSFTSGVITGELFF	HIV	Pol	LPPIVAKEI	TRB	TRBV7-9	TRBJ2-2	PMID.25911754	Human	CD8	virus	1	25911754
799	CASSASVIAGKLFF	HIV	Pol	LPPIVAKEI	TRB	TRBV6-1	TRBJ1-4	PMID.25911754	Human	CD8	virus	1	25911754
800	CSARGLGVNTEAFF	HIV	Pol	LPPIVAKEI	TRB	TRBV20-1	TRBJ1-1	PMID.25911754	Human	CD8	virus	1	25911754
801	CASIPNLGNEQFF	HIV	Pol	LPPIVAKEI	TRB	TRBV5-5	TRBJ2-1	PMID.25911754	Human	CD8	virus	1	25911754
802	CASSLWGAKMNTEAFF	HIV	Pol	LPPIVAKEI	TRB	TRBV7-8	TRBJ1-1	PMID.25911754	Human	CD8	virus	1	25911754
803	CASSPRQGKEAFF	HIV	Pol	LPPIVAKEI	TRB	TRBV7-9	TRBJ1-1	PMID.25911754	Human	CD8	virus	1	25911754
804	CASSPRQGLEGANVLTF	HIV	Pol	LPPIVAKEI	TRB	TRBV7-9	TRBJ2-6	PMID.25911754	Human	CD8	virus	3	25911754
805	CASSVSAIYNEQFF	HIV	Pol	LPPIVAKEI	TRB	TRBV6-1	TRBJ2-1	PMID.25911754	Human	CD8	virus	1	25911754
806	CSATDRASGIEQYF	HIV	Vif	HPKVSSEVHI	TRB	TRBV20-1	TRBJ2-7	PMID.25911754	Human	CD8	virus	3	25911754
807	CSATSRDSALEQYF	HIV	Vif	HPKVSSEVHI	TRB	TRBV20-1	TRBJ2-7	PMID.25911754	Human	CD8	virus	3	25911754
808	CASSQEGWDGRYEQYF	HIV	Vif	HPKVSSEVHI	TRB	TRBV14-1	TRBJ2-7	PMID.25911754	Human	CD8	virus	3	25911754
809	CSATSRQGGLEQYF	HIV	Vif	HPKVSSEVHI	TRB	TRBV20-1	TRBJ2-7	PMID.25911754	Human	CD8	virus	3	25911754
810	CASNPVFAAGGETQYF	HIV	Vif	HPKVSSEVHI	TRB	TRBV6-2	TRBJ2-5	PMID.25911754	Human	CD8	virus	3	25911754
811	CSATSRDRALEQYF	HIV	Vif	HPKVSSEVHI	TRB	TRBV20-1	TRBJ2-7	PMID.25911754	Human	CD8	virus	3	25911754
812	CSATSRASAIEQYF	HIV	Vif	HPKVSSEVHI	TRB	TRBV20-1	TRBJ2-7	PMID.25911754	Human	CD8	virus	3	25911754
813	CSATGRESGIEQYF	HIV	Vif	HPKVSSEVHI	TRB	TRBV20-1	TRBJ2-7	PMID.25911754	Human	CD8	virus	3	25911754
814	CSATARQGGMEQYF	HIV	Vif	HPKVSSEVHI	TRB	TRBV20-1	TRBJ2-7	PMID.25911754	Human	CD8	virus	3	25911754
815	CSAADRASGIEQYF	HIV	Vif	HPKVSSEVHI	TRB	TRBV20-1	TRBJ2-7	PMID.25911754	Human	CD8	virus	3	25911754
816	CSARGGTSIFYTF	HIV	Vif	HPKVSSEVHI	TRB	TRBV20-1	TRBJ1-2	PMID.25911754	Human	CD8	virus	3	25911754
817	CSATDRDGGLEQYF	HIV	Vif	HPKVSSEVHI	TRB	TRBV20-1	TRBJ2-7	PMID.25911754	Human	CD8	virus	3	25911754
818	CASSLGPVEAFF	HIV	Vif	HPKVSSEVHI	TRB	TRBV7-9	TRBJ1-1	PMID.25911754	Human	CD8	virus	1	25911754
819	CSATSRDRGLEQYF	HIV	Vif	HPKVSSEVHI	TRB	TRBV20-1	TRBJ2-7	PMID.25911754	Human	CD8	virus	3	25911754
820	CASSQENRQGRYEQYF	HIV	Vif	HPKVSSEVHI	TRB	TRBV14-1	TRBJ2-7	PMID.25911754	Human	CD8	virus	3	25911754
821	CASRRDRDMNTEAFF	HIV	Vif	HPKVSSEVHI	TRB	TRBV7-2	TRBJ1-1	PMID.25911754	Human	CD8	virus	1	25911754
822	CSATHRDRGLEQYF	HIV	Vif	HPKVSSEVHI	TRB	TRBV20-1	TRBJ2-7	PMID.25911754	Human	CD8	virus	3	25911754
823	CSATDRDGGPEQYF	HIV	Vif	HPKVSSEVHI	TRB	TRBV20-1	TRBJ2-7	PMID.25911754	Human	CD8	virus	3	25911754
824	CSARRFPEAFF	HIV	Vif	HPKVSSEVHI	TRB	TRBV20-1	TRBJ1-1	PMID.25911754	Human	CD8	virus	1	25911754
825	CASSLSRTGFYEQYF	HIV	Vif	HPKVSSEVHI	TRB	TRBV5-5	TRBJ2-7	PMID.25911754	Human	CD8	virus	3	25911754
826	CASSLGADQPQHF	HIV	Vif	HPKVSSEVHI	TRB	TRBV27-1	TRBJ1-5	PMID.25911754	Human	CD8	virus	4	25911754
827	CASGAAMNTEAFF	HIV	Vif	HPKVSSEVHI	TRB	TRBV9-1	TRBJ1-1	PMID.25911754	Human	CD8	virus	1	25911754
828	CASSLGPAAGYTF	HIV	Vif	HPKVSSEVHI	TRB	TRBV6-2	TRBJ1-2	PMID.25911754	Human	CD8	virus	3	25911754
829	CASRRGSTYNEQFF	HIV	Vif	HPKVSSEVHI	TRB	TRBV6-2	TRBJ2-1	PMID.25911754	Human	CD8	virus	1	25911754
830	CASSLGPTVQGNYGYTF	HIV	Vif	HPKVSSEVHI	TRB	TRBV7-9	TRBJ1-2	PMID.25911754	Human	CD8	virus	3	25911754
831	CASRPPDTGELFF	HIV	Vif	HPKVSSEVHI	TRB	TRBV7-3	TRBJ2-2	PMID.25911754	Human	CD8	virus	1	25911754
832	CSATSRDGDNEQFF	HIV	Vif	HPKVSSEVHI	TRB	TRBV20-1	TRBJ2-1	PMID.25911754	Human	CD8	virus	1	25911754
833	CASSLGPLTGLGPEAFF	HIV	Vif	HPKVSSEVHI	TRB	TRBV7-9	TRBJ1-1	PMID.25911754	Human	CD8	virus	1	25911754
834	CASGLGPLTGLGPEAFF	HIV	Vif	HPKVSSEVHI	TRB	TRBV12-5	TRBJ1-1	PMID.25911754	Human	CD8	virus	1	25911754
835	CASSLAGQGNGYTF	HIV	Vif	HPKVSSEVHI	TRB	TRBV7-8	TRBJ1-2	PMID.25911754	Human	CD8	virus	3	25911754
836	CASRSPDTGELFF	HIV	Vif	HPKVSSEVHI	TRB	TRBV7-3	TRBJ2-2	PMID.25911754	Human	CD8	virus	1	25911754
837	CASRTSGEETQYF	HIV	Vif	HPKVSSEVHI	TRB	TRBV6-2	TRBJ2-5	PMID.25911754	Human	CD8	virus	4	25911754
838	CASSLGPRYEQYF	HIV	Vif	HPKVSSEVHI	TRB	TRBV7-9	TRBJ2-7	PMID.25911754	Human	CD8	virus	3	25911754
839	CASSFTRQSPYNEQFF	HIV	Vif	HPKVSSEVHI	TRB	TRBV5-5	TRBJ2-1	PMID.25911754	Human	CD8	virus	1	25911754
840	CASSSTRQSPYNEQFF	HIV	Vif	HPKVSSEVHI	TRB	TRBV5-5	TRBJ2-1	PMID.25911754	Human	CD8	virus	1	25911754
841	CASSQDRTSGNTIYF	HIV	Vif	HPKVSSEVHI	TRB	TRBV3-1	TRBJ1-3	PMID.25911754	Human	CD8	virus	4	25911754
842	CSATRRDRGLEQYF	HIV	Vif	HPKVSSEVHI	TRB	TRBV20-1	TRBJ2-7	PMID.25911754	Human	CD8	virus	3	25911754
843	CASSTTTGNTEAFF	HIV	Vif	HPKVSSEVHI	TRB	TRBV7-9	TRBJ1-1	PMID.25911754	Human	CD8	virus	2	25911754
844	CASSRGNTIYF	HIV	Vif	HPKVSSEVHI	TRB	TRBV2-1	TRBJ1-3	PMID.25911754	Human	CD8	virus	3	25911754
845	CASSLGPTVPGNTIYF	HIV	Vif	HPKVSSEVHI	TRB	TRBV7-9	TRBJ1-3	PMID.25911754	Human	CD8	virus	3	25911754
846	CSATSRQGGREQYF	HIV	Vif	HPKVSSEVHI	TRB	TRBV20-1	TRBJ2-7	PMID.25911754	Human	CD8	virus	3	25911754
847	CASSSFRDGGTDTQYF	HIV	Vif	HPKVSSEVHI	TRB	TRBV5-1	TRBJ2-3	PMID.25911754	Human	CD8	virus	3	25911754
848	CASRGGPLTEAFF	HIV	Vif	HPKVSSEVHI	TRB	TRBV7-9	TRBJ1-1	PMID.25911754	Human	CD8	virus	1	25911754
849	CASSLGPTVPGNAIYF	HIV	Vif	HPKVSSEVHI	TRB	TRBV7-9	TRBJ1-3	PMID.25911754	Human	CD8	virus	2	25911754
850	CSATSRRGGREQYF	HIV	Vif	HPKVSSEVHI	TRB	TRBV20-1	TRBJ2-7	PMID.25911754	Human	CD8	virus	3	25911754
851	CSATNRDRGLEQYF	HIV	Vif	HPKVSSEVHI	TRB	TRBV20-1	TRBJ2-7	PMID.25911754	Human	CD8	virus	3	25911754
852	CASSFDKGYEQYF	HIV	Vif	HPKVSSEVHI	TRB	TRBV7-2	TRBJ2-7	PMID.25911754	Human	CD8	virus	3	25911754
853	CATRGRGSEETQYF	HIV	Vif	HPKVSSEVHI	TRB	TRBV24-1	TRBJ2-5	PMID.25911754	Human	CD8	virus	3	25911754
854	CASSSTWGTGELFF	HIV	Vif	HPKVSSEVHI	TRB	TRBV11-3	TRBJ2-2	PMID.25911754	Human	CD8	virus	1	25911754
855	CASSLGPAIPGNTIYF	HIV	Vif	HPKVSSEVHI	TRB	TRBV7-9	TRBJ1-3	PMID.25911754	Human	CD8	virus	3	25911754
856	CASRGADTGELFF	HIV	Vif	HPKVSSEVHI	TRB	TRBV7-3	TRBJ2-2	PMID.25911754	Human	CD8	virus	1	25911754
857	CSATSRAGDNEQFF	HIV	Vif	HPKVSSEVHI	TRB	TRBV20-1	TRBJ2-1	PMID.25911754	Human	CD8	virus	1	25911754
858	CASGLAVPVDGYTF	HIV	Vif	HPKVSSEVHI	TRB	TRBV12-5	TRBJ1-2	PMID.25911754	Human	CD8	virus	3	25911754
859	CASTLDRLAFF	HIV	Vif	HPKVSSEVHI	TRB	TRBV6-1	TRBJ1-1	PMID.25911754	Human	CD8	virus	1	25911754
860	CASSPRGGGETQYF	HIV	Nef	TPGPGVRYPL	TRB	TRBV5-4	TRBJ2-5	PMID.25911754	Human	CD8	virus	4	25911754
861	CASSQRGADTEAFF	HIV	Nef	TPGPGVRYPL	TRB	TRBV14-1	TRBJ1-1	PMID.25911754	Human	CD8	virus	1	25911754
862	CASRLLGPSTFFYGYTF	HIV	Nef	TPGPGVRYPL	TRB	TRBV7-9	TRBJ1-2	PMID.25911754	Human	CD8	virus	3	25911754
863	CASSVVGGGAADTQYF	HIV	Nef	TPGPGVRYPL	TRB	TRBV9-1	TRBJ2-3	PMID.25911754	Human	CD8	virus	3	25911754
864	CATSERGGMETQYF	HIV	Nef	TPGPGVRYPL	TRB	TRBV15-1	TRBJ2-5	PMID.25911754	Human	CD8	virus	3	25911754
865	CASSPRGGGETQYF	HIV	Nef	TPGPGVRYPL	TRB	TRBV5-4	TRBJ2-5	PMID.25911754	Human	CD8	virus	4	25911754
866	CASSVSGGQVTDTQYF	HIV	Nef	TPGPGVRYPL	TRB	TRBV9-1	TRBJ2-3	PMID.25911754	Human	CD8	virus	3	25911754
867	CASSQDRATQETQYF	HIV	Nef	TPGPGVRYPL	TRB	TRBV4-1	TRBJ2-5	PMID.25911754	Human	CD8	virus	3	25911754
868	CASSQYRATQETQYF	HIV	Nef	TPGPGVRYPL	TRB	TRBV4-3	TRBJ2-5	PMID.25911754	Human	CD8	virus	3	25911754
869	CASYRSDRPTEAFF	HIV	Nef	TPGPGVRYPL	TRB	TRBV14-1	TRBJ1-1	PMID.25911754	Human	CD8	virus	1	25911754
870	CASRKGIQETQYF	HIV	Nef	TPGPGVRYPL	TRB	TRBV27-1	TRBJ2-5	PMID.25911754	Human	CD8	virus	3	25911754
871	CASSQEGRRDTQYF	HIV	Nef	TPGPGVRYPL	TRB	TRBV4-3	TRBJ2-3	PMID.25911754	Human	CD8	virus	6	25911754
872	CASSPPIPGTADTIYF	HIV	Nef	TPGPGVRYPL	TRB	TRBV7-9	TRBJ1-3	PMID.25911754	Human	CD8	virus	3	25911754
873	CASSESGRGDTQYF	HIV	Nef	TPGPGVRYPL	TRB	TRBV10-2	TRBJ2-3	PMID.25911754	Human	CD8	virus	3	25911754
874	CASTTAADTQYF	HIV	Nef	TPGPGVRYPL	TRB	TRBV7-9	TRBJ2-3	PMID.25911754	Human	CD8	virus	3	25911754
875	CASSVAGGQVTDTQYF	HIV	Nef	TPGPGVRYPL	TRB	TRBV9-1	TRBJ2-3	PMID.25911754	Human	CD8	virus	3	25911754
876	CASSQAASGNTIYF	HIV	Nef	TPGPGVRYPL	TRB	TRBV14-1	TRBJ1-3	PMID.25911754	Human	CD8	virus	3	25911754
877	CASSQEGRRDTQYF	HIV	Nef	TPGPGVRYPL	TRB	TRBV4-1	TRBJ2-3	PMID.25911754	Human	CD8	virus	6	25911754
878	CASSTFGATQETQYF	HIV	Nef	TPGPGVRYPL	TRB	TRBV5-1	TRBJ2-5	PMID.25911754	Human	CD8	virus	3	25911754
879	CASSTFGATQEIQYF	HIV	Nef	TPGPGVRYPL	TRB	TRBV5-1	TRBJ2-4	PMID.25911754	Human	CD8	virus	3	25911754
880	CASSLSRQGTGELFF	HIV	Nef	TPGPGVRYPL	TRB	TRBV27-1	TRBJ2-2	PMID.25911754	Human	CD8	virus	1	25911754
881	CASSYYSGGSSYNEQFF	HIV	Nef	TPGPGVRYPL	TRB	TRBV6-2	TRBJ2-1	PMID.25911754	Human	CD8	virus	1	25911754
882	CASSYSRTDLKNIQYF	HIV	Nef	TPGPGVRYPL	TRB	TRBV6-2	TRBJ2-4	PMID.25911754	Human	CD8	virus	3	25911754
883	CSVKLTEFGYTF	HIV	Nef	TPGPGVRYPL	TRB	TRBV29-1	TRBJ1-2	PMID.25911754	Human	CD8	virus	3	25911754
884	CASMGLVGGTDTQYF	HIV	Nef	TPGPGVRYPL	TRB	TRBV19-1	TRBJ2-3	PMID.25911754	Human	CD8	virus	3	25911754
885	CASSYSRAPKLENIQYF	HIV	Nef	TPGPGVRYPL	TRB	TRBV6-2	TRBJ2-4	PMID.25911754	Human	CD8	virus	2	25911754
886	CASSQFTGTQETQYF	HIV	Nef	TPGPGVRYPL	TRB	TRBV4-3	TRBJ2-5	PMID.25911754	Human	CD8	virus	3	25911754
887	CASSYYSGGTTYNEQFF	HIV	Nef	TPGPGVRYPL	TRB	TRBV6-2	TRBJ2-1	PMID.25911754	Human	CD8	virus	1	25911754
888	CASSPVGRGTEAFF	HIV	Nef	TPGPGVRYPL	TRB	TRBV4-3	TRBJ1-1	PMID.25911754	Human	CD8	virus	1	25911754
889	CASSPRGTRTDTQYF	HIV	Nef	TPGPGVRYPL	TRB	TRBV5-1	TRBJ2-3	PMID.25911754	Human	CD8	virus	3	25911754
890	CASRRGFHQPQHF	HIV	Nef	TPGPGVRYPL	TRB	TRBV27-1	TRBJ1-5	PMID.25911754	Human	CD8	virus	4	25911754
891	CSAPEPTSGRWSGELFF	HIV	Nef	TPGPGVRYPL	TRB	TRBV20-1	TRBJ2-2	PMID.25911754	Human	CD8	virus	1	25911754
892	CASSLSPTEAFF	HIV	Nef	TPGPGVRYPL	TRB	TRBV14-1	TRBJ1-1	PMID.25911754	Human	CD8	virus	1	25911754
893	CASSGRDTSTDTQYF	HIV	Nef	TPGPGVRYPL	TRB	TRBV6-1	TRBJ2-3	PMID.25911754	Human	CD8	virus	4	25911754
894	CASSPRETRTDTQYF	HIV	Nef	TPGPGVRYPL	TRB	TRBV5-1	TRBJ2-3	PMID.25911754	Human	CD8	virus	4	25911754
895	CATSPRGGAVEQFF	HIV	Nef	TPGPGVRYPL	TRB	TRBV15-1	TRBJ2-1	PMID.25911754	Human	CD8	virus	1	25911754
896	CASSLASDTQYF	HIV	Nef	TPGPGVRYPL	TRB	TRBV7-9	TRBJ2-3	PMID.25911754	Human	CD8	virus	3	25911754
897	CASSRQGGQTTDTQYF	HIV	Nef	TPGPGVRYPL	TRB	TRBV9-1	TRBJ2-3	PMID.25911754	Human	CD8	virus	1	25911754
898	CASSLPPGGGVYGYTF	HIV	Nef	TPGPGVRYPL	TRB	TRBV7-9	TRBJ1-2	PMID.25911754	Human	CD8	virus	1	25911754
899	CASSVGPGQEIHTDTQYF	HIV	Nef	TPGPGVRYPL	TRB	TRBV9-1	TRBJ2-3	PMID.25911754	Human	CD8	virus	1	25911754
900	CSARITTGGDGYTF	HIV	Nef	TPGPGVRYPL	TRB	TRBV20-1	TRBJ1-2	PMID.25911754	Human	CD8	virus	1	25911754
901	CASSQVGADTEAFF	HIV	Nef	TPGPGVRYPL	TRB	TRBV14-1	TRBJ1-1	PMID.25911754	Human	CD8	virus	1	25911754
902	CASSVWGDPSYEQYF	HIV	Nef	TPGPGVRYPL	TRB	TRBV9-1	TRBJ2-7	PMID.25911754	Human	CD8	virus	4	25911754
903	CASSPNTIANEQFF	HIV	Nef	TPGPGVRYPL	TRB	TRBV5-1	TRBJ2-1	PMID.25911754	Human	CD8	virus	1	25911754
904	CASRPIGGAQETQYF	HIV	Nef	TPGPGVRYPL	TRB	TRBV5-1	TRBJ2-5	PMID.25911754	Human	CD8	virus	3	25911754
905	CASSLTGGGELFF	HIV	Pol	TAFTIPSI	TRB	TRBV7-3	TRBJ2-2	PMID.24600035	Human	CD8	virus	8	24600035
906	CASSLTGGGELFF	HIV	Pol	TAFTIPSI	TRB	TRBV7-3	TRBJ2-2	PMID.24600035	Human	CD8	virus	8	24600035
907	CASSSTGGNTIYF	HIV	Pol	TAFTIPSI	TRB	TRBV7-3	TRBJ1-3	PMID.24600035	Human	CD8	virus	3	24600035
908	CASSLTGNTEAFF	HIV	Pol	TAFTIPSI	TRB	TRBV7-3	TRBJ1-1	PMID.24600035	Human	CD8	virus	6	24600035
909	CASSTRDPRQTQYF	HIV	Pol	TAFTIPSI	TRB	TRBV27-1	TRBJ2-5	PMID.24600035	Human	CD8	virus	2	24600035
910	CASSLWLPKETQYF	HIV	Pol	TAFTIPSI	TRB	TRBV5-1	TRBJ2-5	PMID.24600035	Human	CD8	virus	2	24600035
911	CASRKWNGELFF	HIV	Pol	TAFTIPSI	TRB	TRBV12-4	TRBJ2-2	PMID.24600035	Human	CD8	virus	3	24600035
912	CSVEGPLAGEADTQYF	HIV	Pol	TAFTIPSI	TRB	TRBV29-1	TRBJ2-3	PMID.24600035	Human	CD8	virus	2	24600035
913	CASSPPGGRADTQYF	HIV	Pol	TAFTIPSI	TRB	TRBV11-3	TRBJ2-3	PMID.24600035	Human	CD8	virus	3	24600035
914	CASAQGRGTEAFF	HIV	Pol	TAFTIPSI	TRB	TRBV27-1	TRBJ1-1	PMID.24600035	Human	CD8	virus	2	24600035
915	CASSLTGGGELFF	HIV	Pol	TAFTIPSI	TRB	TRBV7-3	TRBJ2-2	PMID.24600035	Human	CD8	virus	8	24600035
916	CASSLTGGGELFF	HIV	Pol	TAFTIPSI	TRB	TRBV7-3	TRBJ2-2	PMID.24600035	Human	CD8	virus	8	24600035
917	CATSDLQGVRGVNEQFF	HIV	Pol	TAFTIPSI	TRB	TRBV24-1	TRBJ2-1	PMID.24600035	Human	CD8	virus	1	24600035
918	CASSLTGGGKLFF	HIV	Pol	TAFTIPSI	TRB	TRBV7-3	TRBJ1-4	PMID.24600035	Human	CD8	virus	5	24600035
919	CASSPPGGRADTQYF	HIV	Pol	TAFTIPSI	TRB	TRBV11-3	TRBJ2-3	PMID.24600035	Human	CD8	virus	3	24600035
920	CASSSGRGGEQYF	HIV	Pol	TAFTIPSI	TRB	TRBV27-1	TRBJ2-7	PMID.24600035	Human	CD8	virus	3	24600035
921	CASSSGRGGEQYF	HIV	Pol	TAFTIPSI	TRB	TRBV27-1	TRBJ2-7	PMID.24600035	Human	CD8	virus	3	24600035
922	CASSLTGGGKLFF	HIV	Pol	TAFTIPSI	TRB	TRBV7-3	TRBJ1-4	PMID.24600035	Human	CD8	virus	5	24600035
923	CASSLTGGGKLFF	HIV	Pol	TAFTIPSI	TRB	TRBV7-3	TRBJ1-4	PMID.24600035	Human	CD8	virus	5	24600035
924	CASSLTGGNTIYF	HIV	Pol	TAFTIPSI	TRB	TRBV7-3	TRBJ1-3	PMID.24600035	Human	CD8	virus	1	24600035
925	CASSLTGGGELFF	HIV	Pol	TAFTIPSI	TRB	TRBV7-3	TRBJ2-2	PMID.24600035	Human	CD8	virus	8	24600035
926	CASSSNPIVPQETQYF	HIV	Pol	TAFTIPSI	TRB	TRBV28-1	TRBJ2-5	PMID.24600035	Human	CD8	virus	2	24600035
927	CASSRGAESYNSPLHF	HIV	Pol	TAFTIPSI	TRB	TRBV4-1	TRBJ1-6	PMID.24600035	Human	CD8	virus	2	24600035
928	CASSLTGGGELFF	HIV	Pol	TAFTIPSI	TRB	TRBV7-3	TRBJ2-2	PMID.24600035	Human	CD8	virus	8	24600035
929	CASSSTGGNTIYF	HIV	Pol	TAFTIPSI	TRB	TRBV7-3	TRBJ1-3	PMID.24600035	Human	CD8	virus	3	24600035
930	CASSLTGGARARLFF	HIV	Pol	TAFTIPSI	TRB	TRBV7-3	TRBJ2-2	PMID.24600035	Human	CD8	virus	2	24600035
931	CASRKWNGELFF	HIV	Pol	TAFTIPSI	TRB	TRBV12-4	TRBJ2-2	PMID.24600035	Human	CD8	virus	3	24600035
932	CASSRRGEGHNEQFF	HIV	Pol	TAFTIPSI	TRB	TRBV11-3	TRBJ2-1	PMID.24600035	Human	CD8	virus	1	24600035
933	CASSQDGGVTQYF	HomoSapiens	MLANA	ELAGIGLTV	TRB	TRBV4-1	TRBJ2-3	PMID.25801351	Human	CD8	autoimmune	2	25801351
934	CASSQDGGLNGELFF	HomoSapiens	MLANA	ELAGIGLTV	TRB	TRBV4-3	TRBJ2-2	PMID.25801351	Human	CD8	autoimmune	1	25801351
935	CASSWGQGDGYTF	HomoSapiens	MLANA	ELAGIGLTV	TRB	TRBV6-2	TRBJ1-2	PMID.25801351	Human	CD8	autoimmune	2	25801351
936	CASSLGQGAEQFF	HomoSapiens	MLANA	ELAGIGLTV	TRB	TRBV6-2	TRBJ2-1	PMID.25801351	Human	CD8	autoimmune	1	25801351
937	CASSLGQGQPQHF	HomoSapiens	MLANA	ELAGIGLTV	TRB	TRBV6-1	TRBJ1-5	PMID.25801351	Human	CD8	autoimmune	5	25801351
938	CASSFGQGQPQHF	HomoSapiens	MLANA	ELAGIGLTV	TRB	TRBV6-1	TRBJ1-5	PMID.25801351	Human	CD8	autoimmune	2	25801351
939	CASSPGQAFSYTF	HomoSapiens	MLANA	ELAGIGLTV	TRB	TRBV6-1	TRBJ1-2	PMID.25801351	Human	CD8	autoimmune	1	25801351
940	CASSYGQGSIGELFF	HomoSapiens	MLANA	ELAGIGLTV	TRB	TRBV6-1	TRBJ2-2	PMID.25801351	Human	CD8	autoimmune	1	25801351
941	CASSYGTGQPQHF	HomoSapiens	MLANA	ELAGIGLTV	TRB	TRBV6-2	TRBJ1-5	PMID.25801351	Human	CD8	autoimmune	4	25801351
942	CASSYGTGGNEQFF	HomoSapiens	MLANA	ELAGIGLTV	TRB	TRBV6-5	TRBJ2-1	PMID.25801351	Human	CD8	autoimmune	5	25801351
943	CASSYGQNTGELFF	Influenza	M	GILGFVFTL	TRB	TRBV6-5	TRBJ2-2	PMID.25801351	Human	CD8	virus	2	25801351
944	CASSYGQNTGELFF	Influenza	M	GILGFVFTL	TRB	TRBV6-5	TRBJ2-2	PMID.25801351	Human	CD8	virus	2	25801351
945	CASSYGQGTGELFF	Influenza	M	GILGFVFTL	TRB	TRBV6-5	TRBJ2-2	PMID.25801351	Human	CD8	virus	2	25801351
946	CASSYGAGTGELFF	Influenza	M	GILGFVFTL	TRB	TRBV6-5	TRBJ2-2	PMID.25801351	Human	CD8	virus	1	25801351
947	CASSYGQGTGIQYF	Influenza	M	GILGFVFTL	TRB	TRBV6-5	TRBJ2-4	PMID.25801351	Human	CD8	virus	2	25801351
948	CASSYGQGLYEQYF	Influenza	M	GILGFVFTL	TRB	TRBV6-5	TRBJ2-7	PMID.25801351	Human	CD8	virus	2	25801351
949	CASSPLAGGFNEQFF	Influenza	M	GILGFVFTL	TRB	TRBV19-1	TRBJ2-1	PMID.25801351	Human	CD8	virus	1	25801351
950	CASSPLAGLYNEQFF	Influenza	M	GILGFVFTL	TRB	TRBV19-1	TRBJ2-1	PMID.25801351	Human	CD8	virus	1	25801351
951	CASSPLAGFYNEQFF	Influenza	M	GILGFVFTL	TRB	TRBV19-1	TRBJ2-1	PMID.25801351	Human	CD8	virus	1	25801351
952	CASSIVSTGELFF	Influenza	M	GILGFVFTL	TRB	TRBV19-1	TRBJ2-2	PMID.25801351	Human	CD8	virus	2	25801351
953	CASSIRSTGELFF	Influenza	M	GILGFVFTL	TRB	TRBV19-1	TRBJ2-2	PMID.25801351	Human	CD8	virus	39	25801351
954	CASSISSTGELFF	Influenza	M	GILGFVFTL	TRB	TRBV19-1	TRBJ2-2	PMID.25801351	Human	CD8	virus	14	25801351
955	CASSIISTDTQYF	Influenza	M	GILGFVFTL	TRB	TRBV19-1	TRBJ2-3	PMID.25801351	Human	CD8	virus	3	25801351
956	CASSIRSTDTQYF	Influenza	M	GILGFVFTL	TRB	TRBV19-1	TRBJ2-3	PMID.25801351	Human	CD8	virus	79	25801351
957	CASSIRSADTQYF	Influenza	M	GILGFVFTL	TRB	TRBV19-1	TRBJ2-3	PMID.25801351	Human	CD8	virus	8	25801351
958	CASSIRSSHTQYF	Influenza	M	GILGFVFTL	TRB	TRBV19-1	TRBJ2-3	PMID.25801351	Human	CD8	virus	1	25801351
959	CSARDGTGNDYTF	EBV	BMLF1	GLCTLVAML	TRB	TRBV20-1	TRBJ1-2	PMID.25801351	Human	CD8	virus	5	25801351
960	CSARDGTGNGYTF	EBV	BMLF1	GLCTLVAML	TRB	TRBV20-1	TRBJ1-2	PMID.25801351	Human	CD8	virus	52	25801351
961	CSAREGTGNGYTF	EBV	BMLF1	GLCTLVAML	TRB	TRBV20-1	TRBJ1-2	PMID.25801351	Human	CD8	virus	6	25801351
962	CSARDGTGNGYTF	EBV	BMLF1	GLCTLVAML	TRB	TRBV20-1	TRBJ1-2	PMID.25801351	Human	CD8	virus	52	25801351
963	CSARDGTGNGYTF	EBV	BMLF1	GLCTLVAML	TRB	TRBV20-1	TRBJ1-2	PMID.25801351	Human	CD8	virus	52	25801351
964	CASSLGTGDEQYF	EBV	BMLF1	GLCTLVAML	TRB	TRBV9-1	TRBJ2-7	PMID.25801351	Human	CD8	virus	3	25801351
965	CSVEDGTGSYEQYF	EBV	BMLF1	GLCTLVAML	TRB	TRBV29-1	TRBJ2-7	PMID.25801351	Human	CD8	virus	3	25801351
966	CASSLFGGGTEAFF	CMV	pp65	NLVPMVATV	TRB	TRBV12-3	TRBJ1-1	PMID.25801351	Human	CD8	virus	2	25801351
967	CASSPTGGGTGELFF	CMV	pp65	NLVPMVATV	TRB	TRBV27-1	TRBJ2-2	PMID.25801351	Human	CD8	virus	5	25801351
968	CASSLGGGSYEQYF	CMV	pp65	NLVPMVATV	TRB	TRBV13-1	TRBJ2-7	PMID.25801351	Human	CD8	virus	8	25801351
969	CASSLGGGSYEQYF	CMV	pp65	NLVPMVATV	TRB	TRBV13-1	TRBJ2-7	PMID.25801351	Human	CD8	virus	8	25801351
970	CASSLGGGGFYEQYF	CMV	pp65	NLVPMVATV	TRB	TRBV7-8	TRBJ2-7	PMID.25801351	Human	CD8	virus	6	25801351
971	CASSYGGGEDYGYTF	CMV	pp65	NLVPMVATV	TRB	TRBV13-1	TRBJ1-2	PMID.25801351	Human	CD8	virus	6	25801351
972	CSGGTGELFF	CMV	pp65	NLVPMVATV	TRB	TRBV29-1	TRBJ2-2	PMID.25801351	Human	CD8	virus	2	25801351
973	CSVGGTLDTQYF	CMV	pp65	NLVPMVATV	TRB	TRBV29-1	TRBJ2-3	PMID.25801351	Human	CD8	virus	7	25801351
974	CASRDQTAYYGYTF	CMV	pp65	NLVPMVATV	TRB	TRBV10-1	TRBJ1-2	PMID.25801351	Human	CD8	virus	2	25801351
975	CASSYQTGAAYGYTF	CMV	pp65	NLVPMVATV	TRB	TRBV6-5	TRBJ1-2	PMID.25801351	Human	CD8	virus	16	25801351
976	CASSYQTGAIYGYTF	CMV	pp65	NLVPMVATV	TRB	TRBV6-5	TRBJ1-2	PMID.25801351	Human	CD8	virus	8	25801351
977	CASSYQTGTIYGYTF	CMV	pp65	NLVPMVATV	TRB	TRBV6-5	TRBJ1-2	PMID.25801351	Human	CD8	virus	7	25801351
978	CASSYQTGAAYGYTF	CMV	pp65	NLVPMVATV	TRB	TRBV6-5	TRBJ1-2	PMID.25801351	Human	CD8	virus	16	25801351
979	CASSCQTGAACGYTF	CMV	pp65	NLVPMVATV	TRB	TRBV6-5	TRBJ1-2	PMID.25801351	Human	CD8	virus	5	25801351
980	CASSLQTGVRSYEQYF	CMV	pp65	NLVPMVATV	TRB	TRBV6-5	TRBJ2-7	PMID.25801351	Human	CD8	virus	6	25801351
981	CASGTGDSNQPQHF	EBV	BZLF1	EPLPQGQLTAY	TRB	TRBV12-5	TRBJ1-5	PMID.16148129	Human	CD8	virus	6	16148129
982	CATGTGDSNQPQHF	EBV	BZLF1	EPLPQGQLTAY	TRB	TRBV10-3	TRBJ1-5	PMID.16148129	Human	CD8	virus	11	16148129
983	CAISTGDSNQPQHF	EBV	BZLF1	EPLPQGQLTAY	TRB	TRBV10-3	TRBJ1-5	PMID.16148129	Human	CD8	virus	19	16148129
984	CASSTGDSNQPQHF	EBV	BZLF1	EPLPQGQLTAY	TRB	TRBV19-1	TRBJ1-5	PMID.16148129	Human	CD8	virus	9	16148129
985	CASSLIGRDEQFF	EBV	BZLF1	EPLPQGQLTAY	TRB	TRBV28-1	TRBJ2-1	PMID.16148129	Human	CD8	virus	4	16148129
986	CASAQIGPYEQYF	EBV	BZLF1	EPLPQGQLTAY	TRB	TRBV28-1	TRBJ2-7	PMID.16148129	Human	CD8	virus	2	16148129
987	CANSQPGGIEQFF	EBV	BZLF1	EPLPQGQLTAY	TRB	TRBV28-1	TRBJ2-1	PMID.16148129	Human	CD8	virus	4	16148129
988	CASSLVVAGGPMSEQFF	EBV	BZLF1	EPLPQGQLTAY	TRB	TRBV28-1	TRBJ2-1	PMID.16148129	Human	CD8	virus	4	16148129
989	CASSFYDWNTEAFF	EBV	BZLF1	EPLPQGQLTAY	TRB	TRBV5-5	TRBJ1-1	PMID.16148129	Human	CD8	virus	2	16148129
990	CASSTGDSNQPQHF	EBV	BZLF1	EPLPQGQLTAY	TRB	TRBV19-1	TRBJ1-5	PMID.16148129	Human	CD8	virus	9	16148129
991	CAISTGDSNQPQHF	EBV	BZLF1	EPLPQGQLTAY	TRB	TRBV10-3	TRBJ1-5	PMID.16148129	Human	CD8	virus	19	16148129
992	CAISTGDSNQPQHF	EBV	BZLF1	EPLPQGQLTAY	TRB	TRBV10-3	TRBJ1-5	PMID.16148129	Human	CD8	virus	19	16148129
993	CAISTGDSNQPQHF	EBV	BZLF1	EPLPQGQLTAY	TRB	TRBV10-3	TRBJ1-5	PMID.16148129	Human	CD8	virus	19	16148129
994	CAISTGDGNQPQHF	EBV	BZLF1	EPLPQGQLTAY	TRB	TRBV10-3	TRBJ1-5	PMID.16148129	Human	CD8	virus	2	16148129
995	CAISTGDYEQYF	EBV	BZLF1	EPLPQGQLTAY	TRB	TRBV10-3	TRBJ2-7	PMID.16148129	Human	CD8	virus	2	16148129
996	CAISTGPDSYEQYF	EBV	BZLF1	EPLPQGQLTAY	TRB	TRBV10-3	TRBJ2-7	PMID.16148129	Human	CD8	virus	2	16148129
997	CAIGTGDSNQPQHF	EBV	BZLF1	EPLPQGQLTAY	TRB	TRBV10-3	TRBJ1-5	PMID.16148129	Human	CD8	virus	7	16148129
998	CAIGTGDSNQPQHF	EBV	BZLF1	EPLPQGQLTAY	TRB	TRBV10-3	TRBJ1-5	PMID.16148129	Human	CD8	virus	7	16148129
999	CATGTGDSNQPQHF	EBV	BZLF1	EPLPQGQLTAY	TRB	TRBV10-3	TRBJ1-5	PMID.16148129	Human	CD8	virus	11	16148129
1000	CATSTGDSNQPQHF	EBV	BZLF1	EPLPQGQLTAY	TRB	TRBV15-1	TRBJ1-5	PMID.16148129	Human	CD8	virus	21	16148129
1001	CATSTGDSNQPQHF	EBV	BZLF1	EPLPQGQLTAY	TRB	TRBV15-1	TRBJ1-5	PMID.16148129	Human	CD8	virus	21	16148129
1002	CASGTGDSNQPQHF	EBV	BZLF1	EPLPQGQLTAY	TRB	TRBV12-5	TRBJ1-5	PMID.16148129	Human	CD8	virus	6	16148129
1003	CATGTRDSNQPQHF	EBV	BZLF1	EPLPQGQLTAY	TRB	TRBV10-3	TRBJ1-5	PMID.16148129	Human	CD8	virus	2	16148129
1004	CANSQPGGIEQFF	EBV	BZLF1	EPLPQGQLTAY	TRB	TRBV28-1	TRBJ2-1	PMID.16148129	Human	CD8	virus	4	16148129
1005	CASSLIGRDEQFF	EBV	BZLF1	EPLPQGQLTAY	TRB	TRBV28-1	TRBJ2-1	PMID.16148129	Human	CD8	virus	4	16148129
1006	CASAQIGPYQYF	EBV	BZLF1	EPLPQGQLTAY	TRB	TRBV28-1	TRBJ2-7	PMID.16148129	Human	CD8	virus	2	16148129
1007	CASSLISGEGQPQHF	EBV	BZLF1	EPLPQGQLTAY	TRB	TRBV28-1	TRBJ1-5	PMID.16148129	Human	CD8	virus	2	16148129
1008	CASSLVVAGGPMSEQFF	EBV	BZLF1	EPLPQGQLTAY	TRB	TRBV28-1	TRBJ2-1	PMID.16148129	Human	CD8	virus	4	16148129
1009	CASSIPAAGGRFEQFF	EBV	BZLF1	EPLPQGQLTAY	TRB	TRBV28-1	TRBJ2-1	PMID.16148129	Human	CD8	virus	2	16148129
1010	CASSLPGAGGDQPQHF	EBV	BZLF1	EPLPQGQLTAY	TRB	TRBV28-1	TRBJ1-5	PMID.16148129	Human	CD8	virus	2	16148129
1011	CASRPPGGVNEQFF	EBV	BZLF1	EPLPQGQLTAY	TRB	TRBV28-1	TRBJ2-1	PMID.16148129	Human	CD8	virus	2	16148129
1012	CASRPPGGNEQFF	EBV	BZLF1	EPLPQGQLTAY	TRB	TRBV28-1	TRBJ2-1	PMID.16148129	Human	CD8	virus	2	16148129
1013	CASRLPGGYNEQFF	EBV	BZLF1	EPLPQGQLTAY	TRB	TRBV28-1	TRBJ2-1	PMID.16148129	Human	CD8	virus	3	16148129
1014	CASRQPGGVNEQFF	EBV	BZLF1	EPLPQGQLTAY	TRB	TRBV28-1	TRBJ2-1	PMID.16148129	Human	CD8	virus	2	16148129
1015	CASRPPGVYEQYF	EBV	BZLF1	EPLPQGQLTAY	TRB	TRBV28-1	TRBJ2-7	PMID.16148129	Human	CD8	virus	4	16148129
1016	CASRPPGANVLTF	EBV	BZLF1	EPLPQGQLTAY	TRB	TRBV28-1	TRBJ2-6	PMID.16148129	Human	CD8	virus	2	16148129
1017	CASRTPGVSTEAFF	EBV	BZLF1	EPLPQGQLTAY	TRB	TRBV28-1	TRBJ1-1	PMID.16148129	Human	CD8	virus	2	16148129
1018	CASSLPGGAQGYTF	EBV	BZLF1	EPLPQGQLTAY	TRB	TRBV28-1	TRBJ1-2	PMID.16148129	Human	CD8	virus	2	16148129
1019	CASRLPGGYNEQFF	EBV	BZLF1	EPLPQGQLTAY	TRB	TRBV28-1	TRBJ2-1	PMID.16148129	Human	CD8	virus	3	16148129
1020	CASSLPGRDEQYF	EBV	BZLF1	EPLPQGQLTAY	TRB	TRBV28-1	TRBJ2-7	PMID.16148129	Human	CD8	virus	2	16148129
1021	CASSYLPGQGDHYSNQPQHF	HIV	Nef	FLKEKGGL	TRB	TRBV13-1	TRBJ1-5	PMID.15596521	Human	CD8	virus	4	15596521
1022	CASSFEAGQGFFSNQPQHF	HIV	Nef	FLKEKGGL	TRB	TRBV13-1	TRBJ1-5	PMID.15596521	Human	CD8	virus	4	15596521
1023	CASSFEPGQGFYSNQPQHF	HIV	Nef	FLKEKGGL	TRB	TRBV13-1	TRBJ1-5	PMID.15596521	Human	CD8	virus	4	15596521
1024	CASSYEPGQVSHYSNQPQHF	HIV	Nef	FLKEKGGL	TRB	TRBV13-1	TRBJ1-5	PMID.15596521	Human	CD8	virus	4	15596521
1025	CASSALASLNEQFF	HIV	Nef	FLKEKGGL	TRB	TRBV14-1	TRBJ2-1	PMID.15596521	Human	CD8	virus	1	15596521
1026	CASSYLPGQGDHYSNQPQHF	HIV	Nef	FLKEQGGL	TRB	TRBV13-1	TRBJ1-5	PMID.15596521	Human	CD8	virus	4	15596521
1027	CASSFEAGQGFFSNQPQHF	HIV	Nef	FLKEQGGL	TRB	TRBV13-1	TRBJ1-5	PMID.15596521	Human	CD8	virus	4	15596521
1028	CASSFEPGQGFYSNQPQHF	HIV	Nef	FLKEQGGL	TRB	TRBV13-1	TRBJ1-5	PMID.15596521	Human	CD8	virus	4	15596521
1029	CASSYEPGQVSHYSNQPQHF	HIV	Nef	FLKEQGGL	TRB	TRBV13-1	TRBJ1-5	PMID.15596521	Human	CD8	virus	4	15596521
1030	CASSYLPGQGDHYSNQPQHF	HIV	Nef	FLKETGGL	TRB	TRBV13-1	TRBJ1-5	PMID.15596521	Human	CD8	virus	4	15596521
1031	CASSFEAGQGFFSNQPQHF	HIV	Nef	FLKETGGL	TRB	TRBV13-1	TRBJ1-5	PMID.15596521	Human	CD8	virus	4	15596521
1032	CASSFEPGQGFYSNQPQHF	HIV	Nef	FLKETGGL	TRB	TRBV13-1	TRBJ1-5	PMID.15596521	Human	CD8	virus	4	15596521
1033	CASSYEPGQVSHYSNQPQHF	HIV	Nef	FLKETGGL	TRB	TRBV13-1	TRBJ1-5	PMID.15596521	Human	CD8	virus	4	15596521
1034	CASSYLPGQGDHYSNQPQHF	HIV	Nef	FLKEMGGL	TRB	TRBV13-1	TRBJ1-5	PMID.15596521	Human	CD8	virus	4	15596521
1035	CASSFEAGQGFFSNQPQHF	HIV	Nef	FLKEMGGL	TRB	TRBV13-1	TRBJ1-5	PMID.15596521	Human	CD8	virus	4	15596521
1036	CASSFEPGQGFYSNQPQHF	HIV	Nef	FLKEMGGL	TRB	TRBV13-1	TRBJ1-5	PMID.15596521	Human	CD8	virus	4	15596521
1037	CASSYEPGQVSHYSNQPQHF	HIV	Nef	FLKEMGGL	TRB	TRBV13-1	TRBJ1-5	PMID.15596521	Human	CD8	virus	4	15596521
1038	CASSEGWHSYEQYF	CMV	IE1	KLGGALQAK	TRB	TRBV6-1	TRBJ2-7	https.//www.10xgenomics.com/resources/application-notes/a-new-way-of-exploring-immunity-linking-highly-multiplexed-antigen-recognition-to-immune-repertoire-and-phenotype/#	Human	CD8	virus	1	10X
1039	CASGLNIDGDEQFF	CMV	IE1	KLGGALQAK	TRB	TRBV12-5	TRBJ2-1	https.//www.10xgenomics.com/resources/application-notes/a-new-way-of-exploring-immunity-linking-highly-multiplexed-antigen-recognition-to-immune-repertoire-and-phenotype/#	Human	CD8	virus	1	10X
1040	CASSPGEGLYEQYF	HomoSapiens	MLANA	ELAGIGILTV	TRB	TRBV4-3	TRBJ2-7	https.//www.10xgenomics.com/resources/application-notes/a-new-way-of-exploring-immunity-linking-highly-multiplexed-antigen-recognition-to-immune-repertoire-and-phenotype/#	Human	CD8	autoimmune	1	10X
1041	CATSTGDSNQPQHF	EBV	EBNA4	IVTDFSVIK	TRB	TRBV15-1	TRBJ1-5	https.//www.10xgenomics.com/resources/application-notes/a-new-way-of-exploring-immunity-linking-highly-multiplexed-antigen-recognition-to-immune-repertoire-and-phenotype/#	Human	CD8	virus	21	10X
1042	CASSVMLDSPLHF	CMV	IE1	KLGGALQAK	TRB	TRBV9-1	TRBJ1-6	https.//www.10xgenomics.com/resources/application-notes/a-new-way-of-exploring-immunity-linking-highly-multiplexed-antigen-recognition-to-immune-repertoire-and-phenotype/#	Human	CD8	virus	1	10X
1043	CASSLESGFLSGYTF	HomoSapiens	WT1	CYTWNQMNL	TRB	TRBV7-9	TRBJ1-2	https.//www.10xgenomics.com/resources/application-notes/a-new-way-of-exploring-immunity-linking-highly-multiplexed-antigen-recognition-to-immune-repertoire-and-phenotype/#	Human	CD8	autoimmune	1	10X
1044	CASSFTYRDTQYF	CMV	IE1	KLGGALQAK	TRB	TRBV28-1	TRBJ2-3	https.//www.10xgenomics.com/resources/application-notes/a-new-way-of-exploring-immunity-linking-highly-multiplexed-antigen-recognition-to-immune-repertoire-and-phenotype/#	Human	CD8	virus	1	10X
1045	CATSDSPGGSYNEQFF	EBV	EBNA4	IVTDFSVIK	TRB	TRBV24-1	TRBJ2-1	https.//www.10xgenomics.com/resources/application-notes/a-new-way-of-exploring-immunity-linking-highly-multiplexed-antigen-recognition-to-immune-repertoire-and-phenotype/#	Human	CD8	virus	1	10X
1046	CASSVRSSMNTEAFF	CMV	IE1	KLGGALQAK	TRB	TRBV9-1	TRBJ1-1	https.//www.10xgenomics.com/resources/application-notes/a-new-way-of-exploring-immunity-linking-highly-multiplexed-antigen-recognition-to-immune-repertoire-and-phenotype/#	Human	CD8	virus	24	10X
1047	CASSPTGLEAFF	CMV	IE1	KLGGALQAK	TRB	TRBV6-6	TRBJ1-1	https.//www.10xgenomics.com/resources/application-notes/a-new-way-of-exploring-immunity-linking-highly-multiplexed-antigen-recognition-to-immune-repertoire-and-phenotype/#	Human	CD8	virus	1	10X
1048	CASSLGQGVFYTF	EBV	EBNA4	IVTDFSVIK	TRB	TRBV5-1	TRBJ1-2	https.//www.10xgenomics.com/resources/application-notes/a-new-way-of-exploring-immunity-linking-highly-multiplexed-antigen-recognition-to-immune-repertoire-and-phenotype/#	Human	CD8	virus	4	10X
1049	CASSVGQVFYSGTF	EBV	EBNA4	IVTDFSVIK	TRB	TRBV9-1	TRBJ1-2	https.//www.10xgenomics.com/resources/application-notes/a-new-way-of-exploring-immunity-linking-highly-multiplexed-antigen-recognition-to-immune-repertoire-and-phenotype/#	Human	CD8	virus	5	10X
1050	CASSLMGGTYNEQFF	EBV	EBNA4	IVTDFSVIK	TRB	TRBV28-1	TRBJ2-1	https.//www.10xgenomics.com/resources/application-notes/a-new-way-of-exploring-immunity-linking-highly-multiplexed-antigen-recognition-to-immune-repertoire-and-phenotype/#	Human	CD8	virus	4	10X
1051	CASSQDRVTWGGIAKNIQYF	CMV	IE1	KLGGALQAK	TRB	TRBV4-2	TRBJ2-4	https.//www.10xgenomics.com/resources/application-notes/a-new-way-of-exploring-immunity-linking-highly-multiplexed-antigen-recognition-to-immune-repertoire-and-phenotype/#	Human	CD8	virus	1	10X
1052	CASSWGGGSHYGYTF	EBV	EBNA4	IVTDFSVIK	TRB	TRBV11-2	TRBJ1-2	https.//www.10xgenomics.com/resources/application-notes/a-new-way-of-exploring-immunity-linking-highly-multiplexed-antigen-recognition-to-immune-repertoire-and-phenotype/#	Human	CD8	virus	154	10X
1053	CASSWTGLGTEAFF	CMV	IE1	KLGGALQAK	TRB	TRBV19-1	TRBJ1-1	https.//www.10xgenomics.com/resources/application-notes/a-new-way-of-exploring-immunity-linking-highly-multiplexed-antigen-recognition-to-immune-repertoire-and-phenotype/#	Human	CD8	virus	1	10X
1054	CASTYGSGELFF	CMV	IE1	KLGGALQAK	TRB	TRBV7-9	TRBJ2-2	https.//www.10xgenomics.com/resources/application-notes/a-new-way-of-exploring-immunity-linking-highly-multiplexed-antigen-recognition-to-immune-repertoire-and-phenotype/#	Human	CD8	virus	2	10X
1055	CASSLSGYEQYF	EBV	EBNA4	AVFDRKSDAK	TRB	TRBV28-1	TRBJ2-7	https.//www.10xgenomics.com/resources/application-notes/a-new-way-of-exploring-immunity-linking-highly-multiplexed-antigen-recognition-to-immune-repertoire-and-phenotype/#	Human	CD8	virus	11	10X
1056	CASSSPANEGTDTQYF	HomoSapiens	MLANA	ELAGIGILTV	TRB	TRBV6-5	TRBJ2-3	https.//www.10xgenomics.com/resources/application-notes/a-new-way-of-exploring-immunity-linking-highly-multiplexed-antigen-recognition-to-immune-repertoire-and-phenotype/#	Human	CD8	autoimmune	1	10X
1057	CASSWGGGSHYGYTF	EBV	EBNA4	IVTDFSVIK	TRB	TRBV11-2	TRBJ1-2	https.//www.10xgenomics.com/resources/application-notes/a-new-way-of-exploring-immunity-linking-highly-multiplexed-antigen-recognition-to-immune-repertoire-and-phenotype/#	Human	CD8	virus	154	10X
1058	CATSRDRLAGSNYEQYF	CMV	IE1	KLGGALQAK	TRB	TRBV15-1	TRBJ2-7	https.//www.10xgenomics.com/resources/application-notes/a-new-way-of-exploring-immunity-linking-highly-multiplexed-antigen-recognition-to-immune-repertoire-and-phenotype/#	Human	CD8	virus	1	10X
1059	CASSLLWAEYNEQFF	EBV	BZLF1	RAKFKQLL	TRB	TRBV4-1	TRBJ2-1	https.//www.10xgenomics.com/resources/application-notes/a-new-way-of-exploring-immunity-linking-highly-multiplexed-antigen-recognition-to-immune-repertoire-and-phenotype/#	Human	CD8	virus	21	10X
1060	CASSQDPGDEQFF	CMV	IE1	KLGGALQAK	TRB	TRBV4-1	TRBJ2-1	https.//www.10xgenomics.com/resources/application-notes/a-new-way-of-exploring-immunity-linking-highly-multiplexed-antigen-recognition-to-immune-repertoire-and-phenotype/#	Human	CD8	virus	5	10X
1061	CASSQDGNRGRDEQYF	CMV	IE1	KLGGALQAK	TRB	TRBV4-1	TRBJ2-7	https.//www.10xgenomics.com/resources/application-notes/a-new-way-of-exploring-immunity-linking-highly-multiplexed-antigen-recognition-to-immune-repertoire-and-phenotype/#	Human	CD8	virus	1	10X
1062	CASSPGGLAGADTQYF	EBV	EBNA4	IVTDFSVIK	TRB	TRBV5-1	TRBJ2-3	https.//www.10xgenomics.com/resources/application-notes/a-new-way-of-exploring-immunity-linking-highly-multiplexed-antigen-recognition-to-immune-repertoire-and-phenotype/#	Human	CD8	virus	8	10X
1063	CASSIRSSYEQYF	Influenza	M	GILGFVFTL	TRB	TRBV19-1	TRBJ2-7	https.//www.10xgenomics.com/resources/application-notes/a-new-way-of-exploring-immunity-linking-highly-multiplexed-antigen-recognition-to-immune-repertoire-and-phenotype/#	Human	CD8	virus	497	10X
1064	CASSQRPSEVGELFF	EBV	EBNA4	IVTDFSVIK	TRB	TRBV4-2	TRBJ2-2	https.//www.10xgenomics.com/resources/application-notes/a-new-way-of-exploring-immunity-linking-highly-multiplexed-antigen-recognition-to-immune-repertoire-and-phenotype/#	Human	CD8	virus	30	10X
1065	CASSLRDGSEAFF	EBV	EBNA4	IVTDFSVIK	TRB	TRBV5-6	TRBJ1-1	https.//www.10xgenomics.com/resources/application-notes/a-new-way-of-exploring-immunity-linking-highly-multiplexed-antigen-recognition-to-immune-repertoire-and-phenotype/#	Human	CD8	virus	99	10X
1066	CASSFGGPQETQYF	EBV	BZLF1	RAKFKQLL	TRB	TRBV7-2	TRBJ2-5	https.//www.10xgenomics.com/resources/application-notes/a-new-way-of-exploring-immunity-linking-highly-multiplexed-antigen-recognition-to-immune-repertoire-and-phenotype/#	Human	CD8	virus	1	10X
1067	CASSWGGGSHYGYTF	EBV	EBNA4	IVTDFSVIK	TRB	TRBV11-2	TRBJ1-2	https.//www.10xgenomics.com/resources/application-notes/a-new-way-of-exploring-immunity-linking-highly-multiplexed-antigen-recognition-to-immune-repertoire-and-phenotype/#	Human	CD8	virus	154	10X
1068	CASSIRESTDTQYF	EBV	EBNA4	AVFDRKSDAK	TRB	TRBV19-1	TRBJ2-3	https.//www.10xgenomics.com/resources/application-notes/a-new-way-of-exploring-immunity-linking-highly-multiplexed-antigen-recognition-to-immune-repertoire-and-phenotype/#	Human	CD8	virus	1	10X
1069	CASSWGGGSHYGYTF	EBV	EBNA4	IVTDFSVIK	TRB	TRBV11-2	TRBJ1-2	https.//www.10xgenomics.com/resources/application-notes/a-new-way-of-exploring-immunity-linking-highly-multiplexed-antigen-recognition-to-immune-repertoire-and-phenotype/#	Human	CD8	virus	154	10X
1070	CASSPRTEPHQPQHF	EBV	EBNA4	AVFDRKSDAK	TRB	TRBV7-6	TRBJ1-5	https.//www.10xgenomics.com/resources/application-notes/a-new-way-of-exploring-immunity-linking-highly-multiplexed-antigen-recognition-to-immune-repertoire-and-phenotype/#	Human	CD8	virus	1	10X
1071	CASSPVTGGGSGANVLTF	EBV	EBNA4	IVTDFSVIK	TRB	TRBV7-9	TRBJ2-6	https.//www.10xgenomics.com/resources/application-notes/a-new-way-of-exploring-immunity-linking-highly-multiplexed-antigen-recognition-to-immune-repertoire-and-phenotype/#	Human	CD8	virus	24	10X
1072	CASSWGGGSHYGYTF	EBV	EBNA4	IVTDFSVIK	TRB	TRBV11-2	TRBJ1-2	https.//www.10xgenomics.com/resources/application-notes/a-new-way-of-exploring-immunity-linking-highly-multiplexed-antigen-recognition-to-immune-repertoire-and-phenotype/#	Human	CD8	virus	154	10X
1073	CASSFGQGTGTEAFF	EBV	EBNA4	IVTDFSVIK	TRB	TRBV5-1	TRBJ1-1	https.//www.10xgenomics.com/resources/application-notes/a-new-way-of-exploring-immunity-linking-highly-multiplexed-antigen-recognition-to-immune-repertoire-and-phenotype/#	Human	CD8	virus	1	10X
1074	CASSWGGGSHYGYTF	EBV	EBNA4	IVTDFSVIK	TRB	TRBV11-2	TRBJ1-2	https.//www.10xgenomics.com/resources/application-notes/a-new-way-of-exploring-immunity-linking-highly-multiplexed-antigen-recognition-to-immune-repertoire-and-phenotype/#	Human	CD8	virus	154	10X
1075	CASSVAPDTQYF	CMV	IE1	KLGGALQAK	TRB	TRBV9-1	TRBJ2-3	https.//www.10xgenomics.com/resources/application-notes/a-new-way-of-exploring-immunity-linking-highly-multiplexed-antigen-recognition-to-immune-repertoire-and-phenotype/#	Human	CD8	virus	2	10X
1076	CASSPGGGASYEQYF	HomoSapiens	BCL2L1	RIAAWMATY	TRB	TRBV9-1	TRBJ2-7	https.//www.10xgenomics.com/resources/application-notes/a-new-way-of-exploring-immunity-linking-highly-multiplexed-antigen-recognition-to-immune-repertoire-and-phenotype/#	Human	CD8	autoimmune	1	10X
1077	CASSPRDRERGEQYF	EBV	BZLF1	RAKFKQLL	TRB	TRBV7-2	TRBJ2-7	https.//www.10xgenomics.com/resources/application-notes/a-new-way-of-exploring-immunity-linking-highly-multiplexed-antigen-recognition-to-immune-repertoire-and-phenotype/#	Human	CD8	virus	14	10X
1078	CASSIGAYGYTF	Influenza	M	GILGFVFTL	TRB	TRBV19-1	TRBJ1-2	https.//www.10xgenomics.com/resources/application-notes/a-new-way-of-exploring-immunity-linking-highly-multiplexed-antigen-recognition-to-immune-repertoire-and-phenotype/#	Human	CD8	virus	8	10X
1079	CASSWPGGTEAFF	CMV	IE1	KLGGALQAK	TRB	TRBV27-1	TRBJ1-1	https.//www.10xgenomics.com/resources/application-notes/a-new-way-of-exploring-immunity-linking-highly-multiplexed-antigen-recognition-to-immune-repertoire-and-phenotype/#	Human	CD8	virus	1	10X
1080	CASSLADGGFSYEQYF	CMV	IE1	KLGGALQAK	TRB	TRBV7-9	TRBJ2-7	https.//www.10xgenomics.com/resources/application-notes/a-new-way-of-exploring-immunity-linking-highly-multiplexed-antigen-recognition-to-immune-repertoire-and-phenotype/#	Human	CD8	virus	1	10X
1081	CASSIVQGSNQPQHF	HIV	Gag	SLFNTVATLY	TRB	TRBV19-1	TRBJ1-5	https.//www.10xgenomics.com/resources/application-notes/a-new-way-of-exploring-immunity-linking-highly-multiplexed-antigen-recognition-to-immune-repertoire-and-phenotype/#	Human	CD8	virus	1	10X
1082	CASSTSHVGTEAFF	Influenza	M	GILGFVFTL	TRB	TRBV6-1	TRBJ1-1	https.//www.10xgenomics.com/resources/application-notes/a-new-way-of-exploring-immunity-linking-highly-multiplexed-antigen-recognition-to-immune-repertoire-and-phenotype/#	Human	CD8	virus	1	10X
1083	CASSQDLLSGAQYF	HomoSapiens	MLANA	ELAGIGILTV	TRB	TRBV4-2	TRBJ2-3	https.//www.10xgenomics.com/resources/application-notes/a-new-way-of-exploring-immunity-linking-highly-multiplexed-antigen-recognition-to-immune-repertoire-and-phenotype/#	Human	CD8	autoimmune	1	10X
1084	CASSIASLLAGGTDTQYF	HomoSapiens	MLANA	ELAGIGILTV	TRB	TRBV27-1	TRBJ2-3	https.//www.10xgenomics.com/resources/application-notes/a-new-way-of-exploring-immunity-linking-highly-multiplexed-antigen-recognition-to-immune-repertoire-and-phenotype/#	Human	CD8	autoimmune	1	10X
1085	CASGLVLKGQEIYGYTF	CMV	IE1	KLGGALQAK	TRB	TRBV12-5	TRBJ1-2	https.//www.10xgenomics.com/resources/application-notes/a-new-way-of-exploring-immunity-linking-highly-multiplexed-antigen-recognition-to-immune-repertoire-and-phenotype/#	Human	CD8	virus	1	10X
1086	CASSTYSIDTQYF	Influenza	M	GILGFVFTL	TRB	TRBV19-1	TRBJ2-3	https.//www.10xgenomics.com/resources/application-notes/a-new-way-of-exploring-immunity-linking-highly-multiplexed-antigen-recognition-to-immune-repertoire-and-phenotype/#	Human	CD8	virus	1	10X
1087	CASSWGGGSHYGYTF	EBV	EBNA4	IVTDFSVIK	TRB	TRBV11-2	TRBJ1-2	https.//www.10xgenomics.com/resources/application-notes/a-new-way-of-exploring-immunity-linking-highly-multiplexed-antigen-recognition-to-immune-repertoire-and-phenotype/#	Human	CD8	virus	154	10X
1088	CASSLWGPDSNNEQFF	EBV	BZLF1	RAKFKQLL	TRB	TRBV27-1	TRBJ2-1	https.//www.10xgenomics.com/resources/application-notes/a-new-way-of-exploring-immunity-linking-highly-multiplexed-antigen-recognition-to-immune-repertoire-and-phenotype/#	Human	CD8	virus	1	10X
1089	CASSEWRERTKNIQYF	CMV	IE1	KLGGALQAK	TRB	TRBV7-8	TRBJ2-4	https.//www.10xgenomics.com/resources/application-notes/a-new-way-of-exploring-immunity-linking-highly-multiplexed-antigen-recognition-to-immune-repertoire-and-phenotype/#	Human	CD8	virus	1	10X
1090	CASSRFGDTEAFF	CMV	IE1	KLGGALQAK	TRB	TRBV7-3	TRBJ1-1	https.//www.10xgenomics.com/resources/application-notes/a-new-way-of-exploring-immunity-linking-highly-multiplexed-antigen-recognition-to-immune-repertoire-and-phenotype/#	Human	CD8	virus	1	10X
1091	CASSDRSGTEQYF	Influenza	M	GILGFVFTL	TRB	TRBV19-1	TRBJ2-7	https.//www.10xgenomics.com/resources/application-notes/a-new-way-of-exploring-immunity-linking-highly-multiplexed-antigen-recognition-to-immune-repertoire-and-phenotype/#	Human	CD8	virus	2	10X
1092	CASGGKVFPPYEQYF	EBV	EBNA3A	RLRAEAQVK	TRB	TRBV12-5	TRBJ2-7	https.//www.10xgenomics.com/resources/application-notes/a-new-way-of-exploring-immunity-linking-highly-multiplexed-antigen-recognition-to-immune-repertoire-and-phenotype/#	Human	CD8	virus	1	10X
1093	CASSQDADTDTQYF	CMV	IE1	KLGGALQAK	TRB	TRBV4-3	TRBJ2-3	https.//www.10xgenomics.com/resources/application-notes/a-new-way-of-exploring-immunity-linking-highly-multiplexed-antigen-recognition-to-immune-repertoire-and-phenotype/#	Human	CD8	virus	2	10X
1094	CASSLGWDSAQHF	EBV	BZLF1	RAKFKQLL	TRB	TRBV27-1	TRBJ1-5	https.//www.10xgenomics.com/resources/application-notes/a-new-way-of-exploring-immunity-linking-highly-multiplexed-antigen-recognition-to-immune-repertoire-and-phenotype/#	Human	CD8	virus	1	10X
1095	CASGLAQFGEQYF	EBV	BZLF1	RAKFKQLL	TRB	TRBV12-5	TRBJ2-7	https.//www.10xgenomics.com/resources/application-notes/a-new-way-of-exploring-immunity-linking-highly-multiplexed-antigen-recognition-to-immune-repertoire-and-phenotype/#	Human	CD8	virus	1	10X
1096	CASSIRSGDTQYF	Influenza	M	GILGFVFTL	TRB	TRBV19-1	TRBJ2-3	https.//www.10xgenomics.com/resources/application-notes/a-new-way-of-exploring-immunity-linking-highly-multiplexed-antigen-recognition-to-immune-repertoire-and-phenotype/#	Human	CD8	virus	2	10X
1097	CASSIRSTYEQYF	Influenza	M	GILGFVFTL	TRB	TRBV19-1	TRBJ2-7	https.//www.10xgenomics.com/resources/application-notes/a-new-way-of-exploring-immunity-linking-highly-multiplexed-antigen-recognition-to-immune-repertoire-and-phenotype/#	Human	CD8	virus	6	10X
1098	CASSRVSEGRNTEAFF	EBV	EBNA4	IVTDFSVIK	TRB	TRBV6-1	TRBJ1-1	https.//www.10xgenomics.com/resources/application-notes/a-new-way-of-exploring-immunity-linking-highly-multiplexed-antigen-recognition-to-immune-repertoire-and-phenotype/#	Human	CD8	virus	1	10X
1099	CASSLGQGVFYEQFF	EBV	EBNA4	AVFDRKSDAK	TRB	TRBV7-9	TRBJ2-1	https.//www.10xgenomics.com/resources/application-notes/a-new-way-of-exploring-immunity-linking-highly-multiplexed-antigen-recognition-to-immune-repertoire-and-phenotype/#	Human	CD8	virus	1	10X
1100	CASSQDSPTNYGYTF	CMV	IE1	KLGGALQAK	TRB	TRBV4-3	TRBJ1-2	https.//www.10xgenomics.com/resources/application-notes/a-new-way-of-exploring-immunity-linking-highly-multiplexed-antigen-recognition-to-immune-repertoire-and-phenotype/#	Human	CD8	virus	2	10X
1101	CASSLGFGGREAYEQYF	HomoSapiens	WT1	RMFPNAPYL	TRB	TRBV7-9	TRBJ2-7	https.//www.10xgenomics.com/resources/application-notes/a-new-way-of-exploring-immunity-linking-highly-multiplexed-antigen-recognition-to-immune-repertoire-and-phenotype/#	Human	CD8	autoimmune	1	10X
1102	CATSRDRLGGGRYEQYF	CMV	IE1	KLGGALQAK	TRB	TRBV15-1	TRBJ2-7	https.//www.10xgenomics.com/resources/application-notes/a-new-way-of-exploring-immunity-linking-highly-multiplexed-antigen-recognition-to-immune-repertoire-and-phenotype/#	Human	CD8	virus	1	10X
1103	CASSTRSQETQYF	Influenza	M	GILGFVFTL	TRB	TRBV19-1	TRBJ2-5	https.//www.10xgenomics.com/resources/application-notes/a-new-way-of-exploring-immunity-linking-highly-multiplexed-antigen-recognition-to-immune-repertoire-and-phenotype/#	Human	CD8	virus	7	10X
1104	CASSHRSGTEAFF	CMV	IE1	KLGGALQAK	TRB	TRBV12-3	TRBJ1-1	https.//www.10xgenomics.com/resources/application-notes/a-new-way-of-exploring-immunity-linking-highly-multiplexed-antigen-recognition-to-immune-repertoire-and-phenotype/#	Human	CD8	virus	3	10X
1105	CASSQDLAGNTGELFF	EBV	BZLF1	RAKFKQLL	TRB	TRBV4-3	TRBJ2-2	https.//www.10xgenomics.com/resources/application-notes/a-new-way-of-exploring-immunity-linking-highly-multiplexed-antigen-recognition-to-immune-repertoire-and-phenotype/#	Human	CD8	virus	1	10X
1106	CASSTRSAYEQYF	Influenza	M	GILGFVFTL	TRB	TRBV19-1	TRBJ2-7	https.//www.10xgenomics.com/resources/application-notes/a-new-way-of-exploring-immunity-linking-highly-multiplexed-antigen-recognition-to-immune-repertoire-and-phenotype/#	Human	CD8	virus	28	10X
1107	CASSPRDRERGEQYF	HomoSapiens	MLANA	ELAGIGILTV	TRB	TRBV7-2	TRBJ2-7	https.//www.10xgenomics.com/resources/application-notes/a-new-way-of-exploring-immunity-linking-highly-multiplexed-antigen-recognition-to-immune-repertoire-and-phenotype/#	Human	CD8	autoimmune	14	10X
1108	CASSIRSSYEQYF	Influenza	M	GILGFVFTL	TRB	TRBV19-1	TRBJ2-7	https.//www.10xgenomics.com/resources/application-notes/a-new-way-of-exploring-immunity-linking-highly-multiplexed-antigen-recognition-to-immune-repertoire-and-phenotype/#	Human	CD8	virus	497	10X
1109	CAWVLGPAGDTQYF	EBV	EBNA4	IVTDFSVIK	TRB	TRBV30-1	TRBJ2-3	https.//www.10xgenomics.com/resources/application-notes/a-new-way-of-exploring-immunity-linking-highly-multiplexed-antigen-recognition-to-immune-repertoire-and-phenotype/#	Human	CD8	virus	7	10X
1110	CASSLRTGAPHRYTF	CMV	IE1	KLGGALQAK	TRB	TRBV9-1	TRBJ1-2	https.//www.10xgenomics.com/resources/application-notes/a-new-way-of-exploring-immunity-linking-highly-multiplexed-antigen-recognition-to-immune-repertoire-and-phenotype/#	Human	CD8	virus	1	10X
1111	CASSLAGSSGNEQFF	CMV	IE1	KLGGALQAK	TRB	TRBV18-1	TRBJ2-1	https.//www.10xgenomics.com/resources/application-notes/a-new-way-of-exploring-immunity-linking-highly-multiplexed-antigen-recognition-to-immune-repertoire-and-phenotype/#	Human	CD8	virus	1	10X
1112	CASSIRSSYEQYF	Influenza	M	GILGFVFTL	TRB	TRBV19-1	TRBJ2-7	https.//www.10xgenomics.com/resources/application-notes/a-new-way-of-exploring-immunity-linking-highly-multiplexed-antigen-recognition-to-immune-repertoire-and-phenotype/#	Human	CD8	virus	497	10X
1113	CASSSRAGGEQYF	Influenza	M	GILGFVFTL	TRB	TRBV19-1	TRBJ2-7	https.//www.10xgenomics.com/resources/application-notes/a-new-way-of-exploring-immunity-linking-highly-multiplexed-antigen-recognition-to-immune-repertoire-and-phenotype/#	Human	CD8	virus	1	10X
1114	CASSIRSSYEQYF	Influenza	M	GILGFVFTL	TRB	TRBV19-1	TRBJ2-7	https.//www.10xgenomics.com/resources/application-notes/a-new-way-of-exploring-immunity-linking-highly-multiplexed-antigen-recognition-to-immune-repertoire-and-phenotype/#	Human	CD8	virus	497	10X
1115	CASSLTGESYEQYF	EBV	EBNA3B	LLDFVRFMGV	TRB	TRBV13-1	TRBJ2-7	https.//www.10xgenomics.com/resources/application-notes/a-new-way-of-exploring-immunity-linking-highly-multiplexed-antigen-recognition-to-immune-repertoire-and-phenotype/#	Human	CD8	virus	2	10X
1116	CASSLSGYEQYF	CMV	IE1	KLGGALQAK	TRB	TRBV28-1	TRBJ2-7	https.//www.10xgenomics.com/resources/application-notes/a-new-way-of-exploring-immunity-linking-highly-multiplexed-antigen-recognition-to-immune-repertoire-and-phenotype/#	Human	CD8	virus	11	10X
1117	CASRGRNGYTF	CMV	IE1	KLGGALQAK	TRB	TRBV6-4	TRBJ1-2	https.//www.10xgenomics.com/resources/application-notes/a-new-way-of-exploring-immunity-linking-highly-multiplexed-antigen-recognition-to-immune-repertoire-and-phenotype/#	Human	CD8	virus	1	10X
1118	CASSQVASDEQFF	CMV	IE1	KLGGALQAK	TRB	TRBV4-3	TRBJ2-1	https.//www.10xgenomics.com/resources/application-notes/a-new-way-of-exploring-immunity-linking-highly-multiplexed-antigen-recognition-to-immune-repertoire-and-phenotype/#	Human	CD8	virus	1	10X
1119	CASSQRPSEVGELFF	EBV	BZLF1	RAKFKQLL	TRB	TRBV4-2	TRBJ2-2	https.//www.10xgenomics.com/resources/application-notes/a-new-way-of-exploring-immunity-linking-highly-multiplexed-antigen-recognition-to-immune-repertoire-and-phenotype/#	Human	CD8	virus	30	10X
1120	CASSPQAGGSYEQYF	CMV	IE1	KLGGALQAK	TRB	TRBV12-4	TRBJ2-7	https.//www.10xgenomics.com/resources/application-notes/a-new-way-of-exploring-immunity-linking-highly-multiplexed-antigen-recognition-to-immune-repertoire-and-phenotype/#	Human	CD8	virus	1	10X
1121	CARYRHLGEAFF	CMV	IE1	KLGGALQAK	TRB	TRBV2-1	TRBJ1-1	https.//www.10xgenomics.com/resources/application-notes/a-new-way-of-exploring-immunity-linking-highly-multiplexed-antigen-recognition-to-immune-repertoire-and-phenotype/#	Human	CD8	virus	1	10X
1122	CATSDWLAGDADTQYF	CMV	IE1	KLGGALQAK	TRB	TRBV24-1	TRBJ2-3	https.//www.10xgenomics.com/resources/application-notes/a-new-way-of-exploring-immunity-linking-highly-multiplexed-antigen-recognition-to-immune-repertoire-and-phenotype/#	Human	CD8	virus	1	10X
1123	CASSMRSGANVLTF	Influenza	M	GILGFVFTL	TRB	TRBV19-1	TRBJ2-6	https.//www.10xgenomics.com/resources/application-notes/a-new-way-of-exploring-immunity-linking-highly-multiplexed-antigen-recognition-to-immune-repertoire-and-phenotype/#	Human	CD8	virus	1	10X
1124	CASSTSTGTGYGYTF	EBV	BZLF1	RAKFKQLL	TRB	TRBV4-1	TRBJ1-2	https.//www.10xgenomics.com/resources/application-notes/a-new-way-of-exploring-immunity-linking-highly-multiplexed-antigen-recognition-to-immune-repertoire-and-phenotype/#	Human	CD8	virus	18	10X
1125	CASSGRSTDTQYF	Influenza	M	GILGFVFTL	TRB	TRBV19-1	TRBJ2-3	https.//www.10xgenomics.com/resources/application-notes/a-new-way-of-exploring-immunity-linking-highly-multiplexed-antigen-recognition-to-immune-repertoire-and-phenotype/#	Human	CD8	virus	57	10X
1126	CSAIPQVRAHEQYF	CMV	IE1	KLGGALQAK	TRB	TRBV20-1	TRBJ2-7	https.//www.10xgenomics.com/resources/application-notes/a-new-way-of-exploring-immunity-linking-highly-multiplexed-antigen-recognition-to-immune-repertoire-and-phenotype/#	Human	CD8	virus	1	10X
1127	CATSDFRDSSNEQFF	CMV	IE1	KLGGALQAK	TRB	TRBV24-1	TRBJ2-1	https.//www.10xgenomics.com/resources/application-notes/a-new-way-of-exploring-immunity-linking-highly-multiplexed-antigen-recognition-to-immune-repertoire-and-phenotype/#	Human	CD8	virus	5	10X
1128	CASSSTGGGEKDQPQHF	EBV	EBNA4	IVTDFSVIK	TRB	TRBV5-4	TRBJ1-5	https.//www.10xgenomics.com/resources/application-notes/a-new-way-of-exploring-immunity-linking-highly-multiplexed-antigen-recognition-to-immune-repertoire-and-phenotype/#	Human	CD8	virus	36	10X
1129	CASSLGQQPGPGNTIYF	CMV	IE1	KLGGALQAK	TRB	TRBV13-1	TRBJ1-3	https.//www.10xgenomics.com/resources/application-notes/a-new-way-of-exploring-immunity-linking-highly-multiplexed-antigen-recognition-to-immune-repertoire-and-phenotype/#	Human	CD8	virus	1	10X
1130	CSAPGRYYNEQFF	CMV	IE1	KLGGALQAK	TRB	TRBV20-1	TRBJ2-1	https.//www.10xgenomics.com/resources/application-notes/a-new-way-of-exploring-immunity-linking-highly-multiplexed-antigen-recognition-to-immune-repertoire-and-phenotype/#	Human	CD8	virus	1	10X
1131	CASSLRSAAGWPFF	EBV	EBNA4	AVFDRKSDAK	TRB	TRBV28-1	TRBJ1-1	https.//www.10xgenomics.com/resources/application-notes/a-new-way-of-exploring-immunity-linking-highly-multiplexed-antigen-recognition-to-immune-repertoire-and-phenotype/#	Human	CD8	virus	2	10X
1132	CASSIRSGESRAFF	EBV	EBNA4	AVFDRKSDAK	TRB	TRBV19-1	TRBJ1-1	https.//www.10xgenomics.com/resources/application-notes/a-new-way-of-exploring-immunity-linking-highly-multiplexed-antigen-recognition-to-immune-repertoire-and-phenotype/#	Human	CD8	virus	2	10X
1133	CASSGLAGLNEQFF	Influenza	M	GILGFVFTL	TRB	TRBV19-1	TRBJ2-1	https.//www.10xgenomics.com/resources/application-notes/a-new-way-of-exploring-immunity-linking-highly-multiplexed-antigen-recognition-to-immune-repertoire-and-phenotype/#	Human	CD8	virus	3	10X
1134	CASSEDTGAQETQYF	Influenza	M	GILGFVFTL	TRB	TRBV2-1	TRBJ2-5	https.//www.10xgenomics.com/resources/application-notes/a-new-way-of-exploring-immunity-linking-highly-multiplexed-antigen-recognition-to-immune-repertoire-and-phenotype/#	Human	CD8	virus	1	10X
1135	CASSWGGGSHYGYTF	EBV	EBNA4	IVTDFSVIK	TRB	TRBV11-2	TRBJ1-2	https.//www.10xgenomics.com/resources/application-notes/a-new-way-of-exploring-immunity-linking-highly-multiplexed-antigen-recognition-to-immune-repertoire-and-phenotype/#	Human	CD8	virus	154	10X
1136	CASRDGELFF	EBV	EBNA4	AVFDRKSDAK	TRB	TRBV6-3	TRBJ2-2	https.//www.10xgenomics.com/resources/application-notes/a-new-way-of-exploring-immunity-linking-highly-multiplexed-antigen-recognition-to-immune-repertoire-and-phenotype/#	Human	CD8	virus	2	10X
1137	CASSFSGNTGELFF	EBV	BZLF1	RAKFKQLL	TRB	TRBV12-3	TRBJ2-2	https.//www.10xgenomics.com/resources/application-notes/a-new-way-of-exploring-immunity-linking-highly-multiplexed-antigen-recognition-to-immune-repertoire-and-phenotype/#	Human	CD8	virus	142	10X
1138	CASSIRSSYEQYF	EBV	EBNA4	IVTDFSVIK	TRB	TRBV19-1	TRBJ2-7	https.//www.10xgenomics.com/resources/application-notes/a-new-way-of-exploring-immunity-linking-highly-multiplexed-antigen-recognition-to-immune-repertoire-and-phenotype/#	Human	CD8	virus	497	10X
1139	CASSLAGPGAGGEQFF	CMV	IE1	KLGGALQAK	TRB	TRBV7-8	TRBJ2-1	https.//www.10xgenomics.com/resources/application-notes/a-new-way-of-exploring-immunity-linking-highly-multiplexed-antigen-recognition-to-immune-repertoire-and-phenotype/#	Human	CD8	virus	1	10X
1140	CASSIRSSYEQYF	Influenza	M	GILGFVFTL	TRB	TRBV19-1	TRBJ2-7	https.//www.10xgenomics.com/resources/application-notes/a-new-way-of-exploring-immunity-linking-highly-multiplexed-antigen-recognition-to-immune-repertoire-and-phenotype/#	Human	CD8	virus	497	10X
1141	CASSFSLEFTGELFF	CMV	IE1	KLGGALQAK	TRB	TRBV19-1	TRBJ2-2	https.//www.10xgenomics.com/resources/application-notes/a-new-way-of-exploring-immunity-linking-highly-multiplexed-antigen-recognition-to-immune-repertoire-and-phenotype/#	Human	CD8	virus	1	10X
1142	CASSIRAAYEQYF	Influenza	M	GILGFVFTL	TRB	TRBV19-1	TRBJ2-7	https.//www.10xgenomics.com/resources/application-notes/a-new-way-of-exploring-immunity-linking-highly-multiplexed-antigen-recognition-to-immune-repertoire-and-phenotype/#	Human	CD8	virus	21	10X
1143	CASSVRSAGELFF	Influenza	M	GILGFVFTL	TRB	TRBV19-1	TRBJ2-2	https.//www.10xgenomics.com/resources/application-notes/a-new-way-of-exploring-immunity-linking-highly-multiplexed-antigen-recognition-to-immune-repertoire-and-phenotype/#	Human	CD8	virus	1	10X
1144	CASSPAPTETQYF	CMV	IE1	KLGGALQAK	TRB	TRBV4-3	TRBJ2-5	https.//www.10xgenomics.com/resources/application-notes/a-new-way-of-exploring-immunity-linking-highly-multiplexed-antigen-recognition-to-immune-repertoire-and-phenotype/#	Human	CD8	virus	1	10X
1145	CASGMSGGAENEQFF	HomoSapiens	MLANA	ELAGIGILTV	TRB	TRBV2-1	TRBJ2-1	https.//www.10xgenomics.com/resources/application-notes/a-new-way-of-exploring-immunity-linking-highly-multiplexed-antigen-recognition-to-immune-repertoire-and-phenotype/#	Human	CD8	autoimmune	1	10X
1146	CASSLAGTGYEQYF	CMV	IE1	KLGGALQAK	TRB	TRBV27-1	TRBJ2-7	https.//www.10xgenomics.com/resources/application-notes/a-new-way-of-exploring-immunity-linking-highly-multiplexed-antigen-recognition-to-immune-repertoire-and-phenotype/#	Human	CD8	virus	1	10X
1147	CASAPFGTGDITDTQYF	EBV	BZLF1	RAKFKQLL	TRB	TRBV7-6	TRBJ2-3	https.//www.10xgenomics.com/resources/application-notes/a-new-way-of-exploring-immunity-linking-highly-multiplexed-antigen-recognition-to-immune-repertoire-and-phenotype/#	Human	CD8	virus	1	10X
1148	CATSGTQGYQETQYF	CMV	IE1	KLGGALQAK	TRB	TRBV15-1	TRBJ2-5	https.//www.10xgenomics.com/resources/application-notes/a-new-way-of-exploring-immunity-linking-highly-multiplexed-antigen-recognition-to-immune-repertoire-and-phenotype/#	Human	CD8	virus	1	10X
1149	CASSQDSAGGREQYF	EBV	EBNA4	AVFDRKSDAK	TRB	TRBV4-3	TRBJ2-7	https.//www.10xgenomics.com/resources/application-notes/a-new-way-of-exploring-immunity-linking-highly-multiplexed-antigen-recognition-to-immune-repertoire-and-phenotype/#	Human	CD8	virus	1	10X
1150	CASSVRSSYEQYF	Influenza	M	GILGFVFTL	TRB	TRBV19-1	TRBJ2-7	https.//www.10xgenomics.com/resources/application-notes/a-new-way-of-exploring-immunity-linking-highly-multiplexed-antigen-recognition-to-immune-repertoire-and-phenotype/#	Human	CD8	virus	69	10X
1151	CASSAQQGLSSYEQYF	EBV	BZLF1	RAKFKQLL	TRB	TRBV19-1	TRBJ2-7	https.//www.10xgenomics.com/resources/application-notes/a-new-way-of-exploring-immunity-linking-highly-multiplexed-antigen-recognition-to-immune-repertoire-and-phenotype/#	Human	CD8	virus	1	10X
1152	CASRLTGVNKNIQYF	EBV	BZLF1	RAKFKQLL	TRB	TRBV28-1	TRBJ2-4	https.//www.10xgenomics.com/resources/application-notes/a-new-way-of-exploring-immunity-linking-highly-multiplexed-antigen-recognition-to-immune-repertoire-and-phenotype/#	Human	CD8	virus	1	10X
1153	CASSLDGSNQPQHF	CMV	IE1	KLGGALQAK	TRB	TRBV5-1	TRBJ1-5	https.//www.10xgenomics.com/resources/application-notes/a-new-way-of-exploring-immunity-linking-highly-multiplexed-antigen-recognition-to-immune-repertoire-and-phenotype/#	Human	CD8	virus	1	10X
1154	CASSQRTSAETQYF	CMV	IE1	KLGGALQAK	TRB	TRBV3-1	TRBJ2-5	https.//www.10xgenomics.com/resources/application-notes/a-new-way-of-exploring-immunity-linking-highly-multiplexed-antigen-recognition-to-immune-repertoire-and-phenotype/#	Human	CD8	virus	1	10X
1155	CASSPLTSGSYEQYF	EBV	EBNA4	IVTDFSVIK	TRB	TRBV3-1	TRBJ2-7	https.//www.10xgenomics.com/resources/application-notes/a-new-way-of-exploring-immunity-linking-highly-multiplexed-antigen-recognition-to-immune-repertoire-and-phenotype/#	Human	CD8	virus	3	10X
1156	CATDTRDSNQPQHF	CMV	IE1	KLGGALQAK	TRB	TRBV19-1	TRBJ1-5	https.//www.10xgenomics.com/resources/application-notes/a-new-way-of-exploring-immunity-linking-highly-multiplexed-antigen-recognition-to-immune-repertoire-and-phenotype/#	Human	CD8	virus	2	10X
1157	CASSQTTPLTYNYEQYF	CMV	IE1	AYAQKIFKI	TRB	TRBV19-1	TRBJ2-7	https.//www.10xgenomics.com/resources/application-notes/a-new-way-of-exploring-immunity-linking-highly-multiplexed-antigen-recognition-to-immune-repertoire-and-phenotype/#	Human	CD8	virus	1	10X
1158	CASSVVSGANVLTF	CMV	IE1	KLGGALQAK	TRB	TRBV9-1	TRBJ2-6	https.//www.10xgenomics.com/resources/application-notes/a-new-way-of-exploring-immunity-linking-highly-multiplexed-antigen-recognition-to-immune-repertoire-and-phenotype/#	Human	CD8	virus	4	10X
1159	CASSQEMGGPDTQYF	EBV	EBNA4	AVFDRKSDAK	TRB	TRBV14-1	TRBJ2-3	https.//www.10xgenomics.com/resources/application-notes/a-new-way-of-exploring-immunity-linking-highly-multiplexed-antigen-recognition-to-immune-repertoire-and-phenotype/#	Human	CD8	virus	1	10X
1160	CASSPDQETSYTDTQYF	Influenza	M	GILGFVFTL	TRB	TRBV9-1	TRBJ2-3	https.//www.10xgenomics.com/resources/application-notes/a-new-way-of-exploring-immunity-linking-highly-multiplexed-antigen-recognition-to-immune-repertoire-and-phenotype/#	Human	CD8	virus	1	10X
1161	CASSQARGDTEAFF	CMV	IE1	KLGGALQAK	TRB	TRBV14-1	TRBJ1-1	https.//www.10xgenomics.com/resources/application-notes/a-new-way-of-exploring-immunity-linking-highly-multiplexed-antigen-recognition-to-immune-repertoire-and-phenotype/#	Human	CD8	virus	2	10X
1162	CASSYRPGQYTEAFF	EBV	EBNA4	IVTDFSVIK	TRB	TRBV6-5	TRBJ1-1	https.//www.10xgenomics.com/resources/application-notes/a-new-way-of-exploring-immunity-linking-highly-multiplexed-antigen-recognition-to-immune-repertoire-and-phenotype/#	Human	CD8	virus	1	10X
1163	CASSIRSSYEQYF	Influenza	M	GILGFVFTL	TRB	TRBV19-1	TRBJ2-7	https.//www.10xgenomics.com/resources/application-notes/a-new-way-of-exploring-immunity-linking-highly-multiplexed-antigen-recognition-to-immune-repertoire-and-phenotype/#	Human	CD8	virus	497	10X
1164	CASSYDGVEQFF	EBV	BZLF1	RAKFKQLL	TRB	TRBV6-5	TRBJ2-1	https.//www.10xgenomics.com/resources/application-notes/a-new-way-of-exploring-immunity-linking-highly-multiplexed-antigen-recognition-to-immune-repertoire-and-phenotype/#	Human	CD8	virus	1	10X
1165	CATSREFQGAQPQHF	CMV	IE1	KLGGALQAK	TRB	TRBV15-1	TRBJ1-5	https.//www.10xgenomics.com/resources/application-notes/a-new-way-of-exploring-immunity-linking-highly-multiplexed-antigen-recognition-to-immune-repertoire-and-phenotype/#	Human	CD8	virus	1	10X
1166	CASSISLAAEQFF	Influenza	M	GILGFVFTL	TRB	TRBV19-1	TRBJ2-1	https.//www.10xgenomics.com/resources/application-notes/a-new-way-of-exploring-immunity-linking-highly-multiplexed-antigen-recognition-to-immune-repertoire-and-phenotype/#	Human	CD8	virus	5	10X
1167	CASSQAQASSYEQYF	CMV	IE1	KLGGALQAK	TRB	TRBV4-1	TRBJ2-7	https.//www.10xgenomics.com/resources/application-notes/a-new-way-of-exploring-immunity-linking-highly-multiplexed-antigen-recognition-to-immune-repertoire-and-phenotype/#	Human	CD8	virus	1	10X
1168	CASSQPVAARGAQYF	EBV	EBNA4	AVFDRKSDAK	TRB	TRBV3-1	TRBJ2-5	https.//www.10xgenomics.com/resources/application-notes/a-new-way-of-exploring-immunity-linking-highly-multiplexed-antigen-recognition-to-immune-repertoire-and-phenotype/#	Human	CD8	virus	2	10X
1169	CASSQDQGQDTEAFF	CMV	IE1	KLGGALQAK	TRB	TRBV4-2	TRBJ1-1	https.//www.10xgenomics.com/resources/application-notes/a-new-way-of-exploring-immunity-linking-highly-multiplexed-antigen-recognition-to-immune-repertoire-and-phenotype/#	Human	CD8	virus	1	10X
1170	CASNPSSTDTQYF	Influenza	M	GILGFVFTL	TRB	TRBV19-1	TRBJ2-3	https.//www.10xgenomics.com/resources/application-notes/a-new-way-of-exploring-immunity-linking-highly-multiplexed-antigen-recognition-to-immune-repertoire-and-phenotype/#	Human	CD8	virus	2	10X
1171	CASSTRSGWEQYF	Influenza	M	GILGFVFTL	TRB	TRBV19-1	TRBJ2-7	https.//www.10xgenomics.com/resources/application-notes/a-new-way-of-exploring-immunity-linking-highly-multiplexed-antigen-recognition-to-immune-repertoire-and-phenotype/#	Human	CD8	virus	1	10X
1172	CSARPERELYEQYF	CMV	IE1	KLGGALQAK	TRB	TRBV20-1	TRBJ2-7	https.//www.10xgenomics.com/resources/application-notes/a-new-way-of-exploring-immunity-linking-highly-multiplexed-antigen-recognition-to-immune-repertoire-and-phenotype/#	Human	CD8	virus	1	10X
1173	CASSYTGGLRYGYTF	EBV	BZLF1	RAKFKQLL	TRB	TRBV12-3	TRBJ1-2	https.//www.10xgenomics.com/resources/application-notes/a-new-way-of-exploring-immunity-linking-highly-multiplexed-antigen-recognition-to-immune-repertoire-and-phenotype/#	Human	CD8	virus	4	10X
1174	CSARDINLDTYEQYF	CMV	IE1	KLGGALQAK	TRB	TRBV20-1	TRBJ2-7	https.//www.10xgenomics.com/resources/application-notes/a-new-way-of-exploring-immunity-linking-highly-multiplexed-antigen-recognition-to-immune-repertoire-and-phenotype/#	Human	CD8	virus	1	10X
1175	CASSPGPAKDTQYF	CMV	IE1	KLGGALQAK	TRB	TRBV7-9	TRBJ2-3	https.//www.10xgenomics.com/resources/application-notes/a-new-way-of-exploring-immunity-linking-highly-multiplexed-antigen-recognition-to-immune-repertoire-and-phenotype/#	Human	CD8	virus	1	10X
1176	CASSIGVYGYTF	Influenza	M	GILGFVFTL	TRB	TRBV19-1	TRBJ1-2	https.//www.10xgenomics.com/resources/application-notes/a-new-way-of-exploring-immunity-linking-highly-multiplexed-antigen-recognition-to-immune-repertoire-and-phenotype/#	Human	CD8	virus	37	10X
1177	CASSPRDRERGEQYF	EBV	EBNA4	IVTDFSVIK	TRB	TRBV7-2	TRBJ2-7	https.//www.10xgenomics.com/resources/application-notes/a-new-way-of-exploring-immunity-linking-highly-multiplexed-antigen-recognition-to-immune-repertoire-and-phenotype/#	Human	CD8	virus	14	10X
1178	CASSIRSTDTQYF	Influenza	M	GILGFVFTL	TRB	TRBV19-1	TRBJ2-3	https.//www.10xgenomics.com/resources/application-notes/a-new-way-of-exploring-immunity-linking-highly-multiplexed-antigen-recognition-to-immune-repertoire-and-phenotype/#	Human	CD8	virus	79	10X
1179	CASRETYNEQFF	CMV	IE1	KLGGALQAK	TRB	TRBV6-3	TRBJ2-1	https.//www.10xgenomics.com/resources/application-notes/a-new-way-of-exploring-immunity-linking-highly-multiplexed-antigen-recognition-to-immune-repertoire-and-phenotype/#	Human	CD8	virus	1	10X
1180	CSVMDPMSGYTIYF	HomoSapiens	MLANA	ELAGIGILTV	TRB	TRBV29-1	TRBJ1-3	https.//www.10xgenomics.com/resources/application-notes/a-new-way-of-exploring-immunity-linking-highly-multiplexed-antigen-recognition-to-immune-repertoire-and-phenotype/#	Human	CD8	autoimmune	1	10X
1181	CASSFLAGGYGDTQYF	CMV	IE1	KLGGALQAK	TRB	TRBV27-1	TRBJ2-3	https.//www.10xgenomics.com/resources/application-notes/a-new-way-of-exploring-immunity-linking-highly-multiplexed-antigen-recognition-to-immune-repertoire-and-phenotype/#	Human	CD8	virus	3	10X
1182	CASSIRSDEKLFF	Influenza	M	GILGFVFTL	TRB	TRBV19-1	TRBJ1-4	https.//www.10xgenomics.com/resources/application-notes/a-new-way-of-exploring-immunity-linking-highly-multiplexed-antigen-recognition-to-immune-repertoire-and-phenotype/#	Human	CD8	virus	4	10X
1183	CASSPLGPNYEQYF	CMV	IE1	KLGGALQAK	TRB	TRBV12-4	TRBJ2-7	https.//www.10xgenomics.com/resources/application-notes/a-new-way-of-exploring-immunity-linking-highly-multiplexed-antigen-recognition-to-immune-repertoire-and-phenotype/#	Human	CD8	virus	1	10X
1184	CASSGLAGLNEQFF	Influenza	M	GILGFVFTL	TRB	TRBV19-1	TRBJ2-1	https.//www.10xgenomics.com/resources/application-notes/a-new-way-of-exploring-immunity-linking-highly-multiplexed-antigen-recognition-to-immune-repertoire-and-phenotype/#	Human	CD8	virus	3	10X
1185	CATSDGTPDSDPYEQYF	CMV	IE1	KLGGALQAK	TRB	TRBV24-1	TRBJ2-7	https.//www.10xgenomics.com/resources/application-notes/a-new-way-of-exploring-immunity-linking-highly-multiplexed-antigen-recognition-to-immune-repertoire-and-phenotype/#	Human	CD8	virus	1	10X
1186	CASSVVSGANVLTF	CMV	IE1	KLGGALQAK	TRB	TRBV9-1	TRBJ2-6	https.//www.10xgenomics.com/resources/application-notes/a-new-way-of-exploring-immunity-linking-highly-multiplexed-antigen-recognition-to-immune-repertoire-and-phenotype/#	Human	CD8	virus	4	10X
1187	CASSQSPGGTQYF	EBV	BMLF1	GLCTLVAML	TRB	TRBV14-1	TRBJ2-5	https.//www.10xgenomics.com/resources/application-notes/a-new-way-of-exploring-immunity-linking-highly-multiplexed-antigen-recognition-to-immune-repertoire-and-phenotype/#	Human	CD8	virus	74	10X
1188	CASSIGVYGYTF	Influenza	M	GILGFVFTL	TRB	TRBV19-1	TRBJ1-2	https.//www.10xgenomics.com/resources/application-notes/a-new-way-of-exploring-immunity-linking-highly-multiplexed-antigen-recognition-to-immune-repertoire-and-phenotype/#	Human	CD8	virus	37	10X
1189	CASSERYEETQYF	EBV	EBNA3B	LLDFVRFMGV	TRB	TRBV10-2	TRBJ2-5	https.//www.10xgenomics.com/resources/application-notes/a-new-way-of-exploring-immunity-linking-highly-multiplexed-antigen-recognition-to-immune-repertoire-and-phenotype/#	Human	CD8	virus	1	10X
1190	CASSLRDGSEAFF	EBV	EBNA4	IVTDFSVIK	TRB	TRBV5-6	TRBJ1-1	https.//www.10xgenomics.com/resources/application-notes/a-new-way-of-exploring-immunity-linking-highly-multiplexed-antigen-recognition-to-immune-repertoire-and-phenotype/#	Human	CD8	virus	99	10X
1191	CASSLSFGDTEAFF	CMV	IE1	KLGGALQAK	TRB	TRBV12-4	TRBJ1-1	https.//www.10xgenomics.com/resources/application-notes/a-new-way-of-exploring-immunity-linking-highly-multiplexed-antigen-recognition-to-immune-repertoire-and-phenotype/#	Human	CD8	virus	1	10X
1192	CASSVGGTDTQYF	EBV	BZLF1	RAKFKQLL	TRB	TRBV6-1	TRBJ2-3	https.//www.10xgenomics.com/resources/application-notes/a-new-way-of-exploring-immunity-linking-highly-multiplexed-antigen-recognition-to-immune-repertoire-and-phenotype/#	Human	CD8	virus	2	10X
1193	CASSTRSTGELFF	Influenza	M	GILGFVFTL	TRB	TRBV19-1	TRBJ2-2	https.//www.10xgenomics.com/resources/application-notes/a-new-way-of-exploring-immunity-linking-highly-multiplexed-antigen-recognition-to-immune-repertoire-and-phenotype/#	Human	CD8	virus	5	10X
1194	CASSWGMTGELFF	CMV	IE1	KLGGALQAK	TRB	TRBV7-9	TRBJ2-2	https.//www.10xgenomics.com/resources/application-notes/a-new-way-of-exploring-immunity-linking-highly-multiplexed-antigen-recognition-to-immune-repertoire-and-phenotype/#	Human	CD8	virus	1	10X
1195	CASTYLGGSLDGYTF	CMV	IE1	KLGGALQAK	TRB	TRBV5-4	TRBJ1-2	https.//www.10xgenomics.com/resources/application-notes/a-new-way-of-exploring-immunity-linking-highly-multiplexed-antigen-recognition-to-immune-repertoire-and-phenotype/#	Human	CD8	virus	1	10X
1196	CSAEGPSTLSYNEQFF	EBV	BZLF1	RAKFKQLL	TRB	TRBV20-1	TRBJ2-1	https.//www.10xgenomics.com/resources/application-notes/a-new-way-of-exploring-immunity-linking-highly-multiplexed-antigen-recognition-to-immune-repertoire-and-phenotype/#	Human	CD8	virus	1	10X
1197	CASSQGGGWTEAFF	CMV	IE1	KLGGALQAK	TRB	TRBV4-2	TRBJ1-1	https.//www.10xgenomics.com/resources/application-notes/a-new-way-of-exploring-immunity-linking-highly-multiplexed-antigen-recognition-to-immune-repertoire-and-phenotype/#	Human	CD8	virus	1	10X
1198	CASSGRSTDTQYF	Influenza	M	GILGFVFTL	TRB	TRBV19-1	TRBJ2-3	https.//www.10xgenomics.com/resources/application-notes/a-new-way-of-exploring-immunity-linking-highly-multiplexed-antigen-recognition-to-immune-repertoire-and-phenotype/#	Human	CD8	virus	57	10X
1199	CASSQDLAGGLKFF	HomoSapiens	MLANA	ELAGIGILTV	TRB	TRBV4-1	TRBJ2-1	https.//www.10xgenomics.com/resources/application-notes/a-new-way-of-exploring-immunity-linking-highly-multiplexed-antigen-recognition-to-immune-repertoire-and-phenotype/#	Human	CD8	autoimmune	1	10X
1200	CASSLERGNTEAFF	Influenza	M	GILGFVFTL	TRB	TRBV7-8	TRBJ1-1	https.//www.10xgenomics.com/resources/application-notes/a-new-way-of-exploring-immunity-linking-highly-multiplexed-antigen-recognition-to-immune-repertoire-and-phenotype/#	Human	CD8	virus	2	10X
1201	CASSIRSSYEQYF	Influenza	M	GILGFVFTL	TRB	TRBV19-1	TRBJ2-7	https.//www.10xgenomics.com/resources/application-notes/a-new-way-of-exploring-immunity-linking-highly-multiplexed-antigen-recognition-to-immune-repertoire-and-phenotype/#	Human	CD8	virus	497	10X
1202	CASGLSGDEQYF	HomoSapiens	MLANA	ELAGIGILTV	TRB	TRBV12-5	TRBJ2-7	https.//www.10xgenomics.com/resources/application-notes/a-new-way-of-exploring-immunity-linking-highly-multiplexed-antigen-recognition-to-immune-repertoire-and-phenotype/#	Human	CD8	autoimmune	1	10X
1203	CASSYLAGSTDTQYF	CMV	IE1	KLGGALQAK	TRB	TRBV4-3	TRBJ2-3	https.//www.10xgenomics.com/resources/application-notes/a-new-way-of-exploring-immunity-linking-highly-multiplexed-antigen-recognition-to-immune-repertoire-and-phenotype/#	Human	CD8	virus	1	10X
1204	CASSLYSATGELFF	EBV	EBNA4	AVFDRKSDAK	TRB	TRBV28-1	TRBJ2-2	https.//www.10xgenomics.com/resources/application-notes/a-new-way-of-exploring-immunity-linking-highly-multiplexed-antigen-recognition-to-immune-repertoire-and-phenotype/#	Human	CD8	virus	19	10X
1205	CASSPRDTYYGYTF	CMV	IE1	KLGGALQAK	TRB	TRBV5-5	TRBJ1-2	https.//www.10xgenomics.com/resources/application-notes/a-new-way-of-exploring-immunity-linking-highly-multiplexed-antigen-recognition-to-immune-repertoire-and-phenotype/#	Human	CD8	virus	1	10X
1206	CASSQVGTVYGYTF	CMV	IE1	KLGGALQAK	TRB	TRBV3-1	TRBJ1-2	https.//www.10xgenomics.com/resources/application-notes/a-new-way-of-exploring-immunity-linking-highly-multiplexed-antigen-recognition-to-immune-repertoire-and-phenotype/#	Human	CD8	virus	1	10X
1207	CASRNLAPLHSGANVLTF	CMV	IE1	KLGGALQAK	TRB	TRBV27-1	TRBJ2-6	https.//www.10xgenomics.com/resources/application-notes/a-new-way-of-exploring-immunity-linking-highly-multiplexed-antigen-recognition-to-immune-repertoire-and-phenotype/#	Human	CD8	virus	1	10X
1208	CASSFRYSLYEKLFF	CMV	IE1	KLGGALQAK	TRB	TRBV5-1	TRBJ1-4	https.//www.10xgenomics.com/resources/application-notes/a-new-way-of-exploring-immunity-linking-highly-multiplexed-antigen-recognition-to-immune-repertoire-and-phenotype/#	Human	CD8	virus	1	10X
1209	CASSTRDRGWTSGYNEQFF	CMV	IE1	KLGGALQAK	TRB	TRBV14-1	TRBJ2-1	https.//www.10xgenomics.com/resources/application-notes/a-new-way-of-exploring-immunity-linking-highly-multiplexed-antigen-recognition-to-immune-repertoire-and-phenotype/#	Human	CD8	virus	1	10X
1210	CASSWGGGSHYGYTF	EBV	EBNA4	IVTDFSVIK	TRB	TRBV11-2	TRBJ1-2	https.//www.10xgenomics.com/resources/application-notes/a-new-way-of-exploring-immunity-linking-highly-multiplexed-antigen-recognition-to-immune-repertoire-and-phenotype/#	Human	CD8	virus	154	10X
1211	CSVTPSGEQTQYF	CMV	IE1	KLGGALQAK	TRB	TRBV29-1	TRBJ2-5	https.//www.10xgenomics.com/resources/application-notes/a-new-way-of-exploring-immunity-linking-highly-multiplexed-antigen-recognition-to-immune-repertoire-and-phenotype/#	Human	CD8	virus	1	10X
1212	CASSERDRGYEQYF	HTLV-1	Tax	LLFGYPVYV	TRB	TRBV27-1	TRBJ2-7	https.//www.10xgenomics.com/resources/application-notes/a-new-way-of-exploring-immunity-linking-highly-multiplexed-antigen-recognition-to-immune-repertoire-and-phenotype/#	Human	CD8	virus	1	10X
1213	CASSTDRAAQPQHF	CMV	IE1	KLGGALQAK	TRB	TRBV28-1	TRBJ1-5	https.//www.10xgenomics.com/resources/application-notes/a-new-way-of-exploring-immunity-linking-highly-multiplexed-antigen-recognition-to-immune-repertoire-and-phenotype/#	Human	CD8	virus	8	10X
1214	CSASPGDYEQYF	EBV	EBNA4	IVTDFSVIK	TRB	TRBV20-1	TRBJ2-7	https.//www.10xgenomics.com/resources/application-notes/a-new-way-of-exploring-immunity-linking-highly-multiplexed-antigen-recognition-to-immune-repertoire-and-phenotype/#	Human	CD8	virus	16	10X
1215	CASSQEGESNYGYTF	CMV	IE1	KLGGALQAK	TRB	TRBV4-3	TRBJ1-2	https.//www.10xgenomics.com/resources/application-notes/a-new-way-of-exploring-immunity-linking-highly-multiplexed-antigen-recognition-to-immune-repertoire-and-phenotype/#	Human	CD8	virus	1	10X
1216	CASSLVQGYTF	CMV	IE1	KLGGALQAK	TRB	TRBV7-8	TRBJ1-2	https.//www.10xgenomics.com/resources/application-notes/a-new-way-of-exploring-immunity-linking-highly-multiplexed-antigen-recognition-to-immune-repertoire-and-phenotype/#	Human	CD8	virus	2	10X
1217	CSAMGQGARGRRGYNSPLHF	HomoSapiens	WT1	CYTWNQMNL	TRB	TRBV20-1	TRBJ1-6	https.//www.10xgenomics.com/resources/application-notes/a-new-way-of-exploring-immunity-linking-highly-multiplexed-antigen-recognition-to-immune-repertoire-and-phenotype/#	Human	CD8	autoimmune	1	10X
1218	CASSFSQDPQYF	EBV	EBNA4	AVFDRKSDAK	TRB	TRBV7-9	TRBJ2-3	https.//www.10xgenomics.com/resources/application-notes/a-new-way-of-exploring-immunity-linking-highly-multiplexed-antigen-recognition-to-immune-repertoire-and-phenotype/#	Human	CD8	virus	3	10X
1219	CASSIRSSYEQYF	Influenza	M	GILGFVFTL	TRB	TRBV19-1	TRBJ2-7	https.//www.10xgenomics.com/resources/application-notes/a-new-way-of-exploring-immunity-linking-highly-multiplexed-antigen-recognition-to-immune-repertoire-and-phenotype/#	Human	CD8	virus	497	10X
1220	CASTYAVTGNTEAFF	CMV	IE1	KLGGALQAK	TRB	TRBV4-3	TRBJ1-1	https.//www.10xgenomics.com/resources/application-notes/a-new-way-of-exploring-immunity-linking-highly-multiplexed-antigen-recognition-to-immune-repertoire-and-phenotype/#	Human	CD8	virus	1	10X
1221	CASSTGSYGYTF	Influenza	M	GILGFVFTL	TRB	TRBV19-1	TRBJ1-2	https.//www.10xgenomics.com/resources/application-notes/a-new-way-of-exploring-immunity-linking-highly-multiplexed-antigen-recognition-to-immune-repertoire-and-phenotype/#	Human	CD8	virus	7	10X
1222	CASSLYSATGELFF	EBV	EBNA4	AVFDRKSDAK	TRB	TRBV28-1	TRBJ2-2	https.//www.10xgenomics.com/resources/application-notes/a-new-way-of-exploring-immunity-linking-highly-multiplexed-antigen-recognition-to-immune-repertoire-and-phenotype/#	Human	CD8	virus	19	10X
1223	CASSYSRFPYEQYF	CMV	IE1	KLGGALQAK	TRB	TRBV6-5	TRBJ2-7	https.//www.10xgenomics.com/resources/application-notes/a-new-way-of-exploring-immunity-linking-highly-multiplexed-antigen-recognition-to-immune-repertoire-and-phenotype/#	Human	CD8	virus	1	10X
1224	CSVGTGDWGEQYF	EBV	BZLF1	RAKFKQLL	TRB	TRBV29-1	TRBJ2-7	https.//www.10xgenomics.com/resources/application-notes/a-new-way-of-exploring-immunity-linking-highly-multiplexed-antigen-recognition-to-immune-repertoire-and-phenotype/#	Human	CD8	virus	10	10X
1225	CASRLVSMNTEAFF	CMV	IE1	KLGGALQAK	TRB	TRBV19-1	TRBJ1-1	https.//www.10xgenomics.com/resources/application-notes/a-new-way-of-exploring-immunity-linking-highly-multiplexed-antigen-recognition-to-immune-repertoire-and-phenotype/#	Human	CD8	virus	1	10X
1226	CATSDYTSDTQYF	HomoSapiens	NYESO1	SLLMWITQV	TRB	TRBV24-1	TRBJ2-3	https.//www.10xgenomics.com/resources/application-notes/a-new-way-of-exploring-immunity-linking-highly-multiplexed-antigen-recognition-to-immune-repertoire-and-phenotype/#	Human	CD8	autoimmune	1	10X
1227	CSVTEDEKLFF	CMV	IE1	KLGGALQAK	TRB	TRBV29-1	TRBJ1-4	https.//www.10xgenomics.com/resources/application-notes/a-new-way-of-exploring-immunity-linking-highly-multiplexed-antigen-recognition-to-immune-repertoire-and-phenotype/#	Human	CD8	virus	1	10X
1228	CASSPENQGELFF	CMV	IE1	KLGGALQAK	TRB	TRBV6-4	TRBJ2-2	https.//www.10xgenomics.com/resources/application-notes/a-new-way-of-exploring-immunity-linking-highly-multiplexed-antigen-recognition-to-immune-repertoire-and-phenotype/#	Human	CD8	virus	1	10X
1229	CASSAWGTSSTDTQYF	EBV	EBNA4	AVFDRKSDAK	TRB	TRBV5-4	TRBJ2-3	https.//www.10xgenomics.com/resources/application-notes/a-new-way-of-exploring-immunity-linking-highly-multiplexed-antigen-recognition-to-immune-repertoire-and-phenotype/#	Human	CD8	virus	3	10X
1230	CASSWGGGSHYGYTF	EBV	EBNA4	IVTDFSVIK	TRB	TRBV11-2	TRBJ1-2	https.//www.10xgenomics.com/resources/application-notes/a-new-way-of-exploring-immunity-linking-highly-multiplexed-antigen-recognition-to-immune-repertoire-and-phenotype/#	Human	CD8	virus	154	10X
1231	CASSYSILDTGELFF	CMV	IE1	KLGGALQAK	TRB	TRBV6-3	TRBJ2-2	https.//www.10xgenomics.com/resources/application-notes/a-new-way-of-exploring-immunity-linking-highly-multiplexed-antigen-recognition-to-immune-repertoire-and-phenotype/#	Human	CD8	virus	1	10X
1232	CASRSGPVNQPQHF	CMV	IE1	KLGGALQAK	TRB	TRBV6-5	TRBJ1-5	https.//www.10xgenomics.com/resources/application-notes/a-new-way-of-exploring-immunity-linking-highly-multiplexed-antigen-recognition-to-immune-repertoire-and-phenotype/#	Human	CD8	virus	1	10X
1233	CASPDDGELHEQYF	EBV	EBNA4	IVTDFSVIK	TRB	TRBV10-1	TRBJ2-7	https.//www.10xgenomics.com/resources/application-notes/a-new-way-of-exploring-immunity-linking-highly-multiplexed-antigen-recognition-to-immune-repertoire-and-phenotype/#	Human	CD8	virus	1	10X
1234	CASSVQAGGYGYTF	CMV	IE1	KLGGALQAK	TRB	TRBV9-1	TRBJ1-2	https.//www.10xgenomics.com/resources/application-notes/a-new-way-of-exploring-immunity-linking-highly-multiplexed-antigen-recognition-to-immune-repertoire-and-phenotype/#	Human	CD8	virus	1	10X
1235	CASSLEGYEQYF	CMV	IE1	KLGGALQAK	TRB	TRBV12-4	TRBJ2-7	https.//www.10xgenomics.com/resources/application-notes/a-new-way-of-exploring-immunity-linking-highly-multiplexed-antigen-recognition-to-immune-repertoire-and-phenotype/#	Human	CD8	virus	1	10X
1236	CASSTGQATGELFF	EBV	EBNA4	AVFDRKSDAK	TRB	TRBV19-1	TRBJ2-2	https.//www.10xgenomics.com/resources/application-notes/a-new-way-of-exploring-immunity-linking-highly-multiplexed-antigen-recognition-to-immune-repertoire-and-phenotype/#	Human	CD8	virus	1	10X
1237	CASSIRSSYEQYF	Influenza	M	GILGFVFTL	TRB	TRBV19-1	TRBJ2-7	https.//www.10xgenomics.com/resources/application-notes/a-new-way-of-exploring-immunity-linking-highly-multiplexed-antigen-recognition-to-immune-repertoire-and-phenotype/#	Human	CD8	virus	497	10X
1238	CASSLVWFGQGVGTAGYTF	CMV	IE1	KLGGALQAK	TRB	TRBV5-1	TRBJ1-2	https.//www.10xgenomics.com/resources/application-notes/a-new-way-of-exploring-immunity-linking-highly-multiplexed-antigen-recognition-to-immune-repertoire-and-phenotype/#	Human	CD8	virus	1	10X
1239	CASSVGSYGYTF	Influenza	M	GILGFVFTL	TRB	TRBV19-1	TRBJ1-2	https.//www.10xgenomics.com/resources/application-notes/a-new-way-of-exploring-immunity-linking-highly-multiplexed-antigen-recognition-to-immune-repertoire-and-phenotype/#	Human	CD8	virus	5	10X
1240	CASSFGTPTTGELFF	CMV	IE1	KLGGALQAK	TRB	TRBV5-4	TRBJ2-2	https.//www.10xgenomics.com/resources/application-notes/a-new-way-of-exploring-immunity-linking-highly-multiplexed-antigen-recognition-to-immune-repertoire-and-phenotype/#	Human	CD8	virus	1	10X
1241	CASSWGGGSHYGYTF	EBV	EBNA4	IVTDFSVIK	TRB	TRBV11-2	TRBJ1-2	https.//www.10xgenomics.com/resources/application-notes/a-new-way-of-exploring-immunity-linking-highly-multiplexed-antigen-recognition-to-immune-repertoire-and-phenotype/#	Human	CD8	virus	154	10X
1242	CASSLGQGVYGYTF	CMV	IE1	KLGGALQAK	TRB	TRBV27-1	TRBJ1-2	https.//www.10xgenomics.com/resources/application-notes/a-new-way-of-exploring-immunity-linking-highly-multiplexed-antigen-recognition-to-immune-repertoire-and-phenotype/#	Human	CD8	virus	1	10X
1243	CASSLRGRLRHYNEQFF	CMV	IE1	KLGGALQAK	TRB	TRBV28-1	TRBJ2-1	https.//www.10xgenomics.com/resources/application-notes/a-new-way-of-exploring-immunity-linking-highly-multiplexed-antigen-recognition-to-immune-repertoire-and-phenotype/#	Human	CD8	virus	1	10X
1244	CASSLTTGGRNEQFF	CMV	IE1	KLGGALQAK	TRB	TRBV13-1	TRBJ2-1	https.//www.10xgenomics.com/resources/application-notes/a-new-way-of-exploring-immunity-linking-highly-multiplexed-antigen-recognition-to-immune-repertoire-and-phenotype/#	Human	CD8	virus	4	10X
1245	CASSMDRFTNQPQHF	Influenza	M	GILGFVFTL	TRB	TRBV19-1	TRBJ1-5	https.//www.10xgenomics.com/resources/application-notes/a-new-way-of-exploring-immunity-linking-highly-multiplexed-antigen-recognition-to-immune-repertoire-and-phenotype/#	Human	CD8	virus	1	10X
1246	CASSLYPAMNTEAFF	CMV	IE1	KLGGALQAK	TRB	TRBV27-1	TRBJ1-1	https.//www.10xgenomics.com/resources/application-notes/a-new-way-of-exploring-immunity-linking-highly-multiplexed-antigen-recognition-to-immune-repertoire-and-phenotype/#	Human	CD8	virus	1	10X
1247	CASSFGGRGLGFSGNTIYF	Influenza	M	GILGFVFTL	TRB	TRBV27-1	TRBJ1-3	https.//www.10xgenomics.com/resources/application-notes/a-new-way-of-exploring-immunity-linking-highly-multiplexed-antigen-recognition-to-immune-repertoire-and-phenotype/#	Human	CD8	virus	1	10X
1248	CASSSLDVAGYEQYF	EBV	EBNA4	AVFDRKSDAK	TRB	TRBV12-3	TRBJ2-7	https.//www.10xgenomics.com/resources/application-notes/a-new-way-of-exploring-immunity-linking-highly-multiplexed-antigen-recognition-to-immune-repertoire-and-phenotype/#	Human	CD8	virus	7	10X
1249	CASSLLGEQYF	HomoSapiens	MLANA	ELAGIGILTV	TRB	TRBV28-1	TRBJ2-7	https.//www.10xgenomics.com/resources/application-notes/a-new-way-of-exploring-immunity-linking-highly-multiplexed-antigen-recognition-to-immune-repertoire-and-phenotype/#	Human	CD8	autoimmune	1	10X
1250	CASSLRTGGFPSGTSGSTDTQYF	CMV	IE1	KLGGALQAK	TRB	TRBV4-1	TRBJ2-3	https.//www.10xgenomics.com/resources/application-notes/a-new-way-of-exploring-immunity-linking-highly-multiplexed-antigen-recognition-to-immune-repertoire-and-phenotype/#	Human	CD8	virus	3	10X
1251	CASSEGPHEQFF	EBV	EBNA4	AVFDRKSDAK	TRB	TRBV2-1	TRBJ2-1	https.//www.10xgenomics.com/resources/application-notes/a-new-way-of-exploring-immunity-linking-highly-multiplexed-antigen-recognition-to-immune-repertoire-and-phenotype/#	Human	CD8	virus	1	10X
1252	CASSTPRQGSNTGELFF	Influenza	M	GILGFVFTL	TRB	TRBV2-1	TRBJ2-2	https.//www.10xgenomics.com/resources/application-notes/a-new-way-of-exploring-immunity-linking-highly-multiplexed-antigen-recognition-to-immune-repertoire-and-phenotype/#	Human	CD8	virus	9	10X
1253	CASSTLAGGQETQYF	Influenza	M	GILGFVFTL	TRB	TRBV6-6	TRBJ2-5	https.//www.10xgenomics.com/resources/application-notes/a-new-way-of-exploring-immunity-linking-highly-multiplexed-antigen-recognition-to-immune-repertoire-and-phenotype/#	Human	CD8	virus	1	10X
1254	CSARTGTNYGYTF	CMV	IE1	KLGGALQAK	TRB	TRBV20-1	TRBJ1-2	https.//www.10xgenomics.com/resources/application-notes/a-new-way-of-exploring-immunity-linking-highly-multiplexed-antigen-recognition-to-immune-repertoire-and-phenotype/#	Human	CD8	virus	1	10X
1255	CASSWGGGSHYGYTF	EBV	EBNA4	IVTDFSVIK	TRB	TRBV11-2	TRBJ1-2	https.//www.10xgenomics.com/resources/application-notes/a-new-way-of-exploring-immunity-linking-highly-multiplexed-antigen-recognition-to-immune-repertoire-and-phenotype/#	Human	CD8	virus	154	10X
1256	CASGFSGTEQYF	CMV	IE1	KLGGALQAK	TRB	TRBV12-5	TRBJ2-7	https.//www.10xgenomics.com/resources/application-notes/a-new-way-of-exploring-immunity-linking-highly-multiplexed-antigen-recognition-to-immune-repertoire-and-phenotype/#	Human	CD8	virus	1	10X
1257	CASSPSGQPQHF	EBV	EBNA4	AVFDRKSDAK	TRB	TRBV7-9	TRBJ1-5	https.//www.10xgenomics.com/resources/application-notes/a-new-way-of-exploring-immunity-linking-highly-multiplexed-antigen-recognition-to-immune-repertoire-and-phenotype/#	Human	CD8	virus	1	10X
1258	CASSSIAEQFF	CMV	IE1	KLGGALQAK	TRB	TRBV7-9	TRBJ2-1	https.//www.10xgenomics.com/resources/application-notes/a-new-way-of-exploring-immunity-linking-highly-multiplexed-antigen-recognition-to-immune-repertoire-and-phenotype/#	Human	CD8	virus	1	10X
1259	CASSTRSAYEQYF	Influenza	M	GILGFVFTL	TRB	TRBV19-1	TRBJ2-7	https.//www.10xgenomics.com/resources/application-notes/a-new-way-of-exploring-immunity-linking-highly-multiplexed-antigen-recognition-to-immune-repertoire-and-phenotype/#	Human	CD8	virus	28	10X
1260	CASSIYGGAGDGYTF	Influenza	M	GILGFVFTL	TRB	TRBV19-1	TRBJ1-2	https.//www.10xgenomics.com/resources/application-notes/a-new-way-of-exploring-immunity-linking-highly-multiplexed-antigen-recognition-to-immune-repertoire-and-phenotype/#	Human	CD8	virus	4	10X
1261	CASSGGASGIYNEQFF	EBV	EBNA4	AVFDRKSDAK	TRB	TRBV5-5	TRBJ2-1	https.//www.10xgenomics.com/resources/application-notes/a-new-way-of-exploring-immunity-linking-highly-multiplexed-antigen-recognition-to-immune-repertoire-and-phenotype/#	Human	CD8	virus	1	10X
1262	CSARDSARDRVWEQFF	EBV	EBNA4	IVTDFSVIK	TRB	TRBV20-1	TRBJ2-1	https.//www.10xgenomics.com/resources/application-notes/a-new-way-of-exploring-immunity-linking-highly-multiplexed-antigen-recognition-to-immune-repertoire-and-phenotype/#	Human	CD8	virus	1	10X
1263	CASSWGGGSHYGYTF	EBV	EBNA4	IVTDFSVIK	TRB	TRBV11-2	TRBJ1-2	https.//www.10xgenomics.com/resources/application-notes/a-new-way-of-exploring-immunity-linking-highly-multiplexed-antigen-recognition-to-immune-repertoire-and-phenotype/#	Human	CD8	virus	154	10X
1264	CASSQDAAGEKLFF	CMV	IE1	KLGGALQAK	TRB	TRBV4-3	TRBJ1-4	https.//www.10xgenomics.com/resources/application-notes/a-new-way-of-exploring-immunity-linking-highly-multiplexed-antigen-recognition-to-immune-repertoire-and-phenotype/#	Human	CD8	virus	1	10X
1265	CASSSGRLTNTEAFF	EBV	EBNA4	IVTDFSVIK	TRB	TRBV9-1	TRBJ1-1	https.//www.10xgenomics.com/resources/application-notes/a-new-way-of-exploring-immunity-linking-highly-multiplexed-antigen-recognition-to-immune-repertoire-and-phenotype/#	Human	CD8	virus	3	10X
1266	CSASSYMNTEAFF	CMV	IE1	KLGGALQAK	TRB	TRBV20-1	TRBJ1-1	https.//www.10xgenomics.com/resources/application-notes/a-new-way-of-exploring-immunity-linking-highly-multiplexed-antigen-recognition-to-immune-repertoire-and-phenotype/#	Human	CD8	virus	1	10X
1267	CASSLLNEQFF	HomoSapiens	MLANA	ELAGIGILTV	TRB	TRBV13-1	TRBJ2-1	https.//www.10xgenomics.com/resources/application-notes/a-new-way-of-exploring-immunity-linking-highly-multiplexed-antigen-recognition-to-immune-repertoire-and-phenotype/#	Human	CD8	autoimmune	2	10X
1268	CASSIRSGYEQYF	Influenza	M	GILGFVFTL	TRB	TRBV19-1	TRBJ2-7	https.//www.10xgenomics.com/resources/application-notes/a-new-way-of-exploring-immunity-linking-highly-multiplexed-antigen-recognition-to-immune-repertoire-and-phenotype/#	Human	CD8	virus	17	10X
1269	CASSIRASYEQYF	Influenza	M	GILGFVFTL	TRB	TRBV19-1	TRBJ2-7	https.//www.10xgenomics.com/resources/application-notes/a-new-way-of-exploring-immunity-linking-highly-multiplexed-antigen-recognition-to-immune-repertoire-and-phenotype/#	Human	CD8	virus	46	10X
1270	CASSPGLAAMYEQYF	CMV	IE1	KLGGALQAK	TRB	TRBV9-1	TRBJ2-7	https.//www.10xgenomics.com/resources/application-notes/a-new-way-of-exploring-immunity-linking-highly-multiplexed-antigen-recognition-to-immune-repertoire-and-phenotype/#	Human	CD8	virus	1	10X
1271	CASSWDLTSYEQYF	CMV	IE1	KLGGALQAK	TRB	TRBV7-9	TRBJ2-7	https.//www.10xgenomics.com/resources/application-notes/a-new-way-of-exploring-immunity-linking-highly-multiplexed-antigen-recognition-to-immune-repertoire-and-phenotype/#	Human	CD8	virus	1	10X
1272	CASSSFGGRELFF	Influenza	M	GILGFVFTL	TRB	TRBV19-1	TRBJ2-2	https.//www.10xgenomics.com/resources/application-notes/a-new-way-of-exploring-immunity-linking-highly-multiplexed-antigen-recognition-to-immune-repertoire-and-phenotype/#	Human	CD8	virus	1	10X
1273	CASSHRSGTEAFF	EBV	EBNA4	AVFDRKSDAK	TRB	TRBV12-3	TRBJ1-1	https.//www.10xgenomics.com/resources/application-notes/a-new-way-of-exploring-immunity-linking-highly-multiplexed-antigen-recognition-to-immune-repertoire-and-phenotype/#	Human	CD8	virus	3	10X
1274	CASSQDRGLVDTEAFF	CMV	IE1	KLGGALQAK	TRB	TRBV6-5	TRBJ1-1	https.//www.10xgenomics.com/resources/application-notes/a-new-way-of-exploring-immunity-linking-highly-multiplexed-antigen-recognition-to-immune-repertoire-and-phenotype/#	Human	CD8	virus	1	10X
1275	CASTPRRLGLFPSSGNTIYF	CMV	IE1	KLGGALQAK	TRB	TRBV6-6	TRBJ1-3	https.//www.10xgenomics.com/resources/application-notes/a-new-way-of-exploring-immunity-linking-highly-multiplexed-antigen-recognition-to-immune-repertoire-and-phenotype/#	Human	CD8	virus	3	10X
1276	CASSEAVDRGNEQFF	CMV	IE1	KLGGALQAK	TRB	TRBV6-1	TRBJ2-1	https.//www.10xgenomics.com/resources/application-notes/a-new-way-of-exploring-immunity-linking-highly-multiplexed-antigen-recognition-to-immune-repertoire-and-phenotype/#	Human	CD8	virus	1	10X
1277	CATLPPFRQSDEAFF	CMV	IE1	KLGGALQAK	TRB	TRBV12-4	TRBJ1-1	https.//www.10xgenomics.com/resources/application-notes/a-new-way-of-exploring-immunity-linking-highly-multiplexed-antigen-recognition-to-immune-repertoire-and-phenotype/#	Human	CD8	virus	1	10X
1278	CASSWGGGSHYGYTF	EBV	EBNA4	IVTDFSVIK	TRB	TRBV11-2	TRBJ1-2	https.//www.10xgenomics.com/resources/application-notes/a-new-way-of-exploring-immunity-linking-highly-multiplexed-antigen-recognition-to-immune-repertoire-and-phenotype/#	Human	CD8	virus	154	10X
1279	CASSALSGRAIDEQYF	Influenza	M	GILGFVFTL	TRB	TRBV9-1	TRBJ2-7	https.//www.10xgenomics.com/resources/application-notes/a-new-way-of-exploring-immunity-linking-highly-multiplexed-antigen-recognition-to-immune-repertoire-and-phenotype/#	Human	CD8	virus	1	10X
1280	CASSFGSYGYTF	Influenza	M	GILGFVFTL	TRB	TRBV19-1	TRBJ1-2	https.//www.10xgenomics.com/resources/application-notes/a-new-way-of-exploring-immunity-linking-highly-multiplexed-antigen-recognition-to-immune-repertoire-and-phenotype/#	Human	CD8	virus	4	10X
1281	CASSYISTGAPTQYF	EBV	BZLF1	RAKFKQLL	TRB	TRBV6-6	TRBJ2-5	https.//www.10xgenomics.com/resources/application-notes/a-new-way-of-exploring-immunity-linking-highly-multiplexed-antigen-recognition-to-immune-repertoire-and-phenotype/#	Human	CD8	virus	1	10X
1282	CASSQDPGDEQFF	Influenza	M	GILGFVFTL	TRB	TRBV4-1	TRBJ2-1	https.//www.10xgenomics.com/resources/application-notes/a-new-way-of-exploring-immunity-linking-highly-multiplexed-antigen-recognition-to-immune-repertoire-and-phenotype/#	Human	CD8	virus	5	10X
1283	CSAPRAGTEAFF	CMV	IE1	KLGGALQAK	TRB	TRBV20-1	TRBJ1-1	https.//www.10xgenomics.com/resources/application-notes/a-new-way-of-exploring-immunity-linking-highly-multiplexed-antigen-recognition-to-immune-repertoire-and-phenotype/#	Human	CD8	virus	1	10X
1284	CASSARSGEPQHF	Influenza	M	GILGFVFTL	TRB	TRBV19-1	TRBJ1-5	https.//www.10xgenomics.com/resources/application-notes/a-new-way-of-exploring-immunity-linking-highly-multiplexed-antigen-recognition-to-immune-repertoire-and-phenotype/#	Human	CD8	virus	2	10X
1285	CASSVLGLGNQPQHF	CMV	IE1	KLGGALQAK	TRB	TRBV7-2	TRBJ1-5	https.//www.10xgenomics.com/resources/application-notes/a-new-way-of-exploring-immunity-linking-highly-multiplexed-antigen-recognition-to-immune-repertoire-and-phenotype/#	Human	CD8	virus	1	10X
1286	CASSYRSTGELFF	Influenza	M	GILGFVFTL	TRB	TRBV19-1	TRBJ2-2	https.//www.10xgenomics.com/resources/application-notes/a-new-way-of-exploring-immunity-linking-highly-multiplexed-antigen-recognition-to-immune-repertoire-and-phenotype/#	Human	CD8	virus	2	10X
1287	CATSWGGSGELFF	HomoSapiens	MLANA	ELAGIGILTV	TRB	TRBV15-1	TRBJ2-2	https.//www.10xgenomics.com/resources/application-notes/a-new-way-of-exploring-immunity-linking-highly-multiplexed-antigen-recognition-to-immune-repertoire-and-phenotype/#	Human	CD8	autoimmune	1	10X
1288	CASSASGTTSEQYF	EBV	EBNA4	AVFDRKSDAK	TRB	TRBV7-3	TRBJ2-7	https.//www.10xgenomics.com/resources/application-notes/a-new-way-of-exploring-immunity-linking-highly-multiplexed-antigen-recognition-to-immune-repertoire-and-phenotype/#	Human	CD8	virus	1	10X
1289	CAIPGPSNTEAFF	HomoSapiens	MLANA	ELAGIGILTV	TRB	TRBV28-1	TRBJ1-1	https.//www.10xgenomics.com/resources/application-notes/a-new-way-of-exploring-immunity-linking-highly-multiplexed-antigen-recognition-to-immune-repertoire-and-phenotype/#	Human	CD8	autoimmune	1	10X
1290	CASSSGTAAYEQYF	EBV	EBNA4	AVFDRKSDAK	TRB	TRBV11-2	TRBJ2-7	https.//www.10xgenomics.com/resources/application-notes/a-new-way-of-exploring-immunity-linking-highly-multiplexed-antigen-recognition-to-immune-repertoire-and-phenotype/#	Human	CD8	virus	4	10X
1291	CASSQWNGRFNYGYTF	CMV	IE1	KLGGALQAK	TRB	TRBV4-1	TRBJ1-2	https.//www.10xgenomics.com/resources/application-notes/a-new-way-of-exploring-immunity-linking-highly-multiplexed-antigen-recognition-to-immune-repertoire-and-phenotype/#	Human	CD8	virus	1	10X
1292	CASSSDSLKLFF	CMV	IE1	KLGGALQAK	TRB	TRBV19-1	TRBJ1-4	https.//www.10xgenomics.com/resources/application-notes/a-new-way-of-exploring-immunity-linking-highly-multiplexed-antigen-recognition-to-immune-repertoire-and-phenotype/#	Human	CD8	virus	1	10X
1293	CASSGPGGVDEQYF	EBV	BZLF1	RAKFKQLL	TRB	TRBV5-5	TRBJ2-7	https.//www.10xgenomics.com/resources/application-notes/a-new-way-of-exploring-immunity-linking-highly-multiplexed-antigen-recognition-to-immune-repertoire-and-phenotype/#	Human	CD8	virus	14	10X
1294	CASSFSGNTGELFF	EBV	EBNA4	IVTDFSVIK	TRB	TRBV12-3	TRBJ2-2	https.//www.10xgenomics.com/resources/application-notes/a-new-way-of-exploring-immunity-linking-highly-multiplexed-antigen-recognition-to-immune-repertoire-and-phenotype/#	Human	CD8	virus	142	10X
1295	CASSWNRDRYNTEAFF	EBV	EBNA4	AVFDRKSDAK	TRB	TRBV5-6	TRBJ1-1	https.//www.10xgenomics.com/resources/application-notes/a-new-way-of-exploring-immunity-linking-highly-multiplexed-antigen-recognition-to-immune-repertoire-and-phenotype/#	Human	CD8	virus	3	10X
1296	CSTRGNTEAFF	CMV	IE1	KLGGALQAK	TRB	TRBV20-1	TRBJ1-1	https.//www.10xgenomics.com/resources/application-notes/a-new-way-of-exploring-immunity-linking-highly-multiplexed-antigen-recognition-to-immune-repertoire-and-phenotype/#	Human	CD8	virus	1	10X
1297	CASSWGGGSHYGYTF	EBV	EBNA4	IVTDFSVIK	TRB	TRBV11-2	TRBJ1-2	https.//www.10xgenomics.com/resources/application-notes/a-new-way-of-exploring-immunity-linking-highly-multiplexed-antigen-recognition-to-immune-repertoire-and-phenotype/#	Human	CD8	virus	154	10X
1298	CASSQEWLAVSTDTQYF	Influenza	M	GILGFVFTL	TRB	TRBV4-3	TRBJ2-3	https.//www.10xgenomics.com/resources/application-notes/a-new-way-of-exploring-immunity-linking-highly-multiplexed-antigen-recognition-to-immune-repertoire-and-phenotype/#	Human	CD8	virus	15	10X
1299	CASSQNSPLHF	EBV	EBNA4	IVTDFSVIK	TRB	TRBV5-6	TRBJ1-6	https.//www.10xgenomics.com/resources/application-notes/a-new-way-of-exploring-immunity-linking-highly-multiplexed-antigen-recognition-to-immune-repertoire-and-phenotype/#	Human	CD8	virus	1	10X
1300	CSAPPSSGRSYNEQFF	CMV	IE1	KLGGALQAK	TRB	TRBV20-1	TRBJ2-1	https.//www.10xgenomics.com/resources/application-notes/a-new-way-of-exploring-immunity-linking-highly-multiplexed-antigen-recognition-to-immune-repertoire-and-phenotype/#	Human	CD8	virus	1	10X
1301	CASSLQGGNYGYTF	EBV	LMP2A	FLYALALLL	TRB	TRBV6-5	TRBJ1-2	https.//www.10xgenomics.com/resources/application-notes/a-new-way-of-exploring-immunity-linking-highly-multiplexed-antigen-recognition-to-immune-repertoire-and-phenotype/#	Human	CD8	virus	1	10X
1302	CASSQRRGRSYNEQFF	CMV	IE1	KLGGALQAK	TRB	TRBV3-1	TRBJ2-1	https.//www.10xgenomics.com/resources/application-notes/a-new-way-of-exploring-immunity-linking-highly-multiplexed-antigen-recognition-to-immune-repertoire-and-phenotype/#	Human	CD8	virus	1	10X
1303	CASSLRDRGHEQYF	CMV	IE1	AYAQKIFKI	TRB	TRBV7-9	TRBJ2-7	https.//www.10xgenomics.com/resources/application-notes/a-new-way-of-exploring-immunity-linking-highly-multiplexed-antigen-recognition-to-immune-repertoire-and-phenotype/#	Human	CD8	virus	1	10X
1304	CASSPRVNYGYTF	CMV	IE1	KLGGALQAK	TRB	TRBV27-1	TRBJ1-2	https.//www.10xgenomics.com/resources/application-notes/a-new-way-of-exploring-immunity-linking-highly-multiplexed-antigen-recognition-to-immune-repertoire-and-phenotype/#	Human	CD8	virus	1	10X
1305	CASSSGTGEPNTEAFF	CMV	IE1	KLGGALQAK	TRB	TRBV11-2	TRBJ1-1	https.//www.10xgenomics.com/resources/application-notes/a-new-way-of-exploring-immunity-linking-highly-multiplexed-antigen-recognition-to-immune-repertoire-and-phenotype/#	Human	CD8	virus	1	10X
1306	CASSIRSSYEQYF	Influenza	M	GILGFVFTL	TRB	TRBV19-1	TRBJ2-7	https.//www.10xgenomics.com/resources/application-notes/a-new-way-of-exploring-immunity-linking-highly-multiplexed-antigen-recognition-to-immune-repertoire-and-phenotype/#	Human	CD8	virus	497	10X
1307	CASSNPLEGIDEQFF	CMV	IE1	KLGGALQAK	TRB	TRBV6-6	TRBJ2-1	https.//www.10xgenomics.com/resources/application-notes/a-new-way-of-exploring-immunity-linking-highly-multiplexed-antigen-recognition-to-immune-repertoire-and-phenotype/#	Human	CD8	virus	1	10X
1308	CASSWTTSGGQETQYF	EBV	BZLF1	RAKFKQLL	TRB	TRBV5-1	TRBJ2-5	https.//www.10xgenomics.com/resources/application-notes/a-new-way-of-exploring-immunity-linking-highly-multiplexed-antigen-recognition-to-immune-repertoire-and-phenotype/#	Human	CD8	virus	1	10X
1309	CASRADSYNEQFF	CMV	IE1	KLGGALQAK	TRB	TRBV5-4	TRBJ2-1	https.//www.10xgenomics.com/resources/application-notes/a-new-way-of-exploring-immunity-linking-highly-multiplexed-antigen-recognition-to-immune-repertoire-and-phenotype/#	Human	CD8	virus	1	10X
1310	CASSGLNEQFF	Influenza	M	GILGFVFTL	TRB	TRBV6-5	TRBJ2-1	https.//www.10xgenomics.com/resources/application-notes/a-new-way-of-exploring-immunity-linking-highly-multiplexed-antigen-recognition-to-immune-repertoire-and-phenotype/#	Human	CD8	virus	1	10X
1311	CASREIQGSGANVLTF	EBV	EBNA3A	RLRAEAQVK	TRB	TRBV7-9	TRBJ2-6	https.//www.10xgenomics.com/resources/application-notes/a-new-way-of-exploring-immunity-linking-highly-multiplexed-antigen-recognition-to-immune-repertoire-and-phenotype/#	Human	CD8	virus	6	10X
1312	CASSQGLSNEQYF	CMV	IE1	KLGGALQAK	TRB	TRBV4-1	TRBJ2-7	https.//www.10xgenomics.com/resources/application-notes/a-new-way-of-exploring-immunity-linking-highly-multiplexed-antigen-recognition-to-immune-repertoire-and-phenotype/#	Human	CD8	virus	2	10X
1313	CASSQLGRGDNEQFF	CMV	IE1	KLGGALQAK	TRB	TRBV7-9	TRBJ2-1	https.//www.10xgenomics.com/resources/application-notes/a-new-way-of-exploring-immunity-linking-highly-multiplexed-antigen-recognition-to-immune-repertoire-and-phenotype/#	Human	CD8	virus	17	10X
1314	CASSQEDSSYNEQFF	CMV	IE1	KLGGALQAK	TRB	TRBV4-1	TRBJ2-1	https.//www.10xgenomics.com/resources/application-notes/a-new-way-of-exploring-immunity-linking-highly-multiplexed-antigen-recognition-to-immune-repertoire-and-phenotype/#	Human	CD8	virus	1	10X
1315	CASSSEAGGANVLTF	EBV	EBNA4	AVFDRKSDAK	TRB	TRBV7-6	TRBJ2-6	https.//www.10xgenomics.com/resources/application-notes/a-new-way-of-exploring-immunity-linking-highly-multiplexed-antigen-recognition-to-immune-repertoire-and-phenotype/#	Human	CD8	virus	1	10X
1316	CASSIRSSYEQYF	Influenza	M	GILGFVFTL	TRB	TRBV19-1	TRBJ2-7	https.//www.10xgenomics.com/resources/application-notes/a-new-way-of-exploring-immunity-linking-highly-multiplexed-antigen-recognition-to-immune-repertoire-and-phenotype/#	Human	CD8	virus	497	10X
1317	CSARDINRGSYEQYF	EBV	BZLF1	RAKFKQLL	TRB	TRBV20-1	TRBJ2-7	https.//www.10xgenomics.com/resources/application-notes/a-new-way-of-exploring-immunity-linking-highly-multiplexed-antigen-recognition-to-immune-repertoire-and-phenotype/#	Human	CD8	virus	6	10X
1318	CASSIRSAYEQYF	Influenza	M	GILGFVFTL	TRB	TRBV19-1	TRBJ2-7	https.//www.10xgenomics.com/resources/application-notes/a-new-way-of-exploring-immunity-linking-highly-multiplexed-antigen-recognition-to-immune-repertoire-and-phenotype/#	Human	CD8	virus	156	10X
1319	CASSPWTGARWEQYF	EBV	EBNA4	AVFDRKSDAK	TRB	TRBV6-1	TRBJ2-7	https.//www.10xgenomics.com/resources/application-notes/a-new-way-of-exploring-immunity-linking-highly-multiplexed-antigen-recognition-to-immune-repertoire-and-phenotype/#	Human	CD8	virus	2	10X
1320	CASSQDMGWGTDTQYF	HomoSapiens	PLA2G6	FLASKIGRLV	TRB	TRBV14-1	TRBJ2-3	https.//www.10xgenomics.com/resources/application-notes/a-new-way-of-exploring-immunity-linking-highly-multiplexed-antigen-recognition-to-immune-repertoire-and-phenotype/#	Human	CD8	autoimmune	1	10X
1321	CASSYLTSGGASEQFF	CMV	IE1	KLGGALQAK	TRB	TRBV6-3	TRBJ2-1	https.//www.10xgenomics.com/resources/application-notes/a-new-way-of-exploring-immunity-linking-highly-multiplexed-antigen-recognition-to-immune-repertoire-and-phenotype/#	Human	CD8	virus	1	10X
1322	CASSRDLSGANVLTF	EBV	EBNA4	AVFDRKSDAK	TRB	TRBV10-1	TRBJ2-6	https.//www.10xgenomics.com/resources/application-notes/a-new-way-of-exploring-immunity-linking-highly-multiplexed-antigen-recognition-to-immune-repertoire-and-phenotype/#	Human	CD8	virus	2	10X
1323	CASSPTSGGVYEQYF	CMV	IE1	KLGGALQAK	TRB	TRBV7-2	TRBJ2-7	https.//www.10xgenomics.com/resources/application-notes/a-new-way-of-exploring-immunity-linking-highly-multiplexed-antigen-recognition-to-immune-repertoire-and-phenotype/#	Human	CD8	virus	1	10X
1324	CASSPGGAEAFF	CMV	IE1	KLGGALQAK	TRB	TRBV5-4	TRBJ1-1	https.//www.10xgenomics.com/resources/application-notes/a-new-way-of-exploring-immunity-linking-highly-multiplexed-antigen-recognition-to-immune-repertoire-and-phenotype/#	Human	CD8	virus	1	10X
1325	CASSLFSGPPYEQYF	EBV	BZLF1	RAKFKQLL	TRB	TRBV5-5	TRBJ2-7	https.//www.10xgenomics.com/resources/application-notes/a-new-way-of-exploring-immunity-linking-highly-multiplexed-antigen-recognition-to-immune-repertoire-and-phenotype/#	Human	CD8	virus	1	10X
1326	CSASPGDYEQYF	EBV	BZLF1	RAKFKQLL	TRB	TRBV20-1	TRBJ2-7	https.//www.10xgenomics.com/resources/application-notes/a-new-way-of-exploring-immunity-linking-highly-multiplexed-antigen-recognition-to-immune-repertoire-and-phenotype/#	Human	CD8	virus	16	10X
1327	CASSWGGGSHYGYTF	EBV	EBNA4	IVTDFSVIK	TRB	TRBV11-2	TRBJ1-2	https.//www.10xgenomics.com/resources/application-notes/a-new-way-of-exploring-immunity-linking-highly-multiplexed-antigen-recognition-to-immune-repertoire-and-phenotype/#	Human	CD8	virus	154	10X
1328	CASSTRDRGEEKLFF	EBV	BZLF1	RAKFKQLL	TRB	TRBV12-4	TRBJ1-4	https.//www.10xgenomics.com/resources/application-notes/a-new-way-of-exploring-immunity-linking-highly-multiplexed-antigen-recognition-to-immune-repertoire-and-phenotype/#	Human	CD8	virus	1	10X
1329	CASSLSGYEQYF	CMV	IE1	KLGGALQAK	TRB	TRBV28-1	TRBJ2-7	https.//www.10xgenomics.com/resources/application-notes/a-new-way-of-exploring-immunity-linking-highly-multiplexed-antigen-recognition-to-immune-repertoire-and-phenotype/#	Human	CD8	virus	11	10X
1330	CASSYRVDSNQPQHF	Influenza	M	GILGFVFTL	TRB	TRBV6-2	TRBJ1-5	https.//www.10xgenomics.com/resources/application-notes/a-new-way-of-exploring-immunity-linking-highly-multiplexed-antigen-recognition-to-immune-repertoire-and-phenotype/#	Human	CD8	virus	1	10X
1331	CASSFIQGAPSGNTIYF	EBV	EBNA4	AVFDRKSDAK	TRB	TRBV7-9	TRBJ1-3	https.//www.10xgenomics.com/resources/application-notes/a-new-way-of-exploring-immunity-linking-highly-multiplexed-antigen-recognition-to-immune-repertoire-and-phenotype/#	Human	CD8	virus	1	10X
1332	CASSLQGAPTYNEQFF	CMV	IE1	KLGGALQAK	TRB	TRBV18-1	TRBJ2-1	https.//www.10xgenomics.com/resources/application-notes/a-new-way-of-exploring-immunity-linking-highly-multiplexed-antigen-recognition-to-immune-repertoire-and-phenotype/#	Human	CD8	virus	1	10X
1333	CASSLGQGVFYTF	EBV	EBNA4	IVTDFSVIK	TRB	TRBV5-1	TRBJ1-2	https.//www.10xgenomics.com/resources/application-notes/a-new-way-of-exploring-immunity-linking-highly-multiplexed-antigen-recognition-to-immune-repertoire-and-phenotype/#	Human	CD8	virus	4	10X
1334	CASSVRSSYEQYF	Influenza	M	GILGFVFTL	TRB	TRBV19-1	TRBJ2-7	https.//www.10xgenomics.com/resources/application-notes/a-new-way-of-exploring-immunity-linking-highly-multiplexed-antigen-recognition-to-immune-repertoire-and-phenotype/#	Human	CD8	virus	69	10X
1335	CASSLAPGASGRSYNEQFF	EBV	EBNA4	IVTDFSVIK	TRB	TRBV11-2	TRBJ2-1	https.//www.10xgenomics.com/resources/application-notes/a-new-way-of-exploring-immunity-linking-highly-multiplexed-antigen-recognition-to-immune-repertoire-and-phenotype/#	Human	CD8	virus	1	10X
1336	CASSYSDETYEQYF	CMV	IE1	KLGGALQAK	TRB	TRBV6-3	TRBJ2-7	https.//www.10xgenomics.com/resources/application-notes/a-new-way-of-exploring-immunity-linking-highly-multiplexed-antigen-recognition-to-immune-repertoire-and-phenotype/#	Human	CD8	virus	1	10X
1337	CASSLIPGPYNEQFF	EBV	BZLF1	RAKFKQLL	TRB	TRBV7-3	TRBJ2-1	https.//www.10xgenomics.com/resources/application-notes/a-new-way-of-exploring-immunity-linking-highly-multiplexed-antigen-recognition-to-immune-repertoire-and-phenotype/#	Human	CD8	virus	2	10X
1338	CASSTGTLYGYTF	Influenza	M	GILGFVFTL	TRB	TRBV19-1	TRBJ1-2	https.//www.10xgenomics.com/resources/application-notes/a-new-way-of-exploring-immunity-linking-highly-multiplexed-antigen-recognition-to-immune-repertoire-and-phenotype/#	Human	CD8	virus	2	10X
1339	CASSEDPWGSYNEQFF	CMV	IE1	KLGGALQAK	TRB	TRBV2-1	TRBJ2-1	https.//www.10xgenomics.com/resources/application-notes/a-new-way-of-exploring-immunity-linking-highly-multiplexed-antigen-recognition-to-immune-repertoire-and-phenotype/#	Human	CD8	virus	2	10X
1340	CASSEDPWGSYNEQFF	EBV	EBNA4	AVFDRKSDAK	TRB	TRBV2-1	TRBJ2-1	https.//www.10xgenomics.com/resources/application-notes/a-new-way-of-exploring-immunity-linking-highly-multiplexed-antigen-recognition-to-immune-repertoire-and-phenotype/#	Human	CD8	virus	2	10X
1341	CASSITGTSNYGYTF	CMV	IE1	KLGGALQAK	TRB	TRBV19-1	TRBJ1-2	https.//www.10xgenomics.com/resources/application-notes/a-new-way-of-exploring-immunity-linking-highly-multiplexed-antigen-recognition-to-immune-repertoire-and-phenotype/#	Human	CD8	virus	1	10X
1342	CASSLQGGTGELFF	EBV	BZLF1	RAKFKQLL	TRB	TRBV7-3	TRBJ2-2	https.//www.10xgenomics.com/resources/application-notes/a-new-way-of-exploring-immunity-linking-highly-multiplexed-antigen-recognition-to-immune-repertoire-and-phenotype/#	Human	CD8	virus	3	10X
1343	CASHRGYPNEQYF	CMV	IE1	KLGGALQAK	TRB	TRBV6-1	TRBJ2-7	https.//www.10xgenomics.com/resources/application-notes/a-new-way-of-exploring-immunity-linking-highly-multiplexed-antigen-recognition-to-immune-repertoire-and-phenotype/#	Human	CD8	virus	1	10X
1344	CASSFSGNTGELFF	EBV	BZLF1	RAKFKQLL	TRB	TRBV12-3	TRBJ2-2	https.//www.10xgenomics.com/resources/application-notes/a-new-way-of-exploring-immunity-linking-highly-multiplexed-antigen-recognition-to-immune-repertoire-and-phenotype/#	Human	CD8	virus	142	10X
1345	CASSLEMGAGTEAFF	HomoSapiens	MLANA	ELAGIGILTV	TRB	TRBV4-2	TRBJ1-1	https.//www.10xgenomics.com/resources/application-notes/a-new-way-of-exploring-immunity-linking-highly-multiplexed-antigen-recognition-to-immune-repertoire-and-phenotype/#	Human	CD8	autoimmune	1	10X
1346	CASSQGSYGYTF	Influenza	M	GILGFVFTL	TRB	TRBV19-1	TRBJ1-2	https.//www.10xgenomics.com/resources/application-notes/a-new-way-of-exploring-immunity-linking-highly-multiplexed-antigen-recognition-to-immune-repertoire-and-phenotype/#	Human	CD8	virus	16	10X
1347	CASSLVGVGGSGNTIYF	CMV	IE1	KLGGALQAK	TRB	TRBV5-1	TRBJ1-3	https.//www.10xgenomics.com/resources/application-notes/a-new-way-of-exploring-immunity-linking-highly-multiplexed-antigen-recognition-to-immune-repertoire-and-phenotype/#	Human	CD8	virus	1	10X
1348	CASSARRAGGGNTIYF	CMV	IE1	KLGGALQAK	TRB	TRBV9-1	TRBJ1-3	https.//www.10xgenomics.com/resources/application-notes/a-new-way-of-exploring-immunity-linking-highly-multiplexed-antigen-recognition-to-immune-repertoire-and-phenotype/#	Human	CD8	virus	1	10X
1349	CASSWGAYGYTF	Influenza	M	GILGFVFTL	TRB	TRBV19-1	TRBJ1-2	https.//www.10xgenomics.com/resources/application-notes/a-new-way-of-exploring-immunity-linking-highly-multiplexed-antigen-recognition-to-immune-repertoire-and-phenotype/#	Human	CD8	virus	2	10X
1350	CASSYLLAGLYNEQFF	EBV	EBNA4	AVFDRKSDAK	TRB	TRBV6-6	TRBJ2-1	https.//www.10xgenomics.com/resources/application-notes/a-new-way-of-exploring-immunity-linking-highly-multiplexed-antigen-recognition-to-immune-repertoire-and-phenotype/#	Human	CD8	virus	1	10X
1351	CASSLGVAGTNTGELFF	EBV	EBNA4	AVFDRKSDAK	TRB	TRBV11-2	TRBJ2-2	https.//www.10xgenomics.com/resources/application-notes/a-new-way-of-exploring-immunity-linking-highly-multiplexed-antigen-recognition-to-immune-repertoire-and-phenotype/#	Human	CD8	virus	33	10X
1352	CASSLEWGGETQYF	EBV	EBNA4	IVTDFSVIK	TRB	TRBV5-1	TRBJ2-5	https.//www.10xgenomics.com/resources/application-notes/a-new-way-of-exploring-immunity-linking-highly-multiplexed-antigen-recognition-to-immune-repertoire-and-phenotype/#	Human	CD8	virus	16	10X
1353	CSARTAPVGNEQFF	EBV	BMLF1	GLCTLVAML	TRB	TRBV20-1	TRBJ2-1	https.//www.10xgenomics.com/resources/application-notes/a-new-way-of-exploring-immunity-linking-highly-multiplexed-antigen-recognition-to-immune-repertoire-and-phenotype/#	Human	CD8	virus	1	10X
1354	CASSGRSTGELFF	Influenza	M	GILGFVFTL	TRB	TRBV19-1	TRBJ2-2	https.//www.10xgenomics.com/resources/application-notes/a-new-way-of-exploring-immunity-linking-highly-multiplexed-antigen-recognition-to-immune-repertoire-and-phenotype/#	Human	CD8	virus	12	10X
1355	CASSIRSSYEQYF	Influenza	M	GILGFVFTL	TRB	TRBV19-1	TRBJ2-7	https.//www.10xgenomics.com/resources/application-notes/a-new-way-of-exploring-immunity-linking-highly-multiplexed-antigen-recognition-to-immune-repertoire-and-phenotype/#	Human	CD8	virus	497	10X
1356	CASSRGEGRGIQYF	EBV	EBNA4	AVFDRKSDAK	TRB	TRBV12-3	TRBJ2-7	https.//www.10xgenomics.com/resources/application-notes/a-new-way-of-exploring-immunity-linking-highly-multiplexed-antigen-recognition-to-immune-repertoire-and-phenotype/#	Human	CD8	virus	2	10X
1357	CASSRLAGGWNEQFF	EBV	EBNA4	IVTDFSVIK	TRB	TRBV3-1	TRBJ2-1	https.//www.10xgenomics.com/resources/application-notes/a-new-way-of-exploring-immunity-linking-highly-multiplexed-antigen-recognition-to-immune-repertoire-and-phenotype/#	Human	CD8	virus	3	10X
1358	CASSRLAGGWNEQFF	EBV	EBNA4	AVFDRKSDAK	TRB	TRBV3-1	TRBJ2-1	https.//www.10xgenomics.com/resources/application-notes/a-new-way-of-exploring-immunity-linking-highly-multiplexed-antigen-recognition-to-immune-repertoire-and-phenotype/#	Human	CD8	virus	3	10X
1359	CATSTGDSNQPQHF	HIV	Gag	SLFNTVATLY	TRB	TRBV15-1	TRBJ1-5	https.//www.10xgenomics.com/resources/application-notes/a-new-way-of-exploring-immunity-linking-highly-multiplexed-antigen-recognition-to-immune-repertoire-and-phenotype/#	Human	CD8	virus	21	10X
1360	CASSSDPRYGYTF	Influenza	M	GILGFVFTL	TRB	TRBV12-4	TRBJ1-2	https.//www.10xgenomics.com/resources/application-notes/a-new-way-of-exploring-immunity-linking-highly-multiplexed-antigen-recognition-to-immune-repertoire-and-phenotype/#	Human	CD8	virus	7	10X
1361	CASSGTGANYGYTF	CMV	IE1	KLGGALQAK	TRB	TRBV5-6	TRBJ1-2	https.//www.10xgenomics.com/resources/application-notes/a-new-way-of-exploring-immunity-linking-highly-multiplexed-antigen-recognition-to-immune-repertoire-and-phenotype/#	Human	CD8	virus	1	10X
1362	CASSLRDGSEAFF	CMV	IE1	KLGGALQAK	TRB	TRBV5-6	TRBJ1-1	https.//www.10xgenomics.com/resources/application-notes/a-new-way-of-exploring-immunity-linking-highly-multiplexed-antigen-recognition-to-immune-repertoire-and-phenotype/#	Human	CD8	virus	99	10X
1363	CASSLSGNRQETQYF	Influenza	M	GILGFVFTL	TRB	TRBV2-1	TRBJ2-5	https.//www.10xgenomics.com/resources/application-notes/a-new-way-of-exploring-immunity-linking-highly-multiplexed-antigen-recognition-to-immune-repertoire-and-phenotype/#	Human	CD8	virus	2	10X
1364	CATSRDAPPRVSTDTQYF	CMV	IE1	KLGGALQAK	TRB	TRBV15-1	TRBJ2-3	https.//www.10xgenomics.com/resources/application-notes/a-new-way-of-exploring-immunity-linking-highly-multiplexed-antigen-recognition-to-immune-repertoire-and-phenotype/#	Human	CD8	virus	1	10X
1365	CASSSQTSGSTGELFF	CMV	IE1	KLGGALQAK	TRB	TRBV7-9	TRBJ2-2	https.//www.10xgenomics.com/resources/application-notes/a-new-way-of-exploring-immunity-linking-highly-multiplexed-antigen-recognition-to-immune-repertoire-and-phenotype/#	Human	CD8	virus	1	10X
1366	CASSIGQGETQYF	HomoSapiens	PLA2G6	FLASKIGRLV	TRB	TRBV5-1	TRBJ2-5	https.//www.10xgenomics.com/resources/application-notes/a-new-way-of-exploring-immunity-linking-highly-multiplexed-antigen-recognition-to-immune-repertoire-and-phenotype/#	Human	CD8	autoimmune	1	10X
1367	CASSQDADTDTQYF	EBV	EBNA4	AVFDRKSDAK	TRB	TRBV4-3	TRBJ2-3	https.//www.10xgenomics.com/resources/application-notes/a-new-way-of-exploring-immunity-linking-highly-multiplexed-antigen-recognition-to-immune-repertoire-and-phenotype/#	Human	CD8	virus	2	10X
1368	CASSIRSAYEQYF	Influenza	M	GILGFVFTL	TRB	TRBV19-1	TRBJ2-7	https.//www.10xgenomics.com/resources/application-notes/a-new-way-of-exploring-immunity-linking-highly-multiplexed-antigen-recognition-to-immune-repertoire-and-phenotype/#	Human	CD8	virus	156	10X
1369	CASSLVGIEREGETQYF	EBV	EBNA4	IVTDFSVIK	TRB	TRBV11-2	TRBJ2-5	https.//www.10xgenomics.com/resources/application-notes/a-new-way-of-exploring-immunity-linking-highly-multiplexed-antigen-recognition-to-immune-repertoire-and-phenotype/#	Human	CD8	virus	1	10X
1370	CASSFSERAFF	EBV	EBNA4	AVFDRKSDAK	TRB	TRBV12-4	TRBJ1-1	https.//www.10xgenomics.com/resources/application-notes/a-new-way-of-exploring-immunity-linking-highly-multiplexed-antigen-recognition-to-immune-repertoire-and-phenotype/#	Human	CD8	virus	1	10X
1371	CASSPSSYEQYF	CMV	IE1	KLGGALQAK	TRB	TRBV7-2	TRBJ2-7	https.//www.10xgenomics.com/resources/application-notes/a-new-way-of-exploring-immunity-linking-highly-multiplexed-antigen-recognition-to-immune-repertoire-and-phenotype/#	Human	CD8	virus	3	10X
1372	CSASAPRGLGEQYF	EBV	EBNA4	IVTDFSVIK	TRB	TRBV20-1	TRBJ2-7	https.//www.10xgenomics.com/resources/application-notes/a-new-way-of-exploring-immunity-linking-highly-multiplexed-antigen-recognition-to-immune-repertoire-and-phenotype/#	Human	CD8	virus	1	10X
1373	CASSLADGTEAFF	CMV	IE1	KLGGALQAK	TRB	TRBV11-3	TRBJ1-1	https.//www.10xgenomics.com/resources/application-notes/a-new-way-of-exploring-immunity-linking-highly-multiplexed-antigen-recognition-to-immune-repertoire-and-phenotype/#	Human	CD8	virus	1	10X
1374	CASSLGTSGGTGELFF	EBV	BZLF1	RAKFKQLL	TRB	TRBV7-3	TRBJ2-2	https.//www.10xgenomics.com/resources/application-notes/a-new-way-of-exploring-immunity-linking-highly-multiplexed-antigen-recognition-to-immune-repertoire-and-phenotype/#	Human	CD8	virus	11	10X
1375	CASSSIARVIQYF	EBV	EBNA4	AVFDRKSDAK	TRB	TRBV6-6	TRBJ2-4	https.//www.10xgenomics.com/resources/application-notes/a-new-way-of-exploring-immunity-linking-highly-multiplexed-antigen-recognition-to-immune-repertoire-and-phenotype/#	Human	CD8	virus	2	10X
1376	CASSVGGSGYEQYF	CMV	IE1	KLGGALQAK	TRB	TRBV9-1	TRBJ2-7	https.//www.10xgenomics.com/resources/application-notes/a-new-way-of-exploring-immunity-linking-highly-multiplexed-antigen-recognition-to-immune-repertoire-and-phenotype/#	Human	CD8	virus	2	10X
1377	CASSTQTGSNTGELFF	CMV	IE1	KLGGALQAK	TRB	TRBV27-1	TRBJ2-2	https.//www.10xgenomics.com/resources/application-notes/a-new-way-of-exploring-immunity-linking-highly-multiplexed-antigen-recognition-to-immune-repertoire-and-phenotype/#	Human	CD8	virus	1	10X
1378	CASNPTSGGSREQFF	CMV	IE1	KLGGALQAK	TRB	TRBV6-5	TRBJ2-1	https.//www.10xgenomics.com/resources/application-notes/a-new-way-of-exploring-immunity-linking-highly-multiplexed-antigen-recognition-to-immune-repertoire-and-phenotype/#	Human	CD8	virus	1	10X
1379	CASSIRSSYEQYF	Influenza	M	GILGFVFTL	TRB	TRBV19-1	TRBJ2-7	https.//www.10xgenomics.com/resources/application-notes/a-new-way-of-exploring-immunity-linking-highly-multiplexed-antigen-recognition-to-immune-repertoire-and-phenotype/#	Human	CD8	virus	497	10X
1380	CASSQVGRPYNEQFF	EBV	EBNA3A	RLRAEAQVK	TRB	TRBV4-3	TRBJ2-1	https.//www.10xgenomics.com/resources/application-notes/a-new-way-of-exploring-immunity-linking-highly-multiplexed-antigen-recognition-to-immune-repertoire-and-phenotype/#	Human	CD8	virus	2	10X
1381	CASSLPGQDYGYTF	EBV	EBNA3A	RLRAEAQVK	TRB	TRBV5-1	TRBJ1-2	https.//www.10xgenomics.com/resources/application-notes/a-new-way-of-exploring-immunity-linking-highly-multiplexed-antigen-recognition-to-immune-repertoire-and-phenotype/#	Human	CD8	virus	1	10X
1382	CASSVEGNEQFF	CMV	IE1	KLGGALQAK	TRB	TRBV9-1	TRBJ2-1	https.//www.10xgenomics.com/resources/application-notes/a-new-way-of-exploring-immunity-linking-highly-multiplexed-antigen-recognition-to-immune-repertoire-and-phenotype/#	Human	CD8	virus	3	10X
1383	CASSNLRTAEKAFF	CMV	IE1	KLGGALQAK	TRB	TRBV6-3	TRBJ1-1	https.//www.10xgenomics.com/resources/application-notes/a-new-way-of-exploring-immunity-linking-highly-multiplexed-antigen-recognition-to-immune-repertoire-and-phenotype/#	Human	CD8	virus	1	10X
1384	CASSERDNEQFF	CMV	IE1	KLGGALQAK	TRB	TRBV25-1	TRBJ2-1	https.//www.10xgenomics.com/resources/application-notes/a-new-way-of-exploring-immunity-linking-highly-multiplexed-antigen-recognition-to-immune-repertoire-and-phenotype/#	Human	CD8	virus	1	10X
1385	CASSMRSAYEQYF	Influenza	M	GILGFVFTL	TRB	TRBV19-1	TRBJ2-7	https.//www.10xgenomics.com/resources/application-notes/a-new-way-of-exploring-immunity-linking-highly-multiplexed-antigen-recognition-to-immune-repertoire-and-phenotype/#	Human	CD8	virus	6	10X
1386	CASSQDASGPYNEQFF	EBV	BZLF1	RAKFKQLL	TRB	TRBV4-3	TRBJ2-1	https.//www.10xgenomics.com/resources/application-notes/a-new-way-of-exploring-immunity-linking-highly-multiplexed-antigen-recognition-to-immune-repertoire-and-phenotype/#	Human	CD8	virus	1	10X
1387	CASSYASNSPLHF	CMV	IE1	KLGGALQAK	TRB	TRBV5-5	TRBJ1-6	https.//www.10xgenomics.com/resources/application-notes/a-new-way-of-exploring-immunity-linking-highly-multiplexed-antigen-recognition-to-immune-repertoire-and-phenotype/#	Human	CD8	virus	1	10X
1388	CASSWGGGSHYGYTF	EBV	EBNA4	IVTDFSVIK	TRB	TRBV11-2	TRBJ1-2	https.//www.10xgenomics.com/resources/application-notes/a-new-way-of-exploring-immunity-linking-highly-multiplexed-antigen-recognition-to-immune-repertoire-and-phenotype/#	Human	CD8	virus	154	10X
1389	CASNEQFSHSPLHF	CMV	IE1	KLGGALQAK	TRB	TRBV5-6	TRBJ1-6	https.//www.10xgenomics.com/resources/application-notes/a-new-way-of-exploring-immunity-linking-highly-multiplexed-antigen-recognition-to-immune-repertoire-and-phenotype/#	Human	CD8	virus	1	10X
1390	CASSSPSSEAFF	CMV	IE1	KLGGALQAK	TRB	TRBV27-1	TRBJ1-1	https.//www.10xgenomics.com/resources/application-notes/a-new-way-of-exploring-immunity-linking-highly-multiplexed-antigen-recognition-to-immune-repertoire-and-phenotype/#	Human	CD8	virus	1	10X
1391	CARQPLRGANVLTF	EBV	EBNA3A	RLRAEAQVK	TRB	TRBV2-1	TRBJ2-6	https.//www.10xgenomics.com/resources/application-notes/a-new-way-of-exploring-immunity-linking-highly-multiplexed-antigen-recognition-to-immune-repertoire-and-phenotype/#	Human	CD8	virus	4	10X
1392	CASGRLDEQFF	EBV	EBNA3A	RLRAEAQVK	TRB	TRBV25-1	TRBJ2-1	https.//www.10xgenomics.com/resources/application-notes/a-new-way-of-exploring-immunity-linking-highly-multiplexed-antigen-recognition-to-immune-repertoire-and-phenotype/#	Human	CD8	virus	1	10X
1393	CASSEGGGALSTDTQYF	HomoSapiens	MLANA	ELAGIGILTV	TRB	TRBV9-1	TRBJ2-3	https.//www.10xgenomics.com/resources/application-notes/a-new-way-of-exploring-immunity-linking-highly-multiplexed-antigen-recognition-to-immune-repertoire-and-phenotype/#	Human	CD8	autoimmune	1	10X
1394	CASSWGGGSHYGYTF	EBV	EBNA4	IVTDFSVIK	TRB	TRBV11-2	TRBJ1-2	https.//www.10xgenomics.com/resources/application-notes/a-new-way-of-exploring-immunity-linking-highly-multiplexed-antigen-recognition-to-immune-repertoire-and-phenotype/#	Human	CD8	virus	154	10X
1395	CASSDELAGGHYEQYF	EBV	EBNA3A	RLRAEAQVK	TRB	TRBV2-1	TRBJ2-7	https.//www.10xgenomics.com/resources/application-notes/a-new-way-of-exploring-immunity-linking-highly-multiplexed-antigen-recognition-to-immune-repertoire-and-phenotype/#	Human	CD8	virus	1	10X
1396	CATSRDVVFGTGGGPYNSPLHF	CMV	IE1	KLGGALQAK	TRB	TRBV15-1	TRBJ1-6	https.//www.10xgenomics.com/resources/application-notes/a-new-way-of-exploring-immunity-linking-highly-multiplexed-antigen-recognition-to-immune-repertoire-and-phenotype/#	Human	CD8	virus	1	10X
1397	CASSNKVADTQYF	HPV	E7	MLDLQPETT	TRB	TRBV28-1	TRBJ2-3	https.//www.10xgenomics.com/resources/application-notes/a-new-way-of-exploring-immunity-linking-highly-multiplexed-antigen-recognition-to-immune-repertoire-and-phenotype/#	Human	CD8	virus	1	10X
1398	CASSLVAGELFF	CMV	IE1	KLGGALQAK	TRB	TRBV7-6	TRBJ2-2	https.//www.10xgenomics.com/resources/application-notes/a-new-way-of-exploring-immunity-linking-highly-multiplexed-antigen-recognition-to-immune-repertoire-and-phenotype/#	Human	CD8	virus	1	10X
1399	CATSRDRAGGANYGYTF	CMV	IE1	KLGGALQAK	TRB	TRBV15-1	TRBJ1-2	https.//www.10xgenomics.com/resources/application-notes/a-new-way-of-exploring-immunity-linking-highly-multiplexed-antigen-recognition-to-immune-repertoire-and-phenotype/#	Human	CD8	virus	1	10X
1400	CASSTRATGELFF	Influenza	M	GILGFVFTL	TRB	TRBV19-1	TRBJ2-2	https.//www.10xgenomics.com/resources/application-notes/a-new-way-of-exploring-immunity-linking-highly-multiplexed-antigen-recognition-to-immune-repertoire-and-phenotype/#	Human	CD8	virus	5	10X
1401	CASSLVQADNEQFF	CMV	IE1	KLGGALQAK	TRB	TRBV5-1	TRBJ2-1	https.//www.10xgenomics.com/resources/application-notes/a-new-way-of-exploring-immunity-linking-highly-multiplexed-antigen-recognition-to-immune-repertoire-and-phenotype/#	Human	CD8	virus	1	10X
1402	CATSRAAGGSTDTQYF	EBV	EBNA4	AVFDRKSDAK	TRB	TRBV15-1	TRBJ2-3	https.//www.10xgenomics.com/resources/application-notes/a-new-way-of-exploring-immunity-linking-highly-multiplexed-antigen-recognition-to-immune-repertoire-and-phenotype/#	Human	CD8	virus	1	10X
1403	CATRPAGYNEQFF	EBV	EBNA4	AVFDRKSDAK	TRB	TRBV28-1	TRBJ2-1	https.//www.10xgenomics.com/resources/application-notes/a-new-way-of-exploring-immunity-linking-highly-multiplexed-antigen-recognition-to-immune-repertoire-and-phenotype/#	Human	CD8	virus	2	10X
1404	CASSLSGLGTEAFF	CMV	IE1	KLGGALQAK	TRB	TRBV27-1	TRBJ1-1	https.//www.10xgenomics.com/resources/application-notes/a-new-way-of-exploring-immunity-linking-highly-multiplexed-antigen-recognition-to-immune-repertoire-and-phenotype/#	Human	CD8	virus	1	10X
1405	CASSPDLDTQYF	CMV	IE1	KLGGALQAK	TRB	TRBV4-1	TRBJ2-3	https.//www.10xgenomics.com/resources/application-notes/a-new-way-of-exploring-immunity-linking-highly-multiplexed-antigen-recognition-to-immune-repertoire-and-phenotype/#	Human	CD8	virus	1	10X
1406	CASSLAGWSYNSPLHF	CMV	IE1	KLGGALQAK	TRB	TRBV11-2	TRBJ1-6	https.//www.10xgenomics.com/resources/application-notes/a-new-way-of-exploring-immunity-linking-highly-multiplexed-antigen-recognition-to-immune-repertoire-and-phenotype/#	Human	CD8	virus	1	10X
1407	CASSWAGPHTEAFF	EBV	EBNA4	IVTDFSVIK	TRB	TRBV19-1	TRBJ1-1	https.//www.10xgenomics.com/resources/application-notes/a-new-way-of-exploring-immunity-linking-highly-multiplexed-antigen-recognition-to-immune-repertoire-and-phenotype/#	Human	CD8	virus	1	10X
1408	CASSVDSGAGTEAFF	HomoSapiens	MLANA	ELAGIGILTV	TRB	TRBV9-1	TRBJ1-1	https.//www.10xgenomics.com/resources/application-notes/a-new-way-of-exploring-immunity-linking-highly-multiplexed-antigen-recognition-to-immune-repertoire-and-phenotype/#	Human	CD8	autoimmune	1	10X
1409	CSAREGNQPQHF	HomoSapiens	MLANA	ELAGIGILTV	TRB	TRBV20-1	TRBJ1-5	https.//www.10xgenomics.com/resources/application-notes/a-new-way-of-exploring-immunity-linking-highly-multiplexed-antigen-recognition-to-immune-repertoire-and-phenotype/#	Human	CD8	autoimmune	1	10X
1410	CASSYLGPEAFF	CMV	IE1	KLGGALQAK	TRB	TRBV6-3	TRBJ1-1	https.//www.10xgenomics.com/resources/application-notes/a-new-way-of-exploring-immunity-linking-highly-multiplexed-antigen-recognition-to-immune-repertoire-and-phenotype/#	Human	CD8	virus	2	10X
1411	CASSSGGARETQYF	HomoSapiens	MLANA	ELAGIGILTV	TRB	TRBV6-5	TRBJ2-5	https.//www.10xgenomics.com/resources/application-notes/a-new-way-of-exploring-immunity-linking-highly-multiplexed-antigen-recognition-to-immune-repertoire-and-phenotype/#	Human	CD8	autoimmune	1	10X
1412	CASSGLAGLFVTLGDTQYF	EBV	EBNA4	AVFDRKSDAK	TRB	TRBV6-1	TRBJ2-3	https.//www.10xgenomics.com/resources/application-notes/a-new-way-of-exploring-immunity-linking-highly-multiplexed-antigen-recognition-to-immune-repertoire-and-phenotype/#	Human	CD8	virus	1	10X
1413	CASTRTLFANEQFF	CMV	IE1	KLGGALQAK	TRB	TRBV28-1	TRBJ2-1	https.//www.10xgenomics.com/resources/application-notes/a-new-way-of-exploring-immunity-linking-highly-multiplexed-antigen-recognition-to-immune-repertoire-and-phenotype/#	Human	CD8	virus	1	10X
1414	CASSQDTSGSGLWTEAFF	HomoSapiens	MLANA	ELAGIGILTV	TRB	TRBV14-1	TRBJ1-1	https.//www.10xgenomics.com/resources/application-notes/a-new-way-of-exploring-immunity-linking-highly-multiplexed-antigen-recognition-to-immune-repertoire-and-phenotype/#	Human	CD8	autoimmune	1	10X
1415	CASGDSPNEQYF	CMV	IE1	KLGGALQAK	TRB	TRBV5-1	TRBJ2-7	https.//www.10xgenomics.com/resources/application-notes/a-new-way-of-exploring-immunity-linking-highly-multiplexed-antigen-recognition-to-immune-repertoire-and-phenotype/#	Human	CD8	virus	1	10X
1416	CSARQMDYNEQFF	CMV	IE1	KLGGALQAK	TRB	TRBV20-1	TRBJ2-1	https.//www.10xgenomics.com/resources/application-notes/a-new-way-of-exploring-immunity-linking-highly-multiplexed-antigen-recognition-to-immune-repertoire-and-phenotype/#	Human	CD8	virus	1	10X
1417	CASSVGGSGYEQYF	EBV	EBNA4	AVFDRKSDAK	TRB	TRBV9-1	TRBJ2-7	https.//www.10xgenomics.com/resources/application-notes/a-new-way-of-exploring-immunity-linking-highly-multiplexed-antigen-recognition-to-immune-repertoire-and-phenotype/#	Human	CD8	virus	2	10X
1418	CASSTRSSYEQYF	Influenza	M	GILGFVFTL	TRB	TRBV19-1	TRBJ2-7	https.//www.10xgenomics.com/resources/application-notes/a-new-way-of-exploring-immunity-linking-highly-multiplexed-antigen-recognition-to-immune-repertoire-and-phenotype/#	Human	CD8	virus	51	10X
1419	CASSISLAAEQFF	EBV	EBNA3B	LLDFVRFMGV	TRB	TRBV19-1	TRBJ2-1	https.//www.10xgenomics.com/resources/application-notes/a-new-way-of-exploring-immunity-linking-highly-multiplexed-antigen-recognition-to-immune-repertoire-and-phenotype/#	Human	CD8	virus	5	10X
1420	CARKKTRRISQAFF	CMV	IE1	KLGGALQAK	TRB	TRBV9-1	TRBJ1-1	https.//www.10xgenomics.com/resources/application-notes/a-new-way-of-exploring-immunity-linking-highly-multiplexed-antigen-recognition-to-immune-repertoire-and-phenotype/#	Human	CD8	virus	2	10X
1421	CASSLDTLAGGQFF	HomoSapiens	MLANA	ELAGIGILTV	TRB	TRBV11-2	TRBJ2-1	https.//www.10xgenomics.com/resources/application-notes/a-new-way-of-exploring-immunity-linking-highly-multiplexed-antigen-recognition-to-immune-repertoire-and-phenotype/#	Human	CD8	autoimmune	1	10X
1422	CASSLGGPPVNEQFF	CMV	IE1	KLGGALQAK	TRB	TRBV7-9	TRBJ2-1	https.//www.10xgenomics.com/resources/application-notes/a-new-way-of-exploring-immunity-linking-highly-multiplexed-antigen-recognition-to-immune-repertoire-and-phenotype/#	Human	CD8	virus	1	10X
1423	CASSLSRWRQAKNIQYF	CMV	IE1	KLGGALQAK	TRB	TRBV7-9	TRBJ2-4	https.//www.10xgenomics.com/resources/application-notes/a-new-way-of-exploring-immunity-linking-highly-multiplexed-antigen-recognition-to-immune-repertoire-and-phenotype/#	Human	CD8	virus	1	10X
1424	CSVSASGGDEQYF	CMV	IE1	KLGGALQAK	TRB	TRBV29-1	TRBJ2-7	https.//www.10xgenomics.com/resources/application-notes/a-new-way-of-exploring-immunity-linking-highly-multiplexed-antigen-recognition-to-immune-repertoire-and-phenotype/#	Human	CD8	virus	14	10X
1425	CASSIRASYEQYF	Influenza	M	GILGFVFTL	TRB	TRBV19-1	TRBJ2-7	https.//www.10xgenomics.com/resources/application-notes/a-new-way-of-exploring-immunity-linking-highly-multiplexed-antigen-recognition-to-immune-repertoire-and-phenotype/#	Human	CD8	virus	46	10X
1426	CASSFETGGRTQYF	CMV	IE1	KLGGALQAK	TRB	TRBV28-1	TRBJ2-5	https.//www.10xgenomics.com/resources/application-notes/a-new-way-of-exploring-immunity-linking-highly-multiplexed-antigen-recognition-to-immune-repertoire-and-phenotype/#	Human	CD8	virus	1	10X
1427	CASSIGAYGYTF	Influenza	M	GILGFVFTL	TRB	TRBV19-1	TRBJ1-2	https.//www.10xgenomics.com/resources/application-notes/a-new-way-of-exploring-immunity-linking-highly-multiplexed-antigen-recognition-to-immune-repertoire-and-phenotype/#	Human	CD8	virus	8	10X
1428	CASSLRSVYNEQFF	EBV	BZLF1	RAKFKQLL	TRB	TRBV27-1	TRBJ2-1	https.//www.10xgenomics.com/resources/application-notes/a-new-way-of-exploring-immunity-linking-highly-multiplexed-antigen-recognition-to-immune-repertoire-and-phenotype/#	Human	CD8	virus	1	10X
1429	CASSWGGGSHYGYTF	EBV	EBNA4	IVTDFSVIK	TRB	TRBV11-2	TRBJ1-2	https.//www.10xgenomics.com/resources/application-notes/a-new-way-of-exploring-immunity-linking-highly-multiplexed-antigen-recognition-to-immune-repertoire-and-phenotype/#	Human	CD8	virus	154	10X
1430	CASSFSGNTGELFF	CMV	IE1	KLGGALQAK	TRB	TRBV12-3	TRBJ2-2	https.//www.10xgenomics.com/resources/application-notes/a-new-way-of-exploring-immunity-linking-highly-multiplexed-antigen-recognition-to-immune-repertoire-and-phenotype/#	Human	CD8	virus	142	10X
1431	CASSIRSSYEQYF	Influenza	M	GILGFVFTL	TRB	TRBV19-1	TRBJ2-7	https.//www.10xgenomics.com/resources/application-notes/a-new-way-of-exploring-immunity-linking-highly-multiplexed-antigen-recognition-to-immune-repertoire-and-phenotype/#	Human	CD8	virus	497	10X
1432	CASSVLYLNEQFF	EBV	EBNA4	AVFDRKSDAK	TRB	TRBV7-6	TRBJ2-1	https.//www.10xgenomics.com/resources/application-notes/a-new-way-of-exploring-immunity-linking-highly-multiplexed-antigen-recognition-to-immune-repertoire-and-phenotype/#	Human	CD8	virus	4	10X
1433	CASSLLPRPGNTIYF	CMV	IE1	KLGGALQAK	TRB	TRBV27-1	TRBJ1-3	https.//www.10xgenomics.com/resources/application-notes/a-new-way-of-exploring-immunity-linking-highly-multiplexed-antigen-recognition-to-immune-repertoire-and-phenotype/#	Human	CD8	virus	1	10X
1434	CASSHGSGSPYGYTF	CMV	IE1	KLGGALQAK	TRB	TRBV11-2	TRBJ1-2	https.//www.10xgenomics.com/resources/application-notes/a-new-way-of-exploring-immunity-linking-highly-multiplexed-antigen-recognition-to-immune-repertoire-and-phenotype/#	Human	CD8	virus	2	10X
1435	CASSASVLGVNEQFF	CMV	IE1	KLGGALQAK	TRB	TRBV19-1	TRBJ2-1	https.//www.10xgenomics.com/resources/application-notes/a-new-way-of-exploring-immunity-linking-highly-multiplexed-antigen-recognition-to-immune-repertoire-and-phenotype/#	Human	CD8	virus	1	10X
1436	CASSKTGTSSYNEQFF	EBV	EBNA4	AVFDRKSDAK	TRB	TRBV6-3	TRBJ2-1	https.//www.10xgenomics.com/resources/application-notes/a-new-way-of-exploring-immunity-linking-highly-multiplexed-antigen-recognition-to-immune-repertoire-and-phenotype/#	Human	CD8	virus	1	10X
1437	CASSIRSSYEQYF	EBV	EBNA4	AVFDRKSDAK	TRB	TRBV19-1	TRBJ2-7	https.//www.10xgenomics.com/resources/application-notes/a-new-way-of-exploring-immunity-linking-highly-multiplexed-antigen-recognition-to-immune-repertoire-and-phenotype/#	Human	CD8	virus	497	10X
1438	CASSPDSYGEKLFF	EBV	EBNA4	AVFDRKSDAK	TRB	TRBV7-9	TRBJ1-4	https.//www.10xgenomics.com/resources/application-notes/a-new-way-of-exploring-immunity-linking-highly-multiplexed-antigen-recognition-to-immune-repertoire-and-phenotype/#	Human	CD8	virus	1	10X
1439	CASRTGNLNTEAFF	CMV	IE1	KLGGALQAK	TRB	TRBV30-1	TRBJ1-1	https.//www.10xgenomics.com/resources/application-notes/a-new-way-of-exploring-immunity-linking-highly-multiplexed-antigen-recognition-to-immune-repertoire-and-phenotype/#	Human	CD8	virus	2	10X
1440	CASSSGLVSNTGELFF	EBV	EBNA4	IVTDFSVIK	TRB	TRBV9-1	TRBJ2-2	https.//www.10xgenomics.com/resources/application-notes/a-new-way-of-exploring-immunity-linking-highly-multiplexed-antigen-recognition-to-immune-repertoire-and-phenotype/#	Human	CD8	virus	18	10X
1441	CASSFQGEAGLNEQFF	CMV	IE1	KLGGALQAK	TRB	TRBV7-2	TRBJ2-1	https.//www.10xgenomics.com/resources/application-notes/a-new-way-of-exploring-immunity-linking-highly-multiplexed-antigen-recognition-to-immune-repertoire-and-phenotype/#	Human	CD8	virus	1	10X
1442	CASSSAAGMSTDTQYF	CMV	IE1	KLGGALQAK	TRB	TRBV13-1	TRBJ2-3	https.//www.10xgenomics.com/resources/application-notes/a-new-way-of-exploring-immunity-linking-highly-multiplexed-antigen-recognition-to-immune-repertoire-and-phenotype/#	Human	CD8	virus	1	10X
1443	CASSYPTGLANNEQFF	CMV	IE1	KLGGALQAK	TRB	TRBV6-3	TRBJ2-1	https.//www.10xgenomics.com/resources/application-notes/a-new-way-of-exploring-immunity-linking-highly-multiplexed-antigen-recognition-to-immune-repertoire-and-phenotype/#	Human	CD8	virus	1	10X
1444	CASSPDSGIGGNYGYTF	CMV	IE1	KLGGALQAK	TRB	TRBV6-6	TRBJ1-2	https.//www.10xgenomics.com/resources/application-notes/a-new-way-of-exploring-immunity-linking-highly-multiplexed-antigen-recognition-to-immune-repertoire-and-phenotype/#	Human	CD8	virus	1	10X
1445	CASSEASGGANIQYF	EBV	EBNA4	AVFDRKSDAK	TRB	TRBV6-6	TRBJ2-4	https.//www.10xgenomics.com/resources/application-notes/a-new-way-of-exploring-immunity-linking-highly-multiplexed-antigen-recognition-to-immune-repertoire-and-phenotype/#	Human	CD8	virus	3	10X
1446	CASSLTGAGYEQYF	Influenza	M	GILGFVFTL	TRB	TRBV4-3	TRBJ2-7	https.//www.10xgenomics.com/resources/application-notes/a-new-way-of-exploring-immunity-linking-highly-multiplexed-antigen-recognition-to-immune-repertoire-and-phenotype/#	Human	CD8	virus	1	10X
1447	CASSPRGGVPGELFF	CMV	IE1	KLGGALQAK	TRB	TRBV11-3	TRBJ2-2	https.//www.10xgenomics.com/resources/application-notes/a-new-way-of-exploring-immunity-linking-highly-multiplexed-antigen-recognition-to-immune-repertoire-and-phenotype/#	Human	CD8	virus	1	10X
1448	CASSVRSAYEQYF	Influenza	M	GILGFVFTL	TRB	TRBV19-1	TRBJ2-7	https.//www.10xgenomics.com/resources/application-notes/a-new-way-of-exploring-immunity-linking-highly-multiplexed-antigen-recognition-to-immune-repertoire-and-phenotype/#	Human	CD8	virus	8	10X
1449	CASSYSGGTNTGELFF	CMV	IE1	KLGGALQAK	TRB	TRBV6-3	TRBJ2-2	https.//www.10xgenomics.com/resources/application-notes/a-new-way-of-exploring-immunity-linking-highly-multiplexed-antigen-recognition-to-immune-repertoire-and-phenotype/#	Human	CD8	virus	1	10X
1450	CASSQDSPGIRDNQPQHF	CMV	IE1	KLGGALQAK	TRB	TRBV3-1	TRBJ1-5	https.//www.10xgenomics.com/resources/application-notes/a-new-way-of-exploring-immunity-linking-highly-multiplexed-antigen-recognition-to-immune-repertoire-and-phenotype/#	Human	CD8	virus	1	10X
1451	CASRGGQISYEQYF	CMV	IE1	KLGGALQAK	TRB	TRBV2-1	TRBJ2-7	https.//www.10xgenomics.com/resources/application-notes/a-new-way-of-exploring-immunity-linking-highly-multiplexed-antigen-recognition-to-immune-repertoire-and-phenotype/#	Human	CD8	virus	2	10X
1452	CASSWGGGSHYGYTF	EBV	EBNA4	IVTDFSVIK	TRB	TRBV11-2	TRBJ1-2	https.//www.10xgenomics.com/resources/application-notes/a-new-way-of-exploring-immunity-linking-highly-multiplexed-antigen-recognition-to-immune-repertoire-and-phenotype/#	Human	CD8	virus	154	10X
1453	CASTLTSGSYFSYNEQFF	CMV	IE1	KLGGALQAK	TRB	TRBV19-1	TRBJ2-1	https.//www.10xgenomics.com/resources/application-notes/a-new-way-of-exploring-immunity-linking-highly-multiplexed-antigen-recognition-to-immune-repertoire-and-phenotype/#	Human	CD8	virus	1	10X
1454	CASSLSQFSPLHF	CMV	IE1	KLGGALQAK	TRB	TRBV27-1	TRBJ1-6	https.//www.10xgenomics.com/resources/application-notes/a-new-way-of-exploring-immunity-linking-highly-multiplexed-antigen-recognition-to-immune-repertoire-and-phenotype/#	Human	CD8	virus	1	10X
1455	CATSRDKGADGYTF	EBV	EBNA4	IVTDFSVIK	TRB	TRBV15-1	TRBJ1-2	https.//www.10xgenomics.com/resources/application-notes/a-new-way-of-exploring-immunity-linking-highly-multiplexed-antigen-recognition-to-immune-repertoire-and-phenotype/#	Human	CD8	virus	1	10X
1456	CASSSRSGTEQFF	Influenza	M	GILGFVFTL	TRB	TRBV19-1	TRBJ2-1	https.//www.10xgenomics.com/resources/application-notes/a-new-way-of-exploring-immunity-linking-highly-multiplexed-antigen-recognition-to-immune-repertoire-and-phenotype/#	Human	CD8	virus	1	10X
1457	CSASSGVSYEQYF	CMV	IE1	KLGGALQAK	TRB	TRBV20-1	TRBJ2-7	https.//www.10xgenomics.com/resources/application-notes/a-new-way-of-exploring-immunity-linking-highly-multiplexed-antigen-recognition-to-immune-repertoire-and-phenotype/#	Human	CD8	virus	1	10X
1458	CASSPPGSDEQFF	CMV	IE1	KLGGALQAK	TRB	TRBV18-1	TRBJ2-1	https.//www.10xgenomics.com/resources/application-notes/a-new-way-of-exploring-immunity-linking-highly-multiplexed-antigen-recognition-to-immune-repertoire-and-phenotype/#	Human	CD8	virus	1	10X
1459	CATGTDTQYF	CMV	IE1	KLGGALQAK	TRB	TRBV6-3	TRBJ2-3	https.//www.10xgenomics.com/resources/application-notes/a-new-way-of-exploring-immunity-linking-highly-multiplexed-antigen-recognition-to-immune-repertoire-and-phenotype/#	Human	CD8	virus	1	10X
1460	CASRGRSYNEQFF	CMV	IE1	KLGGALQAK	TRB	TRBV12-4	TRBJ2-1	https.//www.10xgenomics.com/resources/application-notes/a-new-way-of-exploring-immunity-linking-highly-multiplexed-antigen-recognition-to-immune-repertoire-and-phenotype/#	Human	CD8	virus	1	10X
1461	CASSIGSYGYTF	Influenza	M	GILGFVFTL	TRB	TRBV19-1	TRBJ1-2	https.//www.10xgenomics.com/resources/application-notes/a-new-way-of-exploring-immunity-linking-highly-multiplexed-antigen-recognition-to-immune-repertoire-and-phenotype/#	Human	CD8	virus	38	10X
1462	CASSIRSSYEQYF	Influenza	M	GILGFVFTL	TRB	TRBV19-1	TRBJ2-7	https.//www.10xgenomics.com/resources/application-notes/a-new-way-of-exploring-immunity-linking-highly-multiplexed-antigen-recognition-to-immune-repertoire-and-phenotype/#	Human	CD8	virus	497	10X
1463	CASSSFLGAEAFF	Influenza	M	GILGFVFTL	TRB	TRBV19-1	TRBJ1-1	https.//www.10xgenomics.com/resources/application-notes/a-new-way-of-exploring-immunity-linking-highly-multiplexed-antigen-recognition-to-immune-repertoire-and-phenotype/#	Human	CD8	virus	1	10X
1464	CASSIRSSYEQYF	Influenza	M	GILGFVFTL	TRB	TRBV19-1	TRBJ2-7	https.//www.10xgenomics.com/resources/application-notes/a-new-way-of-exploring-immunity-linking-highly-multiplexed-antigen-recognition-to-immune-repertoire-and-phenotype/#	Human	CD8	virus	497	10X
1465	CASSIRSAYEQYF	Influenza	M	GILGFVFTL	TRB	TRBV19-1	TRBJ2-7	https.//www.10xgenomics.com/resources/application-notes/a-new-way-of-exploring-immunity-linking-highly-multiplexed-antigen-recognition-to-immune-repertoire-and-phenotype/#	Human	CD8	virus	156	10X
1466	CASSDLQWVSYEQYF	EBV	EBNA4	IVTDFSVIK	TRB	TRBV2-1	TRBJ2-7	https.//www.10xgenomics.com/resources/application-notes/a-new-way-of-exploring-immunity-linking-highly-multiplexed-antigen-recognition-to-immune-repertoire-and-phenotype/#	Human	CD8	virus	1	10X
1467	CASSLGPITGLPYNEQFF	Influenza	M	GILGFVFTL	TRB	TRBV5-6	TRBJ2-1	https.//www.10xgenomics.com/resources/application-notes/a-new-way-of-exploring-immunity-linking-highly-multiplexed-antigen-recognition-to-immune-repertoire-and-phenotype/#	Human	CD8	virus	1	10X
1468	CASSFGVTYEQYF	CMV	IE1	KLGGALQAK	TRB	TRBV5-6	TRBJ2-7	https.//www.10xgenomics.com/resources/application-notes/a-new-way-of-exploring-immunity-linking-highly-multiplexed-antigen-recognition-to-immune-repertoire-and-phenotype/#	Human	CD8	virus	1	10X
1469	CASSIRSDEKLFF	Influenza	M	GILGFVFTL	TRB	TRBV19-1	TRBJ1-4	https.//www.10xgenomics.com/resources/application-notes/a-new-way-of-exploring-immunity-linking-highly-multiplexed-antigen-recognition-to-immune-repertoire-and-phenotype/#	Human	CD8	virus	4	10X
1470	CASSGRSTGELFF	Influenza	M	GILGFVFTL	TRB	TRBV19-1	TRBJ2-2	https.//www.10xgenomics.com/resources/application-notes/a-new-way-of-exploring-immunity-linking-highly-multiplexed-antigen-recognition-to-immune-repertoire-and-phenotype/#	Human	CD8	virus	12	10X
1471	CATTRGPKLNEKLFF	HomoSapiens	PMEL	IMDQVPFSV	TRB	TRBV6-4	TRBJ1-4	https.//www.10xgenomics.com/resources/application-notes/a-new-way-of-exploring-immunity-linking-highly-multiplexed-antigen-recognition-to-immune-repertoire-and-phenotype/#	Human	CD8	autoimmune	1	10X
1472	CASAGTGVEKLFF	Influenza	M	GILGFVFTL	TRB	TRBV19-1	TRBJ1-4	https.//www.10xgenomics.com/resources/application-notes/a-new-way-of-exploring-immunity-linking-highly-multiplexed-antigen-recognition-to-immune-repertoire-and-phenotype/#	Human	CD8	virus	3	10X
1473	CASSVTAGGADTQYF	CMV	IE1	KLGGALQAK	TRB	TRBV9-1	TRBJ2-3	https.//www.10xgenomics.com/resources/application-notes/a-new-way-of-exploring-immunity-linking-highly-multiplexed-antigen-recognition-to-immune-repertoire-and-phenotype/#	Human	CD8	virus	1	10X
1474	CASSIDWRDRGEKIETQYF	EBV	EBNA4	AVFDRKSDAK	TRB	TRBV19-1	TRBJ2-5	https.//www.10xgenomics.com/resources/application-notes/a-new-way-of-exploring-immunity-linking-highly-multiplexed-antigen-recognition-to-immune-repertoire-and-phenotype/#	Human	CD8	virus	2	10X
1475	CASSLLGSPLHF	CMV	IE1	KLGGALQAK	TRB	TRBV27-1	TRBJ1-6	https.//www.10xgenomics.com/resources/application-notes/a-new-way-of-exploring-immunity-linking-highly-multiplexed-antigen-recognition-to-immune-repertoire-and-phenotype/#	Human	CD8	virus	1	10X
1476	CASSFSGNTGELFF	EBV	BZLF1	RAKFKQLL	TRB	TRBV12-3	TRBJ2-2	https.//www.10xgenomics.com/resources/application-notes/a-new-way-of-exploring-immunity-linking-highly-multiplexed-antigen-recognition-to-immune-repertoire-and-phenotype/#	Human	CD8	virus	142	10X
1477	CASSWGGGSHYGYTF	EBV	EBNA4	IVTDFSVIK	TRB	TRBV11-2	TRBJ1-2	https.//www.10xgenomics.com/resources/application-notes/a-new-way-of-exploring-immunity-linking-highly-multiplexed-antigen-recognition-to-immune-repertoire-and-phenotype/#	Human	CD8	virus	154	10X
1478	CASSWGGGSHYGYTF	EBV	EBNA4	IVTDFSVIK	TRB	TRBV11-2	TRBJ1-2	https.//www.10xgenomics.com/resources/application-notes/a-new-way-of-exploring-immunity-linking-highly-multiplexed-antigen-recognition-to-immune-repertoire-and-phenotype/#	Human	CD8	virus	154	10X
1479	CASSIRSSYEQYF	Influenza	M	GILGFVFTL	TRB	TRBV19-1	TRBJ2-7	https.//www.10xgenomics.com/resources/application-notes/a-new-way-of-exploring-immunity-linking-highly-multiplexed-antigen-recognition-to-immune-repertoire-and-phenotype/#	Human	CD8	virus	497	10X
1480	CASSIRSSYEQYF	Influenza	M	GILGFVFTL	TRB	TRBV19-1	TRBJ2-7	https.//www.10xgenomics.com/resources/application-notes/a-new-way-of-exploring-immunity-linking-highly-multiplexed-antigen-recognition-to-immune-repertoire-and-phenotype/#	Human	CD8	virus	497	10X
1481	CASHATGAYGYTF	EBV	EBNA4	AVFDRKSDAK	TRB	TRBV2-1	TRBJ1-2	https.//www.10xgenomics.com/resources/application-notes/a-new-way-of-exploring-immunity-linking-highly-multiplexed-antigen-recognition-to-immune-repertoire-and-phenotype/#	Human	CD8	virus	1	10X
1482	CATQRDETYEQYF	CMV	IE1	KLGGALQAK	TRB	TRBV19-1	TRBJ2-7	https.//www.10xgenomics.com/resources/application-notes/a-new-way-of-exploring-immunity-linking-highly-multiplexed-antigen-recognition-to-immune-repertoire-and-phenotype/#	Human	CD8	virus	1	10X
1483	CASSTRAAYEQYF	Influenza	M	GILGFVFTL	TRB	TRBV19-1	TRBJ2-7	https.//www.10xgenomics.com/resources/application-notes/a-new-way-of-exploring-immunity-linking-highly-multiplexed-antigen-recognition-to-immune-repertoire-and-phenotype/#	Human	CD8	virus	6	10X
1484	CSARRQRSTDTQYF	Influenza	M	GILGFVFTL	TRB	TRBV20-1	TRBJ2-3	https.//www.10xgenomics.com/resources/application-notes/a-new-way-of-exploring-immunity-linking-highly-multiplexed-antigen-recognition-to-immune-repertoire-and-phenotype/#	Human	CD8	virus	1	10X
1485	CSVDSGDTNTGELFF	EBV	BZLF1	RAKFKQLL	TRB	TRBV29-1	TRBJ2-2	https.//www.10xgenomics.com/resources/application-notes/a-new-way-of-exploring-immunity-linking-highly-multiplexed-antigen-recognition-to-immune-repertoire-and-phenotype/#	Human	CD8	virus	1	10X
1486	CASSFRLAGTGELFF	HomoSapiens	MLANA	ELAGIGILTV	TRB	TRBV5-6	TRBJ2-2	https.//www.10xgenomics.com/resources/application-notes/a-new-way-of-exploring-immunity-linking-highly-multiplexed-antigen-recognition-to-immune-repertoire-and-phenotype/#	Human	CD8	autoimmune	1	10X
1487	CASSLGQGRNEQFF	CMV	IE1	KLGGALQAK	TRB	TRBV11-1	TRBJ2-1	https.//www.10xgenomics.com/resources/application-notes/a-new-way-of-exploring-immunity-linking-highly-multiplexed-antigen-recognition-to-immune-repertoire-and-phenotype/#	Human	CD8	virus	3	10X
1488	CASSEAGGRETQYF	CMV	IE1	KLGGALQAK	TRB	TRBV9-1	TRBJ2-5	https.//www.10xgenomics.com/resources/application-notes/a-new-way-of-exploring-immunity-linking-highly-multiplexed-antigen-recognition-to-immune-repertoire-and-phenotype/#	Human	CD8	virus	1	10X
1489	CASSLTDTQYF	EBV	EBNA4	AVFDRKSDAK	TRB	TRBV28-1	TRBJ2-3	https.//www.10xgenomics.com/resources/application-notes/a-new-way-of-exploring-immunity-linking-highly-multiplexed-antigen-recognition-to-immune-repertoire-and-phenotype/#	Human	CD8	virus	53	10X
1490	CASSSQGAGANVLTF	EBV	EBNA4	AVFDRKSDAK	TRB	TRBV5-4	TRBJ2-6	https.//www.10xgenomics.com/resources/application-notes/a-new-way-of-exploring-immunity-linking-highly-multiplexed-antigen-recognition-to-immune-repertoire-and-phenotype/#	Human	CD8	virus	1	10X
1491	CASSPGGDEQFF	CMV	IE1	KLGGALQAK	TRB	TRBV7-6	TRBJ2-1	https.//www.10xgenomics.com/resources/application-notes/a-new-way-of-exploring-immunity-linking-highly-multiplexed-antigen-recognition-to-immune-repertoire-and-phenotype/#	Human	CD8	virus	1	10X
1492	CASSVFGGGETQYF	CMV	IE1	KLGGALQAK	TRB	TRBV7-3	TRBJ2-5	https.//www.10xgenomics.com/resources/application-notes/a-new-way-of-exploring-immunity-linking-highly-multiplexed-antigen-recognition-to-immune-repertoire-and-phenotype/#	Human	CD8	virus	1	10X
1493	CASRGGQISYEQYF	CMV	IE1	KLGGALQAK	TRB	TRBV2-1	TRBJ2-7	https.//www.10xgenomics.com/resources/application-notes/a-new-way-of-exploring-immunity-linking-highly-multiplexed-antigen-recognition-to-immune-repertoire-and-phenotype/#	Human	CD8	virus	2	10X
1494	CASSMRASYEQYF	Influenza	M	GILGFVFTL	TRB	TRBV19-1	TRBJ2-7	https.//www.10xgenomics.com/resources/application-notes/a-new-way-of-exploring-immunity-linking-highly-multiplexed-antigen-recognition-to-immune-repertoire-and-phenotype/#	Human	CD8	virus	2	10X
1495	CASSLGTSGMGEQYF	CMV	IE1	KLGGALQAK	TRB	TRBV11-2	TRBJ2-7	https.//www.10xgenomics.com/resources/application-notes/a-new-way-of-exploring-immunity-linking-highly-multiplexed-antigen-recognition-to-immune-repertoire-and-phenotype/#	Human	CD8	virus	1	10X
1496	CASSQKLDRETQYF	CMV	IE1	KLGGALQAK	TRB	TRBV4-2	TRBJ2-5	https.//www.10xgenomics.com/resources/application-notes/a-new-way-of-exploring-immunity-linking-highly-multiplexed-antigen-recognition-to-immune-repertoire-and-phenotype/#	Human	CD8	virus	1	10X
1497	CASSQEKGTAVPNSPLHF	CMV	IE1	KLGGALQAK	TRB	TRBV4-1	TRBJ1-6	https.//www.10xgenomics.com/resources/application-notes/a-new-way-of-exploring-immunity-linking-highly-multiplexed-antigen-recognition-to-immune-repertoire-and-phenotype/#	Human	CD8	virus	1	10X
1498	CASSDSIAGAYNEQFF	EBV	EBNA4	AVFDRKSDAK	TRB	TRBV6-4	TRBJ2-1	https.//www.10xgenomics.com/resources/application-notes/a-new-way-of-exploring-immunity-linking-highly-multiplexed-antigen-recognition-to-immune-repertoire-and-phenotype/#	Human	CD8	virus	1	10X
1499	CSVSASGGDEQYF	EBV	BZLF1	RAKFKQLL	TRB	TRBV29-1	TRBJ2-7	https.//www.10xgenomics.com/resources/application-notes/a-new-way-of-exploring-immunity-linking-highly-multiplexed-antigen-recognition-to-immune-repertoire-and-phenotype/#	Human	CD8	virus	14	10X
1500	CAWSGRAGVSNEQFF	EBV	BZLF1	RAKFKQLL	TRB	TRBV30-1	TRBJ2-1	https.//www.10xgenomics.com/resources/application-notes/a-new-way-of-exploring-immunity-linking-highly-multiplexed-antigen-recognition-to-immune-repertoire-and-phenotype/#	Human	CD8	virus	5	10X
1501	CASSWGDYNEQFF	EBV	LMP1	YLLEMLWRL	TRB	TRBV7-2	TRBJ2-1	https.//www.10xgenomics.com/resources/application-notes/a-new-way-of-exploring-immunity-linking-highly-multiplexed-antigen-recognition-to-immune-repertoire-and-phenotype/#	Human	CD8	virus	1	10X
1502	CASSIYGGAGDGYTF	EBV	BZLF1	RAKFKQLL	TRB	TRBV19-1	TRBJ1-2	https.//www.10xgenomics.com/resources/application-notes/a-new-way-of-exploring-immunity-linking-highly-multiplexed-antigen-recognition-to-immune-repertoire-and-phenotype/#	Human	CD8	virus	4	10X
1503	CASTAGTSDQETQYF	CMV	IE1	KLGGALQAK	TRB	TRBV19-1	TRBJ2-5	https.//www.10xgenomics.com/resources/application-notes/a-new-way-of-exploring-immunity-linking-highly-multiplexed-antigen-recognition-to-immune-repertoire-and-phenotype/#	Human	CD8	virus	1	10X
1504	CASSGTGFGYTF	CMV	IE1	KLGGALQAK	TRB	TRBV7-9	TRBJ1-2	https.//www.10xgenomics.com/resources/application-notes/a-new-way-of-exploring-immunity-linking-highly-multiplexed-antigen-recognition-to-immune-repertoire-and-phenotype/#	Human	CD8	virus	1	10X
1505	CASSTRSSYEQYF	Influenza	M	GILGFVFTL	TRB	TRBV19-1	TRBJ2-7	https.//www.10xgenomics.com/resources/application-notes/a-new-way-of-exploring-immunity-linking-highly-multiplexed-antigen-recognition-to-immune-repertoire-and-phenotype/#	Human	CD8	virus	51	10X
1506	CASSEKGGRETQYF	HomoSapiens	PLA2G6	FLASKIGRLV	TRB	TRBV2-1	TRBJ2-5	https.//www.10xgenomics.com/resources/application-notes/a-new-way-of-exploring-immunity-linking-highly-multiplexed-antigen-recognition-to-immune-repertoire-and-phenotype/#	Human	CD8	autoimmune	1	10X
1507	CASSTRSSYEQYF	Influenza	M	GILGFVFTL	TRB	TRBV19-1	TRBJ2-7	https.//www.10xgenomics.com/resources/application-notes/a-new-way-of-exploring-immunity-linking-highly-multiplexed-antigen-recognition-to-immune-repertoire-and-phenotype/#	Human	CD8	virus	51	10X
1508	CASSWGGGSHYGYTF	Influenza	M	GILGFVFTL	TRB	TRBV7-2	TRBJ1-2	https.//www.10xgenomics.com/resources/application-notes/a-new-way-of-exploring-immunity-linking-highly-multiplexed-antigen-recognition-to-immune-repertoire-and-phenotype/#	Human	CD8	virus	154	10X
1509	CASSLNGGNSYEQYF	EBV	BZLF1	RAKFKQLL	TRB	TRBV5-1	TRBJ2-7	https.//www.10xgenomics.com/resources/application-notes/a-new-way-of-exploring-immunity-linking-highly-multiplexed-antigen-recognition-to-immune-repertoire-and-phenotype/#	Human	CD8	virus	1	10X
1510	CASSWNRDRYNTEAFF	CMV	IE1	KLGGALQAK	TRB	TRBV5-6	TRBJ1-1	https.//www.10xgenomics.com/resources/application-notes/a-new-way-of-exploring-immunity-linking-highly-multiplexed-antigen-recognition-to-immune-repertoire-and-phenotype/#	Human	CD8	virus	3	10X
1511	CASSSRSSYEQYF	Influenza	M	GILGFVFTL	TRB	TRBV19-1	TRBJ2-7	https.//www.10xgenomics.com/resources/application-notes/a-new-way-of-exploring-immunity-linking-highly-multiplexed-antigen-recognition-to-immune-repertoire-and-phenotype/#	Human	CD8	virus	50	10X
1512	CASSPGQEVYEQYF	CMV	IE1	KLGGALQAK	TRB	TRBV18-1	TRBJ2-7	https.//www.10xgenomics.com/resources/application-notes/a-new-way-of-exploring-immunity-linking-highly-multiplexed-antigen-recognition-to-immune-repertoire-and-phenotype/#	Human	CD8	virus	1	10X
1513	CASSLPGTDEQYF	CMV	IE1	KLGGALQAK	TRB	TRBV28-1	TRBJ2-7	https.//www.10xgenomics.com/resources/application-notes/a-new-way-of-exploring-immunity-linking-highly-multiplexed-antigen-recognition-to-immune-repertoire-and-phenotype/#	Human	CD8	virus	1	10X
1514	CASSATVIPDTQYF	EBV	EBNA4	IVTDFSVIK	TRB	TRBV6-1	TRBJ2-3	https.//www.10xgenomics.com/resources/application-notes/a-new-way-of-exploring-immunity-linking-highly-multiplexed-antigen-recognition-to-immune-repertoire-and-phenotype/#	Human	CD8	virus	1	10X
1515	CASSPKGGRTNYGYTF	EBV	EBNA4	IVTDFSVIK	TRB	TRBV27-1	TRBJ1-2	https.//www.10xgenomics.com/resources/application-notes/a-new-way-of-exploring-immunity-linking-highly-multiplexed-antigen-recognition-to-immune-repertoire-and-phenotype/#	Human	CD8	virus	1	10X
1516	CASSWRTLPYEQYF	CMV	IE1	KLGGALQAK	TRB	TRBV27-1	TRBJ2-7	https.//www.10xgenomics.com/resources/application-notes/a-new-way-of-exploring-immunity-linking-highly-multiplexed-antigen-recognition-to-immune-repertoire-and-phenotype/#	Human	CD8	virus	1	10X
1517	CASSRDYYSNQPQHF	CMV	IE1	KLGGALQAK	TRB	TRBV7-2	TRBJ1-5	https.//www.10xgenomics.com/resources/application-notes/a-new-way-of-exploring-immunity-linking-highly-multiplexed-antigen-recognition-to-immune-repertoire-and-phenotype/#	Human	CD8	virus	1	10X
1518	CATSGLSYNSPLHF	CMV	IE1	KLGGALQAK	TRB	TRBV24-1	TRBJ1-6	https.//www.10xgenomics.com/resources/application-notes/a-new-way-of-exploring-immunity-linking-highly-multiplexed-antigen-recognition-to-immune-repertoire-and-phenotype/#	Human	CD8	virus	1	10X
1519	CASSTGTAYGYTF	CMV	IE1	KLGGALQAK	TRB	TRBV12-3	TRBJ1-2	https.//www.10xgenomics.com/resources/application-notes/a-new-way-of-exploring-immunity-linking-highly-multiplexed-antigen-recognition-to-immune-repertoire-and-phenotype/#	Human	CD8	virus	1	10X
1520	CASSIRSAYEQYF	Influenza	M	GILGFVFTL	TRB	TRBV19-1	TRBJ2-7	https.//www.10xgenomics.com/resources/application-notes/a-new-way-of-exploring-immunity-linking-highly-multiplexed-antigen-recognition-to-immune-repertoire-and-phenotype/#	Human	CD8	virus	156	10X
1521	CASSLPLSRTTDTQYF	EBV	EBNA4	AVFDRKSDAK	TRB	TRBV11-2	TRBJ2-3	https.//www.10xgenomics.com/resources/application-notes/a-new-way-of-exploring-immunity-linking-highly-multiplexed-antigen-recognition-to-immune-repertoire-and-phenotype/#	Human	CD8	virus	2	10X
1522	CSARNTGELFF	CMV	IE1	KLGGALQAK	TRB	TRBV20-1	TRBJ2-2	https.//www.10xgenomics.com/resources/application-notes/a-new-way-of-exploring-immunity-linking-highly-multiplexed-antigen-recognition-to-immune-repertoire-and-phenotype/#	Human	CD8	virus	2	10X
1523	CASSDPTSGGPYNEQFF	EBV	BZLF1	RAKFKQLL	TRB	TRBV7-9	TRBJ2-1	https.//www.10xgenomics.com/resources/application-notes/a-new-way-of-exploring-immunity-linking-highly-multiplexed-antigen-recognition-to-immune-repertoire-and-phenotype/#	Human	CD8	virus	1	10X
1524	CASREIQGSGANVLTF	EBV	EBNA4	AVFDRKSDAK	TRB	TRBV7-9	TRBJ2-6	https.//www.10xgenomics.com/resources/application-notes/a-new-way-of-exploring-immunity-linking-highly-multiplexed-antigen-recognition-to-immune-repertoire-and-phenotype/#	Human	CD8	virus	6	10X
1525	CASSLYRGADTQYF	CMV	IE1	KLGGALQAK	TRB	TRBV28-1	TRBJ2-3	https.//www.10xgenomics.com/resources/application-notes/a-new-way-of-exploring-immunity-linking-highly-multiplexed-antigen-recognition-to-immune-repertoire-and-phenotype/#	Human	CD8	virus	1	10X
1526	CAWGGVQGINEQYF	HomoSapiens	MLANA	ELAGIGILTV	TRB	TRBV30-1	TRBJ2-7	https.//www.10xgenomics.com/resources/application-notes/a-new-way-of-exploring-immunity-linking-highly-multiplexed-antigen-recognition-to-immune-repertoire-and-phenotype/#	Human	CD8	autoimmune	1	10X
1527	CASSQGRVLPSRTDTQYF	CMV	IE1	KLGGALQAK	TRB	TRBV4-1	TRBJ2-3	https.//www.10xgenomics.com/resources/application-notes/a-new-way-of-exploring-immunity-linking-highly-multiplexed-antigen-recognition-to-immune-repertoire-and-phenotype/#	Human	CD8	virus	1	10X
1528	CASTPTSKADTQYF	EBV	BZLF1	RAKFKQLL	TRB	TRBV2-1	TRBJ2-3	https.//www.10xgenomics.com/resources/application-notes/a-new-way-of-exploring-immunity-linking-highly-multiplexed-antigen-recognition-to-immune-repertoire-and-phenotype/#	Human	CD8	virus	1	10X
1529	CASPAGNTEAFF	Influenza	M	GILGFVFTL	TRB	TRBV12-5	TRBJ1-1	https.//www.10xgenomics.com/resources/application-notes/a-new-way-of-exploring-immunity-linking-highly-multiplexed-antigen-recognition-to-immune-repertoire-and-phenotype/#	Human	CD8	virus	1	10X
1530	CASSLGFTDTQYF	Influenza	M	GILGFVFTL	TRB	TRBV27-1	TRBJ2-3	https.//www.10xgenomics.com/resources/application-notes/a-new-way-of-exploring-immunity-linking-highly-multiplexed-antigen-recognition-to-immune-repertoire-and-phenotype/#	Human	CD8	virus	11	10X
1531	CASSLLGQGDHEQYF	EBV	BZLF1	RAKFKQLL	TRB	TRBV11-1	TRBJ2-7	https.//www.10xgenomics.com/resources/application-notes/a-new-way-of-exploring-immunity-linking-highly-multiplexed-antigen-recognition-to-immune-repertoire-and-phenotype/#	Human	CD8	virus	1	10X
1532	CATSRRPGDSTNTGELFF	CMV	IE1	KLGGALQAK	TRB	TRBV15-1	TRBJ2-2	https.//www.10xgenomics.com/resources/application-notes/a-new-way-of-exploring-immunity-linking-highly-multiplexed-antigen-recognition-to-immune-repertoire-and-phenotype/#	Human	CD8	virus	1	10X
1533	CASSIPRPTNEKLFF	EBV	EBNA4	AVFDRKSDAK	TRB	TRBV19-1	TRBJ1-4	https.//www.10xgenomics.com/resources/application-notes/a-new-way-of-exploring-immunity-linking-highly-multiplexed-antigen-recognition-to-immune-repertoire-and-phenotype/#	Human	CD8	virus	1	10X
1534	CATRHLNTEAFF	CMV	IE1	KLGGALQAK	TRB	TRBV19-1	TRBJ1-1	https.//www.10xgenomics.com/resources/application-notes/a-new-way-of-exploring-immunity-linking-highly-multiplexed-antigen-recognition-to-immune-repertoire-and-phenotype/#	Human	CD8	virus	1	10X
1535	CASSMDSTDTQYF	CMV	IE1	KLGGALQAK	TRB	TRBV7-2	TRBJ2-3	https.//www.10xgenomics.com/resources/application-notes/a-new-way-of-exploring-immunity-linking-highly-multiplexed-antigen-recognition-to-immune-repertoire-and-phenotype/#	Human	CD8	virus	1	10X
1536	CASSYPDRPTSGWSYEQYF	EBV	BZLF1	RAKFKQLL	TRB	TRBV6-3	TRBJ2-7	https.//www.10xgenomics.com/resources/application-notes/a-new-way-of-exploring-immunity-linking-highly-multiplexed-antigen-recognition-to-immune-repertoire-and-phenotype/#	Human	CD8	virus	1	10X
1537	CASSFSGNTGELFF	EBV	BZLF1	RAKFKQLL	TRB	TRBV12-3	TRBJ2-2	https.//www.10xgenomics.com/resources/application-notes/a-new-way-of-exploring-immunity-linking-highly-multiplexed-antigen-recognition-to-immune-repertoire-and-phenotype/#	Human	CD8	virus	142	10X
1538	CASSQGSWGYTF	Influenza	M	GILGFVFTL	TRB	TRBV19-1	TRBJ1-2	https.//www.10xgenomics.com/resources/application-notes/a-new-way-of-exploring-immunity-linking-highly-multiplexed-antigen-recognition-to-immune-repertoire-and-phenotype/#	Human	CD8	virus	1	10X
1539	CATSDWPKGDTIYF	EBV	BZLF1	RAKFKQLL	TRB	TRBV24-1	TRBJ1-3	https.//www.10xgenomics.com/resources/application-notes/a-new-way-of-exploring-immunity-linking-highly-multiplexed-antigen-recognition-to-immune-repertoire-and-phenotype/#	Human	CD8	virus	1	10X
1540	CSVPGGQGLNEQYF	HomoSapiens	MLANA	ELAGIGILTV	TRB	TRBV20-1	TRBJ2-7	https.//www.10xgenomics.com/resources/application-notes/a-new-way-of-exploring-immunity-linking-highly-multiplexed-antigen-recognition-to-immune-repertoire-and-phenotype/#	Human	CD8	autoimmune	1	10X
1541	CASSPTGVGQPQHF	HomoSapiens	MLANA	ELAGIGILTV	TRB	TRBV6-3	TRBJ1-5	https.//www.10xgenomics.com/resources/application-notes/a-new-way-of-exploring-immunity-linking-highly-multiplexed-antigen-recognition-to-immune-repertoire-and-phenotype/#	Human	CD8	autoimmune	2	10X
1542	CASSFGQGAEKLFF	Influenza	M	GILGFVFTL	TRB	TRBV27-1	TRBJ1-4	https.//www.10xgenomics.com/resources/application-notes/a-new-way-of-exploring-immunity-linking-highly-multiplexed-antigen-recognition-to-immune-repertoire-and-phenotype/#	Human	CD8	virus	2	10X
1543	CAIKTSGRAYEQYF	CMV	IE1	KLGGALQAK	TRB	TRBV10-3	TRBJ2-7	https.//www.10xgenomics.com/resources/application-notes/a-new-way-of-exploring-immunity-linking-highly-multiplexed-antigen-recognition-to-immune-repertoire-and-phenotype/#	Human	CD8	virus	1	10X
1544	CASSARSSTEQYF	Influenza	M	GILGFVFTL	TRB	TRBV19-1	TRBJ2-7	https.//www.10xgenomics.com/resources/application-notes/a-new-way-of-exploring-immunity-linking-highly-multiplexed-antigen-recognition-to-immune-repertoire-and-phenotype/#	Human	CD8	virus	11	10X
1545	CASRGQGLGQPQHF	HomoSapiens	MLANA	ELAGIGILTV	TRB	TRBV28-1	TRBJ1-5	https.//www.10xgenomics.com/resources/application-notes/a-new-way-of-exploring-immunity-linking-highly-multiplexed-antigen-recognition-to-immune-repertoire-and-phenotype/#	Human	CD8	autoimmune	1	10X
1546	CASSKARSLGNRGNEQFF	Influenza	M	GILGFVFTL	TRB	TRBV19-1	TRBJ2-1	https.//www.10xgenomics.com/resources/application-notes/a-new-way-of-exploring-immunity-linking-highly-multiplexed-antigen-recognition-to-immune-repertoire-and-phenotype/#	Human	CD8	virus	1	10X
1547	CAISEGIGQNYGYTF	CMV	IE1	KLGGALQAK	TRB	TRBV10-3	TRBJ1-2	https.//www.10xgenomics.com/resources/application-notes/a-new-way-of-exploring-immunity-linking-highly-multiplexed-antigen-recognition-to-immune-repertoire-and-phenotype/#	Human	CD8	virus	1	10X
1548	CASSEGSSYEQYF	EBV	BZLF1	RAKFKQLL	TRB	TRBV2-1	TRBJ2-7	https.//www.10xgenomics.com/resources/application-notes/a-new-way-of-exploring-immunity-linking-highly-multiplexed-antigen-recognition-to-immune-repertoire-and-phenotype/#	Human	CD8	virus	1	10X
1549	CASSIRSQETQYF	Influenza	M	GILGFVFTL	TRB	TRBV19-1	TRBJ2-5	https.//www.10xgenomics.com/resources/application-notes/a-new-way-of-exploring-immunity-linking-highly-multiplexed-antigen-recognition-to-immune-repertoire-and-phenotype/#	Human	CD8	virus	5	10X
1550	CASSLGTANYGYTF	Influenza	M	GILGFVFTL	TRB	TRBV5-4	TRBJ1-2	https.//www.10xgenomics.com/resources/application-notes/a-new-way-of-exploring-immunity-linking-highly-multiplexed-antigen-recognition-to-immune-repertoire-and-phenotype/#	Human	CD8	virus	9	10X
1551	CASSLEPTANQPQHF	HomoSapiens	MAGEA1	KVLEYVIKV	TRB	TRBV6-5	TRBJ1-5	https.//www.10xgenomics.com/resources/application-notes/a-new-way-of-exploring-immunity-linking-highly-multiplexed-antigen-recognition-to-immune-repertoire-and-phenotype/#	Human	CD8	autoimmune	1	10X
1552	CSARDRTGNGYTF	EBV	BMLF1	GLCTLVAML	TRB	TRBV20-1	TRBJ1-2	https.//www.10xgenomics.com/resources/application-notes/a-new-way-of-exploring-immunity-linking-highly-multiplexed-antigen-recognition-to-immune-repertoire-and-phenotype/#	Human	CD8	virus	46	10X
1553	CASSNTGRREQYF	EBV	EBNA3B	LLDFVRFMGV	TRB	TRBV6-5	TRBJ2-7	https.//www.10xgenomics.com/resources/application-notes/a-new-way-of-exploring-immunity-linking-highly-multiplexed-antigen-recognition-to-immune-repertoire-and-phenotype/#	Human	CD8	virus	1	10X
1554	CASSLMAGTWFYEQYF	CMV	IE1	KLGGALQAK	TRB	TRBV28-1	TRBJ2-7	https.//www.10xgenomics.com/resources/application-notes/a-new-way-of-exploring-immunity-linking-highly-multiplexed-antigen-recognition-to-immune-repertoire-and-phenotype/#	Human	CD8	virus	1	10X
1555	CASSPTRGRKNTGELFF	CMV	IE1	KLGGALQAK	TRB	TRBV25-1	TRBJ2-2	https.//www.10xgenomics.com/resources/application-notes/a-new-way-of-exploring-immunity-linking-highly-multiplexed-antigen-recognition-to-immune-repertoire-and-phenotype/#	Human	CD8	virus	1	10X
1556	CASSWGGGSHYGYTF	EBV	EBNA4	IVTDFSVIK	TRB	TRBV11-2	TRBJ1-2	https.//www.10xgenomics.com/resources/application-notes/a-new-way-of-exploring-immunity-linking-highly-multiplexed-antigen-recognition-to-immune-repertoire-and-phenotype/#	Human	CD8	virus	154	10X
1557	CASSWGGGSHYGYTF	EBV	EBNA4	IVTDFSVIK	TRB	TRBV11-2	TRBJ1-2	https.//www.10xgenomics.com/resources/application-notes/a-new-way-of-exploring-immunity-linking-highly-multiplexed-antigen-recognition-to-immune-repertoire-and-phenotype/#	Human	CD8	virus	154	10X
1558	CSAFPGPREAYEQYF	CMV	IE1	KLGGALQAK	TRB	TRBV20-1	TRBJ2-7	https.//www.10xgenomics.com/resources/application-notes/a-new-way-of-exploring-immunity-linking-highly-multiplexed-antigen-recognition-to-immune-repertoire-and-phenotype/#	Human	CD8	virus	1	10X
1559	CASSTDRYVRSNQPQHF	CMV	IE1	KLGGALQAK	TRB	TRBV19-1	TRBJ1-5	https.//www.10xgenomics.com/resources/application-notes/a-new-way-of-exploring-immunity-linking-highly-multiplexed-antigen-recognition-to-immune-repertoire-and-phenotype/#	Human	CD8	virus	1	10X
1560	CASSAGAYGYTF	Influenza	M	GILGFVFTL	TRB	TRBV19-1	TRBJ1-2	https.//www.10xgenomics.com/resources/application-notes/a-new-way-of-exploring-immunity-linking-highly-multiplexed-antigen-recognition-to-immune-repertoire-and-phenotype/#	Human	CD8	virus	2	10X
1561	CASSYYSNQPQHF	Influenza	M	GILGFVFTL	TRB	TRBV19-1	TRBJ1-5	https.//www.10xgenomics.com/resources/application-notes/a-new-way-of-exploring-immunity-linking-highly-multiplexed-antigen-recognition-to-immune-repertoire-and-phenotype/#	Human	CD8	virus	30	10X
1562	CASSPWTGARWEQYF	CMV	IE1	KLGGALQAK	TRB	TRBV6-1	TRBJ2-7	https.//www.10xgenomics.com/resources/application-notes/a-new-way-of-exploring-immunity-linking-highly-multiplexed-antigen-recognition-to-immune-repertoire-and-phenotype/#	Human	CD8	virus	2	10X
1563	CASSLIGTGLTLAKNIQYF	EBV	EBNA3A	RLRAEAQVK	TRB	TRBV7-8	TRBJ2-4	https.//www.10xgenomics.com/resources/application-notes/a-new-way-of-exploring-immunity-linking-highly-multiplexed-antigen-recognition-to-immune-repertoire-and-phenotype/#	Human	CD8	virus	1	10X
1564	CSAWNGTGSNEQYF	CMV	IE1	KLGGALQAK	TRB	TRBV29-1	TRBJ2-7	https.//www.10xgenomics.com/resources/application-notes/a-new-way-of-exploring-immunity-linking-highly-multiplexed-antigen-recognition-to-immune-repertoire-and-phenotype/#	Human	CD8	virus	1	10X
1565	CASSSSLAGGGELFF	HomoSapiens	MLANA	ELAGIGILTV	TRB	TRBV9-1	TRBJ2-2	https.//www.10xgenomics.com/resources/application-notes/a-new-way-of-exploring-immunity-linking-highly-multiplexed-antigen-recognition-to-immune-repertoire-and-phenotype/#	Human	CD8	autoimmune	1	10X
1566	CATSDRTGTGIQANYGYTF	HomoSapiens	MLANA	ELAGIGILTV	TRB	TRBV24-1	TRBJ1-2	https.//www.10xgenomics.com/resources/application-notes/a-new-way-of-exploring-immunity-linking-highly-multiplexed-antigen-recognition-to-immune-repertoire-and-phenotype/#	Human	CD8	autoimmune	1	10X
1567	CASSSRSGETQYF	Influenza	M	GILGFVFTL	TRB	TRBV19-1	TRBJ2-5	https.//www.10xgenomics.com/resources/application-notes/a-new-way-of-exploring-immunity-linking-highly-multiplexed-antigen-recognition-to-immune-repertoire-and-phenotype/#	Human	CD8	virus	4	10X
1568	CASSNPRLDATGELFF	EBV	EBNA4	IVTDFSVIK	TRB	TRBV6-3	TRBJ2-2	https.//www.10xgenomics.com/resources/application-notes/a-new-way-of-exploring-immunity-linking-highly-multiplexed-antigen-recognition-to-immune-repertoire-and-phenotype/#	Human	CD8	virus	5	10X
1569	CASSLAWDLNSPLHF	EBV	EBNA4	AVFDRKSDAK	TRB	TRBV7-2	TRBJ1-6	https.//www.10xgenomics.com/resources/application-notes/a-new-way-of-exploring-immunity-linking-highly-multiplexed-antigen-recognition-to-immune-repertoire-and-phenotype/#	Human	CD8	virus	2	10X
1570	CAISVRSRSPLHF	CMV	IE1	KLGGALQAK	TRB	TRBV10-3	TRBJ1-6	https.//www.10xgenomics.com/resources/application-notes/a-new-way-of-exploring-immunity-linking-highly-multiplexed-antigen-recognition-to-immune-repertoire-and-phenotype/#	Human	CD8	virus	1	10X
1571	CASSDLGQGHEQYF	CMV	IE1	KLGGALQAK	TRB	TRBV6-1	TRBJ2-7	https.//www.10xgenomics.com/resources/application-notes/a-new-way-of-exploring-immunity-linking-highly-multiplexed-antigen-recognition-to-immune-repertoire-and-phenotype/#	Human	CD8	virus	1	10X
1572	CASSPPAGGQNSPLHF	CMV	IE1	KLGGALQAK	TRB	TRBV18-1	TRBJ1-6	https.//www.10xgenomics.com/resources/application-notes/a-new-way-of-exploring-immunity-linking-highly-multiplexed-antigen-recognition-to-immune-repertoire-and-phenotype/#	Human	CD8	virus	1	10X
1573	CASSSPGAGPNNEQFF	CMV	IE1	KLGGALQAK	TRB	TRBV7-9	TRBJ2-1	https.//www.10xgenomics.com/resources/application-notes/a-new-way-of-exploring-immunity-linking-highly-multiplexed-antigen-recognition-to-immune-repertoire-and-phenotype/#	Human	CD8	virus	1	10X
1574	CAISGGLQGQEKLFF	CMV	IE1	KLGGALQAK	TRB	TRBV10-3	TRBJ1-4	https.//www.10xgenomics.com/resources/application-notes/a-new-way-of-exploring-immunity-linking-highly-multiplexed-antigen-recognition-to-immune-repertoire-and-phenotype/#	Human	CD8	virus	1	10X
1575	CASSLGGLGNEQFF	CMV	IE1	KLGGALQAK	TRB	TRBV7-9	TRBJ2-1	https.//www.10xgenomics.com/resources/application-notes/a-new-way-of-exploring-immunity-linking-highly-multiplexed-antigen-recognition-to-immune-repertoire-and-phenotype/#	Human	CD8	virus	1	10X
1576	CASSVDGDTSTDTQYF	Influenza	M	GILGFVFTL	TRB	TRBV9-1	TRBJ2-3	https.//www.10xgenomics.com/resources/application-notes/a-new-way-of-exploring-immunity-linking-highly-multiplexed-antigen-recognition-to-immune-repertoire-and-phenotype/#	Human	CD8	virus	1	10X
1577	CASSLERGTDTQYF	Influenza	M	GILGFVFTL	TRB	TRBV5-1	TRBJ2-3	https.//www.10xgenomics.com/resources/application-notes/a-new-way-of-exploring-immunity-linking-highly-multiplexed-antigen-recognition-to-immune-repertoire-and-phenotype/#	Human	CD8	virus	1	10X
1578	CASSTPRGGYTF	HPV	E7	MLDLQPETT	TRB	TRBV6-3	TRBJ1-2	https.//www.10xgenomics.com/resources/application-notes/a-new-way-of-exploring-immunity-linking-highly-multiplexed-antigen-recognition-to-immune-repertoire-and-phenotype/#	Human	CD8	virus	1	10X
1579	CASSQRSTDTQYF	Influenza	M	GILGFVFTL	TRB	TRBV19-1	TRBJ2-3	https.//www.10xgenomics.com/resources/application-notes/a-new-way-of-exploring-immunity-linking-highly-multiplexed-antigen-recognition-to-immune-repertoire-and-phenotype/#	Human	CD8	virus	13	10X
1580	CASSLRTGGFPSGTSGSTDTQYF	CMV	IE1	KLGGALQAK	TRB	TRBV4-1	TRBJ2-3	https.//www.10xgenomics.com/resources/application-notes/a-new-way-of-exploring-immunity-linking-highly-multiplexed-antigen-recognition-to-immune-repertoire-and-phenotype/#	Human	CD8	virus	3	10X
1581	CSALPPLAGGHTDTQYF	EBV	EBNA4	AVFDRKSDAK	TRB	TRBV20-1	TRBJ2-3	https.//www.10xgenomics.com/resources/application-notes/a-new-way-of-exploring-immunity-linking-highly-multiplexed-antigen-recognition-to-immune-repertoire-and-phenotype/#	Human	CD8	virus	4	10X
1582	CASSLRDGSEAFF	EBV	BZLF1	RAKFKQLL	TRB	TRBV5-6	TRBJ1-1	https.//www.10xgenomics.com/resources/application-notes/a-new-way-of-exploring-immunity-linking-highly-multiplexed-antigen-recognition-to-immune-repertoire-and-phenotype/#	Human	CD8	virus	99	10X
1583	CASSTRSGYEQYF	Influenza	M	GILGFVFTL	TRB	TRBV19-1	TRBJ2-7	https.//www.10xgenomics.com/resources/application-notes/a-new-way-of-exploring-immunity-linking-highly-multiplexed-antigen-recognition-to-immune-repertoire-and-phenotype/#	Human	CD8	virus	5	10X
1584	CASSGRSSQPQHF	Influenza	M	GILGFVFTL	TRB	TRBV19-1	TRBJ1-5	https.//www.10xgenomics.com/resources/application-notes/a-new-way-of-exploring-immunity-linking-highly-multiplexed-antigen-recognition-to-immune-repertoire-and-phenotype/#	Human	CD8	virus	3	10X
1585	CASSIRSSYEQYF	Influenza	M	GILGFVFTL	TRB	TRBV19-1	TRBJ2-7	https.//www.10xgenomics.com/resources/application-notes/a-new-way-of-exploring-immunity-linking-highly-multiplexed-antigen-recognition-to-immune-repertoire-and-phenotype/#	Human	CD8	virus	497	10X
1586	CASSARSTGELFF	Influenza	M	GILGFVFTL	TRB	TRBV19-1	TRBJ2-2	https.//www.10xgenomics.com/resources/application-notes/a-new-way-of-exploring-immunity-linking-highly-multiplexed-antigen-recognition-to-immune-repertoire-and-phenotype/#	Human	CD8	virus	3	10X
1587	CASSIGSYGYTF	Influenza	M	GILGFVFTL	TRB	TRBV19-1	TRBJ1-2	https.//www.10xgenomics.com/resources/application-notes/a-new-way-of-exploring-immunity-linking-highly-multiplexed-antigen-recognition-to-immune-repertoire-and-phenotype/#	Human	CD8	virus	38	10X
1588	CASSLGQGASQPQHF	EBV	BMLF1	GLCTLVAML	TRB	TRBV7-2	TRBJ1-5	https.//www.10xgenomics.com/resources/application-notes/a-new-way-of-exploring-immunity-linking-highly-multiplexed-antigen-recognition-to-immune-repertoire-and-phenotype/#	Human	CD8	virus	2	10X
1589	CASSQGATGGPPDTQYF	EBV	BZLF1	RAKFKQLL	TRB	TRBV14-1	TRBJ2-3	https.//www.10xgenomics.com/resources/application-notes/a-new-way-of-exploring-immunity-linking-highly-multiplexed-antigen-recognition-to-immune-repertoire-and-phenotype/#	Human	CD8	virus	1	10X
1590	CASSVVAGVGYEQYF	CMV	IE1	KLGGALQAK	TRB	TRBV6-5	TRBJ2-7	https.//www.10xgenomics.com/resources/application-notes/a-new-way-of-exploring-immunity-linking-highly-multiplexed-antigen-recognition-to-immune-repertoire-and-phenotype/#	Human	CD8	virus	2	10X
1591	CASSVRSSYEQYF	Influenza	M	GILGFVFTL	TRB	TRBV19-1	TRBJ2-7	https.//www.10xgenomics.com/resources/application-notes/a-new-way-of-exploring-immunity-linking-highly-multiplexed-antigen-recognition-to-immune-repertoire-and-phenotype/#	Human	CD8	virus	69	10X
1592	CASSMVSQGEQFF	Influenza	M	GILGFVFTL	TRB	TRBV19-1	TRBJ2-1	https.//www.10xgenomics.com/resources/application-notes/a-new-way-of-exploring-immunity-linking-highly-multiplexed-antigen-recognition-to-immune-repertoire-and-phenotype/#	Human	CD8	virus	1	10X
1593	CASSEVYENSNGYTF	CMV	IE1	KLGGALQAK	TRB	TRBV2-1	TRBJ1-2	https.//www.10xgenomics.com/resources/application-notes/a-new-way-of-exploring-immunity-linking-highly-multiplexed-antigen-recognition-to-immune-repertoire-and-phenotype/#	Human	CD8	virus	1	10X
1594	CASSQGNYGYTF	Influenza	M	GILGFVFTL	TRB	TRBV19-1	TRBJ1-2	https.//www.10xgenomics.com/resources/application-notes/a-new-way-of-exploring-immunity-linking-highly-multiplexed-antigen-recognition-to-immune-repertoire-and-phenotype/#	Human	CD8	virus	2	10X
1595	CASSRLAGESDTQYF	CMV	IE1	KLGGALQAK	TRB	TRBV5-4	TRBJ2-3	https.//www.10xgenomics.com/resources/application-notes/a-new-way-of-exploring-immunity-linking-highly-multiplexed-antigen-recognition-to-immune-repertoire-and-phenotype/#	Human	CD8	virus	1	10X
1596	CASSQGFYLSGWDTGELFF	HomoSapiens	MLANA	ELAGIGILTV	TRB	TRBV3-1	TRBJ2-2	https.//www.10xgenomics.com/resources/application-notes/a-new-way-of-exploring-immunity-linking-highly-multiplexed-antigen-recognition-to-immune-repertoire-and-phenotype/#	Human	CD8	autoimmune	1	10X
1597	CASSFGQGGEQYF	CMV	IE1	KLGGALQAK	TRB	TRBV12-4	TRBJ2-7	https.//www.10xgenomics.com/resources/application-notes/a-new-way-of-exploring-immunity-linking-highly-multiplexed-antigen-recognition-to-immune-repertoire-and-phenotype/#	Human	CD8	virus	1	10X
1598	CASSDGDREIPEAFF	CMV	IE1	KLGGALQAK	TRB	TRBV6-1	TRBJ1-1	https.//www.10xgenomics.com/resources/application-notes/a-new-way-of-exploring-immunity-linking-highly-multiplexed-antigen-recognition-to-immune-repertoire-and-phenotype/#	Human	CD8	virus	1	10X
1599	CASSRTSGSLYNEQFF	EBV	EBNA4	AVFDRKSDAK	TRB	TRBV6-5	TRBJ2-1	https.//www.10xgenomics.com/resources/application-notes/a-new-way-of-exploring-immunity-linking-highly-multiplexed-antigen-recognition-to-immune-repertoire-and-phenotype/#	Human	CD8	virus	1	10X
1600	CASSWGGGSHYGYTF	EBV	EBNA4	IVTDFSVIK	TRB	TRBV11-2	TRBJ1-2	https.//www.10xgenomics.com/resources/application-notes/a-new-way-of-exploring-immunity-linking-highly-multiplexed-antigen-recognition-to-immune-repertoire-and-phenotype/#	Human	CD8	virus	154	10X
1601	CASSQGSYGYTF	Influenza	M	GILGFVFTL	TRB	TRBV19-1	TRBJ1-2	https.//www.10xgenomics.com/resources/application-notes/a-new-way-of-exploring-immunity-linking-highly-multiplexed-antigen-recognition-to-immune-repertoire-and-phenotype/#	Human	CD8	virus	16	10X
1602	CSVVTFYYEQYF	CMV	pp65	IPSINVHHY	TRB	TRBV29-1	TRBJ2-7	https.//www.10xgenomics.com/resources/application-notes/a-new-way-of-exploring-immunity-linking-highly-multiplexed-antigen-recognition-to-immune-repertoire-and-phenotype/#	Human	CD8	virus	1	10X
1603	CASSPGQLYEQYF	EBV	EBNA4	AVFDRKSDAK	TRB	TRBV19-1	TRBJ2-7	https.//www.10xgenomics.com/resources/application-notes/a-new-way-of-exploring-immunity-linking-highly-multiplexed-antigen-recognition-to-immune-repertoire-and-phenotype/#	Human	CD8	virus	1	10X
1604	CASSWGGGSHYGYTF	EBV	EBNA4	IVTDFSVIK	TRB	TRBV11-2	TRBJ1-2	https.//www.10xgenomics.com/resources/application-notes/a-new-way-of-exploring-immunity-linking-highly-multiplexed-antigen-recognition-to-immune-repertoire-and-phenotype/#	Human	CD8	virus	154	10X
1605	CASSVTGPYGYTF	CMV	IE1	KLGGALQAK	TRB	TRBV6-1	TRBJ1-2	https.//www.10xgenomics.com/resources/application-notes/a-new-way-of-exploring-immunity-linking-highly-multiplexed-antigen-recognition-to-immune-repertoire-and-phenotype/#	Human	CD8	virus	1	10X
1606	CASSEAPGRRTGELFF	CMV	IE1	KLGGALQAK	TRB	TRBV6-1	TRBJ2-2	https.//www.10xgenomics.com/resources/application-notes/a-new-way-of-exploring-immunity-linking-highly-multiplexed-antigen-recognition-to-immune-repertoire-and-phenotype/#	Human	CD8	virus	1	10X
1607	CASSFGQGAEKLFF	Influenza	M	GILGFVFTL	TRB	TRBV27-1	TRBJ1-4	https.//www.10xgenomics.com/resources/application-notes/a-new-way-of-exploring-immunity-linking-highly-multiplexed-antigen-recognition-to-immune-repertoire-and-phenotype/#	Human	CD8	virus	2	10X
1608	CASSLRDGSEAFF	EBV	BZLF1	RAKFKQLL	TRB	TRBV5-6	TRBJ1-1	https.//www.10xgenomics.com/resources/application-notes/a-new-way-of-exploring-immunity-linking-highly-multiplexed-antigen-recognition-to-immune-repertoire-and-phenotype/#	Human	CD8	virus	99	10X
1609	CASSLGIIVGVSLNEQFF	CMV	IE1	KLGGALQAK	TRB	TRBV5-8	TRBJ2-1	https.//www.10xgenomics.com/resources/application-notes/a-new-way-of-exploring-immunity-linking-highly-multiplexed-antigen-recognition-to-immune-repertoire-and-phenotype/#	Human	CD8	virus	1	10X
1610	CASSQDYNEQFF	EBV	LMP1	YLLEMLWRL	TRB	TRBV4-3	TRBJ2-1	https.//www.10xgenomics.com/resources/application-notes/a-new-way-of-exploring-immunity-linking-highly-multiplexed-antigen-recognition-to-immune-repertoire-and-phenotype/#	Human	CD8	virus	3	10X
1611	CASSTRSDSPLHF	Influenza	M	GILGFVFTL	TRB	TRBV19-1	TRBJ1-6	https.//www.10xgenomics.com/resources/application-notes/a-new-way-of-exploring-immunity-linking-highly-multiplexed-antigen-recognition-to-immune-repertoire-and-phenotype/#	Human	CD8	virus	1	10X
1612	CASSFLAGGNYEQYF	CMV	IE1	KLGGALQAK	TRB	TRBV13-1	TRBJ2-7	https.//www.10xgenomics.com/resources/application-notes/a-new-way-of-exploring-immunity-linking-highly-multiplexed-antigen-recognition-to-immune-repertoire-and-phenotype/#	Human	CD8	virus	1	10X
1613	CASSLVAGELNEQFF	CMV	IE1	KLGGALQAK	TRB	TRBV5-6	TRBJ2-1	https.//www.10xgenomics.com/resources/application-notes/a-new-way-of-exploring-immunity-linking-highly-multiplexed-antigen-recognition-to-immune-repertoire-and-phenotype/#	Human	CD8	virus	1	10X
1614	CASSIRSSYEQYF	Influenza	M	GILGFVFTL	TRB	TRBV19-1	TRBJ2-7	https.//www.10xgenomics.com/resources/application-notes/a-new-way-of-exploring-immunity-linking-highly-multiplexed-antigen-recognition-to-immune-repertoire-and-phenotype/#	Human	CD8	virus	497	10X
1615	CASSSIAGGPGTDTQYF	CMV	IE1	KLGGALQAK	TRB	TRBV27-1	TRBJ2-3	https.//www.10xgenomics.com/resources/application-notes/a-new-way-of-exploring-immunity-linking-highly-multiplexed-antigen-recognition-to-immune-repertoire-and-phenotype/#	Human	CD8	virus	1	10X
1616	CSAIHPRQSGSPLHF	CMV	IE1	KLGGALQAK	TRB	TRBV20-1	TRBJ1-6	https.//www.10xgenomics.com/resources/application-notes/a-new-way-of-exploring-immunity-linking-highly-multiplexed-antigen-recognition-to-immune-repertoire-and-phenotype/#	Human	CD8	virus	1	10X
1617	CASSLGWGVNEQFF	CMV	IE1	KLGGALQAK	TRB	TRBV12-3	TRBJ2-1	https.//www.10xgenomics.com/resources/application-notes/a-new-way-of-exploring-immunity-linking-highly-multiplexed-antigen-recognition-to-immune-repertoire-and-phenotype/#	Human	CD8	virus	1	10X
1618	CASSLMRGGTYNSPLHF	CMV	IE1	KLGGALQAK	TRB	TRBV13-1	TRBJ1-6	https.//www.10xgenomics.com/resources/application-notes/a-new-way-of-exploring-immunity-linking-highly-multiplexed-antigen-recognition-to-immune-repertoire-and-phenotype/#	Human	CD8	virus	18	10X
1619	CAWSITDTGELFF	CMV	IE1	KLGGALQAK	TRB	TRBV30-1	TRBJ2-2	https.//www.10xgenomics.com/resources/application-notes/a-new-way-of-exploring-immunity-linking-highly-multiplexed-antigen-recognition-to-immune-repertoire-and-phenotype/#	Human	CD8	virus	1	10X
1620	CASSPEFSRGGLGEQYF	EBV	BZLF1	RAKFKQLL	TRB	TRBV28-1	TRBJ2-7	https.//www.10xgenomics.com/resources/application-notes/a-new-way-of-exploring-immunity-linking-highly-multiplexed-antigen-recognition-to-immune-repertoire-and-phenotype/#	Human	CD8	virus	1	10X
1621	CASSKGTSGSSLGNEQFF	Influenza	M	GILGFVFTL	TRB	TRBV19-1	TRBJ2-1	https.//www.10xgenomics.com/resources/application-notes/a-new-way-of-exploring-immunity-linking-highly-multiplexed-antigen-recognition-to-immune-repertoire-and-phenotype/#	Human	CD8	virus	1	10X
1622	CASSQVGRPYNEQFF	CMV	IE1	KLGGALQAK	TRB	TRBV4-3	TRBJ2-1	https.//www.10xgenomics.com/resources/application-notes/a-new-way-of-exploring-immunity-linking-highly-multiplexed-antigen-recognition-to-immune-repertoire-and-phenotype/#	Human	CD8	virus	2	10X
1623	CASSTGTATNEKLFF	CMV	IE1	KLGGALQAK	TRB	TRBV19-1	TRBJ1-4	https.//www.10xgenomics.com/resources/application-notes/a-new-way-of-exploring-immunity-linking-highly-multiplexed-antigen-recognition-to-immune-repertoire-and-phenotype/#	Human	CD8	virus	1	10X
1624	CASSLTSGGATDTQYF	CMV	IE1	KLGGALQAK	TRB	TRBV9-1	TRBJ2-3	https.//www.10xgenomics.com/resources/application-notes/a-new-way-of-exploring-immunity-linking-highly-multiplexed-antigen-recognition-to-immune-repertoire-and-phenotype/#	Human	CD8	virus	1	10X
1625	CASSLSSGTYEQYF	EBV	EBNA4	IVTDFSVIK	TRB	TRBV9-1	TRBJ2-7	https.//www.10xgenomics.com/resources/application-notes/a-new-way-of-exploring-immunity-linking-highly-multiplexed-antigen-recognition-to-immune-repertoire-and-phenotype/#	Human	CD8	virus	9	10X
1626	CSPMDRQETQYF	CMV	IE1	KLGGALQAK	TRB	TRBV29-1	TRBJ2-5	https.//www.10xgenomics.com/resources/application-notes/a-new-way-of-exploring-immunity-linking-highly-multiplexed-antigen-recognition-to-immune-repertoire-and-phenotype/#	Human	CD8	virus	1	10X
1627	CASSDRSGTEQYF	Influenza	M	GILGFVFTL	TRB	TRBV19-1	TRBJ2-7	https.//www.10xgenomics.com/resources/application-notes/a-new-way-of-exploring-immunity-linking-highly-multiplexed-antigen-recognition-to-immune-repertoire-and-phenotype/#	Human	CD8	virus	2	10X
1628	CASSFPGLYNEQFF	CMV	IE1	KLGGALQAK	TRB	TRBV5-8	TRBJ2-1	https.//www.10xgenomics.com/resources/application-notes/a-new-way-of-exploring-immunity-linking-highly-multiplexed-antigen-recognition-to-immune-repertoire-and-phenotype/#	Human	CD8	virus	1	10X
1629	CASGFGTVNEQFF	EBV	EBNA4	AVFDRKSDAK	TRB	TRBV19-1	TRBJ2-1	https.//www.10xgenomics.com/resources/application-notes/a-new-way-of-exploring-immunity-linking-highly-multiplexed-antigen-recognition-to-immune-repertoire-and-phenotype/#	Human	CD8	virus	1	10X
1630	CASSLGDNTEAFF	Influenza	M	GILGFVFTL	TRB	TRBV7-9	TRBJ1-1	https.//www.10xgenomics.com/resources/application-notes/a-new-way-of-exploring-immunity-linking-highly-multiplexed-antigen-recognition-to-immune-repertoire-and-phenotype/#	Human	CD8	virus	4	10X
1631	CASTTIWEGTLENTQYF	CMV	IE1	KLGGALQAK	TRB	TRBV19-1	TRBJ2-3	https.//www.10xgenomics.com/resources/application-notes/a-new-way-of-exploring-immunity-linking-highly-multiplexed-antigen-recognition-to-immune-repertoire-and-phenotype/#	Human	CD8	virus	1	10X
1632	CASRLAGGRDEQFF	CMV	IE1	KLGGALQAK	TRB	TRBV4-1	TRBJ2-1	https.//www.10xgenomics.com/resources/application-notes/a-new-way-of-exploring-immunity-linking-highly-multiplexed-antigen-recognition-to-immune-repertoire-and-phenotype/#	Human	CD8	virus	1	10X
1633	CASSLERFYEQYF	CMV	IE1	KLGGALQAK	TRB	TRBV7-9	TRBJ2-7	https.//www.10xgenomics.com/resources/application-notes/a-new-way-of-exploring-immunity-linking-highly-multiplexed-antigen-recognition-to-immune-repertoire-and-phenotype/#	Human	CD8	virus	1	10X
1634	CASTPPLASGRYYEQYF	CMV	IE1	KLGGALQAK	TRB	TRBV7-9	TRBJ2-7	https.//www.10xgenomics.com/resources/application-notes/a-new-way-of-exploring-immunity-linking-highly-multiplexed-antigen-recognition-to-immune-repertoire-and-phenotype/#	Human	CD8	virus	1	10X
1635	CASSISGSSYNEQFF	CMV	IE1	KLGGALQAK	TRB	TRBV19-1	TRBJ2-1	https.//www.10xgenomics.com/resources/application-notes/a-new-way-of-exploring-immunity-linking-highly-multiplexed-antigen-recognition-to-immune-repertoire-and-phenotype/#	Human	CD8	virus	1	10X
1636	CSVSASGGDEQYF	EBV	EBNA3A	RLRAEAQVK	TRB	TRBV29-1	TRBJ2-7	https.//www.10xgenomics.com/resources/application-notes/a-new-way-of-exploring-immunity-linking-highly-multiplexed-antigen-recognition-to-immune-repertoire-and-phenotype/#	Human	CD8	virus	14	10X
1637	CASSIRSGNEQYF	Influenza	M	GILGFVFTL	TRB	TRBV19-1	TRBJ2-7	https.//www.10xgenomics.com/resources/application-notes/a-new-way-of-exploring-immunity-linking-highly-multiplexed-antigen-recognition-to-immune-repertoire-and-phenotype/#	Human	CD8	virus	2	10X
1638	CASSWGGGSHYGYTF	EBV	EBNA4	IVTDFSVIK	TRB	TRBV11-2	TRBJ1-2	https.//www.10xgenomics.com/resources/application-notes/a-new-way-of-exploring-immunity-linking-highly-multiplexed-antigen-recognition-to-immune-repertoire-and-phenotype/#	Human	CD8	virus	154	10X
1639	CASSYTADQPQHF	CMV	IE1	KLGGALQAK	TRB	TRBV6-3	TRBJ1-5	https.//www.10xgenomics.com/resources/application-notes/a-new-way-of-exploring-immunity-linking-highly-multiplexed-antigen-recognition-to-immune-repertoire-and-phenotype/#	Human	CD8	virus	1	10X
1640	CASAATVAKNIQYF	EBV	BZLF1	RAKFKQLL	TRB	TRBV19-1	TRBJ2-4	https.//www.10xgenomics.com/resources/application-notes/a-new-way-of-exploring-immunity-linking-highly-multiplexed-antigen-recognition-to-immune-repertoire-and-phenotype/#	Human	CD8	virus	1	10X
1641	CASSAGDWISDNSPLHF	EBV	EBNA4	IVTDFSVIK	TRB	TRBV9-1	TRBJ1-6	https.//www.10xgenomics.com/resources/application-notes/a-new-way-of-exploring-immunity-linking-highly-multiplexed-antigen-recognition-to-immune-repertoire-and-phenotype/#	Human	CD8	virus	1	10X
1642	CASSINRDGDEQFF	EBV	BZLF1	RAKFKQLL	TRB	TRBV19-1	TRBJ2-1	https.//www.10xgenomics.com/resources/application-notes/a-new-way-of-exploring-immunity-linking-highly-multiplexed-antigen-recognition-to-immune-repertoire-and-phenotype/#	Human	CD8	virus	1	10X
1643	CASSIGLYGYTF	Influenza	M	GILGFVFTL	TRB	TRBV19-1	TRBJ1-2	https.//www.10xgenomics.com/resources/application-notes/a-new-way-of-exploring-immunity-linking-highly-multiplexed-antigen-recognition-to-immune-repertoire-and-phenotype/#	Human	CD8	virus	30	10X
1644	CAWVLGPAGDTQYF	EBV	BZLF1	RAKFKQLL	TRB	TRBV30-1	TRBJ2-3	https.//www.10xgenomics.com/resources/application-notes/a-new-way-of-exploring-immunity-linking-highly-multiplexed-antigen-recognition-to-immune-repertoire-and-phenotype/#	Human	CD8	virus	7	10X
1645	CASSAGGSNEQFF	HomoSapiens	MLANA	ELAGIGILTV	TRB	TRBV6-3	TRBJ2-1	https.//www.10xgenomics.com/resources/application-notes/a-new-way-of-exploring-immunity-linking-highly-multiplexed-antigen-recognition-to-immune-repertoire-and-phenotype/#	Human	CD8	autoimmune	1	10X
1646	CASSLRGRGEKLFF	CMV	IE1	KLGGALQAK	TRB	TRBV27-1	TRBJ1-4	https.//www.10xgenomics.com/resources/application-notes/a-new-way-of-exploring-immunity-linking-highly-multiplexed-antigen-recognition-to-immune-repertoire-and-phenotype/#	Human	CD8	virus	1	10X
1647	CASSWGGGSHYGYTF	EBV	EBNA4	IVTDFSVIK	TRB	TRBV11-2	TRBJ1-2	https.//www.10xgenomics.com/resources/application-notes/a-new-way-of-exploring-immunity-linking-highly-multiplexed-antigen-recognition-to-immune-repertoire-and-phenotype/#	Human	CD8	virus	154	10X
1648	CASSIRSSYEQYF	Influenza	M	GILGFVFTL	TRB	TRBV19-1	TRBJ2-7	https.//www.10xgenomics.com/resources/application-notes/a-new-way-of-exploring-immunity-linking-highly-multiplexed-antigen-recognition-to-immune-repertoire-and-phenotype/#	Human	CD8	virus	497	10X
1649	CASSYSSGSYEQYF	CMV	IE1	KLGGALQAK	TRB	TRBV6-5	TRBJ2-7	https.//www.10xgenomics.com/resources/application-notes/a-new-way-of-exploring-immunity-linking-highly-multiplexed-antigen-recognition-to-immune-repertoire-and-phenotype/#	Human	CD8	virus	2	10X
1650	CASSLPDGTDLSGANVLTF	CMV	IE1	KLGGALQAK	TRB	TRBV28-1	TRBJ2-6	https.//www.10xgenomics.com/resources/application-notes/a-new-way-of-exploring-immunity-linking-highly-multiplexed-antigen-recognition-to-immune-repertoire-and-phenotype/#	Human	CD8	virus	1	10X
1651	CASIALTGELFF	EBV	EBNA4	AVFDRKSDAK	TRB	TRBV6-1	TRBJ2-2	https.//www.10xgenomics.com/resources/application-notes/a-new-way-of-exploring-immunity-linking-highly-multiplexed-antigen-recognition-to-immune-repertoire-and-phenotype/#	Human	CD8	virus	2	10X
1652	CASSLGDFLRTDTQYF	EBV	BZLF1	RAKFKQLL	TRB	TRBV11-2	TRBJ2-3	https.//www.10xgenomics.com/resources/application-notes/a-new-way-of-exploring-immunity-linking-highly-multiplexed-antigen-recognition-to-immune-repertoire-and-phenotype/#	Human	CD8	virus	4	10X
1653	CASSIIDRSGTEAFF	HomoSapiens	PMEL	IMDQVPFSV	TRB	TRBV9-1	TRBJ1-1	https.//www.10xgenomics.com/resources/application-notes/a-new-way-of-exploring-immunity-linking-highly-multiplexed-antigen-recognition-to-immune-repertoire-and-phenotype/#	Human	CD8	autoimmune	1	10X
1654	CASSWGGGSHYGYTF	EBV	EBNA4	IVTDFSVIK	TRB	TRBV11-2	TRBJ1-2	https.//www.10xgenomics.com/resources/application-notes/a-new-way-of-exploring-immunity-linking-highly-multiplexed-antigen-recognition-to-immune-repertoire-and-phenotype/#	Human	CD8	virus	154	10X
1655	CASSDSYEQYF	CMV	IE1	KLGGALQAK	TRB	TRBV25-1	TRBJ2-7	https.//www.10xgenomics.com/resources/application-notes/a-new-way-of-exploring-immunity-linking-highly-multiplexed-antigen-recognition-to-immune-repertoire-and-phenotype/#	Human	CD8	virus	6	10X
1656	CASSWGGGSHYGYTF	EBV	EBNA4	IVTDFSVIK	TRB	TRBV11-2	TRBJ1-2	https.//www.10xgenomics.com/resources/application-notes/a-new-way-of-exploring-immunity-linking-highly-multiplexed-antigen-recognition-to-immune-repertoire-and-phenotype/#	Human	CD8	virus	154	10X
1657	CASSIYRGLNEKLFF	CMV	IE1	KLGGALQAK	TRB	TRBV6-6	TRBJ1-4	https.//www.10xgenomics.com/resources/application-notes/a-new-way-of-exploring-immunity-linking-highly-multiplexed-antigen-recognition-to-immune-repertoire-and-phenotype/#	Human	CD8	virus	1	10X
1658	CASSQRRTGPSSTDTQYF	HIV	Gag	RTLNAWVKV	TRB	TRBV4-1	TRBJ2-3	https.//www.10xgenomics.com/resources/application-notes/a-new-way-of-exploring-immunity-linking-highly-multiplexed-antigen-recognition-to-immune-repertoire-and-phenotype/#	Human	CD8	virus	1	10X
1659	CASGSGGGNEQFF	EBV	EBNA3A	RLRAEAQVK	TRB	TRBV12-4	TRBJ2-1	https.//www.10xgenomics.com/resources/application-notes/a-new-way-of-exploring-immunity-linking-highly-multiplexed-antigen-recognition-to-immune-repertoire-and-phenotype/#	Human	CD8	virus	2	10X
1660	CASSWGGGSHYGYTF	EBV	EBNA4	IVTDFSVIK	TRB	TRBV11-2	TRBJ1-2	https.//www.10xgenomics.com/resources/application-notes/a-new-way-of-exploring-immunity-linking-highly-multiplexed-antigen-recognition-to-immune-repertoire-and-phenotype/#	Human	CD8	virus	154	10X
1661	CASSFPGTPTREDTQYF	CMV	IE1	KLGGALQAK	TRB	TRBV5-1	TRBJ2-3	https.//www.10xgenomics.com/resources/application-notes/a-new-way-of-exploring-immunity-linking-highly-multiplexed-antigen-recognition-to-immune-repertoire-and-phenotype/#	Human	CD8	virus	1	10X
1662	CASSVVSGGTEAFF	CMV	IE1	KLGGALQAK	TRB	TRBV9-1	TRBJ1-1	https.//www.10xgenomics.com/resources/application-notes/a-new-way-of-exploring-immunity-linking-highly-multiplexed-antigen-recognition-to-immune-repertoire-and-phenotype/#	Human	CD8	virus	1	10X
1663	CASSWGGGSHYGYTF	EBV	EBNA4	IVTDFSVIK	TRB	TRBV11-2	TRBJ1-2	https.//www.10xgenomics.com/resources/application-notes/a-new-way-of-exploring-immunity-linking-highly-multiplexed-antigen-recognition-to-immune-repertoire-and-phenotype/#	Human	CD8	virus	154	10X
1664	CASSLGVAGTNTGELFF	EBV	EBNA4	IVTDFSVIK	TRB	TRBV11-2	TRBJ2-2	https.//www.10xgenomics.com/resources/application-notes/a-new-way-of-exploring-immunity-linking-highly-multiplexed-antigen-recognition-to-immune-repertoire-and-phenotype/#	Human	CD8	virus	33	10X
1665	CASSLQGIGNTIYF	HomoSapiens	MLANA	ELAGIGILTV	TRB	TRBV28-1	TRBJ1-3	https.//www.10xgenomics.com/resources/application-notes/a-new-way-of-exploring-immunity-linking-highly-multiplexed-antigen-recognition-to-immune-repertoire-and-phenotype/#	Human	CD8	autoimmune	1	10X
1666	CASHSVTNEQFF	CMV	IE1	KLGGALQAK	TRB	TRBV19-1	TRBJ2-1	https.//www.10xgenomics.com/resources/application-notes/a-new-way-of-exploring-immunity-linking-highly-multiplexed-antigen-recognition-to-immune-repertoire-and-phenotype/#	Human	CD8	virus	1	10X
1667	CASSYSMVAGGYTGELFF	CMV	IE1	KLGGALQAK	TRB	TRBV6-3	TRBJ2-2	https.//www.10xgenomics.com/resources/application-notes/a-new-way-of-exploring-immunity-linking-highly-multiplexed-antigen-recognition-to-immune-repertoire-and-phenotype/#	Human	CD8	virus	1	10X
1668	CASSQSPGGTQYF	EBV	BMLF1	GLCTLVAML	TRB	TRBV14-1	TRBJ2-3	https.//www.10xgenomics.com/resources/application-notes/a-new-way-of-exploring-immunity-linking-highly-multiplexed-antigen-recognition-to-immune-repertoire-and-phenotype/#	Human	CD8	virus	74	10X
1669	CASSGRSTGELFF	Influenza	M	GILGFVFTL	TRB	TRBV19-1	TRBJ2-2	https.//www.10xgenomics.com/resources/application-notes/a-new-way-of-exploring-immunity-linking-highly-multiplexed-antigen-recognition-to-immune-repertoire-and-phenotype/#	Human	CD8	virus	12	10X
1670	CSASGPGLYYNEQFF	EBV	EBNA4	AVFDRKSDAK	TRB	TRBV20-1	TRBJ2-1	https.//www.10xgenomics.com/resources/application-notes/a-new-way-of-exploring-immunity-linking-highly-multiplexed-antigen-recognition-to-immune-repertoire-and-phenotype/#	Human	CD8	virus	4	10X
1671	CASSQRPSEVGELFF	Influenza	M	GILGFVFTL	TRB	TRBV4-2	TRBJ2-2	https.//www.10xgenomics.com/resources/application-notes/a-new-way-of-exploring-immunity-linking-highly-multiplexed-antigen-recognition-to-immune-repertoire-and-phenotype/#	Human	CD8	virus	30	10X
1672	CSARESPGQGIFSPLHF	HTLV-1	Tax	LLFGYPVYV	TRB	TRBV20-1	TRBJ1-6	https.//www.10xgenomics.com/resources/application-notes/a-new-way-of-exploring-immunity-linking-highly-multiplexed-antigen-recognition-to-immune-repertoire-and-phenotype/#	Human	CD8	virus	1	10X
1673	CASSQGILSGELFF	HomoSapiens	MLANA	ELAGIGILTV	TRB	TRBV4-2	TRBJ2-2	https.//www.10xgenomics.com/resources/application-notes/a-new-way-of-exploring-immunity-linking-highly-multiplexed-antigen-recognition-to-immune-repertoire-and-phenotype/#	Human	CD8	autoimmune	1	10X
1674	CASSLASGATYQETQYF	HomoSapiens	MAGEA1	KVLEYVIKV	TRB	TRBV13-1	TRBJ2-5	https.//www.10xgenomics.com/resources/application-notes/a-new-way-of-exploring-immunity-linking-highly-multiplexed-antigen-recognition-to-immune-repertoire-and-phenotype/#	Human	CD8	autoimmune	1	10X
1675	CASGTPGGEKLFF	CMV	IE1	KLGGALQAK	TRB	TRBV7-9	TRBJ1-4	https.//www.10xgenomics.com/resources/application-notes/a-new-way-of-exploring-immunity-linking-highly-multiplexed-antigen-recognition-to-immune-repertoire-and-phenotype/#	Human	CD8	virus	1	10X
1676	CAISDPDRTGDEQYF	HomoSapiens	WT1	RMFPNAPYL	TRB	TRBV10-3	TRBJ2-7	https.//www.10xgenomics.com/resources/application-notes/a-new-way-of-exploring-immunity-linking-highly-multiplexed-antigen-recognition-to-immune-repertoire-and-phenotype/#	Human	CD8	autoimmune	1	10X
1677	CASRETGVYEQYF	CMV	IE1	KLGGALQAK	TRB	TRBV10-2	TRBJ2-7	https.//www.10xgenomics.com/resources/application-notes/a-new-way-of-exploring-immunity-linking-highly-multiplexed-antigen-recognition-to-immune-repertoire-and-phenotype/#	Human	CD8	virus	1	10X
1678	CSVSASGGDEQYF	EBV	EBNA4	IVTDFSVIK	TRB	TRBV29-1	TRBJ2-7	https.//www.10xgenomics.com/resources/application-notes/a-new-way-of-exploring-immunity-linking-highly-multiplexed-antigen-recognition-to-immune-repertoire-and-phenotype/#	Human	CD8	virus	14	10X
1679	CASSPQGHTGELFF	EBV	EBNA4	AVFDRKSDAK	TRB	TRBV7-8	TRBJ2-2	https.//www.10xgenomics.com/resources/application-notes/a-new-way-of-exploring-immunity-linking-highly-multiplexed-antigen-recognition-to-immune-repertoire-and-phenotype/#	Human	CD8	virus	1	10X
1680	CASSIRSSYEQYF	Influenza	M	GILGFVFTL	TRB	TRBV19-1	TRBJ2-7	https.//www.10xgenomics.com/resources/application-notes/a-new-way-of-exploring-immunity-linking-highly-multiplexed-antigen-recognition-to-immune-repertoire-and-phenotype/#	Human	CD8	virus	497	10X
1681	CAWSVYGGGRDEQFF	EBV	EBNA4	IVTDFSVIK	TRB	TRBV30-1	TRBJ2-1	https.//www.10xgenomics.com/resources/application-notes/a-new-way-of-exploring-immunity-linking-highly-multiplexed-antigen-recognition-to-immune-repertoire-and-phenotype/#	Human	CD8	virus	1	10X
1682	CASSQGGGLGTEAFF	EBV	EBNA3A	RLRAEAQVK	TRB	TRBV5-1	TRBJ1-1	https.//www.10xgenomics.com/resources/application-notes/a-new-way-of-exploring-immunity-linking-highly-multiplexed-antigen-recognition-to-immune-repertoire-and-phenotype/#	Human	CD8	virus	1	10X
1683	CASSMDRGSADTQYF	CMV	IE1	KLGGALQAK	TRB	TRBV19-1	TRBJ2-3	https.//www.10xgenomics.com/resources/application-notes/a-new-way-of-exploring-immunity-linking-highly-multiplexed-antigen-recognition-to-immune-repertoire-and-phenotype/#	Human	CD8	virus	5	10X
1684	CASSWGGGSHYGYTF	EBV	EBNA4	IVTDFSVIK	TRB	TRBV11-2	TRBJ1-2	https.//www.10xgenomics.com/resources/application-notes/a-new-way-of-exploring-immunity-linking-highly-multiplexed-antigen-recognition-to-immune-repertoire-and-phenotype/#	Human	CD8	virus	154	10X
1685	CASSSISGNTIYF	CMV	IE1	KLGGALQAK	TRB	TRBV27-1	TRBJ1-3	https.//www.10xgenomics.com/resources/application-notes/a-new-way-of-exploring-immunity-linking-highly-multiplexed-antigen-recognition-to-immune-repertoire-and-phenotype/#	Human	CD8	virus	1	10X
1686	CASRTGNLNTEAFF	EBV	EBNA4	AVFDRKSDAK	TRB	TRBV30-1	TRBJ1-1	https.//www.10xgenomics.com/resources/application-notes/a-new-way-of-exploring-immunity-linking-highly-multiplexed-antigen-recognition-to-immune-repertoire-and-phenotype/#	Human	CD8	virus	2	10X
1687	CASSTHGADEQYF	Influenza	M	GILGFVFTL	TRB	TRBV19-1	TRBJ2-7	https.//www.10xgenomics.com/resources/application-notes/a-new-way-of-exploring-immunity-linking-highly-multiplexed-antigen-recognition-to-immune-repertoire-and-phenotype/#	Human	CD8	virus	1	10X
1688	CSARDINRGSYEQYF	EBV	BZLF1	RAKFKQLL	TRB	TRBV20-1	TRBJ2-7	https.//www.10xgenomics.com/resources/application-notes/a-new-way-of-exploring-immunity-linking-highly-multiplexed-antigen-recognition-to-immune-repertoire-and-phenotype/#	Human	CD8	virus	6	10X
1689	CASSLTGEGSPLHF	CMV	IE1	KLGGALQAK	TRB	TRBV28-1	TRBJ1-6	https.//www.10xgenomics.com/resources/application-notes/a-new-way-of-exploring-immunity-linking-highly-multiplexed-antigen-recognition-to-immune-repertoire-and-phenotype/#	Human	CD8	virus	2	10X
1690	CASSLGSGRLNTEAFF	CMV	IE1	KLGGALQAK	TRB	TRBV5-1	TRBJ1-1	https.//www.10xgenomics.com/resources/application-notes/a-new-way-of-exploring-immunity-linking-highly-multiplexed-antigen-recognition-to-immune-repertoire-and-phenotype/#	Human	CD8	virus	1	10X
1691	CASSVASNQPQHF	EBV	EBNA3A	RLRAEAQVK	TRB	TRBV9-1	TRBJ1-5	https.//www.10xgenomics.com/resources/application-notes/a-new-way-of-exploring-immunity-linking-highly-multiplexed-antigen-recognition-to-immune-repertoire-and-phenotype/#	Human	CD8	virus	2	10X
1692	CASSQDPGNVDGYTF	EBV	EBNA4	IVTDFSVIK	TRB	TRBV4-3	TRBJ1-2	https.//www.10xgenomics.com/resources/application-notes/a-new-way-of-exploring-immunity-linking-highly-multiplexed-antigen-recognition-to-immune-repertoire-and-phenotype/#	Human	CD8	virus	1	10X
1693	CASSLDLSGGITDTQYF	EBV	EBNA4	IVTDFSVIK	TRB	TRBV7-3	TRBJ2-3	https.//www.10xgenomics.com/resources/application-notes/a-new-way-of-exploring-immunity-linking-highly-multiplexed-antigen-recognition-to-immune-repertoire-and-phenotype/#	Human	CD8	virus	4	10X
1694	CASSGGTSAYNEQFF	EBV	EBNA4	AVFDRKSDAK	TRB	TRBV7-2	TRBJ2-1	https.//www.10xgenomics.com/resources/application-notes/a-new-way-of-exploring-immunity-linking-highly-multiplexed-antigen-recognition-to-immune-repertoire-and-phenotype/#	Human	CD8	virus	1	10X
1695	CASSFRQVLSSYEQYF	CMV	IE1	KLGGALQAK	TRB	TRBV13-1	TRBJ2-7	https.//www.10xgenomics.com/resources/application-notes/a-new-way-of-exploring-immunity-linking-highly-multiplexed-antigen-recognition-to-immune-repertoire-and-phenotype/#	Human	CD8	virus	2	10X
1696	CASSWGGGSHYGYTF	EBV	EBNA4	IVTDFSVIK	TRB	TRBV7-2	TRBJ1-2	https.//www.10xgenomics.com/resources/application-notes/a-new-way-of-exploring-immunity-linking-highly-multiplexed-antigen-recognition-to-immune-repertoire-and-phenotype/#	Human	CD8	virus	154	10X
1697	CSARDLVGPPNEKLFF	CMV	IE1	KLGGALQAK	TRB	TRBV20-1	TRBJ1-4	https.//www.10xgenomics.com/resources/application-notes/a-new-way-of-exploring-immunity-linking-highly-multiplexed-antigen-recognition-to-immune-repertoire-and-phenotype/#	Human	CD8	virus	1	10X
1698	CASSLNGQGAGYTF	EBV	EBNA4	IVTDFSVIK	TRB	TRBV28-1	TRBJ1-2	https.//www.10xgenomics.com/resources/application-notes/a-new-way-of-exploring-immunity-linking-highly-multiplexed-antigen-recognition-to-immune-repertoire-and-phenotype/#	Human	CD8	virus	1	10X
1699	CASSLSAGMNTEAFF	CMV	IE1	KLGGALQAK	TRB	TRBV27-1	TRBJ1-1	https.//www.10xgenomics.com/resources/application-notes/a-new-way-of-exploring-immunity-linking-highly-multiplexed-antigen-recognition-to-immune-repertoire-and-phenotype/#	Human	CD8	virus	1	10X
1700	CASSVRSAYEQYF	Influenza	M	GILGFVFTL	TRB	TRBV19-1	TRBJ2-7	https.//www.10xgenomics.com/resources/application-notes/a-new-way-of-exploring-immunity-linking-highly-multiplexed-antigen-recognition-to-immune-repertoire-and-phenotype/#	Human	CD8	virus	8	10X
1701	CASSMRSTGELFF	Influenza	M	GILGFVFTL	TRB	TRBV19-1	TRBJ2-2	https.//www.10xgenomics.com/resources/application-notes/a-new-way-of-exploring-immunity-linking-highly-multiplexed-antigen-recognition-to-immune-repertoire-and-phenotype/#	Human	CD8	virus	6	10X
1702	CASSIRASYEQYF	Influenza	M	GILGFVFTL	TRB	TRBV19-1	TRBJ2-7	https.//www.10xgenomics.com/resources/application-notes/a-new-way-of-exploring-immunity-linking-highly-multiplexed-antigen-recognition-to-immune-repertoire-and-phenotype/#	Human	CD8	virus	46	10X
1703	CATSRGRQGTLSYEQYF	CMV	IE1	KLGGALQAK	TRB	TRBV15-1	TRBJ2-7	https.//www.10xgenomics.com/resources/application-notes/a-new-way-of-exploring-immunity-linking-highly-multiplexed-antigen-recognition-to-immune-repertoire-and-phenotype/#	Human	CD8	virus	1	10X
1704	CASSITLADGYTF	CMV	IE1	KLGGALQAK	TRB	TRBV19-1	TRBJ1-2	https.//www.10xgenomics.com/resources/application-notes/a-new-way-of-exploring-immunity-linking-highly-multiplexed-antigen-recognition-to-immune-repertoire-and-phenotype/#	Human	CD8	virus	1	10X
1705	CASSQLGRGDNEQFF	CMV	IE1	KLGGALQAK	TRB	TRBV7-9	TRBJ2-1	https.//www.10xgenomics.com/resources/application-notes/a-new-way-of-exploring-immunity-linking-highly-multiplexed-antigen-recognition-to-immune-repertoire-and-phenotype/#	Human	CD8	virus	17	10X
1706	CASSLWFSWLRRDGQETQYF	EBV	EBNA4	AVFDRKSDAK	TRB	TRBV5-1	TRBJ2-5	https.//www.10xgenomics.com/resources/application-notes/a-new-way-of-exploring-immunity-linking-highly-multiplexed-antigen-recognition-to-immune-repertoire-and-phenotype/#	Human	CD8	virus	1	10X
1707	CASSLGETQYF	HomoSapiens	MLANA	ELAGIGILTV	TRB	TRBV27-1	TRBJ2-5	https.//www.10xgenomics.com/resources/application-notes/a-new-way-of-exploring-immunity-linking-highly-multiplexed-antigen-recognition-to-immune-repertoire-and-phenotype/#	Human	CD8	autoimmune	9	10X
1708	CASSQGGAWQADSYEQYF	EBV	EBNA4	IVTDFSVIK	TRB	TRBV4-1	TRBJ2-7	https.//www.10xgenomics.com/resources/application-notes/a-new-way-of-exploring-immunity-linking-highly-multiplexed-antigen-recognition-to-immune-repertoire-and-phenotype/#	Human	CD8	virus	1	10X
1709	CASSLSLPSGYTF	CMV	IE1	KLGGALQAK	TRB	TRBV12-3	TRBJ1-2	https.//www.10xgenomics.com/resources/application-notes/a-new-way-of-exploring-immunity-linking-highly-multiplexed-antigen-recognition-to-immune-repertoire-and-phenotype/#	Human	CD8	virus	1	10X
1710	CASSIRSSYEQYF	Influenza	M	GILGFVFTL	TRB	TRBV19-1	TRBJ2-7	https.//www.10xgenomics.com/resources/application-notes/a-new-way-of-exploring-immunity-linking-highly-multiplexed-antigen-recognition-to-immune-repertoire-and-phenotype/#	Human	CD8	virus	497	10X
1711	CASSSPWGQGPHEQYF	Influenza	M	GILGFVFTL	TRB	TRBV12-4	TRBJ2-7	https.//www.10xgenomics.com/resources/application-notes/a-new-way-of-exploring-immunity-linking-highly-multiplexed-antigen-recognition-to-immune-repertoire-and-phenotype/#	Human	CD8	virus	1	10X
1712	CSARDLGLAGDEQYF	CMV	IE1	AYAQKIFKI	TRB	TRBV20-1	TRBJ2-7	https.//www.10xgenomics.com/resources/application-notes/a-new-way-of-exploring-immunity-linking-highly-multiplexed-antigen-recognition-to-immune-repertoire-and-phenotype/#	Human	CD8	virus	1	10X
1713	CASSLGVAGTNTGELFF	CMV	IE1	KLGGALQAK	TRB	TRBV11-2	TRBJ2-2	https.//www.10xgenomics.com/resources/application-notes/a-new-way-of-exploring-immunity-linking-highly-multiplexed-antigen-recognition-to-immune-repertoire-and-phenotype/#	Human	CD8	virus	33	10X
1714	CASSWGGGSHYGYTF	EBV	EBNA4	IVTDFSVIK	TRB	TRBV11-2	TRBJ1-2	https.//www.10xgenomics.com/resources/application-notes/a-new-way-of-exploring-immunity-linking-highly-multiplexed-antigen-recognition-to-immune-repertoire-and-phenotype/#	Human	CD8	virus	154	10X
1715	CASSPQGGNYGYTF	EBV	LMP2A	FLYALALLL	TRB	TRBV6-5	TRBJ1-2	https.//www.10xgenomics.com/resources/application-notes/a-new-way-of-exploring-immunity-linking-highly-multiplexed-antigen-recognition-to-immune-repertoire-and-phenotype/#	Human	CD8	virus	2	10X
1716	CASSPSSSYEQYF	Influenza	M	GILGFVFTL	TRB	TRBV12-4	TRBJ2-7	https.//www.10xgenomics.com/resources/application-notes/a-new-way-of-exploring-immunity-linking-highly-multiplexed-antigen-recognition-to-immune-repertoire-and-phenotype/#	Human	CD8	virus	9	10X
1717	CATSRDRVAGGYNEQFF	EBV	EBNA4	AVFDRKSDAK	TRB	TRBV15-1	TRBJ2-1	https.//www.10xgenomics.com/resources/application-notes/a-new-way-of-exploring-immunity-linking-highly-multiplexed-antigen-recognition-to-immune-repertoire-and-phenotype/#	Human	CD8	virus	1	10X
1718	CASSESISYEQYF	EBV	EBNA4	AVFDRKSDAK	TRB	TRBV10-1	TRBJ2-7	https.//www.10xgenomics.com/resources/application-notes/a-new-way-of-exploring-immunity-linking-highly-multiplexed-antigen-recognition-to-immune-repertoire-and-phenotype/#	Human	CD8	virus	5	10X
1719	CASSQTTRQSNTEAFF	EBV	BZLF1	RAKFKQLL	TRB	TRBV4-2	TRBJ1-1	https.//www.10xgenomics.com/resources/application-notes/a-new-way-of-exploring-immunity-linking-highly-multiplexed-antigen-recognition-to-immune-repertoire-and-phenotype/#	Human	CD8	virus	4	10X
1720	CASSDELDRGRALAKNIQYF	CMV	IE1	KLGGALQAK	TRB	TRBV2-1	TRBJ2-4	https.//www.10xgenomics.com/resources/application-notes/a-new-way-of-exploring-immunity-linking-highly-multiplexed-antigen-recognition-to-immune-repertoire-and-phenotype/#	Human	CD8	virus	1	10X
1721	CASSYSGSGNEQFF	HomoSapiens	MLANA	ELAGIGILTV	TRB	TRBV6-3	TRBJ2-1	https.//www.10xgenomics.com/resources/application-notes/a-new-way-of-exploring-immunity-linking-highly-multiplexed-antigen-recognition-to-immune-repertoire-and-phenotype/#	Human	CD8	autoimmune	1	10X
1722	CASSVGHTEAFF	EBV	EBNA4	AVFDRKSDAK	TRB	TRBV9-1	TRBJ1-1	https.//www.10xgenomics.com/resources/application-notes/a-new-way-of-exploring-immunity-linking-highly-multiplexed-antigen-recognition-to-immune-repertoire-and-phenotype/#	Human	CD8	virus	1	10X
1723	CASSLGLAGPIGNEQFF	EBV	EBNA4	AVFDRKSDAK	TRB	TRBV7-2	TRBJ2-1	https.//www.10xgenomics.com/resources/application-notes/a-new-way-of-exploring-immunity-linking-highly-multiplexed-antigen-recognition-to-immune-repertoire-and-phenotype/#	Human	CD8	virus	1	10X
1724	CASSSGGDLYEQYF	CMV	IE1	KLGGALQAK	TRB	TRBV27-1	TRBJ2-7	https.//www.10xgenomics.com/resources/application-notes/a-new-way-of-exploring-immunity-linking-highly-multiplexed-antigen-recognition-to-immune-repertoire-and-phenotype/#	Human	CD8	virus	1	10X
1725	CASTTSELAKNIQYF	HomoSapiens	MLANA	ELAGIGILTV	TRB	TRBV6-5	TRBJ2-4	https.//www.10xgenomics.com/resources/application-notes/a-new-way-of-exploring-immunity-linking-highly-multiplexed-antigen-recognition-to-immune-repertoire-and-phenotype/#	Human	CD8	autoimmune	1	10X
1726	CSARDPGGRETQYF	CMV	IE1	KLGGALQAK	TRB	TRBV20-1	TRBJ2-5	https.//www.10xgenomics.com/resources/application-notes/a-new-way-of-exploring-immunity-linking-highly-multiplexed-antigen-recognition-to-immune-repertoire-and-phenotype/#	Human	CD8	virus	1	10X
1727	CASTPRRLGLFPSSGNTIYF	CMV	pp65	QYDPVAALF	TRB	TRBV6-6	TRBJ1-3	https.//www.10xgenomics.com/resources/application-notes/a-new-way-of-exploring-immunity-linking-highly-multiplexed-antigen-recognition-to-immune-repertoire-and-phenotype/#	Human	CD8	virus	3	10X
1728	CASSESKGYTF	CMV	IE1	KLGGALQAK	TRB	TRBV25-1	TRBJ1-2	https.//www.10xgenomics.com/resources/application-notes/a-new-way-of-exploring-immunity-linking-highly-multiplexed-antigen-recognition-to-immune-repertoire-and-phenotype/#	Human	CD8	virus	1	10X
1729	CASSHPRTGRDMGGGANVLTF	CMV	IE1	KLGGALQAK	TRB	TRBV4-1	TRBJ2-6	https.//www.10xgenomics.com/resources/application-notes/a-new-way-of-exploring-immunity-linking-highly-multiplexed-antigen-recognition-to-immune-repertoire-and-phenotype/#	Human	CD8	virus	1	10X
1730	CASSQWGLAGEDTQYF	CMV	IE1	KLGGALQAK	TRB	TRBV6-3	TRBJ2-3	https.//www.10xgenomics.com/resources/application-notes/a-new-way-of-exploring-immunity-linking-highly-multiplexed-antigen-recognition-to-immune-repertoire-and-phenotype/#	Human	CD8	virus	1	10X
1731	CASSLTPGGGSYGYTF	EBV	EBNA4	AVFDRKSDAK	TRB	TRBV19-1	TRBJ1-2	https.//www.10xgenomics.com/resources/application-notes/a-new-way-of-exploring-immunity-linking-highly-multiplexed-antigen-recognition-to-immune-repertoire-and-phenotype/#	Human	CD8	virus	1	10X
1732	CASSPGTGTIDTQYF	EBV	EBNA4	AVFDRKSDAK	TRB	TRBV6-4	TRBJ2-3	https.//www.10xgenomics.com/resources/application-notes/a-new-way-of-exploring-immunity-linking-highly-multiplexed-antigen-recognition-to-immune-repertoire-and-phenotype/#	Human	CD8	virus	3	10X
1733	CASSLAWGGTDTQYF	CMV	IE1	KLGGALQAK	TRB	TRBV5-4	TRBJ2-3	https.//www.10xgenomics.com/resources/application-notes/a-new-way-of-exploring-immunity-linking-highly-multiplexed-antigen-recognition-to-immune-repertoire-and-phenotype/#	Human	CD8	virus	1	10X
1734	CASSLERVSEKLFF	CMV	IE1	KLGGALQAK	TRB	TRBV7-9	TRBJ1-4	https.//www.10xgenomics.com/resources/application-notes/a-new-way-of-exploring-immunity-linking-highly-multiplexed-antigen-recognition-to-immune-repertoire-and-phenotype/#	Human	CD8	virus	1	10X
1735	CASSQGLSGSSYNEQFF	CMV	IE1	KLGGALQAK	TRB	TRBV4-3	TRBJ2-1	https.//www.10xgenomics.com/resources/application-notes/a-new-way-of-exploring-immunity-linking-highly-multiplexed-antigen-recognition-to-immune-repertoire-and-phenotype/#	Human	CD8	virus	1	10X
1736	CASSVEAGASSGNTIYF	EBV	EBNA4	AVFDRKSDAK	TRB	TRBV9-1	TRBJ1-3	https.//www.10xgenomics.com/resources/application-notes/a-new-way-of-exploring-immunity-linking-highly-multiplexed-antigen-recognition-to-immune-repertoire-and-phenotype/#	Human	CD8	virus	2	10X
1737	CASLWLRGEYNEQFF	EBV	EBNA3A	RLRAEAQVK	TRB	TRBV6-3	TRBJ2-1	https.//www.10xgenomics.com/resources/application-notes/a-new-way-of-exploring-immunity-linking-highly-multiplexed-antigen-recognition-to-immune-repertoire-and-phenotype/#	Human	CD8	virus	1	10X
1738	CASSHRSSYEQYF	Influenza	M	GILGFVFTL	TRB	TRBV19-1	TRBJ2-7	https.//www.10xgenomics.com/resources/application-notes/a-new-way-of-exploring-immunity-linking-highly-multiplexed-antigen-recognition-to-immune-repertoire-and-phenotype/#	Human	CD8	virus	1	10X
1739	CATSPNRAYEQYF	CMV	IE1	KLGGALQAK	TRB	TRBV15-1	TRBJ2-7	https.//www.10xgenomics.com/resources/application-notes/a-new-way-of-exploring-immunity-linking-highly-multiplexed-antigen-recognition-to-immune-repertoire-and-phenotype/#	Human	CD8	virus	5	10X
1740	CASSFLAGGYNEQFF	EBV	EBNA4	IVTDFSVIK	TRB	TRBV7-8	TRBJ2-1	https.//www.10xgenomics.com/resources/application-notes/a-new-way-of-exploring-immunity-linking-highly-multiplexed-antigen-recognition-to-immune-repertoire-and-phenotype/#	Human	CD8	virus	3	10X
1741	CASSSLSGSFAYNEQFF	EBV	EBNA4	IVTDFSVIK	TRB	TRBV27-1	TRBJ2-1	https.//www.10xgenomics.com/resources/application-notes/a-new-way-of-exploring-immunity-linking-highly-multiplexed-antigen-recognition-to-immune-repertoire-and-phenotype/#	Human	CD8	virus	1	10X
1742	CASSLDRSYEQYF	CMV	IE1	KLGGALQAK	TRB	TRBV5-4	TRBJ2-7	https.//www.10xgenomics.com/resources/application-notes/a-new-way-of-exploring-immunity-linking-highly-multiplexed-antigen-recognition-to-immune-repertoire-and-phenotype/#	Human	CD8	virus	1	10X
1743	CASSYETGAYEQYF	EBV	EBNA4	AVFDRKSDAK	TRB	TRBV6-6	TRBJ2-7	https.//www.10xgenomics.com/resources/application-notes/a-new-way-of-exploring-immunity-linking-highly-multiplexed-antigen-recognition-to-immune-repertoire-and-phenotype/#	Human	CD8	virus	1	10X
1744	CASSDGPAYEQYF	EBV	EBNA4	AVFDRKSDAK	TRB	TRBV2-1	TRBJ2-7	https.//www.10xgenomics.com/resources/application-notes/a-new-way-of-exploring-immunity-linking-highly-multiplexed-antigen-recognition-to-immune-repertoire-and-phenotype/#	Human	CD8	virus	2	10X
1745	CASSMLAGGPTDTQYF	CMV	IE1	KLGGALQAK	TRB	TRBV19-1	TRBJ2-3	https.//www.10xgenomics.com/resources/application-notes/a-new-way-of-exploring-immunity-linking-highly-multiplexed-antigen-recognition-to-immune-repertoire-and-phenotype/#	Human	CD8	virus	1	10X
1746	CASRRTGMNTEAFF	EBV	EBNA4	AVFDRKSDAK	TRB	TRBV4-2	TRBJ1-1	https.//www.10xgenomics.com/resources/application-notes/a-new-way-of-exploring-immunity-linking-highly-multiplexed-antigen-recognition-to-immune-repertoire-and-phenotype/#	Human	CD8	virus	1	10X
1747	CASSGRSTGELFF	Influenza	M	GILGFVFTL	TRB	TRBV19-1	TRBJ2-2	https.//www.10xgenomics.com/resources/application-notes/a-new-way-of-exploring-immunity-linking-highly-multiplexed-antigen-recognition-to-immune-repertoire-and-phenotype/#	Human	CD8	virus	12	10X
1748	CASSIRSSYEQYF	Influenza	M	GILGFVFTL	TRB	TRBV19-1	TRBJ2-7	https.//www.10xgenomics.com/resources/application-notes/a-new-way-of-exploring-immunity-linking-highly-multiplexed-antigen-recognition-to-immune-repertoire-and-phenotype/#	Human	CD8	virus	497	10X
1749	CASSLEVVLWTGNTEAFF	EBV	EBNA3A	RLRAEAQVK	TRB	TRBV5-1	TRBJ1-1	https.//www.10xgenomics.com/resources/application-notes/a-new-way-of-exploring-immunity-linking-highly-multiplexed-antigen-recognition-to-immune-repertoire-and-phenotype/#	Human	CD8	virus	2	10X
1750	CSARDSTGNGYTF	EBV	BMLF1	GLCTLVAML	TRB	TRBV20-1	TRBJ1-2	https.//www.10xgenomics.com/resources/application-notes/a-new-way-of-exploring-immunity-linking-highly-multiplexed-antigen-recognition-to-immune-repertoire-and-phenotype/#	Human	CD8	virus	30	10X
1751	CASSGLAGLNEQFF	Influenza	M	GILGFVFTL	TRB	TRBV19-1	TRBJ2-1	https.//www.10xgenomics.com/resources/application-notes/a-new-way-of-exploring-immunity-linking-highly-multiplexed-antigen-recognition-to-immune-repertoire-and-phenotype/#	Human	CD8	virus	3	10X
1752	CASSYSAGPTDTQYF	EBV	EBNA4	AVFDRKSDAK	TRB	TRBV6-3	TRBJ2-3	https.//www.10xgenomics.com/resources/application-notes/a-new-way-of-exploring-immunity-linking-highly-multiplexed-antigen-recognition-to-immune-repertoire-and-phenotype/#	Human	CD8	virus	2	10X
1753	CASSQEEGPVGYTF	EBV	EBNA4	AVFDRKSDAK	TRB	TRBV4-2	TRBJ1-2	https.//www.10xgenomics.com/resources/application-notes/a-new-way-of-exploring-immunity-linking-highly-multiplexed-antigen-recognition-to-immune-repertoire-and-phenotype/#	Human	CD8	virus	2	10X
1754	CASSSFSANEKLFF	Influenza	M	GILGFVFTL	TRB	TRBV19-1	TRBJ1-4	https.//www.10xgenomics.com/resources/application-notes/a-new-way-of-exploring-immunity-linking-highly-multiplexed-antigen-recognition-to-immune-repertoire-and-phenotype/#	Human	CD8	virus	1	10X
1755	CASSLGAGKVTDTQYF	CMV	IE1	KLGGALQAK	TRB	TRBV11-3	TRBJ2-3	https.//www.10xgenomics.com/resources/application-notes/a-new-way-of-exploring-immunity-linking-highly-multiplexed-antigen-recognition-to-immune-repertoire-and-phenotype/#	Human	CD8	virus	2	10X
1756	CASSMDRGSADTQYF	EBV	EBNA3A	RLRAEAQVK	TRB	TRBV19-1	TRBJ2-3	https.//www.10xgenomics.com/resources/application-notes/a-new-way-of-exploring-immunity-linking-highly-multiplexed-antigen-recognition-to-immune-repertoire-and-phenotype/#	Human	CD8	virus	5	10X
1757	CASSPDLRGPNEQFF	CMV	IE1	KLGGALQAK	TRB	TRBV18-1	TRBJ2-1	https.//www.10xgenomics.com/resources/application-notes/a-new-way-of-exploring-immunity-linking-highly-multiplexed-antigen-recognition-to-immune-repertoire-and-phenotype/#	Human	CD8	virus	1	10X
1758	CASSPKGQGFEQYF	CMV	IE1	KLGGALQAK	TRB	TRBV9-1	TRBJ2-7	https.//www.10xgenomics.com/resources/application-notes/a-new-way-of-exploring-immunity-linking-highly-multiplexed-antigen-recognition-to-immune-repertoire-and-phenotype/#	Human	CD8	virus	3	10X
1759	CASSYNLAGGPPDTQYF	EBV	EBNA4	AVFDRKSDAK	TRB	TRBV6-6	TRBJ2-3	https.//www.10xgenomics.com/resources/application-notes/a-new-way-of-exploring-immunity-linking-highly-multiplexed-antigen-recognition-to-immune-repertoire-and-phenotype/#	Human	CD8	virus	1	10X
1760	CASSLQVNIYEQYF	CMV	IE1	KLGGALQAK	TRB	TRBV5-6	TRBJ2-7	https.//www.10xgenomics.com/resources/application-notes/a-new-way-of-exploring-immunity-linking-highly-multiplexed-antigen-recognition-to-immune-repertoire-and-phenotype/#	Human	CD8	virus	1	10X
1761	CSARDTRQLSSYNSPLHF	CMV	IE1	KLGGALQAK	TRB	TRBV20-1	TRBJ1-6	https.//www.10xgenomics.com/resources/application-notes/a-new-way-of-exploring-immunity-linking-highly-multiplexed-antigen-recognition-to-immune-repertoire-and-phenotype/#	Human	CD8	virus	1	10X
1762	CASSIRSLDTQYF	Influenza	M	GILGFVFTL	TRB	TRBV19-1	TRBJ2-3	https.//www.10xgenomics.com/resources/application-notes/a-new-way-of-exploring-immunity-linking-highly-multiplexed-antigen-recognition-to-immune-repertoire-and-phenotype/#	Human	CD8	virus	1	10X
1763	CASSEGDSNYEQYF	CMV	IE1	KLGGALQAK	TRB	TRBV9-1	TRBJ2-7	https.//www.10xgenomics.com/resources/application-notes/a-new-way-of-exploring-immunity-linking-highly-multiplexed-antigen-recognition-to-immune-repertoire-and-phenotype/#	Human	CD8	virus	1	10X
1764	CASSPQGLGQPQHF	HomoSapiens	MLANA	ELAGIGILTV	TRB	TRBV27-1	TRBJ1-5	https.//www.10xgenomics.com/resources/application-notes/a-new-way-of-exploring-immunity-linking-highly-multiplexed-antigen-recognition-to-immune-repertoire-and-phenotype/#	Human	CD8	autoimmune	4	10X
1765	CASSDYGLAGEQFF	CMV	IE1	KLGGALQAK	TRB	TRBV6-4	TRBJ2-1	https.//www.10xgenomics.com/resources/application-notes/a-new-way-of-exploring-immunity-linking-highly-multiplexed-antigen-recognition-to-immune-repertoire-and-phenotype/#	Human	CD8	virus	1	10X
1766	CASSFPPQLGAYEQYF	HIV	Gag	SLFNTVATLY	TRB	TRBV7-2	TRBJ2-7	https.//www.10xgenomics.com/resources/application-notes/a-new-way-of-exploring-immunity-linking-highly-multiplexed-antigen-recognition-to-immune-repertoire-and-phenotype/#	Human	CD8	virus	1	10X
1767	CASSEASGGANIQYF	CMV	IE1	KLGGALQAK	TRB	TRBV6-6	TRBJ2-4	https.//www.10xgenomics.com/resources/application-notes/a-new-way-of-exploring-immunity-linking-highly-multiplexed-antigen-recognition-to-immune-repertoire-and-phenotype/#	Human	CD8	virus	3	10X
1768	CASSSTDTQYF	CMV	IE1	KLGGALQAK	TRB	TRBV5-6	TRBJ2-3	https.//www.10xgenomics.com/resources/application-notes/a-new-way-of-exploring-immunity-linking-highly-multiplexed-antigen-recognition-to-immune-repertoire-and-phenotype/#	Human	CD8	virus	6	10X
1769	CATSDFRDSSNEQFF	EBV	EBNA4	AVFDRKSDAK	TRB	TRBV24-1	TRBJ2-1	https.//www.10xgenomics.com/resources/application-notes/a-new-way-of-exploring-immunity-linking-highly-multiplexed-antigen-recognition-to-immune-repertoire-and-phenotype/#	Human	CD8	virus	5	10X
1770	CSAPGLADSYEQYF	CMV	IE1	KLGGALQAK	TRB	TRBV20-1	TRBJ2-7	https.//www.10xgenomics.com/resources/application-notes/a-new-way-of-exploring-immunity-linking-highly-multiplexed-antigen-recognition-to-immune-repertoire-and-phenotype/#	Human	CD8	virus	1	10X
1771	CASSFTLAAYSNQPQHF	CMV	IE1	KLGGALQAK	TRB	TRBV7-8	TRBJ1-5	https.//www.10xgenomics.com/resources/application-notes/a-new-way-of-exploring-immunity-linking-highly-multiplexed-antigen-recognition-to-immune-repertoire-and-phenotype/#	Human	CD8	virus	1	10X
1772	CASSQGQGGEQYF	EBV	EBNA4	AVFDRKSDAK	TRB	TRBV4-1	TRBJ2-7	https.//www.10xgenomics.com/resources/application-notes/a-new-way-of-exploring-immunity-linking-highly-multiplexed-antigen-recognition-to-immune-repertoire-and-phenotype/#	Human	CD8	virus	2	10X
1773	CSASLLSYNEQFF	CMV	IE1	KLGGALQAK	TRB	TRBV20-1	TRBJ2-1	https.//www.10xgenomics.com/resources/application-notes/a-new-way-of-exploring-immunity-linking-highly-multiplexed-antigen-recognition-to-immune-repertoire-and-phenotype/#	Human	CD8	virus	1	10X
1774	CASSFSGANVLTF	EBV	EBNA4	AVFDRKSDAK	TRB	TRBV27-1	TRBJ2-6	https.//www.10xgenomics.com/resources/application-notes/a-new-way-of-exploring-immunity-linking-highly-multiplexed-antigen-recognition-to-immune-repertoire-and-phenotype/#	Human	CD8	virus	2	10X
1775	CASSLCCSPNTGELFF	CMV	IE1	KLGGALQAK	TRB	TRBV7-9	TRBJ2-2	https.//www.10xgenomics.com/resources/application-notes/a-new-way-of-exploring-immunity-linking-highly-multiplexed-antigen-recognition-to-immune-repertoire-and-phenotype/#	Human	CD8	virus	1	10X
1776	CAISGGGNEKLFF	CMV	IE1	KLGGALQAK	TRB	TRBV10-3	TRBJ1-4	https.//www.10xgenomics.com/resources/application-notes/a-new-way-of-exploring-immunity-linking-highly-multiplexed-antigen-recognition-to-immune-repertoire-and-phenotype/#	Human	CD8	virus	1	10X
1777	CASSLWARKDRGLEGYTF	EBV	EBNA3A	RLRAEAQVK	TRB	TRBV28-1	TRBJ1-2	https.//www.10xgenomics.com/resources/application-notes/a-new-way-of-exploring-immunity-linking-highly-multiplexed-antigen-recognition-to-immune-repertoire-and-phenotype/#	Human	CD8	virus	1	10X
1778	CASRGVTGPRSYEQYF	CMV	IE1	KLGGALQAK	TRB	TRBV6-6	TRBJ2-7	https.//www.10xgenomics.com/resources/application-notes/a-new-way-of-exploring-immunity-linking-highly-multiplexed-antigen-recognition-to-immune-repertoire-and-phenotype/#	Human	CD8	virus	1	10X
1779	CASSLSAGGYNEQFF	EBV	EBNA4	IVTDFSVIK	TRB	TRBV7-2	TRBJ2-1	https.//www.10xgenomics.com/resources/application-notes/a-new-way-of-exploring-immunity-linking-highly-multiplexed-antigen-recognition-to-immune-repertoire-and-phenotype/#	Human	CD8	virus	1	10X
1780	CASSPGGLAGADTQYF	EBV	BZLF1	RAKFKQLL	TRB	TRBV5-1	TRBJ2-3	https.//www.10xgenomics.com/resources/application-notes/a-new-way-of-exploring-immunity-linking-highly-multiplexed-antigen-recognition-to-immune-repertoire-and-phenotype/#	Human	CD8	virus	8	10X
1781	CASREGGGGTEAFF	CMV	IE1	KLGGALQAK	TRB	TRBV7-9	TRBJ1-1	https.//www.10xgenomics.com/resources/application-notes/a-new-way-of-exploring-immunity-linking-highly-multiplexed-antigen-recognition-to-immune-repertoire-and-phenotype/#	Human	CD8	virus	1	10X
1782	CASSISLAAEQFF	EBV	EBNA3B	LLDFVRFMGV	TRB	TRBV19-1	TRBJ2-1	https.//www.10xgenomics.com/resources/application-notes/a-new-way-of-exploring-immunity-linking-highly-multiplexed-antigen-recognition-to-immune-repertoire-and-phenotype/#	Human	CD8	virus	5	10X
1783	CASSHGTRTYEQYF	CMV	IE1	KLGGALQAK	TRB	TRBV4-1	TRBJ2-7	https.//www.10xgenomics.com/resources/application-notes/a-new-way-of-exploring-immunity-linking-highly-multiplexed-antigen-recognition-to-immune-repertoire-and-phenotype/#	Human	CD8	virus	1	10X
1784	CASSTLQGNNYGYTF	CMV	IE1	KLGGALQAK	TRB	TRBV7-8	TRBJ1-2	https.//www.10xgenomics.com/resources/application-notes/a-new-way-of-exploring-immunity-linking-highly-multiplexed-antigen-recognition-to-immune-repertoire-and-phenotype/#	Human	CD8	virus	1	10X
1785	CASSQGAETGSTEAFF	CMV	IE1	KLGGALQAK	TRB	TRBV4-3	TRBJ1-1	https.//www.10xgenomics.com/resources/application-notes/a-new-way-of-exploring-immunity-linking-highly-multiplexed-antigen-recognition-to-immune-repertoire-and-phenotype/#	Human	CD8	virus	1	10X
1786	CASSPQGQGNGYTF	HomoSapiens	MLANA	ELAGIGILTV	TRB	TRBV28-1	TRBJ1-2	https.//www.10xgenomics.com/resources/application-notes/a-new-way-of-exploring-immunity-linking-highly-multiplexed-antigen-recognition-to-immune-repertoire-and-phenotype/#	Human	CD8	autoimmune	1	10X
1787	CASSDRSNTEAFF	Influenza	M	GILGFVFTL	TRB	TRBV19-1	TRBJ1-1	https.//www.10xgenomics.com/resources/application-notes/a-new-way-of-exploring-immunity-linking-highly-multiplexed-antigen-recognition-to-immune-repertoire-and-phenotype/#	Human	CD8	virus	2	10X
1788	CASSQGGEVGEKLFF	EBV	BZLF1	RAKFKQLL	TRB	TRBV4-3	TRBJ1-4	https.//www.10xgenomics.com/resources/application-notes/a-new-way-of-exploring-immunity-linking-highly-multiplexed-antigen-recognition-to-immune-repertoire-and-phenotype/#	Human	CD8	virus	1	10X
1789	CASSTTHTEAFF	EBV	EBNA4	IVTDFSVIK	TRB	TRBV19-1	TRBJ1-1	https.//www.10xgenomics.com/resources/application-notes/a-new-way-of-exploring-immunity-linking-highly-multiplexed-antigen-recognition-to-immune-repertoire-and-phenotype/#	Human	CD8	virus	1	10X
1790	CASSWGGGSHYGYTF	EBV	EBNA4	IVTDFSVIK	TRB	TRBV11-2	TRBJ1-2	https.//www.10xgenomics.com/resources/application-notes/a-new-way-of-exploring-immunity-linking-highly-multiplexed-antigen-recognition-to-immune-repertoire-and-phenotype/#	Human	CD8	virus	154	10X
1791	CASSIFYSSTDTQYF	Influenza	M	GILGFVFTL	TRB	TRBV19-1	TRBJ2-3	https.//www.10xgenomics.com/resources/application-notes/a-new-way-of-exploring-immunity-linking-highly-multiplexed-antigen-recognition-to-immune-repertoire-and-phenotype/#	Human	CD8	virus	4	10X
1792	CSASEGAGEVYGYTF	CMV	IE1	KLGGALQAK	TRB	TRBV20-1	TRBJ1-2	https.//www.10xgenomics.com/resources/application-notes/a-new-way-of-exploring-immunity-linking-highly-multiplexed-antigen-recognition-to-immune-repertoire-and-phenotype/#	Human	CD8	virus	1	10X
1793	CASSWGGGSHYGYTF	EBV	EBNA4	IVTDFSVIK	TRB	TRBV11-2	TRBJ1-2	https.//www.10xgenomics.com/resources/application-notes/a-new-way-of-exploring-immunity-linking-highly-multiplexed-antigen-recognition-to-immune-repertoire-and-phenotype/#	Human	CD8	virus	154	10X
1794	CASKNPGTEIYEQYF	CMV	IE1	KLGGALQAK	TRB	TRBV28-1	TRBJ2-7	https.//www.10xgenomics.com/resources/application-notes/a-new-way-of-exploring-immunity-linking-highly-multiplexed-antigen-recognition-to-immune-repertoire-and-phenotype/#	Human	CD8	virus	1	10X
1795	CASSQDHYGVSGNTIYF	CMV	IE1	KLGGALQAK	TRB	TRBV4-3	TRBJ1-3	https.//www.10xgenomics.com/resources/application-notes/a-new-way-of-exploring-immunity-linking-highly-multiplexed-antigen-recognition-to-immune-repertoire-and-phenotype/#	Human	CD8	virus	1	10X
1796	CASSLDRVAADTQYF	CMV	IE1	KLGGALQAK	TRB	TRBV27-1	TRBJ2-3	https.//www.10xgenomics.com/resources/application-notes/a-new-way-of-exploring-immunity-linking-highly-multiplexed-antigen-recognition-to-immune-repertoire-and-phenotype/#	Human	CD8	virus	1	10X
1797	CASSWGGGSHYGYTF	EBV	EBNA4	IVTDFSVIK	TRB	TRBV11-2	TRBJ1-2	https.//www.10xgenomics.com/resources/application-notes/a-new-way-of-exploring-immunity-linking-highly-multiplexed-antigen-recognition-to-immune-repertoire-and-phenotype/#	Human	CD8	virus	154	10X
1798	CASSEGQGWTEAFF	CMV	IE1	KLGGALQAK	TRB	TRBV6-1	TRBJ1-1	https.//www.10xgenomics.com/resources/application-notes/a-new-way-of-exploring-immunity-linking-highly-multiplexed-antigen-recognition-to-immune-repertoire-and-phenotype/#	Human	CD8	virus	1	10X
1799	CSVGTGGTNEKLFF	EBV	BMLF1	GLCTLVAML	TRB	TRBV29-1	TRBJ1-4	https.//www.10xgenomics.com/resources/application-notes/a-new-way-of-exploring-immunity-linking-highly-multiplexed-antigen-recognition-to-immune-repertoire-and-phenotype/#	Human	CD8	virus	64	10X
1800	CASSWGGGSHYGYTF	EBV	EBNA4	IVTDFSVIK	TRB	TRBV11-2	TRBJ1-2	https.//www.10xgenomics.com/resources/application-notes/a-new-way-of-exploring-immunity-linking-highly-multiplexed-antigen-recognition-to-immune-repertoire-and-phenotype/#	Human	CD8	virus	154	10X
1801	CASSLGFTDTQYF	EBV	EBNA4	AVFDRKSDAK	TRB	TRBV27-1	TRBJ2-3	https.//www.10xgenomics.com/resources/application-notes/a-new-way-of-exploring-immunity-linking-highly-multiplexed-antigen-recognition-to-immune-repertoire-and-phenotype/#	Human	CD8	virus	11	10X
1802	CASSVDVFTNNEQFF	CMV	IE1	KLGGALQAK	TRB	TRBV9-1	TRBJ2-1	https.//www.10xgenomics.com/resources/application-notes/a-new-way-of-exploring-immunity-linking-highly-multiplexed-antigen-recognition-to-immune-repertoire-and-phenotype/#	Human	CD8	virus	1	10X
1803	CASSLWSDHSNQPQHF	CMV	IE1	KLGGALQAK	TRB	TRBV7-8	TRBJ1-5	https.//www.10xgenomics.com/resources/application-notes/a-new-way-of-exploring-immunity-linking-highly-multiplexed-antigen-recognition-to-immune-repertoire-and-phenotype/#	Human	CD8	virus	1	10X
1804	CASSQEVSSGGSNEQFF	EBV	EBNA4	AVFDRKSDAK	TRB	TRBV4-3	TRBJ2-1	https.//www.10xgenomics.com/resources/application-notes/a-new-way-of-exploring-immunity-linking-highly-multiplexed-antigen-recognition-to-immune-repertoire-and-phenotype/#	Human	CD8	virus	1	10X
1805	CASSEGDRVTEAFF	EBV	EBNA4	IVTDFSVIK	TRB	TRBV9-1	TRBJ1-1	https.//www.10xgenomics.com/resources/application-notes/a-new-way-of-exploring-immunity-linking-highly-multiplexed-antigen-recognition-to-immune-repertoire-and-phenotype/#	Human	CD8	virus	3	10X
1806	CASSLERGNTEAFF	CMV	IE1	KLGGALQAK	TRB	TRBV7-8	TRBJ1-1	https.//www.10xgenomics.com/resources/application-notes/a-new-way-of-exploring-immunity-linking-highly-multiplexed-antigen-recognition-to-immune-repertoire-and-phenotype/#	Human	CD8	virus	2	10X
1807	CASSIRSSYEQYF	Influenza	M	GILGFVFTL	TRB	TRBV19-1	TRBJ2-7	https.//www.10xgenomics.com/resources/application-notes/a-new-way-of-exploring-immunity-linking-highly-multiplexed-antigen-recognition-to-immune-repertoire-and-phenotype/#	Human	CD8	virus	497	10X
1808	CASSQEEIVSGELFF	CMV	IE1	KLGGALQAK	TRB	TRBV4-1	TRBJ2-2	https.//www.10xgenomics.com/resources/application-notes/a-new-way-of-exploring-immunity-linking-highly-multiplexed-antigen-recognition-to-immune-repertoire-and-phenotype/#	Human	CD8	virus	1	10X
1809	CASSYYSGLLFQETQYF	CMV	IE1	KLGGALQAK	TRB	TRBV19-1	TRBJ2-5	https.//www.10xgenomics.com/resources/application-notes/a-new-way-of-exploring-immunity-linking-highly-multiplexed-antigen-recognition-to-immune-repertoire-and-phenotype/#	Human	CD8	virus	1	10X
1810	CASSTQVGYEQYF	HomoSapiens	WT1	RMFPNAPYL	TRB	TRBV19-1	TRBJ2-7	https.//www.10xgenomics.com/resources/application-notes/a-new-way-of-exploring-immunity-linking-highly-multiplexed-antigen-recognition-to-immune-repertoire-and-phenotype/#	Human	CD8	autoimmune	1	10X
1811	CASSIRSSYEQYF	Influenza	M	GILGFVFTL	TRB	TRBV19-1	TRBJ2-7	https.//www.10xgenomics.com/resources/application-notes/a-new-way-of-exploring-immunity-linking-highly-multiplexed-antigen-recognition-to-immune-repertoire-and-phenotype/#	Human	CD8	virus	497	10X
1812	CASRPKQGGGGNEQFF	Influenza	M	GILGFVFTL	TRB	TRBV27-1	TRBJ2-1	https.//www.10xgenomics.com/resources/application-notes/a-new-way-of-exploring-immunity-linking-highly-multiplexed-antigen-recognition-to-immune-repertoire-and-phenotype/#	Human	CD8	virus	1	10X
1813	CASSMRASVEQFF	Influenza	M	GILGFVFTL	TRB	TRBV19-1	TRBJ2-1	https.//www.10xgenomics.com/resources/application-notes/a-new-way-of-exploring-immunity-linking-highly-multiplexed-antigen-recognition-to-immune-repertoire-and-phenotype/#	Human	CD8	virus	2	10X
1814	CASGLVLSWGSRTSGRLDEQFF	CMV	IE1	KLGGALQAK	TRB	TRBV12-5	TRBJ2-1	https.//www.10xgenomics.com/resources/application-notes/a-new-way-of-exploring-immunity-linking-highly-multiplexed-antigen-recognition-to-immune-repertoire-and-phenotype/#	Human	CD8	virus	1	10X
1815	CASSFSGNTGELFF	EBV	BZLF1	RAKFKQLL	TRB	TRBV12-3	TRBJ2-2	https.//www.10xgenomics.com/resources/application-notes/a-new-way-of-exploring-immunity-linking-highly-multiplexed-antigen-recognition-to-immune-repertoire-and-phenotype/#	Human	CD8	virus	142	10X
1816	CASSLGDNTEAFF	CMV	IE1	KLGGALQAK	TRB	TRBV7-9	TRBJ1-1	https.//www.10xgenomics.com/resources/application-notes/a-new-way-of-exploring-immunity-linking-highly-multiplexed-antigen-recognition-to-immune-repertoire-and-phenotype/#	Human	CD8	virus	4	10X
1817	CASSQERGLPNEKLFF	EBV	EBNA4	IVTDFSVIK	TRB	TRBV3-1	TRBJ1-4	https.//www.10xgenomics.com/resources/application-notes/a-new-way-of-exploring-immunity-linking-highly-multiplexed-antigen-recognition-to-immune-repertoire-and-phenotype/#	Human	CD8	virus	1	10X
1818	CASSLSGYEQYF	EBV	EBNA3A	RLRAEAQVK	TRB	TRBV28-1	TRBJ2-7	https.//www.10xgenomics.com/resources/application-notes/a-new-way-of-exploring-immunity-linking-highly-multiplexed-antigen-recognition-to-immune-repertoire-and-phenotype/#	Human	CD8	virus	11	10X
1819	CASSLTGQSQRVYGYTF	EBV	EBNA4	AVFDRKSDAK	TRB	TRBV7-3	TRBJ1-2	https.//www.10xgenomics.com/resources/application-notes/a-new-way-of-exploring-immunity-linking-highly-multiplexed-antigen-recognition-to-immune-repertoire-and-phenotype/#	Human	CD8	virus	3	10X
1820	CASSDSPLSGSPLHF	HomoSapiens	MLANA	ELAGIGILTV	TRB	TRBV2-1	TRBJ1-6	https.//www.10xgenomics.com/resources/application-notes/a-new-way-of-exploring-immunity-linking-highly-multiplexed-antigen-recognition-to-immune-repertoire-and-phenotype/#	Human	CD8	autoimmune	1	10X
1821	CATSDPSGTGVETQYF	HomoSapiens	MLANA	ELAGIGILTV	TRB	TRBV24-1	TRBJ2-5	https.//www.10xgenomics.com/resources/application-notes/a-new-way-of-exploring-immunity-linking-highly-multiplexed-antigen-recognition-to-immune-repertoire-and-phenotype/#	Human	CD8	autoimmune	1	10X
1822	CASSQSPGGTQYF	EBV	BMLF1	GLCTLVAML	TRB	TRBV14-1	TRBJ2-5	https.//www.10xgenomics.com/resources/application-notes/a-new-way-of-exploring-immunity-linking-highly-multiplexed-antigen-recognition-to-immune-repertoire-and-phenotype/#	Human	CD8	virus	74	10X
1823	CASSPGTPYEQYF	EBV	EBNA4	AVFDRKSDAK	TRB	TRBV12-4	TRBJ2-7	https.//www.10xgenomics.com/resources/application-notes/a-new-way-of-exploring-immunity-linking-highly-multiplexed-antigen-recognition-to-immune-repertoire-and-phenotype/#	Human	CD8	virus	1	10X
1824	CASSLRDGSEAFF	CMV	IE1	KLGGALQAK	TRB	TRBV5-6	TRBJ1-1	https.//www.10xgenomics.com/resources/application-notes/a-new-way-of-exploring-immunity-linking-highly-multiplexed-antigen-recognition-to-immune-repertoire-and-phenotype/#	Human	CD8	virus	99	10X
1825	CATRWRLAGGPDTQYF	CMV	IE1	KLGGALQAK	TRB	TRBV6-3	TRBJ2-3	https.//www.10xgenomics.com/resources/application-notes/a-new-way-of-exploring-immunity-linking-highly-multiplexed-antigen-recognition-to-immune-repertoire-and-phenotype/#	Human	CD8	virus	1	10X
1826	CASSWGGGSHYGYTF	EBV	EBNA4	IVTDFSVIK	TRB	TRBV11-2	TRBJ1-2	https.//www.10xgenomics.com/resources/application-notes/a-new-way-of-exploring-immunity-linking-highly-multiplexed-antigen-recognition-to-immune-repertoire-and-phenotype/#	Human	CD8	virus	154	10X
1827	CASSLIDTVWSLEQYF	CMV	IE1	KLGGALQAK	TRB	TRBV5-6	TRBJ2-7	https.//www.10xgenomics.com/resources/application-notes/a-new-way-of-exploring-immunity-linking-highly-multiplexed-antigen-recognition-to-immune-repertoire-and-phenotype/#	Human	CD8	virus	1	10X
1828	CASSSLAGGLTDTQYF	CMV	IE1	KLGGALQAK	TRB	TRBV27-1	TRBJ2-3	https.//www.10xgenomics.com/resources/application-notes/a-new-way-of-exploring-immunity-linking-highly-multiplexed-antigen-recognition-to-immune-repertoire-and-phenotype/#	Human	CD8	virus	1	10X
1829	CASSQGVAGAFDEQFF	EBV	EBNA4	AVFDRKSDAK	TRB	TRBV4-3	TRBJ2-1	https.//www.10xgenomics.com/resources/application-notes/a-new-way-of-exploring-immunity-linking-highly-multiplexed-antigen-recognition-to-immune-repertoire-and-phenotype/#	Human	CD8	virus	3	10X
1830	CASSLRGLGQPQHF	HomoSapiens	MLANA	ELAGIGILTV	TRB	TRBV5-6	TRBJ1-5	https.//www.10xgenomics.com/resources/application-notes/a-new-way-of-exploring-immunity-linking-highly-multiplexed-antigen-recognition-to-immune-repertoire-and-phenotype/#	Human	CD8	autoimmune	1	10X
1831	CASSEEIGDFPGELFF	EBV	EBNA4	AVFDRKSDAK	TRB	TRBV6-1	TRBJ2-2	https.//www.10xgenomics.com/resources/application-notes/a-new-way-of-exploring-immunity-linking-highly-multiplexed-antigen-recognition-to-immune-repertoire-and-phenotype/#	Human	CD8	virus	1	10X
1832	CASSLDVGRAASYEQYF	CMV	IE1	KLGGALQAK	TRB	TRBV5-1	TRBJ2-7	https.//www.10xgenomics.com/resources/application-notes/a-new-way-of-exploring-immunity-linking-highly-multiplexed-antigen-recognition-to-immune-repertoire-and-phenotype/#	Human	CD8	virus	1	10X
1833	CASSQRGGVYNSPLHF	EBV	EBNA3A	RLRAEAQVK	TRB	TRBV4-1	TRBJ1-6	https.//www.10xgenomics.com/resources/application-notes/a-new-way-of-exploring-immunity-linking-highly-multiplexed-antigen-recognition-to-immune-repertoire-and-phenotype/#	Human	CD8	virus	2	10X
1834	CSAAGQGIHSPLHF	CMV	IE1	KLGGALQAK	TRB	TRBV20-1	TRBJ1-6	https.//www.10xgenomics.com/resources/application-notes/a-new-way-of-exploring-immunity-linking-highly-multiplexed-antigen-recognition-to-immune-repertoire-and-phenotype/#	Human	CD8	virus	1	10X
1835	CSADGGPTTPNEQYF	CMV	IE1	KLGGALQAK	TRB	TRBV20-1	TRBJ2-7	https.//www.10xgenomics.com/resources/application-notes/a-new-way-of-exploring-immunity-linking-highly-multiplexed-antigen-recognition-to-immune-repertoire-and-phenotype/#	Human	CD8	virus	1	10X
1836	CASTETRSDADTQYF	CMV	IE1	KLGGALQAK	TRB	TRBV27-1	TRBJ2-3	https.//www.10xgenomics.com/resources/application-notes/a-new-way-of-exploring-immunity-linking-highly-multiplexed-antigen-recognition-to-immune-repertoire-and-phenotype/#	Human	CD8	virus	1	10X
1837	CASRFRTLQETQYF	HomoSapiens	WT1	CYTWNQMNL	TRB	TRBV12-4	TRBJ2-5	https.//www.10xgenomics.com/resources/application-notes/a-new-way-of-exploring-immunity-linking-highly-multiplexed-antigen-recognition-to-immune-repertoire-and-phenotype/#	Human	CD8	autoimmune	1	10X
1838	CASSIRSSYEQYF	Influenza	M	GILGFVFTL	TRB	TRBV19-1	TRBJ2-7	https.//www.10xgenomics.com/resources/application-notes/a-new-way-of-exploring-immunity-linking-highly-multiplexed-antigen-recognition-to-immune-repertoire-and-phenotype/#	Human	CD8	virus	497	10X
1839	CASSLDYNTGELFF	CMV	IE1	KLGGALQAK	TRB	TRBV27-1	TRBJ2-2	https.//www.10xgenomics.com/resources/application-notes/a-new-way-of-exploring-immunity-linking-highly-multiplexed-antigen-recognition-to-immune-repertoire-and-phenotype/#	Human	CD8	virus	1	10X
1840	CASSLVRDRAYEQYF	EBV	EBNA4	AVFDRKSDAK	TRB	TRBV7-8	TRBJ2-7	https.//www.10xgenomics.com/resources/application-notes/a-new-way-of-exploring-immunity-linking-highly-multiplexed-antigen-recognition-to-immune-repertoire-and-phenotype/#	Human	CD8	virus	1	10X
1841	CASRPRTSEDYEQYF	CMV	IE1	KLGGALQAK	TRB	TRBV4-2	TRBJ2-7	https.//www.10xgenomics.com/resources/application-notes/a-new-way-of-exploring-immunity-linking-highly-multiplexed-antigen-recognition-to-immune-repertoire-and-phenotype/#	Human	CD8	virus	1	10X
1842	CASSLDLIPAGGSTPYNEQFF	CMV	IE1	KLGGALQAK	TRB	TRBV11-2	TRBJ2-1	https.//www.10xgenomics.com/resources/application-notes/a-new-way-of-exploring-immunity-linking-highly-multiplexed-antigen-recognition-to-immune-repertoire-and-phenotype/#	Human	CD8	virus	1	10X
1843	CASGPAPTSYNNEQFF	EBV	EBNA3A	RLRAEAQVK	TRB	TRBV12-5	TRBJ2-1	https.//www.10xgenomics.com/resources/application-notes/a-new-way-of-exploring-immunity-linking-highly-multiplexed-antigen-recognition-to-immune-repertoire-and-phenotype/#	Human	CD8	virus	1	10X
1844	CASTRVGGDYGYTF	CMV	IE1	KLGGALQAK	TRB	TRBV27-1	TRBJ1-2	https.//www.10xgenomics.com/resources/application-notes/a-new-way-of-exploring-immunity-linking-highly-multiplexed-antigen-recognition-to-immune-repertoire-and-phenotype/#	Human	CD8	virus	1	10X
1845	CASKRGMSNQPQHF	Influenza	M	GILGFVFTL	TRB	TRBV10-1	TRBJ1-5	https.//www.10xgenomics.com/resources/application-notes/a-new-way-of-exploring-immunity-linking-highly-multiplexed-antigen-recognition-to-immune-repertoire-and-phenotype/#	Human	CD8	virus	1	10X
1846	CASSPRGEKLFF	CMV	IE1	KLGGALQAK	TRB	TRBV12-3	TRBJ1-4	https.//www.10xgenomics.com/resources/application-notes/a-new-way-of-exploring-immunity-linking-highly-multiplexed-antigen-recognition-to-immune-repertoire-and-phenotype/#	Human	CD8	virus	2	10X
1847	CASSQETFTGSPLHF	EBV	BZLF1	RAKFKQLL	TRB	TRBV4-3	TRBJ1-6	https.//www.10xgenomics.com/resources/application-notes/a-new-way-of-exploring-immunity-linking-highly-multiplexed-antigen-recognition-to-immune-repertoire-and-phenotype/#	Human	CD8	virus	1	10X
1848	CASSQLSPLAGGLETQYF	EBV	BZLF1	RAKFKQLL	TRB	TRBV4-1	TRBJ2-5	https.//www.10xgenomics.com/resources/application-notes/a-new-way-of-exploring-immunity-linking-highly-multiplexed-antigen-recognition-to-immune-repertoire-and-phenotype/#	Human	CD8	virus	1	10X
1849	CASSIRSSYEQYF	Influenza	M	GILGFVFTL	TRB	TRBV19-1	TRBJ2-7	https.//www.10xgenomics.com/resources/application-notes/a-new-way-of-exploring-immunity-linking-highly-multiplexed-antigen-recognition-to-immune-repertoire-and-phenotype/#	Human	CD8	virus	497	10X
1850	CASSAGTSGQETQYF	EBV	BMLF1	GLCTLVAML	TRB	TRBV9-1	TRBJ2-5	https.//www.10xgenomics.com/resources/application-notes/a-new-way-of-exploring-immunity-linking-highly-multiplexed-antigen-recognition-to-immune-repertoire-and-phenotype/#	Human	CD8	virus	1	10X
1851	CASSYGTSGYNEQFF	HPV	E7	MLDLQPETT	TRB	TRBV11-2	TRBJ2-1	https.//www.10xgenomics.com/resources/application-notes/a-new-way-of-exploring-immunity-linking-highly-multiplexed-antigen-recognition-to-immune-repertoire-and-phenotype/#	Human	CD8	virus	1	10X
1852	CASSLSPSGSYEQYF	EBV	EBNA4	AVFDRKSDAK	TRB	TRBV27-1	TRBJ2-7	https.//www.10xgenomics.com/resources/application-notes/a-new-way-of-exploring-immunity-linking-highly-multiplexed-antigen-recognition-to-immune-repertoire-and-phenotype/#	Human	CD8	virus	2	10X
1853	CASSIYSGGYNEQFF	Influenza	M	GILGFVFTL	TRB	TRBV19-1	TRBJ2-1	https.//www.10xgenomics.com/resources/application-notes/a-new-way-of-exploring-immunity-linking-highly-multiplexed-antigen-recognition-to-immune-repertoire-and-phenotype/#	Human	CD8	virus	4	10X
1854	CASSIGSYGYTF	Influenza	M	GILGFVFTL	TRB	TRBV19-1	TRBJ1-2	https.//www.10xgenomics.com/resources/application-notes/a-new-way-of-exploring-immunity-linking-highly-multiplexed-antigen-recognition-to-immune-repertoire-and-phenotype/#	Human	CD8	virus	38	10X
1855	CASSFHRRPFDGYNEQFF	CMV	IE1	KLGGALQAK	TRB	TRBV7-9	TRBJ2-1	https.//www.10xgenomics.com/resources/application-notes/a-new-way-of-exploring-immunity-linking-highly-multiplexed-antigen-recognition-to-immune-repertoire-and-phenotype/#	Human	CD8	virus	1	10X
1856	CASSPPGRGVVQETQYF	CMV	IE1	KLGGALQAK	TRB	TRBV9-1	TRBJ2-5	https.//www.10xgenomics.com/resources/application-notes/a-new-way-of-exploring-immunity-linking-highly-multiplexed-antigen-recognition-to-immune-repertoire-and-phenotype/#	Human	CD8	virus	1	10X
1857	CSARDGTTEAFF	CMV	IE1	KLGGALQAK	TRB	TRBV20-1	TRBJ1-1	https.//www.10xgenomics.com/resources/application-notes/a-new-way-of-exploring-immunity-linking-highly-multiplexed-antigen-recognition-to-immune-repertoire-and-phenotype/#	Human	CD8	virus	1	10X
1858	CASTRDRPTLGYTF	CMV	IE1	KLGGALQAK	TRB	TRBV13-1	TRBJ1-2	https.//www.10xgenomics.com/resources/application-notes/a-new-way-of-exploring-immunity-linking-highly-multiplexed-antigen-recognition-to-immune-repertoire-and-phenotype/#	Human	CD8	virus	2	10X
1859	CASSFSGNTGELFF	EBV	BZLF1	RAKFKQLL	TRB	TRBV12-3	TRBJ2-2	https.//www.10xgenomics.com/resources/application-notes/a-new-way-of-exploring-immunity-linking-highly-multiplexed-antigen-recognition-to-immune-repertoire-and-phenotype/#	Human	CD8	virus	142	10X
1860	CASSLAGYTGELFF	CMV	IE1	KLGGALQAK	TRB	TRBV11-2	TRBJ2-2	https.//www.10xgenomics.com/resources/application-notes/a-new-way-of-exploring-immunity-linking-highly-multiplexed-antigen-recognition-to-immune-repertoire-and-phenotype/#	Human	CD8	virus	1	10X
1861	CASSLVEGGLAGSYNEQFF	Influenza	M	GILGFVFTL	TRB	TRBV7-6	TRBJ2-1	https.//www.10xgenomics.com/resources/application-notes/a-new-way-of-exploring-immunity-linking-highly-multiplexed-antigen-recognition-to-immune-repertoire-and-phenotype/#	Human	CD8	virus	2	10X
1862	CAIRLGNQPQHF	CMV	IE1	KLGGALQAK	TRB	TRBV19-1	TRBJ1-5	https.//www.10xgenomics.com/resources/application-notes/a-new-way-of-exploring-immunity-linking-highly-multiplexed-antigen-recognition-to-immune-repertoire-and-phenotype/#	Human	CD8	virus	1	10X
1863	CASSFSYEQYF	EBV	EBNA4	AVFDRKSDAK	TRB	TRBV6-3	TRBJ2-7	https.//www.10xgenomics.com/resources/application-notes/a-new-way-of-exploring-immunity-linking-highly-multiplexed-antigen-recognition-to-immune-repertoire-and-phenotype/#	Human	CD8	virus	3	10X
1864	CASSFGVSGRDEQFF	CMV	IE1	KLGGALQAK	TRB	TRBV7-3	TRBJ2-1	https.//www.10xgenomics.com/resources/application-notes/a-new-way-of-exploring-immunity-linking-highly-multiplexed-antigen-recognition-to-immune-repertoire-and-phenotype/#	Human	CD8	virus	1	10X
1865	CASSTGSYGYTF	Influenza	M	GILGFVFTL	TRB	TRBV19-1	TRBJ1-2	https.//www.10xgenomics.com/resources/application-notes/a-new-way-of-exploring-immunity-linking-highly-multiplexed-antigen-recognition-to-immune-repertoire-and-phenotype/#	Human	CD8	virus	7	10X
1866	CASSWGGGSHYGYTF	EBV	EBNA4	IVTDFSVIK	TRB	TRBV11-2	TRBJ1-2	https.//www.10xgenomics.com/resources/application-notes/a-new-way-of-exploring-immunity-linking-highly-multiplexed-antigen-recognition-to-immune-repertoire-and-phenotype/#	Human	CD8	virus	154	10X
1867	CASSVKTGAGREQYF	EBV	EBNA4	IVTDFSVIK	TRB	TRBV19-1	TRBJ2-7	https.//www.10xgenomics.com/resources/application-notes/a-new-way-of-exploring-immunity-linking-highly-multiplexed-antigen-recognition-to-immune-repertoire-and-phenotype/#	Human	CD8	virus	1	10X
1868	CASRPIPGAYAQYF	CMV	IE1	KLGGALQAK	TRB	TRBV7-2	TRBJ2-3	https.//www.10xgenomics.com/resources/application-notes/a-new-way-of-exploring-immunity-linking-highly-multiplexed-antigen-recognition-to-immune-repertoire-and-phenotype/#	Human	CD8	virus	1	10X
1869	CASSYGTSDEQFF	EBV	BZLF1	RAKFKQLL	TRB	TRBV12-4	TRBJ2-1	https.//www.10xgenomics.com/resources/application-notes/a-new-way-of-exploring-immunity-linking-highly-multiplexed-antigen-recognition-to-immune-repertoire-and-phenotype/#	Human	CD8	virus	1	10X
1870	CASSIRSTGELFF	Influenza	M	GILGFVFTL	TRB	TRBV19-1	TRBJ2-2	https.//www.10xgenomics.com/resources/application-notes/a-new-way-of-exploring-immunity-linking-highly-multiplexed-antigen-recognition-to-immune-repertoire-and-phenotype/#	Human	CD8	virus	39	10X
1871	CASSVGTGSNQPQHF	CMV	IE1	KLGGALQAK	TRB	TRBV9-1	TRBJ1-5	https.//www.10xgenomics.com/resources/application-notes/a-new-way-of-exploring-immunity-linking-highly-multiplexed-antigen-recognition-to-immune-repertoire-and-phenotype/#	Human	CD8	virus	1	10X
1872	CASSELAGAQDTQYF	EBV	BZLF1	RAKFKQLL	TRB	TRBV6-1	TRBJ2-3	https.//www.10xgenomics.com/resources/application-notes/a-new-way-of-exploring-immunity-linking-highly-multiplexed-antigen-recognition-to-immune-repertoire-and-phenotype/#	Human	CD8	virus	1	10X
1873	CASSFGGPRGPLHF	EBV	EBNA4	AVFDRKSDAK	TRB	TRBV28-1	TRBJ1-6	https.//www.10xgenomics.com/resources/application-notes/a-new-way-of-exploring-immunity-linking-highly-multiplexed-antigen-recognition-to-immune-repertoire-and-phenotype/#	Human	CD8	virus	1	10X
1874	CASSWGGGSHYGYTF	EBV	EBNA4	IVTDFSVIK	TRB	TRBV11-2	TRBJ1-2	https.//www.10xgenomics.com/resources/application-notes/a-new-way-of-exploring-immunity-linking-highly-multiplexed-antigen-recognition-to-immune-repertoire-and-phenotype/#	Human	CD8	virus	154	10X
1875	CASSLFGRDLGGYTF	CMV	IE1	KLGGALQAK	TRB	TRBV12-3	TRBJ1-2	https.//www.10xgenomics.com/resources/application-notes/a-new-way-of-exploring-immunity-linking-highly-multiplexed-antigen-recognition-to-immune-repertoire-and-phenotype/#	Human	CD8	virus	4	10X
1876	CASSPEGQPNTEAFF	CMV	IE1	KLGGALQAK	TRB	TRBV27-1	TRBJ1-1	https.//www.10xgenomics.com/resources/application-notes/a-new-way-of-exploring-immunity-linking-highly-multiplexed-antigen-recognition-to-immune-repertoire-and-phenotype/#	Human	CD8	virus	1	10X
1877	CASSPQGAYEQYF	CMV	IE1	KLGGALQAK	TRB	TRBV19-1	TRBJ2-7	https.//www.10xgenomics.com/resources/application-notes/a-new-way-of-exploring-immunity-linking-highly-multiplexed-antigen-recognition-to-immune-repertoire-and-phenotype/#	Human	CD8	virus	1	10X
1878	CASSLTSAAEFF	CMV	IE1	KLGGALQAK	TRB	TRBV5-4	TRBJ2-1	https.//www.10xgenomics.com/resources/application-notes/a-new-way-of-exploring-immunity-linking-highly-multiplexed-antigen-recognition-to-immune-repertoire-and-phenotype/#	Human	CD8	virus	1	10X
1879	CSARGMEREALETQYF	EBV	EBNA4	AVFDRKSDAK	TRB	TRBV20-1	TRBJ2-5	https.//www.10xgenomics.com/resources/application-notes/a-new-way-of-exploring-immunity-linking-highly-multiplexed-antigen-recognition-to-immune-repertoire-and-phenotype/#	Human	CD8	virus	3	10X
1880	CASSSLGQILSYEQYF	CMV	IE1	KLGGALQAK	TRB	TRBV28-1	TRBJ2-7	https.//www.10xgenomics.com/resources/application-notes/a-new-way-of-exploring-immunity-linking-highly-multiplexed-antigen-recognition-to-immune-repertoire-and-phenotype/#	Human	CD8	virus	1	10X
1881	CASSQLGRGDNEQFF	EBV	BZLF1	RAKFKQLL	TRB	TRBV7-9	TRBJ2-1	https.//www.10xgenomics.com/resources/application-notes/a-new-way-of-exploring-immunity-linking-highly-multiplexed-antigen-recognition-to-immune-repertoire-and-phenotype/#	Human	CD8	virus	17	10X
1882	CASSVLYLNEQFF	EBV	EBNA3A	RLRAEAQVK	TRB	TRBV7-6	TRBJ2-1	https.//www.10xgenomics.com/resources/application-notes/a-new-way-of-exploring-immunity-linking-highly-multiplexed-antigen-recognition-to-immune-repertoire-and-phenotype/#	Human	CD8	virus	4	10X
1883	CASSFSGNTGELFF	Influenza	M	GILGFVFTL	TRB	TRBV12-3	TRBJ2-2	https.//www.10xgenomics.com/resources/application-notes/a-new-way-of-exploring-immunity-linking-highly-multiplexed-antigen-recognition-to-immune-repertoire-and-phenotype/#	Human	CD8	virus	142	10X
1884	CASSSYANTDTQYF	EBV	EBNA4	IVTDFSVIK	TRB	TRBV10-2	TRBJ2-3	https.//www.10xgenomics.com/resources/application-notes/a-new-way-of-exploring-immunity-linking-highly-multiplexed-antigen-recognition-to-immune-repertoire-and-phenotype/#	Human	CD8	virus	1	10X
1885	CASSLRDGSEAFF	Influenza	M	GILGFVFTL	TRB	TRBV5-6	TRBJ1-1	https.//www.10xgenomics.com/resources/application-notes/a-new-way-of-exploring-immunity-linking-highly-multiplexed-antigen-recognition-to-immune-repertoire-and-phenotype/#	Human	CD8	virus	99	10X
1886	CATSRDRIAGWDLLAKNIQYF	CMV	IE1	KLGGALQAK	TRB	TRBV15-1	TRBJ2-4	https.//www.10xgenomics.com/resources/application-notes/a-new-way-of-exploring-immunity-linking-highly-multiplexed-antigen-recognition-to-immune-repertoire-and-phenotype/#	Human	CD8	virus	1	10X
1887	CASSVRSSMNTEAFF	EBV	EBNA4	AVFDRKSDAK	TRB	TRBV9-1	TRBJ1-1	https.//www.10xgenomics.com/resources/application-notes/a-new-way-of-exploring-immunity-linking-highly-multiplexed-antigen-recognition-to-immune-repertoire-and-phenotype/#	Human	CD8	virus	24	10X
1888	CASSLAAGMGGYTF	CMV	IE1	KLGGALQAK	TRB	TRBV7-9	TRBJ1-2	https.//www.10xgenomics.com/resources/application-notes/a-new-way-of-exploring-immunity-linking-highly-multiplexed-antigen-recognition-to-immune-repertoire-and-phenotype/#	Human	CD8	virus	1	10X
1889	CASSFGQPQHF	CMV	IE1	KLGGALQAK	TRB	TRBV28-1	TRBJ1-5	https.//www.10xgenomics.com/resources/application-notes/a-new-way-of-exploring-immunity-linking-highly-multiplexed-antigen-recognition-to-immune-repertoire-and-phenotype/#	Human	CD8	virus	1	10X
1890	CASREGQGAGYEQYF	CMV	IE1	KLGGALQAK	TRB	TRBV6-5	TRBJ2-7	https.//www.10xgenomics.com/resources/application-notes/a-new-way-of-exploring-immunity-linking-highly-multiplexed-antigen-recognition-to-immune-repertoire-and-phenotype/#	Human	CD8	virus	1	10X
1891	CATTGGRRDRGRDEQYF	EBV	BZLF1	RAKFKQLL	TRB	TRBV15-1	TRBJ2-7	https.//www.10xgenomics.com/resources/application-notes/a-new-way-of-exploring-immunity-linking-highly-multiplexed-antigen-recognition-to-immune-repertoire-and-phenotype/#	Human	CD8	virus	1	10X
1892	CASSIRSGTEAFF	Influenza	M	GILGFVFTL	TRB	TRBV19-1	TRBJ1-1	https.//www.10xgenomics.com/resources/application-notes/a-new-way-of-exploring-immunity-linking-highly-multiplexed-antigen-recognition-to-immune-repertoire-and-phenotype/#	Human	CD8	virus	3	10X
1893	CASSPRSTDTQYF	Influenza	M	GILGFVFTL	TRB	TRBV19-1	TRBJ2-3	https.//www.10xgenomics.com/resources/application-notes/a-new-way-of-exploring-immunity-linking-highly-multiplexed-antigen-recognition-to-immune-repertoire-and-phenotype/#	Human	CD8	virus	18	10X
1894	CASSIRSAYEQYF	Influenza	M	GILGFVFTL	TRB	TRBV19-1	TRBJ2-7	https.//www.10xgenomics.com/resources/application-notes/a-new-way-of-exploring-immunity-linking-highly-multiplexed-antigen-recognition-to-immune-repertoire-and-phenotype/#	Human	CD8	virus	156	10X
1895	CASREIQGSGANVLTF	CMV	IE1	KLGGALQAK	TRB	TRBV7-9	TRBJ2-6	https.//www.10xgenomics.com/resources/application-notes/a-new-way-of-exploring-immunity-linking-highly-multiplexed-antigen-recognition-to-immune-repertoire-and-phenotype/#	Human	CD8	virus	6	10X
1896	CSAREVSGEKLFF	EBV	EBNA4	AVFDRKSDAK	TRB	TRBV20-1	TRBJ1-4	https.//www.10xgenomics.com/resources/application-notes/a-new-way-of-exploring-immunity-linking-highly-multiplexed-antigen-recognition-to-immune-repertoire-and-phenotype/#	Human	CD8	virus	1	10X
1897	CASSFEEETEAFF	EBV	EBNA4	AVFDRKSDAK	TRB	TRBV7-2	TRBJ1-1	https.//www.10xgenomics.com/resources/application-notes/a-new-way-of-exploring-immunity-linking-highly-multiplexed-antigen-recognition-to-immune-repertoire-and-phenotype/#	Human	CD8	virus	1	10X
1898	CASSLGSGRYQETQYF	CMV	IE1	KLGGALQAK	TRB	TRBV12-4	TRBJ2-5	https.//www.10xgenomics.com/resources/application-notes/a-new-way-of-exploring-immunity-linking-highly-multiplexed-antigen-recognition-to-immune-repertoire-and-phenotype/#	Human	CD8	virus	1	10X
1899	CASSLDAYNEQFF	CMV	IE1	KLGGALQAK	TRB	TRBV5-1	TRBJ2-1	https.//www.10xgenomics.com/resources/application-notes/a-new-way-of-exploring-immunity-linking-highly-multiplexed-antigen-recognition-to-immune-repertoire-and-phenotype/#	Human	CD8	virus	1	10X
1900	CASSIRSSYEQYF	Influenza	M	GILGFVFTL	TRB	TRBV19-1	TRBJ2-7	https.//www.10xgenomics.com/resources/application-notes/a-new-way-of-exploring-immunity-linking-highly-multiplexed-antigen-recognition-to-immune-repertoire-and-phenotype/#	Human	CD8	virus	497	10X
1901	CASSQVKLAGEQYF	EBV	BZLF1	RAKFKQLL	TRB	TRBV3-1	TRBJ2-7	https.//www.10xgenomics.com/resources/application-notes/a-new-way-of-exploring-immunity-linking-highly-multiplexed-antigen-recognition-to-immune-repertoire-and-phenotype/#	Human	CD8	virus	1	10X
1902	CASSDRSNQPQHF	Influenza	M	GILGFVFTL	TRB	TRBV19-1	TRBJ1-5	https.//www.10xgenomics.com/resources/application-notes/a-new-way-of-exploring-immunity-linking-highly-multiplexed-antigen-recognition-to-immune-repertoire-and-phenotype/#	Human	CD8	virus	1	10X
1903	CASSEGVGLQGWNTEAFF	CMV	IE1	KLGGALQAK	TRB	TRBV2-1	TRBJ1-1	https.//www.10xgenomics.com/resources/application-notes/a-new-way-of-exploring-immunity-linking-highly-multiplexed-antigen-recognition-to-immune-repertoire-and-phenotype/#	Human	CD8	virus	1	10X
1904	CASSPEGRPGDTQYF	CMV	IE1	KLGGALQAK	TRB	TRBV9-1	TRBJ2-3	https.//www.10xgenomics.com/resources/application-notes/a-new-way-of-exploring-immunity-linking-highly-multiplexed-antigen-recognition-to-immune-repertoire-and-phenotype/#	Human	CD8	virus	1	10X
1905	CATSLRMNTEAFF	CMV	IE1	KLGGALQAK	TRB	TRBV15-1	TRBJ1-1	https.//www.10xgenomics.com/resources/application-notes/a-new-way-of-exploring-immunity-linking-highly-multiplexed-antigen-recognition-to-immune-repertoire-and-phenotype/#	Human	CD8	virus	1	10X
1906	CASSELNGMDTQYF	CMV	IE1	KLGGALQAK	TRB	TRBV25-1	TRBJ2-3	https.//www.10xgenomics.com/resources/application-notes/a-new-way-of-exploring-immunity-linking-highly-multiplexed-antigen-recognition-to-immune-repertoire-and-phenotype/#	Human	CD8	virus	1	10X
1907	CASSPIRGNQPQHF	CMV	IE1	KLGGALQAK	TRB	TRBV18-1	TRBJ1-5	https.//www.10xgenomics.com/resources/application-notes/a-new-way-of-exploring-immunity-linking-highly-multiplexed-antigen-recognition-to-immune-repertoire-and-phenotype/#	Human	CD8	virus	1	10X
1908	CASSYSPGVAGGLVNEQFF	CMV	IE1	KLGGALQAK	TRB	TRBV6-3	TRBJ2-1	https.//www.10xgenomics.com/resources/application-notes/a-new-way-of-exploring-immunity-linking-highly-multiplexed-antigen-recognition-to-immune-repertoire-and-phenotype/#	Human	CD8	virus	1	10X
1909	CASSSTGVGYTF	EBV	EBNA3A	RLRAEAQVK	TRB	TRBV5-6	TRBJ1-2	https.//www.10xgenomics.com/resources/application-notes/a-new-way-of-exploring-immunity-linking-highly-multiplexed-antigen-recognition-to-immune-repertoire-and-phenotype/#	Human	CD8	virus	4	10X
1910	CASSLDGWAPSPDEQFF	HomoSapiens	MLANA	ELAGIGILTV	TRB	TRBV11-2	TRBJ2-1	https.//www.10xgenomics.com/resources/application-notes/a-new-way-of-exploring-immunity-linking-highly-multiplexed-antigen-recognition-to-immune-repertoire-and-phenotype/#	Human	CD8	autoimmune	1	10X
1911	CASSSGALPRGETQYF	EBV	EBNA3A	RLRAEAQVK	TRB	TRBV7-3	TRBJ2-5	https.//www.10xgenomics.com/resources/application-notes/a-new-way-of-exploring-immunity-linking-highly-multiplexed-antigen-recognition-to-immune-repertoire-and-phenotype/#	Human	CD8	virus	1	10X
1912	CASSTAGGSYEQYF	CMV	IE1	KLGGALQAK	TRB	TRBV27-1	TRBJ2-7	https.//www.10xgenomics.com/resources/application-notes/a-new-way-of-exploring-immunity-linking-highly-multiplexed-antigen-recognition-to-immune-repertoire-and-phenotype/#	Human	CD8	virus	1	10X
1913	CASSLGTAYEQYF	CMV	IE1	KLGGALQAK	TRB	TRBV27-1	TRBJ2-7	https.//www.10xgenomics.com/resources/application-notes/a-new-way-of-exploring-immunity-linking-highly-multiplexed-antigen-recognition-to-immune-repertoire-and-phenotype/#	Human	CD8	virus	1	10X
1914	CASSQDFTYEQYF	CMV	IE1	KLGGALQAK	TRB	TRBV3-1	TRBJ2-7	https.//www.10xgenomics.com/resources/application-notes/a-new-way-of-exploring-immunity-linking-highly-multiplexed-antigen-recognition-to-immune-repertoire-and-phenotype/#	Human	CD8	virus	1	10X
1915	CASSPGPMNTEAFF	EBV	EBNA4	IVTDFSVIK	TRB	TRBV9-1	TRBJ1-1	https.//www.10xgenomics.com/resources/application-notes/a-new-way-of-exploring-immunity-linking-highly-multiplexed-antigen-recognition-to-immune-repertoire-and-phenotype/#	Human	CD8	virus	1	10X
1916	CASSAPGGTSYNEQFF	CMV	IE1	KLGGALQAK	TRB	TRBV9-1	TRBJ2-1	https.//www.10xgenomics.com/resources/application-notes/a-new-way-of-exploring-immunity-linking-highly-multiplexed-antigen-recognition-to-immune-repertoire-and-phenotype/#	Human	CD8	virus	1	10X
1917	CASRPQQGHNSPLHF	EBV	EBNA4	IVTDFSVIK	TRB	TRBV28-1	TRBJ1-6	https.//www.10xgenomics.com/resources/application-notes/a-new-way-of-exploring-immunity-linking-highly-multiplexed-antigen-recognition-to-immune-repertoire-and-phenotype/#	Human	CD8	virus	7	10X
1918	CASSIGYYGYTF	Influenza	M	GILGFVFTL	TRB	TRBV19-1	TRBJ1-2	https.//www.10xgenomics.com/resources/application-notes/a-new-way-of-exploring-immunity-linking-highly-multiplexed-antigen-recognition-to-immune-repertoire-and-phenotype/#	Human	CD8	virus	15	10X
1919	CASSLLVGSQPQHF	CMV	IE1	KLGGALQAK	TRB	TRBV27-1	TRBJ1-5	https.//www.10xgenomics.com/resources/application-notes/a-new-way-of-exploring-immunity-linking-highly-multiplexed-antigen-recognition-to-immune-repertoire-and-phenotype/#	Human	CD8	virus	1	10X
1920	CASSPDLVHEQFF	CMV	IE1	KLGGALQAK	TRB	TRBV3-1	TRBJ2-1	https.//www.10xgenomics.com/resources/application-notes/a-new-way-of-exploring-immunity-linking-highly-multiplexed-antigen-recognition-to-immune-repertoire-and-phenotype/#	Human	CD8	virus	1	10X
1921	CASSSTDTQYF	HomoSapiens	MLANA	ELAGIGILTV	TRB	TRBV9-1	TRBJ2-3	https.//www.10xgenomics.com/resources/application-notes/a-new-way-of-exploring-immunity-linking-highly-multiplexed-antigen-recognition-to-immune-repertoire-and-phenotype/#	Human	CD8	autoimmune	6	10X
1922	CASSIVWDRASLGTDTQYF	CMV	IE1	KLGGALQAK	TRB	TRBV19-1	TRBJ2-3	https.//www.10xgenomics.com/resources/application-notes/a-new-way-of-exploring-immunity-linking-highly-multiplexed-antigen-recognition-to-immune-repertoire-and-phenotype/#	Human	CD8	virus	1	10X
1923	CASSYFSPLAVNTGELFF	CMV	IE1	KLGGALQAK	TRB	TRBV6-5	TRBJ2-2	https.//www.10xgenomics.com/resources/application-notes/a-new-way-of-exploring-immunity-linking-highly-multiplexed-antigen-recognition-to-immune-repertoire-and-phenotype/#	Human	CD8	virus	1	10X
1924	CSARGDYSFHEQFF	CMV	IE1	KLGGALQAK	TRB	TRBV20-1	TRBJ2-1	https.//www.10xgenomics.com/resources/application-notes/a-new-way-of-exploring-immunity-linking-highly-multiplexed-antigen-recognition-to-immune-repertoire-and-phenotype/#	Human	CD8	virus	1	10X
1925	CASSLRDGSEAFF	EBV	EBNA4	AVFDRKSDAK	TRB	TRBV5-6	TRBJ1-1	https.//www.10xgenomics.com/resources/application-notes/a-new-way-of-exploring-immunity-linking-highly-multiplexed-antigen-recognition-to-immune-repertoire-and-phenotype/#	Human	CD8	virus	99	10X
1926	CSATGLAGGEFTDTQYF	CMV	IE1	KLGGALQAK	TRB	TRBV20-1	TRBJ2-3	https.//www.10xgenomics.com/resources/application-notes/a-new-way-of-exploring-immunity-linking-highly-multiplexed-antigen-recognition-to-immune-repertoire-and-phenotype/#	Human	CD8	virus	1	10X
1927	CASSFGGLDEQFF	EBV	BZLF1	RAKFKQLL	TRB	TRBV7-2	TRBJ2-1	https.//www.10xgenomics.com/resources/application-notes/a-new-way-of-exploring-immunity-linking-highly-multiplexed-antigen-recognition-to-immune-repertoire-and-phenotype/#	Human	CD8	virus	1	10X
1928	CASNPGLAGGPHEQYF	HTLV-1	Tax	LLFGYPVYV	TRB	TRBV6-5	TRBJ2-7	https.//www.10xgenomics.com/resources/application-notes/a-new-way-of-exploring-immunity-linking-highly-multiplexed-antigen-recognition-to-immune-repertoire-and-phenotype/#	Human	CD8	virus	1	10X
1929	CASRGVFGAGLTDTQYF	CMV	IE1	KLGGALQAK	TRB	TRBV28-1	TRBJ2-3	https.//www.10xgenomics.com/resources/application-notes/a-new-way-of-exploring-immunity-linking-highly-multiplexed-antigen-recognition-to-immune-repertoire-and-phenotype/#	Human	CD8	virus	1	10X
1930	CASSWGGGSHYGYTF	EBV	EBNA4	IVTDFSVIK	TRB	TRBV11-2	TRBJ1-2	https.//www.10xgenomics.com/resources/application-notes/a-new-way-of-exploring-immunity-linking-highly-multiplexed-antigen-recognition-to-immune-repertoire-and-phenotype/#	Human	CD8	virus	154	10X
1931	CASSLAWDLNSPLHF	CMV	IE1	KLGGALQAK	TRB	TRBV7-2	TRBJ1-6	https.//www.10xgenomics.com/resources/application-notes/a-new-way-of-exploring-immunity-linking-highly-multiplexed-antigen-recognition-to-immune-repertoire-and-phenotype/#	Human	CD8	virus	2	10X
1932	CASSLTGTEAFF	CMV	IE1	KLGGALQAK	TRB	TRBV7-9	TRBJ1-1	https.//www.10xgenomics.com/resources/application-notes/a-new-way-of-exploring-immunity-linking-highly-multiplexed-antigen-recognition-to-immune-repertoire-and-phenotype/#	Human	CD8	virus	3	10X
1933	CASSQEGQLNQPQHF	EBV	EBNA4	AVFDRKSDAK	TRB	TRBV4-2	TRBJ1-5	https.//www.10xgenomics.com/resources/application-notes/a-new-way-of-exploring-immunity-linking-highly-multiplexed-antigen-recognition-to-immune-repertoire-and-phenotype/#	Human	CD8	virus	4	10X
1934	CASSTRSSYEQYF	Influenza	M	GILGFVFTL	TRB	TRBV19-1	TRBJ2-7	https.//www.10xgenomics.com/resources/application-notes/a-new-way-of-exploring-immunity-linking-highly-multiplexed-antigen-recognition-to-immune-repertoire-and-phenotype/#	Human	CD8	virus	51	10X
1935	CASSVGDAQYEQYF	CMV	IE1	KLGGALQAK	TRB	TRBV9-1	TRBJ2-7	https.//www.10xgenomics.com/resources/application-notes/a-new-way-of-exploring-immunity-linking-highly-multiplexed-antigen-recognition-to-immune-repertoire-and-phenotype/#	Human	CD8	virus	1	10X
1936	CSASPRVNVHTEAFF	EBV	EBNA4	AVFDRKSDAK	TRB	TRBV20-1	TRBJ1-1	https.//www.10xgenomics.com/resources/application-notes/a-new-way-of-exploring-immunity-linking-highly-multiplexed-antigen-recognition-to-immune-repertoire-and-phenotype/#	Human	CD8	virus	1	10X
1937	CASSQGSFSGNTIYF	EBV	EBNA4	IVTDFSVIK	TRB	TRBV14-1	TRBJ1-3	https.//www.10xgenomics.com/resources/application-notes/a-new-way-of-exploring-immunity-linking-highly-multiplexed-antigen-recognition-to-immune-repertoire-and-phenotype/#	Human	CD8	virus	1	10X
1938	CASSETGYNQPQHF	CMV	IE1	KLGGALQAK	TRB	TRBV2-1	TRBJ1-5	https.//www.10xgenomics.com/resources/application-notes/a-new-way-of-exploring-immunity-linking-highly-multiplexed-antigen-recognition-to-immune-repertoire-and-phenotype/#	Human	CD8	virus	1	10X
1939	CASSLGGAGETQYF	CMV	IE1	KLGGALQAK	TRB	TRBV7-2	TRBJ2-5	https.//www.10xgenomics.com/resources/application-notes/a-new-way-of-exploring-immunity-linking-highly-multiplexed-antigen-recognition-to-immune-repertoire-and-phenotype/#	Human	CD8	virus	2	10X
1940	CASSISRVYNEQFF	EBV	BZLF1	RAKFKQLL	TRB	TRBV4-1	TRBJ2-1	https.//www.10xgenomics.com/resources/application-notes/a-new-way-of-exploring-immunity-linking-highly-multiplexed-antigen-recognition-to-immune-repertoire-and-phenotype/#	Human	CD8	virus	1	10X
1941	CASSKGLGGDQPQHF	EBV	EBNA4	AVFDRKSDAK	TRB	TRBV19-1	TRBJ1-5	https.//www.10xgenomics.com/resources/application-notes/a-new-way-of-exploring-immunity-linking-highly-multiplexed-antigen-recognition-to-immune-repertoire-and-phenotype/#	Human	CD8	virus	1	10X
1942	CASSRPVTSGRHEQYF	CMV	IE1	KLGGALQAK	TRB	TRBV4-2	TRBJ2-7	https.//www.10xgenomics.com/resources/application-notes/a-new-way-of-exploring-immunity-linking-highly-multiplexed-antigen-recognition-to-immune-repertoire-and-phenotype/#	Human	CD8	virus	1	10X
1943	CASSLGILAGGLSDSYNEQFF	CMV	IE1	KLGGALQAK	TRB	TRBV7-2	TRBJ2-1	https.//www.10xgenomics.com/resources/application-notes/a-new-way-of-exploring-immunity-linking-highly-multiplexed-antigen-recognition-to-immune-repertoire-and-phenotype/#	Human	CD8	virus	2	10X
1944	CSASPGDYEQYF	CMV	IE1	KLGGALQAK	TRB	TRBV20-1	TRBJ2-7	https.//www.10xgenomics.com/resources/application-notes/a-new-way-of-exploring-immunity-linking-highly-multiplexed-antigen-recognition-to-immune-repertoire-and-phenotype/#	Human	CD8	virus	16	10X
1945	CASSYSGRAHEQYF	CMV	IE1	KLGGALQAK	TRB	TRBV6-5	TRBJ2-7	https.//www.10xgenomics.com/resources/application-notes/a-new-way-of-exploring-immunity-linking-highly-multiplexed-antigen-recognition-to-immune-repertoire-and-phenotype/#	Human	CD8	virus	1	10X
1946	CSAPTEEGSLQETQYF	CMV	IE1	KLGGALQAK	TRB	TRBV20-1	TRBJ2-5	https.//www.10xgenomics.com/resources/application-notes/a-new-way-of-exploring-immunity-linking-highly-multiplexed-antigen-recognition-to-immune-repertoire-and-phenotype/#	Human	CD8	virus	1	10X
1947	CASSQANYEQYF	CMV	IE1	KLGGALQAK	TRB	TRBV14-1	TRBJ2-7	https.//www.10xgenomics.com/resources/application-notes/a-new-way-of-exploring-immunity-linking-highly-multiplexed-antigen-recognition-to-immune-repertoire-and-phenotype/#	Human	CD8	virus	1	10X
1948	CASSWGQGSAYTF	HomoSapiens	MLANA	ELAGIGILTV	TRB	TRBV6-3	TRBJ1-2	https.//www.10xgenomics.com/resources/application-notes/a-new-way-of-exploring-immunity-linking-highly-multiplexed-antigen-recognition-to-immune-repertoire-and-phenotype/#	Human	CD8	autoimmune	1	10X
1949	CASSIRSSYEQYF	Influenza	M	GILGFVFTL	TRB	TRBV19-1	TRBJ2-7	https.//www.10xgenomics.com/resources/application-notes/a-new-way-of-exploring-immunity-linking-highly-multiplexed-antigen-recognition-to-immune-repertoire-and-phenotype/#	Human	CD8	virus	497	10X
1950	CASSLDQDTFLGVVTGELFF	EBV	LMP1	YLLEMLWRL	TRB	TRBV7-2	TRBJ2-2	https.//www.10xgenomics.com/resources/application-notes/a-new-way-of-exploring-immunity-linking-highly-multiplexed-antigen-recognition-to-immune-repertoire-and-phenotype/#	Human	CD8	virus	1	10X
1951	CASSWGGGSHYGYTF	EBV	EBNA4	IVTDFSVIK	TRB	TRBV11-2	TRBJ1-2	https.//www.10xgenomics.com/resources/application-notes/a-new-way-of-exploring-immunity-linking-highly-multiplexed-antigen-recognition-to-immune-repertoire-and-phenotype/#	Human	CD8	virus	154	10X
1952	CASSLGDRNTEAFF	HTLV-1	Tax	LLFGYPVYV	TRB	TRBV11-2	TRBJ1-1	https.//www.10xgenomics.com/resources/application-notes/a-new-way-of-exploring-immunity-linking-highly-multiplexed-antigen-recognition-to-immune-repertoire-and-phenotype/#	Human	CD8	virus	1	10X
1953	CSVGTGDWGEQYF	EBV	BZLF1	RAKFKQLL	TRB	TRBV29-1	TRBJ2-7	https.//www.10xgenomics.com/resources/application-notes/a-new-way-of-exploring-immunity-linking-highly-multiplexed-antigen-recognition-to-immune-repertoire-and-phenotype/#	Human	CD8	virus	10	10X
1954	CSVESAFPYEQYF	EBV	BZLF1	RAKFKQLL	TRB	TRBV29-1	TRBJ2-7	https.//www.10xgenomics.com/resources/application-notes/a-new-way-of-exploring-immunity-linking-highly-multiplexed-antigen-recognition-to-immune-repertoire-and-phenotype/#	Human	CD8	virus	1	10X
1955	CASSIGSHGYTF	Influenza	M	GILGFVFTL	TRB	TRBV19-1	TRBJ1-2	https.//www.10xgenomics.com/resources/application-notes/a-new-way-of-exploring-immunity-linking-highly-multiplexed-antigen-recognition-to-immune-repertoire-and-phenotype/#	Human	CD8	virus	5	10X
1956	CASSLRSSYEQYF	Influenza	M	GILGFVFTL	TRB	TRBV19-1	TRBJ2-7	https.//www.10xgenomics.com/resources/application-notes/a-new-way-of-exploring-immunity-linking-highly-multiplexed-antigen-recognition-to-immune-repertoire-and-phenotype/#	Human	CD8	virus	15	10X
1957	CASSLDRTSSPLHF	HIV	Gag	RTLNAWVKV	TRB	TRBV27-1	TRBJ1-6	https.//www.10xgenomics.com/resources/application-notes/a-new-way-of-exploring-immunity-linking-highly-multiplexed-antigen-recognition-to-immune-repertoire-and-phenotype/#	Human	CD8	virus	1	10X
1958	CASSWGGGSHYGYTF	EBV	EBNA4	IVTDFSVIK	TRB	TRBV11-2	TRBJ1-2	https.//www.10xgenomics.com/resources/application-notes/a-new-way-of-exploring-immunity-linking-highly-multiplexed-antigen-recognition-to-immune-repertoire-and-phenotype/#	Human	CD8	virus	154	10X
1959	CASRTSGTTDTQYF	CMV	IE1	KLGGALQAK	TRB	TRBV10-2	TRBJ2-3	https.//www.10xgenomics.com/resources/application-notes/a-new-way-of-exploring-immunity-linking-highly-multiplexed-antigen-recognition-to-immune-repertoire-and-phenotype/#	Human	CD8	virus	1	10X
1960	CASSFAVSTDTQYF	CMV	IE1	KLGGALQAK	TRB	TRBV7-9	TRBJ2-3	https.//www.10xgenomics.com/resources/application-notes/a-new-way-of-exploring-immunity-linking-highly-multiplexed-antigen-recognition-to-immune-repertoire-and-phenotype/#	Human	CD8	virus	2	10X
1961	CASSLAPGQGPIKETQYF	CMV	IE1	KLGGALQAK	TRB	TRBV7-9	TRBJ2-5	https.//www.10xgenomics.com/resources/application-notes/a-new-way-of-exploring-immunity-linking-highly-multiplexed-antigen-recognition-to-immune-repertoire-and-phenotype/#	Human	CD8	virus	1	10X
1962	CASSPIGYTEAFF	HomoSapiens	MLANA	ELAGIGILTV	TRB	TRBV28-1	TRBJ1-1	https.//www.10xgenomics.com/resources/application-notes/a-new-way-of-exploring-immunity-linking-highly-multiplexed-antigen-recognition-to-immune-repertoire-and-phenotype/#	Human	CD8	autoimmune	1	10X
1963	CASSPGGLNEKLFF	CMV	IE1	KLGGALQAK	TRB	TRBV6-5	TRBJ1-4	https.//www.10xgenomics.com/resources/application-notes/a-new-way-of-exploring-immunity-linking-highly-multiplexed-antigen-recognition-to-immune-repertoire-and-phenotype/#	Human	CD8	virus	1	10X
1964	CASSLTSRGGNGYTF	CMV	IE1	KLGGALQAK	TRB	TRBV7-2	TRBJ1-2	https.//www.10xgenomics.com/resources/application-notes/a-new-way-of-exploring-immunity-linking-highly-multiplexed-antigen-recognition-to-immune-repertoire-and-phenotype/#	Human	CD8	virus	1	10X
1965	CASSFGQLHIEYF	CMV	IE1	KLGGALQAK	TRB	TRBV27-1	TRBJ2-7	https.//www.10xgenomics.com/resources/application-notes/a-new-way-of-exploring-immunity-linking-highly-multiplexed-antigen-recognition-to-immune-repertoire-and-phenotype/#	Human	CD8	virus	1	10X
1966	CASSMDRGSADTQYF	EBV	EBNA4	AVFDRKSDAK	TRB	TRBV19-1	TRBJ2-3	https.//www.10xgenomics.com/resources/application-notes/a-new-way-of-exploring-immunity-linking-highly-multiplexed-antigen-recognition-to-immune-repertoire-and-phenotype/#	Human	CD8	virus	5	10X
1967	CAWTGTGKIGWDSPLHF	EBV	EBNA4	AVFDRKSDAK	TRB	TRBV30-1	TRBJ1-6	https.//www.10xgenomics.com/resources/application-notes/a-new-way-of-exploring-immunity-linking-highly-multiplexed-antigen-recognition-to-immune-repertoire-and-phenotype/#	Human	CD8	virus	12	10X
1968	CASSIHTANQPQHF	Influenza	M	GILGFVFTL	TRB	TRBV19-1	TRBJ1-5	https.//www.10xgenomics.com/resources/application-notes/a-new-way-of-exploring-immunity-linking-highly-multiplexed-antigen-recognition-to-immune-repertoire-and-phenotype/#	Human	CD8	virus	1	10X
1969	CASSLARGEQFF	CMV	IE1	KLGGALQAK	TRB	TRBV5-1	TRBJ2-1	https.//www.10xgenomics.com/resources/application-notes/a-new-way-of-exploring-immunity-linking-highly-multiplexed-antigen-recognition-to-immune-repertoire-and-phenotype/#	Human	CD8	virus	1	10X
1970	CSVGTRTTGELFF	CMV	IE1	KLGGALQAK	TRB	TRBV29-1	TRBJ2-2	https.//www.10xgenomics.com/resources/application-notes/a-new-way-of-exploring-immunity-linking-highly-multiplexed-antigen-recognition-to-immune-repertoire-and-phenotype/#	Human	CD8	virus	3	10X
1971	CASSSTGVGYTF	EBV	EBNA4	AVFDRKSDAK	TRB	TRBV5-6	TRBJ1-2	https.//www.10xgenomics.com/resources/application-notes/a-new-way-of-exploring-immunity-linking-highly-multiplexed-antigen-recognition-to-immune-repertoire-and-phenotype/#	Human	CD8	virus	4	10X
1972	CASSWTSGSGDTQYF	CMV	IE1	KLGGALQAK	TRB	TRBV2-1	TRBJ2-3	https.//www.10xgenomics.com/resources/application-notes/a-new-way-of-exploring-immunity-linking-highly-multiplexed-antigen-recognition-to-immune-repertoire-and-phenotype/#	Human	CD8	virus	1	10X
1973	CASSLYEQYF	Influenza	M	GILGFVFTL	TRB	TRBV7-2	TRBJ2-7	https.//www.10xgenomics.com/resources/application-notes/a-new-way-of-exploring-immunity-linking-highly-multiplexed-antigen-recognition-to-immune-repertoire-and-phenotype/#	Human	CD8	virus	2	10X
1974	CASSLPTDTQYF	EBV	EBNA3A	RLRAEAQVK	TRB	TRBV11-1	TRBJ2-3	https.//www.10xgenomics.com/resources/application-notes/a-new-way-of-exploring-immunity-linking-highly-multiplexed-antigen-recognition-to-immune-repertoire-and-phenotype/#	Human	CD8	virus	2	10X
1975	CASSVGGPPPDTQYF	CMV	IE1	KLGGALQAK	TRB	TRBV28-1	TRBJ2-3	https.//www.10xgenomics.com/resources/application-notes/a-new-way-of-exploring-immunity-linking-highly-multiplexed-antigen-recognition-to-immune-repertoire-and-phenotype/#	Human	CD8	virus	1	10X
1976	CAISGTGSGRETQYF	CMV	IE1	KLGGALQAK	TRB	TRBV10-3	TRBJ2-5	https.//www.10xgenomics.com/resources/application-notes/a-new-way-of-exploring-immunity-linking-highly-multiplexed-antigen-recognition-to-immune-repertoire-and-phenotype/#	Human	CD8	virus	1	10X
1977	CASSVEAGASSGNTIYF	CMV	IE1	KLGGALQAK	TRB	TRBV9-1	TRBJ1-3	https.//www.10xgenomics.com/resources/application-notes/a-new-way-of-exploring-immunity-linking-highly-multiplexed-antigen-recognition-to-immune-repertoire-and-phenotype/#	Human	CD8	virus	2	10X
1978	CASSLTGGDTQYF	HTLV-1	Tax	LLFGYPVYV	TRB	TRBV28-1	TRBJ2-3	https.//www.10xgenomics.com/resources/application-notes/a-new-way-of-exploring-immunity-linking-highly-multiplexed-antigen-recognition-to-immune-repertoire-and-phenotype/#	Human	CD8	virus	1	10X
1979	CASSVDSYSNQPQHF	CMV	IE1	KLGGALQAK	TRB	TRBV7-8	TRBJ1-5	https.//www.10xgenomics.com/resources/application-notes/a-new-way-of-exploring-immunity-linking-highly-multiplexed-antigen-recognition-to-immune-repertoire-and-phenotype/#	Human	CD8	virus	1	10X
1980	CASSMRSGSEQFF	Influenza	M	GILGFVFTL	TRB	TRBV19-1	TRBJ2-1	https.//www.10xgenomics.com/resources/application-notes/a-new-way-of-exploring-immunity-linking-highly-multiplexed-antigen-recognition-to-immune-repertoire-and-phenotype/#	Human	CD8	virus	2	10X
1981	CASGLVRGQGNGYTF	CMV	IE1	KLGGALQAK	TRB	TRBV12-5	TRBJ1-2	https.//www.10xgenomics.com/resources/application-notes/a-new-way-of-exploring-immunity-linking-highly-multiplexed-antigen-recognition-to-immune-repertoire-and-phenotype/#	Human	CD8	virus	1	10X
1982	CASSLAWGQPQHF	HomoSapiens	MLANA	ELAGIGILTV	TRB	TRBV28-1	TRBJ1-5	https.//www.10xgenomics.com/resources/application-notes/a-new-way-of-exploring-immunity-linking-highly-multiplexed-antigen-recognition-to-immune-repertoire-and-phenotype/#	Human	CD8	autoimmune	1	10X
1983	CASSEGGVGAGELFF	HomoSapiens	MLANA	ELAGIGILTV	TRB	TRBV6-1	TRBJ2-2	https.//www.10xgenomics.com/resources/application-notes/a-new-way-of-exploring-immunity-linking-highly-multiplexed-antigen-recognition-to-immune-repertoire-and-phenotype/#	Human	CD8	autoimmune	1	10X
1984	CAWTGTGKIGWDSPLHF	EBV	BZLF1	RAKFKQLL	TRB	TRBV30-1	TRBJ1-6	https.//www.10xgenomics.com/resources/application-notes/a-new-way-of-exploring-immunity-linking-highly-multiplexed-antigen-recognition-to-immune-repertoire-and-phenotype/#	Human	CD8	virus	12	10X
1985	CASSPSPASDTDTQYF	CMV	IE1	KLGGALQAK	TRB	TRBV4-3	TRBJ2-3	https.//www.10xgenomics.com/resources/application-notes/a-new-way-of-exploring-immunity-linking-highly-multiplexed-antigen-recognition-to-immune-repertoire-and-phenotype/#	Human	CD8	virus	1	10X
1986	CASSLSTDGPISNTGELFF	CMV	IE1	KLGGALQAK	TRB	TRBV12-4	TRBJ2-2	https.//www.10xgenomics.com/resources/application-notes/a-new-way-of-exploring-immunity-linking-highly-multiplexed-antigen-recognition-to-immune-repertoire-and-phenotype/#	Human	CD8	virus	1	10X
1987	CASSGGTGGTSGSLREQFF	CMV	IE1	KLGGALQAK	TRB	TRBV13-1	TRBJ2-1	https.//www.10xgenomics.com/resources/application-notes/a-new-way-of-exploring-immunity-linking-highly-multiplexed-antigen-recognition-to-immune-repertoire-and-phenotype/#	Human	CD8	virus	1	10X
1988	CAISLTLLGQRDQETQYF	EBV	BZLF1	RAKFKQLL	TRB	TRBV10-3	TRBJ2-5	https.//www.10xgenomics.com/resources/application-notes/a-new-way-of-exploring-immunity-linking-highly-multiplexed-antigen-recognition-to-immune-repertoire-and-phenotype/#	Human	CD8	virus	1	10X
1989	CASSWLQGSEQYF	CMV	IE1	KLGGALQAK	TRB	TRBV6-5	TRBJ2-5	https.//www.10xgenomics.com/resources/application-notes/a-new-way-of-exploring-immunity-linking-highly-multiplexed-antigen-recognition-to-immune-repertoire-and-phenotype/#	Human	CD8	virus	1	10X
1990	CASSISGTSAYYEQYF	EBV	BMLF1	GLCTLVAML	TRB	TRBV19-1	TRBJ2-7	https.//www.10xgenomics.com/resources/application-notes/a-new-way-of-exploring-immunity-linking-highly-multiplexed-antigen-recognition-to-immune-repertoire-and-phenotype/#	Human	CD8	virus	1	10X
1991	CASSHIGQGYTF	CMV	IE1	KLGGALQAK	TRB	TRBV9-1	TRBJ1-2	https.//www.10xgenomics.com/resources/application-notes/a-new-way-of-exploring-immunity-linking-highly-multiplexed-antigen-recognition-to-immune-repertoire-and-phenotype/#	Human	CD8	virus	1	10X
1992	CASSLGGGVLFF	HomoSapiens	PMEL	KTWGQYWQV	TRB	TRBV12-3	TRBJ1-4	https.//www.10xgenomics.com/resources/application-notes/a-new-way-of-exploring-immunity-linking-highly-multiplexed-antigen-recognition-to-immune-repertoire-and-phenotype/#	Human	CD8	autoimmune	1	10X
1993	CASSPSTGIGYEQYF	CMV	IE1	KLGGALQAK	TRB	TRBV4-3	TRBJ2-7	https.//www.10xgenomics.com/resources/application-notes/a-new-way-of-exploring-immunity-linking-highly-multiplexed-antigen-recognition-to-immune-repertoire-and-phenotype/#	Human	CD8	virus	1	10X
1994	CASSMGGVATDTQYF	HomoSapiens	MLANA	ELAGIGILTV	TRB	TRBV19-1	TRBJ2-3	https.//www.10xgenomics.com/resources/application-notes/a-new-way-of-exploring-immunity-linking-highly-multiplexed-antigen-recognition-to-immune-repertoire-and-phenotype/#	Human	CD8	autoimmune	1	10X
1995	CSARAPAGAYEQYF	CMV	IE1	KLGGALQAK	TRB	TRBV20-1	TRBJ2-7	https.//www.10xgenomics.com/resources/application-notes/a-new-way-of-exploring-immunity-linking-highly-multiplexed-antigen-recognition-to-immune-repertoire-and-phenotype/#	Human	CD8	virus	1	10X
1996	CAETGEVRTYEQYF	CMV	IE1	KLGGALQAK	TRB	TRBV10-3	TRBJ2-7	https.//www.10xgenomics.com/resources/application-notes/a-new-way-of-exploring-immunity-linking-highly-multiplexed-antigen-recognition-to-immune-repertoire-and-phenotype/#	Human	CD8	virus	1	10X
1997	CASSEWGSGTEAFF	EBV	EBNA4	AVFDRKSDAK	TRB	TRBV6-1	TRBJ1-1	https.//www.10xgenomics.com/resources/application-notes/a-new-way-of-exploring-immunity-linking-highly-multiplexed-antigen-recognition-to-immune-repertoire-and-phenotype/#	Human	CD8	virus	1	10X
1998	CASSLEGGSNQPQHF	HIV	Gag	SLFNTVATLY	TRB	TRBV28-1	TRBJ1-5	https.//www.10xgenomics.com/resources/application-notes/a-new-way-of-exploring-immunity-linking-highly-multiplexed-antigen-recognition-to-immune-repertoire-and-phenotype/#	Human	CD8	virus	1	10X
1999	CSARDPPAGRDGYTF	EBV	EBNA4	IVTDFSVIK	TRB	TRBV20-1	TRBJ1-2	https.//www.10xgenomics.com/resources/application-notes/a-new-way-of-exploring-immunity-linking-highly-multiplexed-antigen-recognition-to-immune-repertoire-and-phenotype/#	Human	CD8	virus	5	10X
[truncated: 132,757 more rows]
