# Supplementary material for: Follicular T cells are clonally and transcriptionally distinct in B cell-driven mouse autoimmune disease
Source: Nat Commun. 2021 Nov 18;12:6687. doi: 10.1038/s41467-021-27035-8 (PMC8602266; doi:10.1038/s41467-021-27035-8)
Supplement: Supplementary file 9 — Source data [file 41467_2021_27035_MOESM9_ESM.xlsx]

## Sheet: Figure 1f
Figure 1f
	Cluster	Condition	Freq
	Tfh-activated	AID	41.0825
	Tfr	AID	42.84
	Sostdc1	AID	9.24825
	Tfh-CM	AID	3.74206
	Tfh-effector	AID	1.83094
	Tfh-ISG	AID	1.25626
	Tfh-activated	m564	43.8875
	Tfr	m564	39.6084
	Sostdc1	m564	10.7281
	Tfh-CM	m564	1.24745
	Tfh-effector	m564	3.0846
	Tfh-ISG	m564	1.44402

## Sheet: Figure 1g
Figure 1g
	WT	564Igi
	10.1	6.87
	7.37	5
	12.9	6
	6.7	6.86
	9.91	3.53
	12.9	5.91
		5.73

## Sheet: Figure 2d
Figure 2d
		WT										564Igi
	CD4	73.9	72	75	65.3	66.3	63.1	63.7	65	66.8		82.1	88.4	85.9	80.1	84.4	81.9	76.3	65.6	73.1	77.6
	Tfr	48.3	48.2	65.3	68.5	62.8	38.8	48.6	42.7	43.8		83.8	84.1	84.6	75.6	84.1	82.4	77.7	62.9	75.6	58
	Tfh	62.4	61.9	76.8	75.7	74.8	63.3	77	76	68.9		78	90.2	84.9	84.3	87.7	84.3	82.8	69.3	77.6	78.1

## Sheet: Figure 2e
Figure 2e
Cluster	ID	Description	GeneRatio	BgRatio	pvalue	p.adjust	qvalue	geneID	Count
564Igi	WINTER_HYPOXIA_METAGENE	WINTER_HYPOXIA_METAGENE	20/106	234/18754	2.77878e-18	2.6479e-14	1.9741e-14	11674/21991/18746/17319/14433/16828/18655/14751/18648/18030/14828/13806/12226/18641/20893/22027/18712/20750/93692/15370	20
564Igi	GALINDO_IMMUNE_RESPONSE_TO_ENTEROTOXIN	GALINDO_IMMUNE_RESPONSE_TO_ENTEROTOXIN	14/106	80/18754	1.54882e-17	7.37936e-14	5.50157e-14	18746/14433/17357/12702/12608/12051/17873/20893/18712/20302/20750/20303/93692/20304	14
564Igi	GSE25123_IL4_VS_IL4_AND_ROSIGLITAZONE_STIM_MACROPHAGE_DAY10_UP	GSE25123_IL4_VS_IL4_AND_ROSIGLITAZONE_STIM_MACROPHAGE_DAY10_UP	18/106	199/18754	5.701e-17	1.1886e-13	8.86146e-14	208659/21949/26360/216238/18566/18030/60505/16149/20200/12332/12531/16178/67393/230822/80291/16854/20750/66042	18
564Igi	GSE18203_CTRL_VS_INTRATUMORAL_CPG_INJ_MC38_TUMOR_DN	GSE18203_CTRL_VS_INTRATUMORAL_CPG_INJ_MC38_TUMOR_DN	18/106	200/18754	6.23677e-17	1.1886e-13	8.86146e-14	17173/21949/14758/18655/26360/17357/18648/112407/54167/60505/17873/20200/12477/12531/20893/72310/16854/66042	18
564Igi	HALLMARK_MTORC1_SIGNALING	HALLMARK_MTORC1_SIGNALING	18/106	200/18754	6.23677e-17	1.1886e-13	8.86146e-14	11674/21991/14433/16828/64136/18655/14751/18030/112407/22433/14227/12317/14828/13806/18641/20893/22027/93692	18
564Igi	GOLDRATH_ANTIGEN_RESPONSE	GOLDRATH_ANTIGEN_RESPONSE	23/106	414/18754	9.27305e-17	1.47272e-13	1.09796e-13	21991/16768/14433/27984/216238/18566/18648/53869/18030/15978/16149/17873/20200/12477/12332/20893/18712/16854/20302/14945/20303/93692/20304	23
564Igi	LI_AMPLIFIED_IN_LUNG_CANCER	LI_AMPLIFIED_IN_LUNG_CANCER	17/106	184/18754	3.12505e-16	4.25408e-13	3.17157e-13	11674/18746/17319/67671/16828/223453/20846/17357/52004/14751/22433/12317/14828/13806/18453/22027/20750	17
564Igi	LI_INDUCED_T_TO_NATURAL_KILLER_UP	LI_INDUCED_T_TO_NATURAL_KILLER_UP	20/106	309/18754	6.37588e-16	7.59447e-13	5.66195e-13	11674/16768/208659/64136/170748/109232/18030/22433/15978/53314/20200/12332/20893/72310/16854/20302/20750/20303/93692/20304	20
564Igi	HALLMARK_HYPOXIA	HALLMARK_HYPOXIA	17/106	201/18754	1.38897e-15	1.47061e-12	1.09639e-12	11674/21991/17319/14433/17748/16828/18655/14751/18030/57444/14828/13806/12226/18641/20893/18712/93692	17
564Igi	GSE15330_LYMPHOID_MULTIPOTENT_VS_MEGAKARYOCYTE_ERYTHROID_PROGENITOR_IKAROS_KO_DN	GSE15330_LYMPHOID_MULTIPOTENT_VS_MEGAKARYOCYTE_ERYTHROID_PROGENITOR_IKAROS_KO_DN	16/106	189/18754	9.96277e-15	9.49353e-12	7.07776e-12	14433/17357/27984/12856/18030/69202/15978/20200/20893/72310/80291/20302/14945/20303/20304/15370	16
564Igi	GO_GLYCOLYTIC_PROCESS_THROUGH_FRUCTOSE_6_PHOSPHATE	GO_GLYCOLYTIC_PROCESS_THROUGH_FRUCTOSE_6_PHOSPHATE	9/106	26/18754	1.20077e-14	1.04019e-11	7.75502e-12	11674/21991/18746/14433/18655/14751/18648/13806/18641	9
564Igi	GSE37532_WT_VS_PPARG_KO_LN_TCONV_DN	GSE37532_WT_VS_PPARG_KO_LN_TCONV_DN	16/106	194/18754	1.50466e-14	1.19482e-11	8.90782e-12	74840/71853/27984/216238/12856/69202/14227/15978/20200/12332/12531/20893/16854/20302/93692/20304	16
564Igi	GOLDRATH_NAIVE_VS_EFF_CD8_TCELL_DN	GOLDRATH_NAIVE_VS_EFF_CD8_TCELL_DN	16/106	202/18754	2.84198e-14	2.08317e-11	1.55308e-11	21991/16768/17748/27984/216238/18566/18648/53869/15978/20200/12332/20893/16854/14945/20303/93692	16
564Igi	GSE7852_TREG_VS_TCONV_THYMUS_UP	GSE7852_TREG_VS_TCONV_THYMUS_UP	16/106	210/18754	5.22416e-14	3.55579e-11	2.65097e-11	21991/21949/18566/18030/17132/54167/17873/20200/12477/20893/72310/16178/11425/18712/16854/20304	16
564Igi	GSE21360_SECONDARY_VS_QUATERNARY_MEMORY_CD8_TCELL_DN	GSE21360_SECONDARY_VS_QUATERNARY_MEMORY_CD8_TCELL_DN	15/106	183/18754	1.16078e-13	7.37405e-11	5.49762e-11	21991/18746/17319/16828/18655/12702/19246/18648/53869/170748/18030/112407/106869/13806/18641	15
564Igi	ZHONG_SECRETOME_OF_LUNG_CANCER_AND_FIBROBLAST	ZHONG_SECRETOME_OF_LUNG_CANCER_AND_FIBROBLAST	13/106	126/18754	2.83776e-13	1.69006e-10	1.26e-10	11674/21991/18746/16828/18655/14751/12317/12332/13806/18453/64138/22027/20750	13
564Igi	GSE16522_MEMORY_VS_NAIVE_ANTI_CD3CD28_STIM_CD8_TCELL_DN	GSE16522_MEMORY_VS_NAIVE_ANTI_CD3CD28_STIM_CD8_TCELL_DN	15/106	199/18754	3.98116e-13	2.23156e-10	1.66371e-10	16768/14674/20846/17357/19246/18566/112407/60505/56045/16149/57444/16178/67393/64138/20318	15
564Igi	GSE20715_0H_VS_48H_OZONE_TLR4_KO_LUNG_DN	GSE20715_0H_VS_48H_OZONE_TLR4_KO_LUNG_DN	15/106	203/18754	5.3263e-13	2.72658e-10	2.03276e-10	17319/18938/16828/64136/18655/74840/12702/19246/52004/18030/12317/20200/22027/16854/20750	15
564Igi	GSE9650_NAIVE_VS_MEMORY_CD8_TCELL_DN	GSE9650_NAIVE_VS_MEMORY_CD8_TCELL_DN	15/106	204/18754	5.72269e-13	2.72658e-10	2.03276e-10	16478/27984/216238/18648/12856/15978/17873/20200/12477/20893/18712/14945/20303/93692/20304	15
564Igi	KAECH_NAIVE_VS_MEMORY_CD8_TCELL_DN	KAECH_NAIVE_VS_MEMORY_CD8_TCELL_DN	15/106	204/18754	5.72269e-13	2.72658e-10	2.03276e-10	16478/27984/216238/18648/12856/15978/17873/20200/12477/20893/18712/14945/20303/93692/20304	15
564Igi	GSE18281_CORTICAL_VS_MEDULLARY_THYMOCYTE_UP	GSE18281_CORTICAL_VS_MEDULLARY_THYMOCYTE_UP	15/106	208/18754	7.59688e-13	3.44718e-10	2.56999e-10	14674/74840/71853/20846/17357/52004/12051/56045/100038882/16149/17873/57444/22027/93692/20304	15
564Igi	KEGG_GLYCOLYSIS_GLUCONEOGENESIS	KEGG_GLYCOLYSIS_GLUCONEOGENESIS	10/106	59/18754	1.07608e-12	4.66088e-10	3.47485e-10	11674/21991/18746/14433/16828/18655/14751/18648/13806/18641	10
564Igi	MODULE_306	MODULE_306	8/106	26/18754	1.14332e-12	4.73684e-10	3.53149e-10	11674/21991/18746/14433/16828/18655/18648/13806	8
564Igi	GSE2706_UNSTIM_VS_2H_R848_DC_DN	GSE2706_UNSTIM_VS_2H_R848_DC_DN	14/106	184/18754	2.23988e-12	8.89326e-10	6.63024e-10	17748/17357/12702/19246/12051/22151/106869/100038882/17873/57444/12226/80291/20303/20304	14
564Igi	GSE13547_WT_VS_ZFX_KO_BCELL_DN	GSE13547_WT_VS_ZFX_KO_BCELL_DN	14/106	193/18754	4.29596e-12	1.63745e-09	1.22078e-09	16828/18655/27984/12856/18030/69202/14227/17873/53314/12477/72310/80291/93692/15370	14
564Igi	GSE2770_IL12_AND_TGFB_ACT_VS_ACT_CD4_TCELL_6H_DN	GSE2770_IL12_AND_TGFB_ACT_VS_ACT_CD4_TCELL_6H_DN	14/106	199/18754	6.51096e-12	2.38627e-09	1.77905e-09	16768/18746/21949/74840/71853/19246/12856/22433/54167/15978/53314/12703/14828/18712	14
564Igi	HALLMARK_IL2_STAT5_SIGNALING	HALLMARK_IL2_STAT5_SIGNALING	14/106	200/18754	6.96878e-12	2.45946e-09	1.83362e-09	18030/22433/54167/17873/53314/19734/12703/12477/12332/20893/16178/64138/18712/20750	14
564Igi	SEMENZA_HIF1_TARGETS	SEMENZA_HIF1_TARGETS	8/106	36/18754	2.11379e-11	7.19369e-09	5.36315e-09	11674/21991/18746/14433/16828/18655/13806/18641	8
564Igi	HARRIS_HYPOXIA	HARRIS_HYPOXIA	10/106	79/18754	2.24749e-11	7.38493e-09	5.50573e-09	11674/18746/17319/14433/16828/18655/13806/18641/20893/20750	10
564Igi	BROCKE_APOPTOSIS_REVERSED_BY_IL6	BROCKE_APOPTOSIS_REVERSED_BY_IL6	12/106	144/18754	3.13596e-11	9.96084e-09	7.42616e-09	17748/14674/20846/12702/12608/12051/17873/19734/12703/20893/18712/20750	12
564Igi	GSE3039_ALPHAALPHA_VS_ALPHABETA_CD8_TCELL_UP	GSE3039_ALPHAALPHA_VS_ALPHABETA_CD8_TCELL_UP	13/106	199/18754	9.78544e-11	3.00792e-08	2.24251e-08	11674/21991/17748/18938/16828/12702/14751/53869/112407/18641/20893/16854/20303	13
564Igi	GSE17186_NAIVE_VS_CD21LOW_TRANSITIONAL_BCELL_UP	GSE17186_NAIVE_VS_CD21LOW_TRANSITIONAL_BCELL_UP	13/106	200/18754	1.04173e-10	3.10207e-08	2.3127e-08	18746/21949/74840/71853/12702/19246/12608/12051/18030/112407/53314/12477/64138	13
564Igi	WANG_ADIPOGENIC_GENES_REPRESSED_BY_SIRT1	WANG_ADIPOGENIC_GENES_REPRESSED_BY_SIRT1	7/106	27/18754	1.2199e-10	3.52257e-08	2.6262e-08	11674/21991/14433/18655/14751/112407/13806	7
564Igi	SHIPP_DLBCL_VS_FOLLICULAR_LYMPHOMA_UP	SHIPP_DLBCL_VS_FOLLICULAR_LYMPHOMA_UP	8/106	45/18754	1.44392e-10	4.04681e-08	3.01704e-08	11674/18746/17319/16828/18648/13806/18453/16854	8
564Igi	KAECH_NAIVE_VS_DAY15_EFF_CD8_TCELL_DN	KAECH_NAIVE_VS_DAY15_EFF_CD8_TCELL_DN	13/106	207/18754	1.59899e-10	4.35336e-08	3.24559e-08	14758/27984/216238/12856/15978/20200/12477/20893/16854/14945/20303/93692/20304	13
564Igi	WALLACE_PROSTATE_CANCER_RACE_UP	WALLACE_PROSTATE_CANCER_RACE_UP	15/106	304/18754	1.71075e-10	4.52825e-08	3.37597e-08	20846/22637/18030/11816/100038882/15978/19734/12703/57444/72310/16178/14945/20303/93692/20304	15
564Igi	GSE7460_TCONV_VS_TREG_THYMUS_DN	GSE7460_TCONV_VS_TREG_THYMUS_DN	13/106	209/18754	1.80191e-10	4.64065e-08	3.45977e-08	21949/12608/17132/54167/19734/20200/12477/20893/72310/16178/18712/16854/20304	13
564Igi	REACTOME_GLYCOLYSIS	REACTOME_GLYCOLYSIS	9/106	70/18754	2.03519e-10	5.10351e-08	3.80485e-08	11674/21991/18746/14433/18655/14751/18648/13806/18641	9
564Igi	GO_GLYCOLYTIC_PROCESS	GO_GLYCOLYTIC_PROCESS	10/106	104/18754	3.6231e-10	8.85245e-08	6.59982e-08	11674/21991/18746/14433/16828/18655/14751/18648/13806/18641	10
564Igi	GSE2706_UNSTIM_VS_2H_LPS_DC_DN	GSE2706_UNSTIM_VS_2H_LPS_DC_DN	12/106	183/18754	5.14218e-10	1.225e-07	9.13279e-08	17357/12702/19246/22151/224093/106869/100038882/17873/53314/57444/12226/80291	12
564Igi	REACTOME_GLUCONEOGENESIS	REACTOME_GLUCONEOGENESIS	7/106	34/18754	7.15449e-10	1.66281e-07	1.23968e-07	11674/21991/14433/18655/14751/18648/13806	7
564Igi	GSE11057_NAIVE_VS_EFF_MEMORY_CD4_TCELL_DN	GSE11057_NAIVE_VS_EFF_MEMORY_CD4_TCELL_DN	12/106	189/18754	7.45297e-10	1.69094e-07	1.26065e-07	16828/71853/27984/52004/170748/15978/16149/12332/18641/16854/14945/20304	12
564Igi	GSE13484_UNSTIM_VS_YF17D_VACCINE_STIM_PBMC_DN	GSE13484_UNSTIM_VS_YF17D_VACCINE_STIM_PBMC_DN	12/106	191/18754	8.41004e-10	1.84967e-07	1.37899e-07	16768/17748/20846/12702/106869/100038882/17873/53314/12703/57444/20750/20303	12
564Igi	HONMA_DOCETAXEL_RESISTANCE	HONMA_DOCETAXEL_RESISTANCE	7/106	35/18754	8.90181e-10	1.84967e-07	1.37899e-07	14433/18938/67671/26360/12317/14828/13806	7
564Igi	GSE21360_NAIVE_VS_SECONDARY_MEMORY_CD8_TCELL_UP	GSE21360_NAIVE_VS_SECONDARY_MEMORY_CD8_TCELL_UP	12/106	192/18754	8.92903e-10	1.84967e-07	1.37899e-07	21991/17319/18938/17357/19246/12608/12051/18648/18030/17873/18641/20304	12
564Igi	GSE45739_UNSTIM_VS_ACD3_ACD28_STIM_WT_CD4_TCELL_DN	GSE45739_UNSTIM_VS_ACD3_ACD28_STIM_WT_CD4_TCELL_DN	12/106	192/18754	8.92903e-10	1.84967e-07	1.37899e-07	16768/17748/74840/27984/109232/17179/12317/15978/72310/14945/20303/20304	12
564Igi	GSE37416_CTRL_VS_6H_F_TULARENSIS_LVS_NEUTROPHIL_DN	GSE37416_CTRL_VS_6H_F_TULARENSIS_LVS_NEUTROPHIL_DN	12/106	193/18754	9.47677e-10	1.88134e-07	1.4026e-07	11674/21991/18746/17319/18938/16828/18655/223453/14751/18648/13806/20893	12
564Igi	GSE7219_UNSTIM_VS_LPS_AND_ANTI_CD40_STIM_NIK_NFKB2_KO_DC_DN	GSE7219_UNSTIM_VS_LPS_AND_ANTI_CD40_STIM_NIK_NFKB2_KO_DC_DN	12/106	193/18754	9.47677e-10	1.88134e-07	1.4026e-07	16768/18566/18030/22433/54167/17873/19734/57444/12477/20893/20303/93692	12
564Igi	HSIAO_HOUSEKEEPING_GENES	HSIAO_HOUSEKEEPING_GENES	16/106	404/18754	1.00689e-09	1.95809e-07	1.45983e-07	11674/14433/20090/67671/16828/16478/18655/14683/54127/18648/22433/16149/57444/13806/18712/16854	16
564Igi	GSE37416_CTRL_VS_12H_F_TULARENSIS_LVS_NEUTROPHIL_DN	GSE37416_CTRL_VS_12H_F_TULARENSIS_LVS_NEUTROPHIL_DN	12/106	196/18754	1.13069e-09	2.15487e-07	1.60654e-07	11674/21991/18746/18938/14751/12608/106869/14227/13806/18453/20750/15370	12
564Igi	GSE15930_STIM_VS_STIM_AND_IL12_48H_CD8_T_CELL_DN	GSE15930_STIM_VS_STIM_AND_IL12_48H_CD8_T_CELL_DN	12/106	198/18754	1.26983e-09	2.37259e-07	1.76885e-07	16828/71853/12702/17936/12051/18648/12317/15978/53314/20200/18712/16854	12
564Igi	GOLDRATH_NAIVE_VS_MEMORY_CD8_TCELL_DN	GOLDRATH_NAIVE_VS_MEMORY_CD8_TCELL_DN	12/106	199/18754	1.34504e-09	2.41828e-07	1.80291e-07	216238/18648/56045/15978/20200/12332/20893/16854/14945/20303/93692/20304	12
564Igi	GSE15930_STIM_VS_STIM_AND_TRICHOSTATINA_48H_CD8_T_CELL_UP	GSE15930_STIM_VS_STIM_AND_TRICHOSTATINA_48H_CD8_T_CELL_UP	12/106	199/18754	1.34504e-09	2.41828e-07	1.80291e-07	17748/16828/16478/223453/14751/12051/18648/17179/15978/53314/20200/16854	12
564Igi	HALLMARK_GLYCOLYSIS	HALLMARK_GLYCOLYSIS	12/106	200/18754	1.42424e-09	2.43495e-07	1.81534e-07	11674/21991/18746/17319/16828/18655/18648/112407/57444/14828/13806/93692	12
564Igi	HALLMARK_TNFA_SIGNALING_VIA_NFKB	HALLMARK_TNFA_SIGNALING_VIA_NFKB	12/106	200/18754	1.42424e-09	2.43495e-07	1.81534e-07	12702/12608/12051/22151/18030/106869/17873/12226/20893/20303/20304/15370	12
564Igi	MOOTHA_GLYCOLYSIS	MOOTHA_GLYCOLYSIS	6/106	21/18754	1.43134e-09	2.43495e-07	1.81534e-07	11674/21991/18746/18655/14751/13806	6
564Igi	QI_PLASMACYTOMA_UP	QI_PLASMACYTOMA_UP	13/106	248/18754	1.47751e-09	2.43495e-07	1.81534e-07	16768/19246/22637/53314/19734/12703/12332/12226/20893/16178/20302/20303/20304	13
564Igi	GSE23568_ID3_TRANSDUCED_VS_ID3_KO_CD8_TCELL_UP	GSE23568_ID3_TRANSDUCED_VS_ID3_KO_CD8_TCELL_UP	12/106	201/18754	1.50763e-09	2.43495e-07	1.81534e-07	14433/26360/12702/22637/52004/18566/100038882/53314/20200/12477/20304/15370	12
564Igi	GSE39916_B_CELL_SPLEEN_VS_PLASMA_CELL_BONE_MARROW_DN	GSE39916_B_CELL_SPLEEN_VS_PLASMA_CELL_BONE_MARROW_DN	12/106	201/18754	1.50763e-09	2.43495e-07	1.81534e-07	21991/14758/27984/17132/54167/17179/15978/20200/12531/72310/14945/20304	12
564Igi	GSE17580_UNINFECTED_VS_S_MANSONI_INF_TREG_DN	GSE17580_UNINFECTED_VS_S_MANSONI_INF_TREG_DN	12/106	202/18754	1.5954e-09	2.49223e-07	1.85804e-07	14758/223453/17936/109232/112407/60505/15978/53314/20200/20893/72310/93692	12
564Igi	GSE28726_NAIVE_VS_ACTIVATED_CD4_TCELL_DN	GSE28726_NAIVE_VS_ACTIVATED_CD4_TCELL_DN	12/106	202/18754	1.5954e-09	2.49223e-07	1.85804e-07	11674/18746/17319/16828/18655/14751/18030/69202/13806/20893/16854/20304	12
564Igi	GSE17580_UNINFECTED_VS_S_MANSONI_INF_TEFF_DN	GSE17580_UNINFECTED_VS_S_MANSONI_INF_TEFF_DN	12/106	203/18754	1.68776e-09	2.51291e-07	1.87346e-07	21991/14758/12702/15978/12477/20893/230822/20318/80291/16854/14945/93692	12
564Igi	GSE28726_NAIVE_CD4_TCELL_VS_NAIVE_VA24NEG_NKTCELL_UP	GSE28726_NAIVE_CD4_TCELL_VS_NAIVE_VA24NEG_NKTCELL_UP	12/106	203/18754	1.68776e-09	2.51291e-07	1.87346e-07	11674/21991/16768/18746/17319/16828/18655/14751/18030/13806/20893/72310	12
564Igi	GSE3720_VD1_VS_VD2_GAMMADELTA_TCELL_DN	GSE3720_VD1_VS_VD2_GAMMADELTA_TCELL_DN	12/106	203/18754	1.68776e-09	2.51291e-07	1.87346e-07	17319/17173/21949/18566/109232/112407/224093/17179/69202/12332/18641/80291	12
564Igi	REACTOME_GLUCOSE_METABOLISM	REACTOME_GLUCOSE_METABOLISM	9/106	90/18754	2.01318e-09	2.95132e-07	2.20031e-07	11674/21991/18746/14433/18655/14751/18648/13806/18641	9
564Igi	GSE36527_CD62L_HIGH_CD69_NEG_VS_CD62L_LOW_CD69_POS_TREG_KLRG1_NEG_DN	GSE36527_CD62L_HIGH_CD69_NEG_VS_CD62L_LOW_CD69_POS_TREG_KLRG1_NEG_DN	12/106	207/18754	2.10739e-09	3.04262e-07	2.26838e-07	16828/18602/16478/21949/20846/12702/12051/15978/53314/12703/12226/18712	12
564Igi	GO_ENDOPLASMIC_RETICULUM_CHAPERONE_COMPLEX	GO_ENDOPLASMIC_RETICULUM_CHAPERONE_COMPLEX	5/106	11/18754	2.35857e-09	3.35445e-07	2.50086e-07	64136/71853/14828/18453/22027	5
564Igi	LU_IL4_SIGNALING	LU_IL4_SIGNALING	9/106	93/18754	2.70359e-09	3.78861e-07	2.82454e-07	14683/17357/18030/22433/53314/12703/20893/20303/20304	9
564Igi	TIEN_INTESTINE_PROBIOTICS_24HR_DN	TIEN_INTESTINE_PROBIOTICS_24HR_DN	12/106	212/18754	2.76315e-09	3.81595e-07	2.84493e-07	64136/74840/71853/52004/12608/18030/12317/14828/12226/18453/22027/93692	12
564Igi	PID_HIF1_TFPATHWAY	PID_HIF1_TFPATHWAY	8/106	66/18754	3.48912e-09	4.74969e-07	3.54106e-07	11674/18746/16828/18655/112407/13806/18641/20893	8
564Igi	GO_T_CELL_ACTIVATION	GO_T_CELL_ACTIVATION	16/106	448/18754	4.43162e-09	5.94773e-07	4.43424e-07	16768/21949/22637/12608/18566/12051/22433/54167/60505/15978/16149/53314/12703/12477/16854/20304	16
564Igi	GSE7218_UNSTIM_VS_ANTIGEN_STIM_THROUGH_IGG_BCELL_DN	GSE7218_UNSTIM_VS_ANTIGEN_STIM_THROUGH_IGG_BCELL_DN	11/106	180/18754	5.91117e-09	7.74772e-07	5.77621e-07	22637/54167/16149/17873/19734/12703/20200/57444/18712/20302/14945	11
564Igi	GROSS_HIF1A_TARGETS_DN	GROSS_HIF1A_TARGETS_DN	6/106	26/18754	5.9354e-09	7.74772e-07	5.77621e-07	21991/14433/18655/13806/18641/16854	6
564Igi	MCLACHLAN_DENTAL_CARIES_UP	MCLACHLAN_DENTAL_CARIES_UP	13/106	279/18754	6.13246e-09	7.89679e-07	5.88734e-07	17748/26360/12702/12051/18030/11816/106869/16149/12332/20302/20750/93692/20304	13
564Igi	GSE6269_E_COLI_VS_STAPH_AUREUS_INF_PBMC_DN	GSE6269_E_COLI_VS_STAPH_AUREUS_INF_PBMC_DN	11/106	183/18754	7.02778e-09	8.92903e-07	6.65691e-07	14433/71853/17132/14227/20200/14828/12332/18453/16178/20318/16854	11
564Igi	CHAUHAN_RESPONSE_TO_METHOXYESTRADIOL_DN	CHAUHAN_RESPONSE_TO_METHOXYESTRADIOL_DN	9/106	104/18754	7.33625e-09	9.1983e-07	6.85766e-07	18746/18655/14683/22151/22433/16149/12226/22027/20302	9
564Igi	DAZARD_RESPONSE_TO_UV_NHEK_UP	DAZARD_RESPONSE_TO_UV_NHEK_UP	12/106	235/18754	8.81758e-09	1.0912e-06	8.13532e-07	18746/17748/67671/16478/18655/14751/22151/12856/22433/11816/17873/12226	12
564Igi	REACTOME_REGULATION_OF_IFNG_SIGNALING	REACTOME_REGULATION_OF_IFNG_SIGNALING	5/106	14/18754	1.00835e-08	1.23187e-06	9.18403e-07	20846/12702/19246/15978/12703	5
564Igi	BASSO_CD40_SIGNALING_UP	BASSO_CD40_SIGNALING_UP	9/106	108/18754	1.02509e-08	1.23647e-06	9.21833e-07	20846/106869/16149/17873/53314/12332/22027/20302/20303	9
564Igi	GSE26495_NAIVE_VS_PD1LOW_CD8_TCELL_DN	GSE26495_NAIVE_VS_PD1LOW_CD8_TCELL_DN	11/106	193/18754	1.22387e-08	1.45779e-06	1.08683e-06	16768/17173/71853/27984/17132/17179/20893/72310/67393/20303/20304	11
564Igi	GSE21360_PRIMARY_VS_TERTIARY_MEMORY_CD8_TCELL_DN	GSE21360_PRIMARY_VS_TERTIARY_MEMORY_CD8_TCELL_DN	11/106	195/18754	1.36222e-08	1.60255e-06	1.19476e-06	12702/12606/22433/17873/53314/12703/57444/64138/18712/20302/20304	11
564Igi	NGO_MALIGNANT_GLIOMA_1P_LOH	NGO_MALIGNANT_GLIOMA_1P_LOH	5/106	15/18754	1.50574e-08	1.74978e-06	1.30453e-06	14433/18655/14828/13806/18453	5
564Igi	MORF_NME2	MORF_NME2	10/106	153/18754	1.58382e-08	1.78032e-06	1.32729e-06	11674/17319/20090/67671/16828/18655/14683/22433/12317/13806	10
564Igi	GOLDRATH_EFF_VS_MEMORY_CD8_TCELL_UP	GOLDRATH_EFF_VS_MEMORY_CD8_TCELL_UP	11/106	198/18754	1.59597e-08	1.78032e-06	1.32729e-06	16768/17748/18566/22433/15978/57444/12332/20893/16854/14945/15370	11
564Igi	GSE5679_RARA_AGONIST_AM580_VS_AM580_AND_ROSIGLITAZONE_TREATED_DC_UP	GSE5679_RARA_AGONIST_AM580_VS_AM580_AND_ROSIGLITAZONE_TREATED_DC_UP	11/106	198/18754	1.59597e-08	1.78032e-06	1.32729e-06	16768/26360/12606/170748/22151/109232/112407/224093/60505/66264/66042	11
564Igi	GSE13522_WT_VS_IFNAR_KO_SKING_T_CRUZI_Y_STRAIN_INF_UP	GSE13522_WT_VS_IFNAR_KO_SKING_T_CRUZI_Y_STRAIN_INF_UP	11/106	199/18754	1.68149e-08	1.78032e-06	1.32729e-06	16768/208659/26360/18030/54167/56045/57444/12477/12332/20893/16178	11
564Igi	GSE30962_ACUTE_VS_CHRONIC_LCMV_SECONDARY_INF_CD8_TCELL_DN	GSE30962_ACUTE_VS_CHRONIC_LCMV_SECONDARY_INF_CD8_TCELL_DN	11/106	199/18754	1.68149e-08	1.78032e-06	1.32729e-06	16768/208659/16828/22637/18566/60505/19734/57444/66264/16178/93692	11
564Igi	GSE38304_MYC_NEG_VS_POS_GC_BCELL_DN	GSE38304_MYC_NEG_VS_POS_GC_BCELL_DN	11/106	199/18754	1.68149e-08	1.78032e-06	1.32729e-06	21991/14758/26360/27984/216238/17132/54167/15978/12531/18712/80291	11
564Igi	GSE4535_BM_DERIVED_DC_VS_FOLLICULAR_DC_UP	GSE4535_BM_DERIVED_DC_VS_FOLLICULAR_DC_UP	11/106	199/18754	1.68149e-08	1.78032e-06	1.32729e-06	208659/21949/17357/19246/12051/18648/106869/60505/17873/53314/66264	11
564Igi	GSE5679_PPARG_LIGAND_ROSIGLITAZONE_VS_ROSIGLITAZONE_AND_RARA_AGONIST_AM580_TREATED_DC_UP	GSE5679_PPARG_LIGAND_ROSIGLITAZONE_VS_ROSIGLITAZONE_AND_RARA_AGONIST_AM580_TREATED_DC_UP	11/106	199/18754	1.68149e-08	1.78032e-06	1.32729e-06	21949/18655/17357/27984/18648/12856/106869/60505/17873/53314/66264	11
564Igi	GSE13522_CTRL_VS_T_CRUZI_Y_STRAIN_INF_SKIN_IFNAR_KO_DN	GSE13522_CTRL_VS_T_CRUZI_Y_STRAIN_INF_SKIN_IFNAR_KO_DN	11/106	200/18754	1.77106e-08	1.79537e-06	1.33851e-06	16768/26360/18566/18030/22433/12477/12332/20893/16178/230822/93692	11
564Igi	GSE19923_E2A_KO_VS_E2A_AND_HEB_KO_DP_THYMOCYTE_DN	GSE19923_E2A_KO_VS_E2A_AND_HEB_KO_DP_THYMOCYTE_DN	11/106	200/18754	1.77106e-08	1.79537e-06	1.33851e-06	11674/16768/223453/100038882/17873/12332/12226/16854/20750/20303/20304	11
564Igi	GSE24292_WT_VS_PPARG_KO_MACROPHAGE_UP	GSE24292_WT_VS_PPARG_KO_MACROPHAGE_UP	11/106	200/18754	1.77106e-08	1.79537e-06	1.33851e-06	18746/17319/16828/18655/17357/18030/112407/106869/14227/53314/13806	11
564Igi	GSE39110_DAY3_VS_DAY6_POST_IMMUNIZATION_CD8_TCELL_WITH_IL2_TREATMENT_UP	GSE39110_DAY3_VS_DAY6_POST_IMMUNIZATION_CD8_TCELL_WITH_IL2_TREATMENT_UP	11/106	200/18754	1.77106e-08	1.79537e-06	1.33851e-06	16828/18566/109232/17132/100038882/12477/12332/16178/64138/16854/14945	11
564Igi	MOOTHA_GLUCONEOGENESIS	MOOTHA_GLUCONEOGENESIS	6/106	31/18754	1.8552e-08	1.8133e-06	1.35188e-06	11674/21991/16828/18655/14751/13806	6
564Igi	GSE15930_NAIVE_VS_72H_IN_VITRO_STIM_IL12_CD8_TCELL_DN	GSE15930_NAIVE_VS_72H_IN_VITRO_STIM_IL12_CD8_TCELL_DN	11/106	201/18754	1.86487e-08	1.8133e-06	1.35188e-06	21991/17748/18648/14227/15978/20200/12477/12332/20893/16854/93692	11
564Igi	GSE37532_TREG_VS_TCONV_PPARG_KO_CD4_TCELL_FROM_VISCERAL_ADIPOSE_TISSUE_UP	GSE37532_TREG_VS_TCONV_PPARG_KO_CD4_TCELL_FROM_VISCERAL_ADIPOSE_TISSUE_UP	11/106	201/18754	1.86487e-08	1.8133e-06	1.35188e-06	64136/12051/12606/170748/22151/12856/17179/17873/53314/64138/16854	11
564Igi	GSE43955_TH0_VS_TGFB_IL6_TH17_ACT_CD4_TCELL_30H_UP	GSE43955_TH0_VS_TGFB_IL6_TH17_ACT_CD4_TCELL_30H_UP	11/106	201/18754	1.86487e-08	1.8133e-06	1.35188e-06	17748/20090/12702/19246/17936/18030/12317/17873/53314/12703/20303	11
564Igi	GSE35685_CD34POS_CD10NEG_CD62LPOS_VS_CD34POS_CD10POS_BONE_MARROW_DN	GSE35685_CD34POS_CD10NEG_CD62LPOS_VS_CD34POS_CD10POS_BONE_MARROW_DN	11/106	202/18754	1.96308e-08	1.88951e-06	1.4087e-06	17319/74840/20846/19246/12051/106869/100038882/12703/14828/18712/20303	11
564Igi	GSE40277_GATA1_AND_SATB1_TRANSDUCED_VS_CTRL_CD4_TCELL_UP	GSE40277_GATA1_AND_SATB1_TRANSDUCED_VS_CTRL_CD4_TCELL_UP	11/106	203/18754	2.06588e-08	1.94908e-06	1.45311e-06	26360/216238/12608/18030/112407/17132/15978/20200/12531/230822/18712	11
564Igi	GSE9650_NAIVE_VS_EFF_CD8_TCELL_DN	GSE9650_NAIVE_VS_EFF_CD8_TCELL_DN	11/106	203/18754	2.06588e-08	1.94908e-06	1.45311e-06	223453/12856/15978/53314/20200/12477/20893/16854/14945/93692/20304	11
564Igi	GSE17721_ALL_VS_24H_PAM3CSK4_BMDC_UP	GSE17721_ALL_VS_24H_PAM3CSK4_BMDC_UP	11/106	204/18754	2.17345e-08	2.01076e-06	1.49909e-06	18938/74840/71853/12608/22151/11816/16149/14828/12332/16854/20750	11
564Igi	KAECH_NAIVE_VS_DAY8_EFF_CD8_TCELL_DN	KAECH_NAIVE_VS_DAY8_EFF_CD8_TCELL_DN	11/106	204/18754	2.17345e-08	2.01076e-06	1.49909e-06	27984/12856/15978/53314/20200/12477/20893/16854/14945/93692/20304	11
564Igi	CHEN_LUNG_CANCER_SURVIVAL	CHEN_LUNG_CANCER_SURVIVAL	6/106	32/18754	2.2729e-08	2.08255e-06	1.55261e-06	18746/18655/18648/14828/13806/18453	6
564Igi	GO_REGULATION_OF_T_CELL_ACTIVATION	GO_REGULATION_OF_T_CELL_ACTIVATION	13/106	315/18754	2.59657e-08	2.35645e-06	1.75682e-06	16768/22637/12608/18566/22433/54167/60505/15978/16149/12703/12477/16854/20304	13
564Igi	HALLMARK_INTERFERON_GAMMA_RESPONSE	HALLMARK_INTERFERON_GAMMA_RESPONSE	11/106	208/18754	2.65542e-08	2.38712e-06	1.77969e-06	20846/12702/19246/56045/100038882/16149/12703/57444/12226/18712/20304	11
564Igi	GSE3039_NKT_CELL_VS_B2_BCELL_DN	GSE3039_NKT_CELL_VS_B2_BCELL_DN	11/106	209/18754	2.78989e-08	2.46156e-06	1.83518e-06	11674/21991/17319/16828/12608/18030/22433/20893/16854/20750/20303	11
564Igi	GSE7852_LN_VS_THYMUS_TCONV_UP	GSE7852_LN_VS_THYMUS_TCONV_UP	11/106	209/18754	2.78989e-08	2.46156e-06	1.83518e-06	11674/14758/12702/27984/12608/15978/20200/12477/12226/72310/20304	11
564Igi	LEI_MYB_TARGETS	LEI_MYB_TARGETS	13/106	318/18754	2.90333e-08	2.53815e-06	1.89228e-06	17748/23983/52004/14751/12608/22151/22433/100038882/57444/12531/12226/18641/20893	13
564Igi	UEDA_CENTRAL_CLOCK	UEDA_CENTRAL_CLOCK	8/106	86/18754	2.93684e-08	2.54411e-06	1.89672e-06	74840/71853/52004/18030/22433/17873/19734/14828	8
564Igi	ALTEMEIER_RESPONSE_TO_LPS_WITH_MECHANICAL_VENTILATION	ALTEMEIER_RESPONSE_TO_LPS_WITH_MECHANICAL_VENTILATION	9/106	126/18754	3.96774e-08	3.40618e-06	2.53943e-06	20846/17357/12702/12051/18030/100038882/16178/20302/20303	9
564Igi	ELVIDGE_HYPOXIA_UP	ELVIDGE_HYPOXIA_UP	10/106	171/18754	4.57325e-08	3.89094e-06	2.90084e-06	18655/18030/112407/106869/17873/20200/57444/20893/18712/93692	10
564Igi	GO_LEUKOCYTE_CELL_CELL_ADHESION	GO_LEUKOCYTE_CELL_CELL_ADHESION	13/106	334/18754	5.16364e-08	4.35436e-06	3.24633e-06	16768/22637/12608/18566/22433/54167/60505/15978/16149/12703/12477/16854/20304	13
564Igi	ELVIDGE_HYPOXIA_BY_DMOG_UP	ELVIDGE_HYPOXIA_BY_DMOG_UP	9/106	132/18754	5.94447e-08	4.96885e-06	3.70445e-06	18655/18030/112407/106869/20200/57444/20893/18712/93692	9
564Igi	GSE2706_UNSTIM_VS_2H_LPS_AND_R848_DC_DN	GSE2706_UNSTIM_VS_2H_LPS_AND_R848_DC_DN	10/106	176/18754	6.00642e-08	4.97697e-06	3.71051e-06	17748/17357/12702/22151/106869/100038882/53314/57444/12226/80291	10
564Igi	GO_CARBOHYDRATE_CATABOLIC_PROCESS	GO_CARBOHYDRATE_CATABOLIC_PROCESS	10/106	178/18754	6.68228e-08	5.48926e-06	4.09244e-06	11674/21991/18746/14433/16828/18655/14751/18648/13806/18641	10
564Igi	GSE14386_UNTREATED_VS_IFNA_TREATED_ACT_PBMC_MS_PATIENT_DN	GSE14386_UNTREATED_VS_IFNA_TREATED_ACT_PBMC_MS_PATIENT_DN	10/106	179/18754	7.04468e-08	5.7375e-06	4.27751e-06	216238/18566/18030/53314/19734/57444/12477/12332/16178/15370	10
564Igi	ZHONG_SECRETOME_OF_LUNG_CANCER_AND_ENDOTHELIUM	ZHONG_SECRETOME_OF_LUNG_CANCER_AND_ENDOTHELIUM	7/106	64/18754	7.19114e-08	5.80715e-06	4.32944e-06	11674/21991/14433/16828/13806/64138/20750	7
564Igi	MARKEY_RB1_ACUTE_LOF_DN	MARKEY_RB1_ACUTE_LOF_DN	11/106	240/18754	1.14461e-07	9.16558e-06	6.83326e-06	20846/12702/100038882/57444/18641/20893/64138/20302/20303/93692/20304	11
564Igi	EGFR_UP.V1_UP	EGFR_UP.V1_UP	10/106	190/18754	1.23337e-07	9.79395e-06	7.30174e-06	12051/170748/22151/109232/18030/112407/106869/19734/57444/93692	10
564Igi	GSE15330_MEGAKARYOCYTE_ERYTHROID_VS_GRANULOCYTE_MONOCYTE_PROGENITOR_UP	GSE15330_MEGAKARYOCYTE_ERYTHROID_VS_GRANULOCYTE_MONOCYTE_PROGENITOR_UP	10/106	192/18754	1.36025e-07	1.07122e-05	7.98635e-06	64136/12856/18030/15978/20893/72310/80291/20303/20304/15370	10
564Igi	GSE21670_UNTREATED_VS_TGFB_TREATED_STAT3_KO_CD4_TCELL_DN	GSE21670_UNTREATED_VS_TGFB_TREATED_STAT3_KO_CD4_TCELL_DN	10/106	193/18754	1.42789e-07	1.11528e-05	8.31478e-06	21949/19246/22433/53314/19734/12703/12477/12226/20893/18453	10
564Igi	REACTOME_INTERFERON_ALPHA_BETA_SIGNALING	REACTOME_INTERFERON_ALPHA_BETA_SIGNALING	7/106	71/18754	1.49044e-07	1.13679e-05	8.47514e-06	20846/12702/19246/56045/100038882/12703/57444	7
564Igi	GSE21670_STAT3_KO_VS_WT_CD4_TCELL_DN	GSE21670_STAT3_KO_VS_WT_CD4_TCELL_DN	10/106	194/18754	1.49847e-07	1.13679e-05	8.47514e-06	16828/12702/19246/54167/53314/12703/13806/20893/18712/20302	10
564Igi	GSE9006_TYPE_1_DIABETES_AT_DX_VS_1MONTH_POST_DX_PBMC_UP	GSE9006_TYPE_1_DIABETES_AT_DX_VS_1MONTH_POST_DX_PBMC_UP	10/106	194/18754	1.49847e-07	1.13679e-05	8.47514e-06	11674/17357/12702/14751/12703/14828/12226/18453/22027/18712	10
564Igi	ICHIBA_GRAFT_VERSUS_HOST_DISEASE_35D_UP	ICHIBA_GRAFT_VERSUS_HOST_DISEASE_35D_UP	9/106	147/18754	1.50315e-07	1.13679e-05	8.47514e-06	18746/20846/19246/56045/16149/20200/16854/20303/20304	9
564Igi	GSE1432_CTRL_VS_IFNG_24H_MICROGLIA_DN	GSE1432_CTRL_VS_IFNG_24H_MICROGLIA_DN	10/106	195/18754	1.57211e-07	1.17036e-05	8.72546e-06	16768/17173/17748/20846/170748/100038882/12703/57444/18712/93692	10
564Igi	GSE9006_TYPE_1_DIABETES_AT_DX_VS_4MONTH_POST_DX_PBMC_UP	GSE9006_TYPE_1_DIABETES_AT_DX_VS_4MONTH_POST_DX_PBMC_UP	10/106	195/18754	1.57211e-07	1.17036e-05	8.72546e-06	11674/16478/12702/14751/18030/12703/14828/20893/18453/64138	10
564Igi	GSE22886_NAIVE_CD4_TCELL_VS_48H_ACT_TH2_DN	GSE22886_NAIVE_CD4_TCELL_VS_48H_ACT_TH2_DN	10/106	196/18754	1.64891e-07	1.21802e-05	9.08076e-06	21991/18746/17319/14433/17748/18648/170748/12856/53314/13806	10
564Igi	GSE22140_HEALTHY_VS_ARTHRITIC_GERMFREE_MOUSE_CD4_TCELL_DN	GSE22140_HEALTHY_VS_ARTHRITIC_GERMFREE_MOUSE_CD4_TCELL_DN	10/106	198/18754	1.81246e-07	1.31839e-05	9.82911e-06	21949/22151/22433/53314/19734/64138/22027/18712/20302/20303	10
564Igi	GSE36826_WT_VS_IL1R_KO_SKIN_STAPH_AUREUS_INF_DN	GSE36826_WT_VS_IL1R_KO_SKIN_STAPH_AUREUS_INF_DN	10/106	198/18754	1.81246e-07	1.31839e-05	9.82911e-06	16768/16828/12702/19246/22151/54167/100038882/17873/53314/20893	10
564Igi	GSE9650_EFFECTOR_VS_MEMORY_CD8_TCELL_UP	GSE9650_EFFECTOR_VS_MEMORY_CD8_TCELL_UP	10/106	199/18754	1.89947e-07	1.37121e-05	1.02229e-05	14683/223453/18566/12856/14227/53314/16854/14945/93692/20304	10
564Igi	GO_ATF6_MEDIATED_UNFOLDED_PROTEIN_RESPONSE	GO_ATF6_MEDIATED_UNFOLDED_PROTEIN_RESPONSE	4/106	10/18754	1.97236e-07	1.40259e-05	1.04568e-05	22433/12317/14828/22027	4
564Igi	REACTOME_ATF6_ATF6_ALPHA_ACTIVATES_CHAPERONE_GENES	REACTOME_ATF6_ATF6_ALPHA_ACTIVATES_CHAPERONE_GENES	4/106	10/18754	1.97236e-07	1.40259e-05	1.04568e-05	22433/12317/14828/22027	4
564Igi	GSE25123_WT_VS_PPARG_KO_MACROPHAGE_IL4_STIM_DN	GSE25123_WT_VS_PPARG_KO_MACROPHAGE_IL4_STIM_DN	10/106	200/18754	1.99012e-07	1.40473e-05	1.04727e-05	14758/216238/18566/17132/60505/20200/12477/16178/67393/80291	10
564Igi	GSE16451_CTRL_VS_WEST_EQUINE_ENC_VIRUS_MATURE_NEURON_CELL_LINE_DN	GSE16451_CTRL_VS_WEST_EQUINE_ENC_VIRUS_MATURE_NEURON_CELL_LINE_DN	10/106	201/18754	2.08455e-07	1.42904e-05	1.0654e-05	216238/12606/22433/17132/54167/56045/53314/20200/12332/16854	10
564Igi	GSE22601_IMMATURE_CD4_SINGLE_POSITIVE_VS_CD8_SINGLE_POSITIVE_THYMOCYTE_DN	GSE22601_IMMATURE_CD4_SINGLE_POSITIVE_VS_CD8_SINGLE_POSITIVE_THYMOCYTE_DN	10/106	201/18754	2.08455e-07	1.42904e-05	1.0654e-05	14674/20846/19246/12608/18030/112407/22433/106869/12703/20893	10
564Igi	GSE29618_BCELL_VS_MDC_DAY7_FLU_VACCINE_DN	GSE29618_BCELL_VS_MDC_DAY7_FLU_VACCINE_DN	10/106	201/18754	2.08455e-07	1.42904e-05	1.0654e-05	11674/21991/18746/16828/27984/56045/69202/13806/20893/16178	10
564Igi	GSE33162_UNTREATED_VS_4H_LPS_STIM_HDAC3_KO_MACROPHAGE_UP	GSE33162_UNTREATED_VS_4H_LPS_STIM_HDAC3_KO_MACROPHAGE_UP	10/106	201/18754	2.08455e-07	1.42904e-05	1.0654e-05	21991/17748/64136/18655/74840/27984/53869/69202/15978/12531	10
564Igi	GSE13306_RA_VS_UNTREATED_MEM_CD4_TCELL_DN	GSE13306_RA_VS_UNTREATED_MEM_CD4_TCELL_DN	10/106	202/18754	2.18289e-07	1.46484e-05	1.09209e-05	21991/18746/17748/14674/17357/18030/112407/60505/13806/18641	10
564Igi	GSE19923_WT_VS_HEB_AND_E2A_KO_DP_THYMOCYTE_DN	GSE19923_WT_VS_HEB_AND_E2A_KO_DP_THYMOCYTE_DN	10/106	202/18754	2.18289e-07	1.46484e-05	1.09209e-05	17748/26360/12702/18648/18030/12477/12226/20893/20303/15370	10
564Igi	GSE23502_WT_VS_HDC_KO_MYELOID_DERIVED_SUPPRESSOR_CELL_BM_DN	GSE23502_WT_VS_HDC_KO_MYELOID_DERIVED_SUPPRESSOR_CELL_BM_DN	10/106	202/18754	2.18289e-07	1.46484e-05	1.09209e-05	19246/12051/22151/18030/12477/66264/16178/64138/18712/80291	10
564Igi	GSE360_DC_VS_MAC_B_MALAYI_HIGH_DOSE_DN	GSE360_DC_VS_MAC_B_MALAYI_HIGH_DOSE_DN	10/106	203/18754	2.28529e-07	1.51226e-05	1.12744e-05	21991/17319/17748/22151/100038882/14227/15978/19734/93692/20304	10
564Igi	GSE5455_HEALTHY_VS_TUMOR_BEARING_MOUSE_SPLEEN_MONOCYTE_24H_INCUBATION_DN	GSE5455_HEALTHY_VS_TUMOR_BEARING_MOUSE_SPLEEN_MONOCYTE_24H_INCUBATION_DN	10/106	203/18754	2.28529e-07	1.51226e-05	1.12744e-05	14758/27984/54167/60505/17873/53314/12477/12332/72310/93692	10
564Igi	GSE22140_GERMFREE_VS_SPF_MOUSE_CD4_TCELL_UP	GSE22140_GERMFREE_VS_SPF_MOUSE_CD4_TCELL_UP	10/106	204/18754	2.39189e-07	1.56112e-05	1.16387e-05	12702/12051/100038882/17873/53314/12703/57444/64138/18712/20302	10
564Igi	GSE23321_CENTRAL_VS_EFFECTOR_MEMORY_CD8_TCELL_UP	GSE23321_CENTRAL_VS_EFFECTOR_MEMORY_CD8_TCELL_UP	10/106	204/18754	2.39189e-07	1.56112e-05	1.16387e-05	16768/18746/14758/26360/12051/12606/18030/17132/69202/80291	10
564Igi	GSE22886_NAIVE_BCELL_VS_MONOCYTE_DN	GSE22886_NAIVE_BCELL_VS_MONOCYTE_DN	10/106	205/18754	2.50282e-07	1.62241e-05	1.20956e-05	11674/21991/18746/14433/27984/12608/12051/12332/16854/93692	10
564Igi	MUNSHI_MULTIPLE_MYELOMA_UP	MUNSHI_MULTIPLE_MYELOMA_UP	7/106	77/18754	2.6214e-07	1.6878e-05	1.25831e-05	16478/22433/14227/12317/57444/14828/22027	7
564Igi	TARTE_PLASMA_CELL_VS_B_LYMPHOCYTE_UP	TARTE_PLASMA_CELL_VS_B_LYMPHOCYTE_UP	7/106	78/18754	2.86657e-07	1.82754e-05	1.3625e-05	74840/71853/14227/14828/18453/22027/16854	7
564Igi	MODULE_83	MODULE_83	12/106	323/18754	2.87681e-07	1.82754e-05	1.3625e-05	11674/18746/20090/67671/16828/23983/14683/223453/54127/53869/14227/18453	12
564Igi	BOSCO_TH1_CYTOTOXIC_MODULE	BOSCO_TH1_CYTOTOXIC_MODULE	8/106	116/18754	3.05828e-07	1.92996e-05	1.43885e-05	208659/60505/100038882/15978/12703/12477/72310/14945	8
564Igi	GO_POSITIVE_REGULATION_OF_LEUKOCYTE_CELL_CELL_ADHESION	GO_POSITIVE_REGULATION_OF_LEUKOCYTE_CELL_CELL_ADHESION	10/106	211/18754	3.26841e-07	2.0356e-05	1.51761e-05	22637/18566/22433/54167/60505/15978/16149/12703/12477/20304	10
564Igi	GSE3039_NKT_CELL_VS_ALPHAALPHA_CD8_TCELL_DN	GSE3039_NKT_CELL_VS_ALPHAALPHA_CD8_TCELL_DN	10/106	211/18754	3.26841e-07	2.0356e-05	1.51761e-05	16768/20846/27984/18566/15978/19734/12477/72310/14945/20304	10
564Igi	GARY_CD5_TARGETS_UP	GARY_CD5_TARGETS_UP	14/106	462/18754	3.33005e-07	2.06052e-05	1.53619e-05	18938/16478/14674/18655/20846/14751/12608/12051/12317/16149/19734/18641/20302/20303	14
564Igi	GO_REGULATION_OF_CELL_CELL_ADHESION	GO_REGULATION_OF_CELL_CELL_ADHESION	13/106	395/18754	3.57022e-07	2.19488e-05	1.63636e-05	16768/22637/12608/18566/22433/54167/60505/15978/16149/12703/12477/16854/20304	13
564Igi	GO_REGULATION_OF_MULTI_ORGANISM_PROCESS	GO_REGULATION_OF_MULTI_ORGANISM_PROCESS	13/106	399/18754	4.00281e-07	2.44505e-05	1.82287e-05	17319/14433/20846/11816/100038882/12317/15978/16149/57444/18453/20302/20303/20304	13
564Igi	HUMMERICH_SKIN_CANCER_PROGRESSION_UP	HUMMERICH_SKIN_CANCER_PROGRESSION_UP	7/106	82/18754	4.0495e-07	2.44625e-05	1.82377e-05	17319/18655/17873/12703/20200/14828/13806	7
564Igi	MORF_AP2M1	MORF_AP2M1	10/106	216/18754	4.05612e-07	2.44625e-05	1.82377e-05	21991/18746/16828/18655/14683/14751/18648/22151/12317/18453	10
564Igi	HELLER_SILENCED_BY_METHYLATION_UP	HELLER_SILENCED_BY_METHYLATION_UP	11/106	275/18754	4.47711e-07	2.68317e-05	2.0004e-05	14758/20846/12702/22151/11816/100038882/12703/20200/57444/12332/16178	11
564Igi	REACTOME_ATF6_ATF6_ALPHA_ACTIVATES_CHAPERONES	REACTOME_ATF6_ATF6_ALPHA_ACTIVATES_CHAPERONES	4/106	12/18754	4.6088e-07	2.74483e-05	2.04637e-05	22433/12317/14828/22027	4
564Igi	HWANG_PROSTATE_CANCER_MARKERS	HWANG_PROSTATE_CANCER_MARKERS	5/106	28/18754	4.64829e-07	2.75115e-05	2.05108e-05	17319/18655/12317/18712/16854	5
564Igi	MARTORIATI_MDM4_TARGETS_NEUROEPITHELIUM_UP	MARTORIATI_MDM4_TARGETS_NEUROEPITHELIUM_UP	9/106	169/18754	4.9193e-07	2.89358e-05	2.15727e-05	11674/21991/16828/18655/14751/112407/13806/18641/20893	9
564Igi	MODULE_114	MODULE_114	12/106	340/18754	4.96944e-07	2.90514e-05	2.16589e-05	11674/21991/18746/67671/16828/23983/223453/54127/53869/14227/18453/16854	12
564Igi	NAGASHIMA_NRG1_SIGNALING_UP	NAGASHIMA_NRG1_SIGNALING_UP	9/106	170/18754	5.17011e-07	3.00402e-05	2.23961e-05	12608/22151/18030/112407/17873/12703/57444/20893/15370	9
564Igi	GO_REGULATION_OF_RESPONSE_TO_CYTOKINE_STIMULUS	GO_REGULATION_OF_RESPONSE_TO_CYTOKINE_STIMULUS	9/106	171/18754	5.43193e-07	3.13702e-05	2.33876e-05	20846/12702/19246/56045/15978/16149/12703/16178/20304	9
564Igi	WIERENGA_STAT5A_TARGETS_GROUP2	WIERENGA_STAT5A_TARGETS_GROUP2	6/106	54/18754	5.85783e-07	3.3626e-05	2.50694e-05	18030/17873/20893/20302/20750/20304	6
564Igi	ZHANG_RESPONSE_TO_IKK_INHIBITOR_AND_TNF_UP	ZHANG_RESPONSE_TO_IKK_INHIBITOR_AND_TNF_UP	10/106	225/18754	5.9001e-07	3.36659e-05	2.50991e-05	17357/12702/12608/12051/22151/106869/57444/12226/16178/20304	10
564Igi	PHONG_TNF_RESPONSE_NOT_VIA_P38	PHONG_TNF_RESPONSE_NOT_VIA_P38	12/106	346/18754	5.98142e-07	3.39267e-05	2.52936e-05	16478/74840/27984/17936/12608/12051/22151/106869/14828/66264/20893/22027	12
564Igi	MATSUDA_NATURAL_KILLER_DIFFERENTIATION	MATSUDA_NATURAL_KILLER_DIFFERENTIATION	14/106	489/18754	6.57799e-07	3.69314e-05	2.75337e-05	11674/21991/18746/17357/12702/14751/18566/17179/15978/18641/20893/72310/20303/20304	14
564Igi	MOOTHA_PGC	MOOTHA_PGC	13/106	417/18754	6.58867e-07	3.69314e-05	2.75337e-05	21991/18746/14433/16828/14674/18655/74840/14751/18648/14828/13806/20750/93692	13
564Igi	GO_REGULATION_OF_SYMBIOSIS_ENCOMPASSING_MUTUALISM_THROUGH_PARASITISM	GO_REGULATION_OF_SYMBIOSIS_ENCOMPASSING_MUTUALISM_THROUGH_PARASITISM	10/106	228/18754	6.65994e-07	3.71126e-05	2.76688e-05	14433/20846/11816/100038882/16149/57444/18453/20302/20303/20304	10
564Igi	GO_GENERATION_OF_PRECURSOR_METABOLITES_AND_ENERGY	GO_GENERATION_OF_PRECURSOR_METABOLITES_AND_ENERGY	14/106	490/18754	6.74005e-07	3.73407e-05	2.78388e-05	11674/21991/18746/14433/16828/18655/14683/14751/18648/12606/12856/13806/18641/93692	14
564Igi	JAATINEN_HEMATOPOIETIC_STEM_CELL_DN	JAATINEN_HEMATOPOIETIC_STEM_CELL_DN	10/106	233/18754	8.11754e-07	4.47122e-05	3.33345e-05	22637/22151/56045/57444/72310/16854/20302/14945/20303/20304	10
564Igi	GO_POSITIVE_REGULATION_OF_CELL_ACTIVATION	GO_POSITIVE_REGULATION_OF_CELL_ACTIVATION	13/106	430/18754	9.29622e-07	5.09102e-05	3.79553e-05	17319/22637/18566/12606/22433/54167/60505/15978/16149/12703/12477/20302/20304	13
564Igi	FARDIN_HYPOXIA_11	FARDIN_HYPOXIA_11	5/106	32/18754	9.35483e-07	5.09384e-05	3.79764e-05	21991/18655/112407/12226/20893	5
564Igi	GO_MONOSACCHARIDE_BIOSYNTHETIC_PROCESS	GO_MONOSACCHARIDE_BIOSYNTHETIC_PROCESS	7/106	93/18754	9.59092e-07	5.16338e-05	3.84948e-05	11674/21991/14433/18655/14751/18648/13806	7
564Igi	WINTER_HYPOXIA_UP	WINTER_HYPOXIA_UP	7/106	93/18754	9.59092e-07	5.16338e-05	3.84948e-05	11674/21991/17319/14433/16828/18655/18648	7
564Igi	GSE21360_NAIVE_VS_PRIMARY_MEMORY_CD8_TCELL_UP	GSE21360_NAIVE_VS_PRIMARY_MEMORY_CD8_TCELL_UP	9/106	184/18754	1.00387e-06	5.31439e-05	3.96207e-05	21991/18655/223453/12702/19246/18648/18030/106869/18641	9
564Igi	GSE32901_NAIVE_VS_TH17_NEG_CD4_TCELL_UP	GSE32901_NAIVE_VS_TH17_NEG_CD4_TCELL_UP	9/106	184/18754	1.00387e-06	5.31439e-05	3.96207e-05	216238/22433/16149/20200/12332/72310/67393/64138/18712	9
564Igi	GSE3565_DUSP1_VS_WT_SPLENOCYTES_UP	GSE3565_DUSP1_VS_WT_SPLENOCYTES_UP	9/106	184/18754	1.00387e-06	5.31439e-05	3.96207e-05	216238/18030/15978/20893/72310/16854/14945/20303/20304	9
564Igi	RHEIN_ALL_GLUCOCORTICOID_THERAPY_DN	RHEIN_ALL_GLUCOCORTICOID_THERAPY_DN	12/106	364/18754	1.02045e-06	5.37231e-05	4.00525e-05	21991/17319/14433/16828/14758/18655/71853/17357/14751/109232/13806/20893	12
564Igi	MORF_ACTG1	MORF_ACTG1	8/106	137/18754	1.0912e-06	5.71322e-05	4.25941e-05	20090/67671/16828/16478/18655/14683/54127/13806	8
564Igi	GRAHAM_CML_QUIESCENT_VS_NORMAL_DIVIDING_UP	GRAHAM_CML_QUIESCENT_VS_NORMAL_DIVIDING_UP	6/106	60/18754	1.10478e-06	5.75269e-05	4.28883e-05	12051/22151/11816/17873/20302/20304	6
564Igi	GSE37416_CTRL_VS_3H_F_TULARENSIS_LVS_NEUTROPHIL_DN	GSE37416_CTRL_VS_3H_F_TULARENSIS_LVS_NEUTROPHIL_DN	9/106	187/18754	1.14873e-06	5.94907e-05	4.43525e-05	11674/21991/18746/17319/16828/18655/18648/13806/20893	9
564Igi	GSE2706_UNSTIM_VS_8H_R848_DC_DN	GSE2706_UNSTIM_VS_8H_R848_DC_DN	9/106	189/18754	1.25505e-06	6.42977e-05	4.79363e-05	20846/17357/12702/106869/100038882/17873/53314/57444/12226	9
564Igi	GSE37301_HEMATOPOIETIC_STEM_CELL_VS_RAG2_KO_NK_CELL_DN	GSE37301_HEMATOPOIETIC_STEM_CELL_VS_RAG2_KO_NK_CELL_DN	9/106	189/18754	1.25505e-06	6.42977e-05	4.79363e-05	14758/223453/216238/12608/17132/15978/18712/80291/15370	9
564Igi	GSE45739_UNSTIM_VS_ACD3_ACD28_STIM_NRAS_KO_CD4_TCELL_DN	GSE45739_UNSTIM_VS_ACD3_ACD28_STIM_NRAS_KO_CD4_TCELL_DN	9/106	191/18754	1.36976e-06	6.9428e-05	5.17611e-05	16768/17748/27984/109232/17179/72310/14945/20303/20304	9
564Igi	GSE7219_WT_VS_NIK_NFKB2_KO_DC_UP	GSE7219_WT_VS_NIK_NFKB2_KO_DC_UP	9/106	191/18754	1.36976e-06	6.9428e-05	5.17611e-05	20846/12702/18566/18030/17873/57444/20302/20303/93692	9
564Igi	GO_POSITIVE_REGULATION_OF_CELL_CELL_ADHESION	GO_POSITIVE_REGULATION_OF_CELL_CELL_ADHESION	10/106	248/18754	1.42938e-06	7.17403e-05	5.34849e-05	22637/18566/22433/54167/60505/15978/16149/12703/12477/20304	10
564Igi	GSE360_T_GONDII_VS_B_MALAYI_HIGH_DOSE_MAC_UP	GSE360_T_GONDII_VS_B_MALAYI_HIGH_DOSE_MAC_UP	9/106	192/18754	1.43044e-06	7.17403e-05	5.34849e-05	17319/17748/17357/22637/69202/19734/12703/12226/16178	9
564Igi	SAKAI_CHRONIC_HEPATITIS_VS_LIVER_CANCER_DN	SAKAI_CHRONIC_HEPATITIS_VS_LIVER_CANCER_DN	5/106	35/18754	1.48789e-06	7.37348e-05	5.49719e-05	16478/20846/12702/12608/12703	5
564Igi	GSE14415_INDUCED_TREG_VS_FOXP3_KO_INDUCED_TREG_IL2_CULTURE_UP	GSE14415_INDUCED_TREG_VS_FOXP3_KO_INDUCED_TREG_IL2_CULTURE_UP	9/106	193/18754	1.49342e-06	7.37348e-05	5.49719e-05	16768/216238/17936/54167/19734/57444/72310/80291/20303	9
564Igi	GSE360_L_DONOVANI_VS_B_MALAYI_HIGH_DOSE_DC_UP	GSE360_L_DONOVANI_VS_B_MALAYI_HIGH_DOSE_DC_UP	9/106	193/18754	1.49342e-06	7.37348e-05	5.49719e-05	17748/16828/17357/100038882/17873/19734/12226/20302/20303	9
564Igi	GSE13411_NAIVE_VS_IGM_MEMORY_BCELL_DN	GSE13411_NAIVE_VS_IGM_MEMORY_BCELL_DN	9/106	194/18754	1.55878e-06	7.65653e-05	5.70821e-05	11674/21991/14433/18938/16828/18655/18648/100038882/20304	9
564Igi	SHAFFER_IRF4_TARGETS_IN_MYELOMA_VS_MATURE_B_LYMPHOCYTE	SHAFFER_IRF4_TARGETS_IN_MYELOMA_VS_MATURE_B_LYMPHOCYTE	7/106	100/18754	1.56901e-06	7.66724e-05	5.7162e-05	16828/18655/18030/57444/22027/20302/15370	7
564Igi	GSE36888_UNTREATED_VS_IL2_TREATED_TCELL_17H_DN	GSE36888_UNTREATED_VS_IL2_TREATED_TCELL_17H_DN	9/106	195/18754	1.6266e-06	7.90811e-05	5.89578e-05	18746/17748/16828/22151/53314/12703/80291/20303/93692	9
564Igi	LINDGREN_BLADDER_CANCER_CLUSTER_2B	LINDGREN_BLADDER_CANCER_CLUSTER_2B	12/106	381/18754	1.64354e-06	7.94988e-05	5.92692e-05	17748/14758/26360/12702/22637/18030/17132/56045/17873/57444/12531/15370	12
564Igi	WIERENGA_STAT5A_TARGETS_UP	WIERENGA_STAT5A_TARGETS_UP	9/106	197/18754	1.76991e-06	8.51793e-05	6.35042e-05	18030/17873/12226/20893/64138/18712/20302/20750/20304	9
564Igi	GAVIN_FOXP3_TARGETS_CLUSTER_P4	GAVIN_FOXP3_TARGETS_CLUSTER_P4	7/106	102/18754	1.79343e-06	8.58775e-05	6.40247e-05	18030/17873/12477/12332/16178/18712/80291	7
564Igi	GO_CYTOKINE_ACTIVITY	GO_CYTOKINE_ACTIVITY	9/106	198/18754	1.84556e-06	8.66324e-05	6.45875e-05	17319/21949/14751/60505/15978/20302/20750/20303/20304	9
564Igi	GSE24574_BCL6_HIGH_VS_LOW_TFH_CD4_TCELL_DN	GSE24574_BCL6_HIGH_VS_LOW_TFH_CD4_TCELL_DN	9/106	198/18754	1.84556e-06	8.66324e-05	6.45875e-05	16768/18746/17319/16828/71853/14227/13806/20893/72310	9
564Igi	GSE37605_FOXP3_FUSION_GFP_VS_IRES_GFP_TREG_NOD_UP	GSE37605_FOXP3_FUSION_GFP_VS_IRES_GFP_TREG_NOD_UP	9/106	198/18754	1.84556e-06	8.66324e-05	6.45875e-05	16828/18602/18655/17357/27984/112407/19734/16178/230822	9
564Igi	GSE41978_ID2_KO_VS_ID2_KO_AND_BIM_KO_KLRG1_LOW_EFFECTOR_CD8_TCELL_DN	GSE41978_ID2_KO_VS_ID2_KO_AND_BIM_KO_KLRG1_LOW_EFFECTOR_CD8_TCELL_DN	9/106	198/18754	1.84556e-06	8.66324e-05	6.45875e-05	18746/17319/20090/67671/16828/18655/12856/13806/18712	9
564Igi	GSE15930_NAIVE_VS_72H_IN_VITRO_STIM_TRICHOSTATINA_CD8_TCELL_DN	GSE15930_NAIVE_VS_72H_IN_VITRO_STIM_TRICHOSTATINA_CD8_TCELL_DN	9/106	199/18754	1.92399e-06	8.88754e-05	6.62598e-05	21991/17748/17357/18648/14227/15978/20200/16854/93692	9
564Igi	GSE19923_HEB_KO_VS_HEB_AND_E2A_KO_DP_THYMOCYTE_DN	GSE19923_HEB_KO_VS_HEB_AND_E2A_KO_DP_THYMOCYTE_DN	9/106	199/18754	1.92399e-06	8.88754e-05	6.62598e-05	16768/21949/19246/22637/18566/17873/12226/20303/15370	9
564Igi	GSE43863_DAY6_EFF_VS_DAY150_MEM_TH1_CD4_TCELL_UP	GSE43863_DAY6_EFF_VS_DAY150_MEM_TH1_CD4_TCELL_UP	9/106	199/18754	1.92399e-06	8.88754e-05	6.62598e-05	17357/17936/22151/22433/16149/19734/16178/80291/20750	9
564Igi	TSAI_RESPONSE_TO_IONIZING_RADIATION	TSAI_RESPONSE_TO_IONIZING_RADIATION	8/106	148/18754	1.95373e-06	8.88754e-05	6.62598e-05	20846/106869/53314/13806/12226/16854/20302/20303	8
564Igi	GSE15930_NAIVE_VS_72H_IN_VITRO_STIM_IFNAB_CD8_TCELL_DN	GSE15930_NAIVE_VS_72H_IN_VITRO_STIM_IFNAB_CD8_TCELL_DN	9/106	200/18754	2.00527e-06	8.88754e-05	6.62598e-05	21991/17748/18648/14227/20200/12332/20893/16854/93692	9
564Igi	GSE32164_RESTING_DIFFERENTIATED_VS_CMYC_INHIBITED_MACROPHAGE_DN	GSE32164_RESTING_DIFFERENTIATED_VS_CMYC_INHIBITED_MACROPHAGE_DN	9/106	200/18754	2.00527e-06	8.88754e-05	6.62598e-05	11674/52004/53314/20200/12477/13806/18712/93692/20304	9
564Igi	GSE339_EX_VIVO_VS_IN_CULTURE_CD8POS_DC_DN	GSE339_EX_VIVO_VS_IN_CULTURE_CD8POS_DC_DN	9/106	200/18754	2.00527e-06	8.88754e-05	6.62598e-05	14674/12051/22433/100038882/17873/14828/12332/20893/20750	9
564Igi	GSE34006_UNTREATED_VS_A2AR_AGONIST_TREATED_TREG_DN	GSE34006_UNTREATED_VS_A2AR_AGONIST_TREATED_TREG_DN	9/106	200/18754	2.00527e-06	8.88754e-05	6.62598e-05	16478/18655/12702/17936/15978/12477/12226/20893/20303	9
564Igi	GSE36078_WT_VS_IL1R_KO_LUNG_DC_AFTER_AD5_INF_UP	GSE36078_WT_VS_IL1R_KO_LUNG_DC_AFTER_AD5_INF_UP	9/106	200/18754	2.00527e-06	8.88754e-05	6.62598e-05	27984/18030/56045/20200/12332/20893/72310/16854/20304	9
564Igi	GSE38681_WT_VS_LYL1_KO_LYMPHOID_PRIMED_MULTIPOTENT_PROGENITOR_DN	GSE38681_WT_VS_LYL1_KO_LYMPHOID_PRIMED_MULTIPOTENT_PROGENITOR_DN	9/106	200/18754	2.00527e-06	8.88754e-05	6.62598e-05	20846/12702/56045/100038882/15978/53314/12703/57444/14828	9
564Igi	GSE39820_CTRL_VS_IL1B_IL6_CD4_TCELL_DN	GSE39820_CTRL_VS_IL1B_IL6_CD4_TCELL_DN	9/106	200/18754	2.00527e-06	8.88754e-05	6.62598e-05	17748/14758/12702/112407/17132/60505/20200/14828/72310	9
564Igi	GSE43863_DAY6_EFF_VS_DAY150_MEM_TFH_CD4_TCELL_UP	GSE43863_DAY6_EFF_VS_DAY150_MEM_TFH_CD4_TCELL_UP	9/106	200/18754	2.00527e-06	8.88754e-05	6.62598e-05	20846/17357/17936/22433/224093/57444/14828/22027/20750	9
564Igi	GSE20727_DNFB_ALLERGEN_VS_ROS_INH_AND_DNFB_ALLERGEN_TREATED_DC_DN	GSE20727_DNFB_ALLERGEN_VS_ROS_INH_AND_DNFB_ALLERGEN_TREATED_DC_DN	9/106	201/18754	2.08949e-06	9.05036e-05	6.74737e-05	21991/208659/27984/12606/109232/17179/57444/20893/14945	9
564Igi	GSE21546_SAP1A_KO_VS_SAP1A_KO_AND_ELK1_KO_ANTI_CD3_STIM_DP_THYMOCYTES_DN	GSE21546_SAP1A_KO_VS_SAP1A_KO_AND_ELK1_KO_ANTI_CD3_STIM_DP_THYMOCYTES_DN	9/106	201/18754	2.08949e-06	9.05036e-05	6.74737e-05	18655/12702/18648/112407/22433/17873/13806/72310/20750	9
564Igi	GSE22601_DOUBLE_NEGATIVE_VS_CD4_SINGLE_POSITIVE_THYMOCYTE_DN	GSE22601_DOUBLE_NEGATIVE_VS_CD4_SINGLE_POSITIVE_THYMOCYTE_DN	9/106	201/18754	2.08949e-06	9.05036e-05	6.74737e-05	16828/14758/71853/19246/12608/56045/12703/20200/72310	9
564Igi	GSE27434_WT_VS_DNMT1_KO_TREG_DN	GSE27434_WT_VS_DNMT1_KO_TREG_DN	9/106	201/18754	2.08949e-06	9.05036e-05	6.74737e-05	26360/17357/12702/216238/106869/17873/20893/18712/15370	9
564Igi	GSE43955_TH0_VS_TGFB_IL6_TH17_ACT_CD4_TCELL_20H_UP	GSE43955_TH0_VS_TGFB_IL6_TH17_ACT_CD4_TCELL_20H_UP	9/106	201/18754	2.08949e-06	9.05036e-05	6.74737e-05	17173/23983/12608/22151/16149/16178/93692/20304/15370	9
564Igi	PID_IL12_2PATHWAY	PID_IL12_2PATHWAY	6/106	67/18754	2.13291e-06	9.13757e-05	6.81238e-05	20846/15978/17873/12703/20302/20303	6
564Igi	GSE10325_CD4_TCELL_VS_BCELL_UP	GSE10325_CD4_TCELL_VS_BCELL_UP	9/106	202/18754	2.17675e-06	9.13757e-05	6.81238e-05	17748/21949/22637/17132/54167/56045/18712/14945/20304	9
564Igi	GSE15930_NAIVE_VS_48H_IN_VITRO_STIM_CD8_TCELL_DN	GSE15930_NAIVE_VS_48H_IN_VITRO_STIM_CD8_TCELL_DN	9/106	202/18754	2.17675e-06	9.13757e-05	6.81238e-05	11674/18746/18655/74840/71853/17357/12856/12332/18641	9
564Igi	GSE32034_LY6C_HIGH_VS_LOW_ROSIGLIZATONE_TREATED_MONOCYTE_DN	GSE32034_LY6C_HIGH_VS_LOW_ROSIGLIZATONE_TREATED_MONOCYTE_DN	9/106	202/18754	2.17675e-06	9.13757e-05	6.81238e-05	19246/17936/12051/19734/12703/13806/18712/14945/20303	9
564Igi	GSE39110_DAY3_VS_DAY6_POST_IMMUNIZATION_CD8_TCELL_DN	GSE39110_DAY3_VS_DAY6_POST_IMMUNIZATION_CD8_TCELL_DN	9/106	202/18754	2.17675e-06	9.13757e-05	6.81238e-05	21991/16768/12606/109232/60505/57444/12477/16178/16854	9
564Igi	GSE41867_DAY15_EFFECTOR_VS_DAY30_EXHAUSTED_CD8_TCELL_LCMV_CLONE13_UP	GSE41867_DAY15_EFFECTOR_VS_DAY30_EXHAUSTED_CD8_TCELL_LCMV_CLONE13_UP	9/106	202/18754	2.17675e-06	9.13757e-05	6.81238e-05	20846/17132/54167/56045/15978/12703/57444/72310/20303	9
564Igi	GSE7460_FOXP3_MUT_VS_WT_ACT_TCONV_UP	GSE7460_FOXP3_MUT_VS_WT_ACT_TCONV_UP	9/106	202/18754	2.17675e-06	9.13757e-05	6.81238e-05	12608/18566/17132/54167/16178/20318/16854/20750/93692	9
564Igi	GSE42021_TCONV_PLN_VS_TREG_PRECURSORS_THYMUS_DN	GSE42021_TCONV_PLN_VS_TREG_PRECURSORS_THYMUS_DN	9/106	203/18754	2.26713e-06	9.40387e-05	7.01092e-05	17357/12702/17936/12608/12051/12703/14828/20893/18712	9
564Igi	GSE6674_PL2_3_VS_ANTI_IGM_AND_CPG_STIM_BCELL_DN	GSE6674_PL2_3_VS_ANTI_IGM_AND_CPG_STIM_BCELL_DN	9/106	203/18754	2.26713e-06	9.40387e-05	7.01092e-05	17319/12702/53869/12856/22433/54167/12226/20318/18712	9
564Igi	HAHTOLA_SEZARY_SYNDROM_DN	HAHTOLA_SEZARY_SYNDROM_DN	5/106	38/18754	2.2698e-06	9.40387e-05	7.01092e-05	17179/72310/14945/20303/20304	5
564Igi	GSE11961_FOLLICULAR_BCELL_VS_PLASMA_CELL_DAY7_UP	GSE11961_FOLLICULAR_BCELL_VS_PLASMA_CELL_DAY7_UP	9/106	204/18754	2.36073e-06	9.6963e-05	7.22894e-05	16768/17319/74840/12702/12856/100038882/80291/20750/20303	9
564Igi	HALLMARK_ALLOGRAFT_REJECTION	HALLMARK_ALLOGRAFT_REJECTION	9/106	204/18754	2.36073e-06	9.6963e-05	7.22894e-05	20846/22637/12051/15978/16149/12703/12332/20303/20304	9
564Igi	MODULE_46	MODULE_46	12/106	395/18754	2.3887e-06	9.76907e-05	7.28319e-05	20846/12608/18566/11816/100038882/69202/53314/57444/12332/12226/20302/20303	12
564Igi	GSE42021_TREG_PLN_VS_CD24HI_TREG_THYMUS_UP	GSE42021_TREG_PLN_VS_CD24HI_TREG_THYMUS_UP	9/106	205/18754	2.45764e-06	0.000100081	7.46137e-05	26360/17357/12702/216238/12608/17873/20893/18712/15370	9
564Igi	ZHU_CMV_ALL_UP	ZHU_CMV_ALL_UP	7/106	108/18754	2.6339e-06	0.000106802	7.96246e-05	74840/22151/100038882/13806/18712/20304/15370	7
564Igi	CROONQUIST_NRAS_SIGNALING_UP	CROONQUIST_NRAS_SIGNALING_UP	5/106	40/18754	2.94895e-06	0.00011907	8.87712e-05	14758/22151/20302/20303/20304	5
564Igi	GO_RESPONSE_TO_ENDOPLASMIC_RETICULUM_STRESS	GO_RESPONSE_TO_ENDOPLASMIC_RETICULUM_STRESS	10/106	269/18754	2.96373e-06	0.000119162	8.88394e-05	64136/74840/71853/19246/12608/22433/12317/14828/18453/22027	10
564Igi	GSE36392_TYPE_2_MYELOID_VS_MAC_IL25_TREATED_LUNG_UP	GSE36392_TYPE_2_MYELOID_VS_MAC_IL25_TREATED_LUNG_UP	9/106	213/18754	3.36423e-06	0.000134697	0.000100421	18602/14674/17357/12702/12856/12703/16178/80291/20750	9
564Igi	GO_EOSINOPHIL_CHEMOTAXIS	GO_EOSINOPHIL_CHEMOTAXIS	4/106	19/18754	3.50048e-06	0.000139565	0.000104051	16854/20302/20303/20304	4
564Igi	HALLMARK_UNFOLDED_PROTEIN_RESPONSE	HALLMARK_UNFOLDED_PROTEIN_RESPONSE	7/106	113/18754	3.56489e-06	0.000140954	0.000105086	71853/12608/22151/22433/12317/14828/22027	7
564Igi	MARZEC_IL2_SIGNALING_UP	MARZEC_IL2_SIGNALING_UP	7/106	113/18754	3.56489e-06	0.000140954	0.000105086	16478/106869/17873/12703/18712/20302/20750	7
564Igi	ZHONG_SECRETOME_OF_LUNG_CANCER_AND_MACROPHAGE	ZHONG_SECRETOME_OF_LUNG_CANCER_AND_MACROPHAGE	6/106	74/18754	3.83475e-06	0.000150997	0.000112574	11674/21991/16828/18655/12531/13806	6
564Igi	ICHIBA_GRAFT_VERSUS_HOST_DISEASE_D7_UP	ICHIBA_GRAFT_VERSUS_HOST_DISEASE_D7_UP	7/106	118/18754	4.75556e-06	0.000185934	0.000138621	18746/20846/19246/56045/100038882/16149/12703	7
564Igi	ABBUD_LIF_SIGNALING_1_UP	ABBUD_LIF_SIGNALING_1_UP	5/106	44/18754	4.78056e-06	0.000185934	0.000138621	12702/19246/12608/12051/22433	5
564Igi	KUROZUMI_RESPONSE_TO_ONCOCYTIC_VIRUS	KUROZUMI_RESPONSE_TO_ONCOCYTIC_VIRUS	5/106	44/18754	4.78056e-06	0.000185934	0.000138621	15978/16178/20302/20750/20304	5
564Igi	GSE6566_STRONG_VS_WEAK_DC_STIMULATED_CD4_TCELL_UP	GSE6566_STRONG_VS_WEAK_DC_STIMULATED_CD4_TCELL_UP	8/106	167/18754	4.80628e-06	0.000186175	0.0001388	14751/18030/53314/57444/20893/16178/22027/15370	8
564Igi	GO_VESICLE_LUMEN	GO_VESICLE_LUMEN	11/106	352/18754	4.93657e-06	0.000190448	0.000141986	11674/18746/17319/14751/18648/109232/11816/12317/18641/64138/22027	11
564Igi	MULLIGHAN_MLL_SIGNATURE_2_UP	MULLIGHAN_MLL_SIGNATURE_2_UP	12/106	427/18754	5.30556e-06	0.000203424	0.00015166	18746/27984/12606/170748/69202/53314/20200/12332/13806/18453/72310/20318	12
564Igi	GO_ER_NUCLEUS_SIGNALING_PATHWAY	GO_ER_NUCLEUS_SIGNALING_PATHWAY	5/106	45/18754	5.35406e-06	0.000203424	0.00015166	19246/22433/12317/14828/22027	5
564Igi	GESERICK_TERT_TARGETS_DN	GESERICK_TERT_TARGETS_DN	4/106	21/18754	5.35831e-06	0.000203424	0.00015166	18030/17873/20893/15370	4
564Igi	REACTOME_REGULATION_OF_IFNA_SIGNALING	REACTOME_REGULATION_OF_IFNA_SIGNALING	4/106	21/18754	5.35831e-06	0.000203424	0.00015166	20846/12702/19246/12703	4
564Igi	GO_INTRAMOLECULAR_OXIDOREDUCTASE_ACTIVITY	GO_INTRAMOLECULAR_OXIDOREDUCTASE_ACTIVITY	5/106	46/18754	5.98013e-06	0.000226129	0.000168588	21991/17319/71853/14751/18453	5
564Igi	VANDESLUIS_COMMD1_TARGETS_GROUP_3_UP	VANDESLUIS_COMMD1_TARGETS_GROUP_3_UP	6/106	81/18754	6.50679e-06	0.000244626	0.000182377	11674/21991/16828/112407/18641/64138	6
564Igi	REACTOME_GROWTH_HORMONE_RECEPTOR_SIGNALING	REACTOME_GROWTH_HORMONE_RECEPTOR_SIGNALING	4/106	22/18754	6.52061e-06	0.000244626	0.000182377	20846/12702/19246/12703	4
564Igi	HALMOS_CEBPA_TARGETS_UP	HALMOS_CEBPA_TARGETS_UP	5/106	47/18754	6.66211e-06	0.000248954	0.000185604	18030/106869/12226/11425/93692	5
564Igi	GO_FICOLIN_1_RICH_GRANULE	GO_FICOLIN_1_RICH_GRANULE	7/106	126/18754	7.33965e-06	0.000273201	0.000203681	11674/18746/17319/14751/18648/18641/64138	7
564Igi	IL15_UP.V1_UP	IL15_UP.V1_UP	8/106	177/18754	7.37772e-06	0.00027355	0.000203941	17132/106869/17873/19734/12703/18712/20750/20303	8
564Igi	ZHU_CMV_24_HR_UP	ZHU_CMV_24_HR_UP	6/106	83/18754	7.49877e-06	0.00027696	0.000206484	74840/22151/100038882/13806/18712/15370	6
564Igi	CREIGHTON_AKT1_SIGNALING_VIA_MTOR_DN	CREIGHTON_AKT1_SIGNALING_VIA_MTOR_DN	4/106	23/18754	7.85911e-06	0.000288036	0.000214741	11674/17319/14751/18641	4
564Igi	GO_EOSINOPHIL_MIGRATION	GO_EOSINOPHIL_MIGRATION	4/106	23/18754	7.85911e-06	0.000288036	0.000214741	16854/20302/20303/20304	4
564Igi	GO_POSITIVE_REGULATION_OF_HEMOPOIESIS	GO_POSITIVE_REGULATION_OF_HEMOPOIESIS	8/106	180/18754	8.34529e-06	0.000304683	0.000227152	14683/20846/22637/22433/100038882/15978/16149/12703	8
564Igi	GO_ENDOPLASMIC_RETICULUM_LUMEN	GO_ENDOPLASMIC_RETICULUM_LUMEN	10/106	303/18754	8.47364e-06	0.000308188	0.000229765	64136/74840/71853/11816/12317/14828/18453/64138/22027/20750	10
564Igi	NEMETH_INFLAMMATORY_RESPONSE_LPS_UP	NEMETH_INFLAMMATORY_RESPONSE_LPS_UP	6/106	85/18754	8.60999e-06	0.000311957	0.000232575	16478/20846/17357/19734/20302/93692	6
564Igi	GO_POSITIVE_REGULATION_OF_LYMPHOCYTE_ACTIVATION	GO_POSITIVE_REGULATION_OF_LYMPHOCYTE_ACTIVATION	11/106	374/18754	8.75859e-06	0.000316139	0.000235693	17319/22637/18566/22433/54167/60505/15978/16149/12703/12477/20304	11
564Igi	GO_NEURON_APOPTOTIC_PROCESS	GO_NEURON_APOPTOTIC_PROCESS	9/106	241/18754	9.15482e-06	0.000329193	0.000245425	14433/17748/14751/12608/112407/11816/14828/64138/20302	9
564Igi	BRACHAT_RESPONSE_TO_METHOTREXATE_DN	BRACHAT_RESPONSE_TO_METHOTREXATE_DN	4/106	24/18754	9.39e-06	0.000336381	0.000250784	11674/14433/14751/13806	4
564Igi	GO_T_CELL_DIFFERENTIATION	GO_T_CELL_DIFFERENTIATION	9/106	242/18754	9.46419e-06	0.000337769	0.000251819	21949/22637/12051/22433/15978/16149/53314/12703/12477	9
564Igi	GSE13522_WT_VS_IFNAR_KO_SKIN_DN	GSE13522_WT_VS_IFNAR_KO_SKIN_DN	8/106	184/18754	9.80042e-06	0.000348463	0.000259792	54167/16149/19734/20200/12332/16178/230822/16854	8
564Igi	ALCALA_APOPTOSIS	ALCALA_APOPTOSIS	6/106	88/18754	1.05237e-05	0.000371409	0.000276899	14433/14683/14751/109232/17179/16149	6
564Igi	HALLMARK_IL6_JAK_STAT3_SIGNALING	HALLMARK_IL6_JAK_STAT3_SIGNALING	6/106	88/18754	1.05237e-05	0.000371409	0.000276899	20846/12702/19246/12703/16178/18712	6
564Igi	GSE25088_WT_VS_STAT6_KO_MACROPHAGE_ROSIGLITAZONE_AND_IL4_STIM_DN	GSE25088_WT_VS_STAT6_KO_MACROPHAGE_ROSIGLITAZONE_AND_IL4_STIM_DN	8/106	187/18754	1.10274e-05	0.000384269	0.000286486	17748/52004/224093/54167/15978/53314/16178/20303	8
564Igi	GSE6259_FLT3L_INDUCED_DEC205_POS_DC_VS_CD8_TCELL_DN	GSE6259_FLT3L_INDUCED_DEC205_POS_DC_VS_CD8_TCELL_DN	8/106	187/18754	1.10274e-05	0.000384269	0.000286486	20846/27984/56045/100038882/72310/64138/16854/20303	8
564Igi	GO_REGULATION_OF_LYMPHOCYTE_APOPTOTIC_PROCESS	GO_REGULATION_OF_LYMPHOCYTE_APOPTOTIC_PROCESS	5/106	52/18754	1.10375e-05	0.000384269	0.000286486	17319/18566/16149/16854/20304	5
564Igi	GO_REGULATION_OF_RESPONSE_TO_INTERFERON_GAMMA	GO_REGULATION_OF_RESPONSE_TO_INTERFERON_GAMMA	4/106	25/18754	1.11301e-05	0.000384269	0.000286486	20846/12702/15978/12703	4
564Igi	ONO_AML1_TARGETS_UP	ONO_AML1_TARGETS_UP	4/106	25/18754	1.11301e-05	0.000384269	0.000286486	18566/15978/17873/72310	4
564Igi	SHIN_B_CELL_LYMPHOMA_CLUSTER_5	SHIN_B_CELL_LYMPHOMA_CLUSTER_5	4/106	25/18754	1.11301e-05	0.000384269	0.000286486	12702/12608/12051/60505	4
564Igi	HIF1_Q5	HIF1_Q5	9/106	249/18754	1.18911e-05	0.000406958	0.000303402	14433/16828/14758/223453/17357/17873/19734/13806/18712	9
564Igi	GO_RESPONSE_TO_TOPOLOGICALLY_INCORRECT_PROTEIN	GO_RESPONSE_TO_TOPOLOGICALLY_INCORRECT_PROTEIN	8/106	189/18754	1.19154e-05	0.000406958	0.000303402	64136/74840/71853/19246/22433/12317/14828/22027	8
564Igi	GSE22886_NAIVE_VS_IGG_IGA_MEMORY_BCELL_DN	GSE22886_NAIVE_VS_IGG_IGA_MEMORY_BCELL_DN	8/106	189/18754	1.19154e-05	0.000406958	0.000303402	21991/14433/223453/22433/100038882/20200/12332/20893	8
564Igi	MULLIGHAN_MLL_SIGNATURE_1_UP	MULLIGHAN_MLL_SIGNATURE_1_UP	11/106	387/18754	1.20628e-05	0.000410523	0.000306059	18746/27984/12606/170748/53314/20200/12332/13806/18453/72310/20318	11
564Igi	PECE_MAMMARY_STEM_CELL_UP	PECE_MAMMARY_STEM_CELL_UP	7/106	136/18754	1.2115e-05	0.000410831	0.000306289	14433/17748/20090/12702/54127/22151/11816	7
564Igi	GSE2706_UNSTIM_VS_8H_LPS_AND_R848_DC_DN	GSE2706_UNSTIM_VS_8H_LPS_AND_R848_DC_DN	8/106	190/18754	1.23815e-05	0.000413975	0.000308633	17748/21949/12702/22151/106869/17873/53314/12226	8
564Igi	GSE2935_UV_INACTIVATED_VS_LIVE_SENDAI_VIRUS_INF_MACROPHAGE_DN	GSE2935_UV_INACTIVATED_VS_LIVE_SENDAI_VIRUS_INF_MACROPHAGE_DN	8/106	190/18754	1.23815e-05	0.000413975	0.000308633	21949/216238/15978/20200/20893/72310/14945/20304	8
564Igi	GSE3565_CTRL_VS_LPS_INJECTED_DUSP1_KO_SPLENOCYTES_UP	GSE3565_CTRL_VS_LPS_INJECTED_DUSP1_KO_SPLENOCYTES_UP	8/106	190/18754	1.23815e-05	0.000413975	0.000308633	216238/15978/20200/20893/72310/16854/14945/20304	8
564Igi	GSE37301_PRO_BCELL_VS_RAG2_KO_NK_CELL_DN	GSE37301_PRO_BCELL_VS_RAG2_KO_NK_CELL_DN	8/106	190/18754	1.23815e-05	0.000413975	0.000308633	18938/18030/22433/17132/12477/64138/22027/15370	8
564Igi	GO_RESPONSE_TO_INTERFERON_GAMMA	GO_RESPONSE_TO_INTERFERON_GAMMA	8/106	191/18754	1.28628e-05	0.000425591	0.000317293	14433/20846/12702/15978/12703/20302/20303/20304	8
564Igi	GSE3565_CTRL_VS_LPS_INJECTED_SPLENOCYTES_UP	GSE3565_CTRL_VS_LPS_INJECTED_SPLENOCYTES_UP	8/106	191/18754	1.28628e-05	0.000425591	0.000317293	216238/15978/20200/20893/72310/16854/14945/20304	8
564Igi	GSE36095_WT_VS_HDAC9_KO_TREG_UP	GSE36095_WT_VS_HDAC9_KO_TREG_UP	8/106	191/18754	1.28628e-05	0.000425591	0.000317293	16828/22433/11816/106869/20200/18641/64138/18712	8
564Igi	OSMAN_BLADDER_CANCER_UP	OSMAN_BLADDER_CANCER_UP	11/106	391/18754	1.32767e-05	0.000437763	0.000326368	18746/16828/12606/56045/12317/13806/18453/72310/20318/22027/16854	11
564Igi	GSE41176_UNSTIM_VS_ANTI_IGM_STIM_BCELL_1H_UP	GSE41176_UNSTIM_VS_ANTI_IGM_STIM_BCELL_1H_UP	8/106	192/18754	1.33599e-05	0.000438988	0.000327281	17748/12702/12608/12051/106869/17873/53314/20303	8
564Igi	GO_CADHERIN_BINDING	GO_CADHERIN_BINDING	10/106	320/18754	1.36187e-05	0.000443295	0.000330492	11674/18746/16828/23983/20846/27984/19246/14828/12332/13806	10
564Igi	MODULE_151	MODULE_151	10/106	320/18754	1.36187e-05	0.000443295	0.000330492	21991/18746/67671/16828/23983/223453/54127/14227/18453/16854	10
564Igi	GO_REGULATION_OF_HEMOPOIESIS	GO_REGULATION_OF_HEMOPOIESIS	12/106	469/18754	1.36305e-05	0.000443295	0.000330492	14683/20846/22637/12608/22433/100038882/15978/16149/12703/12477/16854/20302	12
564Igi	GSE24574_NAIVE_VS_TCONV_CD4_TCELL_UP	GSE24574_NAIVE_VS_TCONV_CD4_TCELL_UP	8/106	193/18754	1.38731e-05	0.000448123	0.000334092	17748/16478/54127/22151/17873/57444/12531/18712	8
564Igi	GSE36888_UNTREATED_VS_IL2_TREATED_STAT5_AB_KNOCKIN_TCELL_2H_UP	GSE36888_UNTREATED_VS_IL2_TREATED_STAT5_AB_KNOCKIN_TCELL_2H_UP	8/106	193/18754	1.38731e-05	0.000448123	0.000334092	11674/18746/14433/16828/17357/12702/106869/20303	8
564Igi	GO_POSITIVE_REGULATION_OF_CELL_ADHESION	GO_POSITIVE_REGULATION_OF_CELL_ADHESION	11/106	394/18754	1.42555e-05	0.000458923	0.000342143	22637/18566/22433/54167/60505/12317/15978/16149/12703/12477/20304	11
564Igi	GSE26727_WT_VS_KLF2_KO_LPS_STIM_MACROPHAGE_DN	GSE26727_WT_VS_KLF2_KO_LPS_STIM_MACROPHAGE_DN	8/106	194/18754	1.44027e-05	0.000460548	0.000343355	18746/14758/216238/17936/18648/12856/17179/20303	8
564Igi	REACTOME_INTERFERON_SIGNALING	REACTOME_INTERFERON_SIGNALING	8/106	194/18754	1.44027e-05	0.000460548	0.000343355	20846/12702/19246/56045/100038882/15978/12703/57444	8
564Igi	GSE19401_NAIVE_VS_IMMUNIZED_MOUSE_PLN_FOLLICULAR_DC_UP	GSE19401_NAIVE_VS_IMMUNIZED_MOUSE_PLN_FOLLICULAR_DC_UP	8/106	195/18754	1.49493e-05	0.000471694	0.000351665	74840/17357/12051/22151/22433/18712/20302/20303	8
564Igi	GSE21360_SECONDARY_VS_QUATERNARY_MEMORY_CD8_TCELL_UP	GSE21360_SECONDARY_VS_QUATERNARY_MEMORY_CD8_TCELL_UP	8/106	195/18754	1.49493e-05	0.000471694	0.000351665	14674/12702/12051/17873/18712/20302/20303/20304	8
564Igi	GSE360_HIGH_DOSE_B_MALAYI_VS_M_TUBERCULOSIS_DC_DN	GSE360_HIGH_DOSE_B_MALAYI_VS_M_TUBERCULOSIS_DC_DN	8/106	195/18754	1.49493e-05	0.000471694	0.000351665	17748/74840/22151/15978/17873/22027/20303/93692	8
564Igi	GSE360_L_DONOVANI_VS_B_MALAYI_LOW_DOSE_DC_UP	GSE360_L_DONOVANI_VS_B_MALAYI_LOW_DOSE_DC_UP	8/106	195/18754	1.49493e-05	0.000471694	0.000351665	17748/17357/22151/100038882/17873/12226/20302/20304	8
564Igi	GO_ISOMERASE_ACTIVITY	GO_ISOMERASE_ACTIVITY	7/106	141/18754	1.53293e-05	0.000479952	0.000357822	21991/17319/71853/14751/18648/14227/18453	7
564Igi	GSE22886_CD8_TCELL_VS_BCELL_NAIVE_UP	GSE22886_CD8_TCELL_VS_BCELL_NAIVE_UP	8/106	196/18754	1.55132e-05	0.000479952	0.000357822	17748/27984/22637/22433/17179/18453/72310/20304	8
564Igi	GSE25088_ROSIGLITAZONE_VS_IL4_AND_ROSIGLITAZONE_STIM_STAT6_KO_MACROPHAGE_DAY10_DN	GSE25088_ROSIGLITAZONE_VS_IL4_AND_ROSIGLITAZONE_STIM_STAT6_KO_MACROPHAGE_DAY10_DN	8/106	196/18754	1.55132e-05	0.000479952	0.000357822	54127/22433/14227/12317/17873/14828/80291/20750	8
564Igi	GSE28726_ACT_CD4_TCELL_VS_ACT_VA24NEG_NKTCELL_UP	GSE28726_ACT_CD4_TCELL_VS_ACT_VA24NEG_NKTCELL_UP	8/106	196/18754	1.55132e-05	0.000479952	0.000357822	18746/17319/16828/14758/18655/18030/17179/13806	8
564Igi	GSE360_L_MAJOR_VS_B_MALAYI_LOW_DOSE_DC_UP	GSE360_L_MAJOR_VS_B_MALAYI_LOW_DOSE_DC_UP	8/106	196/18754	1.55132e-05	0.000479952	0.000357822	17748/18655/17357/22433/12226/18641/18712/20302	8
564Igi	MEK_UP.V1_UP	MEK_UP.V1_UP	8/106	196/18754	1.55132e-05	0.000479952	0.000357822	27984/12051/22151/109232/112407/106869/69202/20200	8
564Igi	MARCHINI_TRABECTEDIN_RESISTANCE_DN	MARCHINI_TRABECTEDIN_RESISTANCE_DN	5/106	56/18754	1.59342e-05	0.000488435	0.000364146	14751/12317/14828/20893/22027	5
564Igi	GSE26156_DOUBLE_POSITIVE_VS_CD4_SINGLE_POSITIVE_THYMOCYTE_DN	GSE26156_DOUBLE_POSITIVE_VS_CD4_SINGLE_POSITIVE_THYMOCYTE_DN	8/106	197/18754	1.60949e-05	0.000488435	0.000364146	16768/16828/18655/17179/12703/13806/72310/20304	8
564Igi	GSE26156_DOUBLE_POSITIVE_VS_CD4_SINGLE_POSITIVE_THYMOCYTE_UP	GSE26156_DOUBLE_POSITIVE_VS_CD4_SINGLE_POSITIVE_THYMOCYTE_UP	8/106	197/18754	1.60949e-05	0.000488435	0.000364146	17748/20090/67671/16478/54127/54167/17873/12226	8
564Igi	GSE28726_NAIVE_CD4_TCELL_VS_NAIVE_NKTCELL_UP	GSE28726_NAIVE_CD4_TCELL_VS_NAIVE_NKTCELL_UP	8/106	197/18754	1.60949e-05	0.000488435	0.000364146	14433/18566/18648/22151/54167/17179/14227/20303	8
564Igi	GSE29949_CD8_POS_DC_SPLEEN_VS_DC_BRAIN_UP	GSE29949_CD8_POS_DC_SPLEEN_VS_DC_BRAIN_UP	8/106	197/18754	1.60949e-05	0.000488435	0.000364146	17936/22151/18030/17132/12703/12531/72310/16178	8
564Igi	GSE37416_CTRL_VS_24H_F_TULARENSIS_LVS_NEUTROPHIL_DN	GSE37416_CTRL_VS_24H_F_TULARENSIS_LVS_NEUTROPHIL_DN	8/106	197/18754	1.60949e-05	0.000488435	0.000364146	21991/23983/14751/12051/18648/17873/18453/15370	8
564Igi	MENSE_HYPOXIA_UP	MENSE_HYPOXIA_UP	6/106	95/18754	1.63468e-05	0.000494055	0.000368336	14674/18655/14751/12608/18030/20893	6
564Igi	MODULE_75	MODULE_75	11/106	400/18754	1.6403e-05	0.000494055	0.000368336	20846/18566/11816/100038882/69202/53314/57444/12332/12226/20302/20303	11
564Igi	GSE22140_GERMFREE_VS_SPF_MOUSE_CD4_TCELL_DN	GSE22140_GERMFREE_VS_SPF_MOUSE_CD4_TCELL_DN	8/106	198/18754	1.66949e-05	0.000494055	0.000368336	21949/71853/22151/22433/22027/16854/20302/20303	8
564Igi	GSE28726_ACT_CD4_TCELL_VS_ACT_NKTCELL_UP	GSE28726_ACT_CD4_TCELL_VS_ACT_NKTCELL_UP	8/106	198/18754	1.66949e-05	0.000494055	0.000368336	21991/18746/14433/16828/18655/13806/20893/20303	8
564Igi	GSE29618_BCELL_VS_MDC_DN	GSE29618_BCELL_VS_MDC_DN	8/106	198/18754	1.66949e-05	0.000494055	0.000368336	18746/14433/27984/20200/12332/13806/20893/93692	8
564Igi	GSE369_PRE_VS_POST_IL6_INJECTION_SOCS3_KO_LIVER_UP	GSE369_PRE_VS_POST_IL6_INJECTION_SOCS3_KO_LIVER_UP	8/106	198/18754	1.66949e-05	0.000494055	0.000368336	20090/16828/18655/18648/15978/12226/20893/20750	8
564Igi	GSE5455_HEALTHY_VS_TUMOR_BEARING_MOUSE_SPLEEN_MONOCYTE_UP	GSE5455_HEALTHY_VS_TUMOR_BEARING_MOUSE_SPLEEN_MONOCYTE_UP	8/106	198/18754	1.66949e-05	0.000494055	0.000368336	26360/12606/170748/109232/112407/224093/60505/57444	8
564Igi	GSE7460_CD8_TCELL_VS_CD4_TCELL_ACT_UP	GSE7460_CD8_TCELL_VS_CD4_TCELL_ACT_UP	8/106	198/18754	1.66949e-05	0.000494055	0.000368336	15978/20200/12477/72310/80291/16854/14945/20304	8
564Igi	SMID_BREAST_CANCER_NORMAL_LIKE_UP	SMID_BREAST_CANCER_NORMAL_LIKE_UP	12/106	479/18754	1.68055e-05	0.00049579	0.000369629	17748/22637/54167/106869/17179/16149/57444/72310/16178/14945/20304/66042	12
564Igi	GSE21774_CD62L_POS_CD56_DIM_VS_CD62L_NEG_CD56_DIM_NK_CELL_DN	GSE21774_CD62L_POS_CD56_DIM_VS_CD62L_NEG_CD56_DIM_NK_CELL_DN	8/106	199/18754	1.73136e-05	0.00050164	0.00037399	11674/18655/18648/112407/12317/17873/13806/93692	8
564Igi	GSE24634_NAIVE_CD4_TCELL_VS_DAY10_IL4_CONV_TREG_DN	GSE24634_NAIVE_CD4_TCELL_VS_DAY10_IL4_CONV_TREG_DN	8/106	199/18754	1.73136e-05	0.00050164	0.00037399	71853/17936/53869/12856/53314/16854/20302/20750	8
564Igi	GSE7852_LN_VS_THYMUS_TREG_DN	GSE7852_LN_VS_THYMUS_TREG_DN	8/106	199/18754	1.73136e-05	0.00050164	0.00037399	21991/16828/23983/18602/21949/18648/13806/16854	8
564Igi	DARWICHE_SQUAMOUS_CELL_CARCINOMA_UP	DARWICHE_SQUAMOUS_CELL_CARCINOMA_UP	7/106	144/18754	1.75755e-05	0.00050164	0.00037399	16828/18655/18648/56045/13806/18641/20750	7
564Igi	GO_MYELOID_CELL_DIFFERENTIATION	GO_MYELOID_CELL_DIFFERENTIATION	11/106	403/18754	1.75783e-05	0.00050164	0.00037399	17748/14683/20846/12608/12606/100038882/15978/16149/53314/16854/20302	11
564Igi	GO_CELL_ADHESION_MOLECULE_BINDING	GO_CELL_ADHESION_MOLECULE_BINDING	12/106	482/18754	1.78762e-05	0.00050164	0.00037399	11674/18746/16828/23983/20846/27984/19246/12317/14828/12332/13806/18453	12
564Igi	GSE22935_WT_VS_MYD88_KO_MACROPHAGE_12H_MBOVIS_BCG_STIM_UP	GSE22935_WT_VS_MYD88_KO_MACROPHAGE_12H_MBOVIS_BCG_STIM_UP	8/106	200/18754	1.79514e-05	0.00050164	0.00037399	16478/12702/17936/12608/18030/12226/22027/15370	8
564Igi	GSE24142_EARLY_THYMIC_PROGENITOR_VS_DN2_THYMOCYTE_DN	GSE24142_EARLY_THYMIC_PROGENITOR_VS_DN2_THYMOCYTE_DN	8/106	200/18754	1.79514e-05	0.00050164	0.00037399	26360/52004/18566/22151/12703/12477/12531/20893	8
564Igi	GSE24574_BCL6_LOW_TFH_VS_TCONV_CD4_TCELL_DN	GSE24574_BCL6_LOW_TFH_VS_TCONV_CD4_TCELL_DN	8/106	200/18754	1.79514e-05	0.00050164	0.00037399	18746/17319/14433/16828/18030/14227/13806/20893	8
564Igi	GSE29164_UNTREATED_VS_CD8_TCELL_TREATED_MELANOMA_DAY7_UP	GSE29164_UNTREATED_VS_CD8_TCELL_TREATED_MELANOMA_DAY7_UP	8/106	200/18754	1.79514e-05	0.00050164	0.00037399	11674/22637/22433/11816/15978/20893/67393/20304	8
564Igi	GSE36826_WT_VS_IL1R_KO_SKIN_STAPH_AUREUS_INF_UP	GSE36826_WT_VS_IL1R_KO_SKIN_STAPH_AUREUS_INF_UP	8/106	200/18754	1.79514e-05	0.00050164	0.00037399	14751/18648/22151/12856/100038882/20200/18453/20750	8
564Igi	GSE37301_LYMPHOID_PRIMED_MPP_VS_COMMON_LYMPHOID_PROGENITOR_DN	GSE37301_LYMPHOID_PRIMED_MPP_VS_COMMON_LYMPHOID_PROGENITOR_DN	8/106	200/18754	1.79514e-05	0.00050164	0.00037399	18746/16478/12856/17132/56045/17873/57444/12226	8
564Igi	GSE37532_TREG_VS_TCONV_PPARG_KO_CD4_TCELL_FROM_LN_DN	GSE37532_TREG_VS_TCONV_PPARG_KO_CD4_TCELL_FROM_LN_DN	8/106	200/18754	1.79514e-05	0.00050164	0.00037399	71853/12051/12317/14828/66264/18453/20303/15370	8
564Igi	GSE37533_UNTREATED_VS_PIOGLIZATONE_TREATED_CD4_TCELL_PPARG1_AND_FOXP3_TRASDUCED_UP	GSE37533_UNTREATED_VS_PIOGLIZATONE_TREATED_CD4_TCELL_PPARG1_AND_FOXP3_TRASDUCED_UP	8/106	200/18754	1.79514e-05	0.00050164	0.00037399	17357/12608/106869/13806/20893/16178/20750/20303	8
564Igi	GSE37534_UNTREATED_VS_PIOGLITAZONE_TREATED_CD4_TCELL_PPARG1_AND_FOXP3_TRASDUCED_DN	GSE37534_UNTREATED_VS_PIOGLITAZONE_TREATED_CD4_TCELL_PPARG1_AND_FOXP3_TRASDUCED_DN	8/106	200/18754	1.79514e-05	0.00050164	0.00037399	17748/20846/12856/100038882/12317/17873/12703/57444	8
564Igi	GSE40666_NAIVE_VS_EFFECTOR_CD8_TCELL_DN	GSE40666_NAIVE_VS_EFFECTOR_CD8_TCELL_DN	8/106	200/18754	1.79514e-05	0.00050164	0.00037399	12702/216238/170748/54167/14227/230822/22027/14945	8
564Igi	GSE7852_TREG_VS_TCONV_UP	GSE7852_TREG_VS_TCONV_UP	8/106	200/18754	1.79514e-05	0.00050164	0.00037399	18566/12051/17179/57444/12477/12332/16178/230822	8
564Igi	GSE9650_NAIVE_VS_EXHAUSTED_CD8_TCELL_DN	GSE9650_NAIVE_VS_EXHAUSTED_CD8_TCELL_DN	8/106	200/18754	1.79514e-05	0.00050164	0.00037399	14758/27984/216238/15978/19734/12477/20893/20304	8
564Igi	GSE15930_NAIVE_VS_72H_IN_VITRO_STIM_CD8_TCELL_DN	GSE15930_NAIVE_VS_72H_IN_VITRO_STIM_CD8_TCELL_DN	8/106	201/18754	1.86089e-05	0.000509553	0.00037989	21991/18648/14227/20200/12477/12332/16854/93692	8
564Igi	GSE17301_CTRL_VS_48H_ACD3_ACD28_STIM_CD8_TCELL_DN	GSE17301_CTRL_VS_48H_ACD3_ACD28_STIM_CD8_TCELL_DN	8/106	201/18754	1.86089e-05	0.000509553	0.00037989	17319/17357/16149/20200/64138/80291/93692/20304	8
564Igi	GSE40274_LEF1_VS_FOXP3_AND_LEF1_TRANSDUCED_ACTIVATED_CD4_TCELL_UP	GSE40274_LEF1_VS_FOXP3_AND_LEF1_TRANSDUCED_ACTIVATED_CD4_TCELL_UP	8/106	201/18754	1.86089e-05	0.000509553	0.00037989	12051/112407/22433/17179/17873/12531/18712/93692	8
564Igi	GSE41176_WT_VS_TAK1_KO_ANTI_IGM_STIM_BCELL_3H_DN	GSE41176_WT_VS_TAK1_KO_ANTI_IGM_STIM_BCELL_3H_DN	8/106	201/18754	1.86089e-05	0.000509553	0.00037989	71853/12608/14227/53314/12332/20893/22027/20750	8
564Igi	GSE43955_TH0_VS_TGFB_IL6_TH17_ACT_CD4_TCELL_1H_UP	GSE43955_TH0_VS_TGFB_IL6_TH17_ACT_CD4_TCELL_1H_UP	8/106	201/18754	1.86089e-05	0.000509553	0.00037989	17748/12702/19246/18030/53314/12703/20893/20303	8
564Igi	GSE8921_3H_VS_24H_TLR1_2_STIM_MONOCYTE_DN	GSE8921_3H_VS_24H_TLR1_2_STIM_MONOCYTE_DN	8/106	201/18754	1.86089e-05	0.000509553	0.00037989	17319/18938/16828/27984/14751/20200/20893/16854	8
564Igi	KAECH_DAY8_EFF_VS_DAY15_EFF_CD8_TCELL_UP	KAECH_DAY8_EFF_VS_DAY15_EFF_CD8_TCELL_UP	8/106	201/18754	1.86089e-05	0.000509553	0.00037989	11674/16828/223453/12856/53314/16854/14945/93692	8
564Igi	GSE10325_LUPUS_CD4_TCELL_VS_LUPUS_BCELL_UP	GSE10325_LUPUS_CD4_TCELL_VS_LUPUS_BCELL_UP	8/106	202/18754	1.92865e-05	0.000520627	0.000388146	17748/21949/22637/17132/54167/12477/12531/18712	8
564Igi	GSE21546_WT_VS_SAP1A_KO_ANTI_CD3_STIM_DP_THYMOCYTES_UP	GSE21546_WT_VS_SAP1A_KO_ANTI_CD3_STIM_DP_THYMOCYTES_UP	8/106	202/18754	1.92865e-05	0.000520627	0.000388146	11674/18655/74840/14828/13806/18453/72310/93692	8
564Igi	GSE39110_UNTREATED_VS_IL2_TREATED_CD8_TCELL_DAY6_POST_IMMUNIZATION_DN	GSE39110_UNTREATED_VS_IL2_TREATED_CD8_TCELL_DAY6_POST_IMMUNIZATION_DN	8/106	202/18754	1.92865e-05	0.000520627	0.000388146	14758/20846/12606/170748/112407/224093/17179/66264	8
564Igi	GSE40225_WT_VS_RIP_B7X_DIABETIC_MOUSE_PANCREATIC_CD8_TCELL_DN	GSE40225_WT_VS_RIP_B7X_DIABETIC_MOUSE_PANCREATIC_CD8_TCELL_DN	8/106	202/18754	1.92865e-05	0.000520627	0.000388146	14433/17748/64136/74840/19246/18030/13806/18712	8
564Igi	GSE9316_IL6_KO_VS_IFNG_KO_INVIVO_EXPANDED_CD4_TCELL_DN	GSE9316_IL6_KO_VS_IFNG_KO_INVIVO_EXPANDED_CD4_TCELL_DN	8/106	202/18754	1.92865e-05	0.000520627	0.000388146	17748/12702/18030/15978/17873/12703/20303/20304	8
564Igi	GSE2770_UNTREATED_VS_TGFB_AND_IL4_TREATED_ACT_CD4_TCELL_48H_DN	GSE2770_UNTREATED_VS_TGFB_AND_IL4_TREATED_ACT_CD4_TCELL_48H_DN	8/106	203/18754	1.99848e-05	0.000531941	0.000396581	17936/22433/106869/12703/13806/20893/72310/18712	8
564Igi	GSE32423_MEMORY_VS_NAIVE_CD8_TCELL_UP	GSE32423_MEMORY_VS_NAIVE_CD8_TCELL_UP	8/106	203/18754	1.99848e-05	0.000531941	0.000396581	12608/18030/56045/15978/20200/12477/12332/20304	8
564Igi	GSE40274_FOXP3_VS_FOXP3_AND_PBX1_TRANSDUCED_ACTIVATED_CD4_TCELL_UP	GSE40274_FOXP3_VS_FOXP3_AND_PBX1_TRANSDUCED_ACTIVATED_CD4_TCELL_UP	8/106	203/18754	1.99848e-05	0.000531941	0.000396581	170748/17132/54167/16149/20200/12531/16854/93692	8
564Igi	GSE43863_LY6C_INT_CXCR5POS_VS_LY6C_LOW_CXCR5NEG_EFFECTOR_CD4_TCELL_DN	GSE43863_LY6C_INT_CXCR5POS_VS_LY6C_LOW_CXCR5NEG_EFFECTOR_CD4_TCELL_DN	8/106	203/18754	1.99848e-05	0.000531941	0.000396581	16768/216238/22151/14828/16178/11425/80291/20750	8
564Igi	GSE43863_TFH_VS_LY6C_INT_CXCR5POS_EFFECTOR_CD4_TCELL_DN	GSE43863_TFH_VS_LY6C_INT_CXCR5POS_EFFECTOR_CD4_TCELL_DN	8/106	203/18754	1.99848e-05	0.000531941	0.000396581	16768/12702/12051/18030/15978/17873/53314/12703	8
564Igi	GO_FRUCTOSE_1_6_BISPHOSPHATE_METABOLIC_PROCESS	GO_FRUCTOSE_1_6_BISPHOSPHATE_METABOLIC_PROCESS	3/106	10/18754	2.04624e-05	0.000539042	0.000401875	11674/15978/18641	3
564Igi	GO_NATURAL_KILLER_CELL_CHEMOTAXIS	GO_NATURAL_KILLER_CELL_CHEMOTAXIS	3/106	10/18754	2.04624e-05	0.000539042	0.000401875	20302/20303/20304	3
564Igi	DIRMEIER_LMP1_RESPONSE_LATE_DN	DIRMEIER_LMP1_RESPONSE_LATE_DN	4/106	29/18754	2.05369e-05	0.000539042	0.000401875	14433/100038882/12226/11425	4
564Igi	DAZARD_UV_RESPONSE_CLUSTER_G1	DAZARD_UV_RESPONSE_CLUSTER_G1	5/106	59/18754	2.06052e-05	0.000539042	0.000401875	18746/67671/18655/22151/12856	5
564Igi	GO_POSITIVE_REGULATION_OF_ION_TRANSPORT	GO_POSITIVE_REGULATION_OF_ION_TRANSPORT	9/106	267/18754	2.06968e-05	0.000539042	0.000401875	17319/12608/12856/11816/16854/20302/20303/93692/20304	9
564Igi	GSE17580_TREG_VS_TEFF_UP	GSE17580_TREG_VS_TEFF_UP	8/106	204/18754	2.07041e-05	0.000539042	0.000401875	12702/22433/54167/19734/16178/20318/18712/80291	8
564Igi	GSE17721_12H_VS_24H_PAM3CSK4_BMDC_UP	GSE17721_12H_VS_24H_PAM3CSK4_BMDC_UP	8/106	204/18754	2.07041e-05	0.000539042	0.000401875	18938/14674/74840/12051/11816/12317/17873/20200	8
564Igi	GSE8384_CTRL_VS_B_ABORTUS_4H_MAC_CELL_LINE_DN	GSE8384_CTRL_VS_B_ABORTUS_4H_MAC_CELL_LINE_DN	8/106	204/18754	2.07041e-05	0.000539042	0.000401875	17748/12702/12051/12856/17873/18712/20303/93692	8
564Igi	RUTELLA_RESPONSE_TO_CSF2RB_AND_IL4_UP	RUTELLA_RESPONSE_TO_CSF2RB_AND_IL4_UP	10/106	337/18754	2.12605e-05	0.00055202	0.000411551	17357/112407/11816/106869/17179/17873/12226/16178/20302/20750	10
564Igi	GSE3039_CD4_TCELL_VS_B1_BCELL_DN	GSE3039_CD4_TCELL_VS_B1_BCELL_DN	8/106	205/18754	2.14451e-05	0.000555299	0.000413996	17748/26360/12608/106869/12226/20750/20303/93692	8
564Igi	GO_ALPHA_BETA_T_CELL_DIFFERENTIATION	GO_ALPHA_BETA_T_CELL_DIFFERENTIATION	6/106	100/18754	2.19155e-05	0.000563022	0.000419753	21949/22637/12051/15978/53314/12703	6
564Igi	GO_NEGATIVE_REGULATION_OF_VIRAL_PROCESS	GO_NEGATIVE_REGULATION_OF_VIRAL_PROCESS	6/106	100/18754	2.19155e-05	0.000563022	0.000419753	20846/100038882/57444/20302/20303/20304	6
564Igi	GO_RECEPTOR_SIGNALING_PATHWAY_VIA_STAT	GO_RECEPTOR_SIGNALING_PATHWAY_VIA_STAT	7/106	149/18754	2.19206e-05	0.000563022	0.000419753	20846/12702/12051/60505/15978/12703/20304	7
564Igi	RUTELLA_RESPONSE_TO_HGF_UP	RUTELLA_RESPONSE_TO_HGF_UP	11/106	413/18754	2.20403e-05	0.000564576	0.000420912	17748/20846/109232/11816/106869/17179/72310/16178/16854/20302/20750	11
564Igi	GO_MYELOID_LEUKOCYTE_DIFFERENTIATION	GO_MYELOID_LEUKOCYTE_DIFFERENTIATION	8/106	206/18754	2.22082e-05	0.000567351	0.00042298	17748/14683/12608/12606/15978/16149/53314/20302	8
564Igi	LINDSTEDT_DENDRITIC_CELL_MATURATION_A	LINDSTEDT_DENDRITIC_CELL_MATURATION_A	5/106	60/18754	2.2378e-05	0.000570159	0.000425074	20846/100038882/20302/20303/20304	5
564Igi	GSE15930_STIM_VS_STIM_AND_IFNAB_48H_CD8_T_CELL_DN	GSE15930_STIM_VS_STIM_AND_IFNAB_48H_CD8_T_CELL_DN	8/106	207/18754	2.2994e-05	0.000584292	0.000435611	20846/17936/12608/56045/100038882/15978/57444/18712	8
564Igi	GSE15930_STIM_VS_STIM_AND_TRICHOSTATINA_48H_CD8_T_CELL_DN	GSE15930_STIM_VS_STIM_AND_TRICHOSTATINA_48H_CD8_T_CELL_DN	8/106	208/18754	2.3803e-05	0.000603241	0.000449738	20846/216238/12608/12856/56045/100038882/12703/57444	8
564Igi	GO_CELLULAR_RESPONSE_TO_TOPOLOGICALLY_INCORRECT_PROTEIN	GO_CELLULAR_RESPONSE_TO_TOPOLOGICALLY_INCORRECT_PROTEIN	7/106	151/18754	2.38901e-05	0.000603842	0.000450186	64136/71853/19246/22433/12317/14828/22027	7
564Igi	GSE32986_CURDLAN_HIGHDOSE_VS_GMCSF_AND_CURDLAN_HIGHDOSE_STIM_DC_DN	GSE32986_CURDLAN_HIGHDOSE_VS_GMCSF_AND_CURDLAN_HIGHDOSE_STIM_DC_DN	8/106	210/18754	2.54928e-05	0.000640951	0.000477852	17357/12702/12051/100038882/17873/18712/20303/15370	8
564Igi	GSE37301_MULTIPOTENT_PROGENITOR_VS_GRAN_MONO_PROGENITOR_UP	GSE37301_MULTIPOTENT_PROGENITOR_VS_GRAN_MONO_PROGENITOR_UP	8/106	210/18754	2.54928e-05	0.000640951	0.000477852	18746/20846/19246/12051/17132/56045/100038882/57444	8
564Igi	MARSON_FOXP3_TARGETS_UP	MARSON_FOXP3_TARGETS_UP	5/106	62/18754	2.62779e-05	0.000657917	0.000490501	56045/19734/20200/12332/72310	5
564Igi	GSE22886_CTRL_VS_LPS_24H_DC_DN	GSE22886_CTRL_VS_LPS_24H_DC_DN	8/106	211/18754	2.63747e-05	0.000657917	0.000490501	20846/17357/18030/106869/100038882/57444/12226/20304	8
564Igi	GSE2405_S_AUREUS_VS_A_PHAGOCYTOPHILUM_NEUTROPHIL_UP	GSE2405_S_AUREUS_VS_A_PHAGOCYTOPHILUM_NEUTROPHIL_UP	8/106	211/18754	2.63747e-05	0.000657917	0.000490501	223453/12051/56045/12332/72310/20750/20304/66042	8
564Igi	GSE26343_UNSTIM_VS_LPS_STIM_NFAT5_KO_MACROPHAGE_DN	GSE26343_UNSTIM_VS_LPS_STIM_NFAT5_KO_MACROPHAGE_DN	8/106	212/18754	2.7282e-05	0.000678774	0.00050605	17357/12702/17936/12608/12051/17873/18712/15370	8
564Igi	PEDERSEN_METASTASIS_BY_ERBB2_ISOFORM_5	PEDERSEN_METASTASIS_BY_ERBB2_ISOFORM_5	3/106	11/18754	2.802e-05	0.000694317	0.000517638	17936/112407/15370	3
564Igi	BOQUEST_STEM_CELL_CULTURED_VS_FRESH_UP	BOQUEST_STEM_CELL_CULTURED_VS_FRESH_UP	11/106	424/18754	2.80525e-05	0.000694317	0.000517638	17748/16478/18655/26360/11816/17132/56045/17873/19734/20893/20302	11
564Igi	GO_PIGMENT_GRANULE	GO_PIGMENT_GRANULE	6/106	105/18754	2.89205e-05	0.000713947	0.000532273	14674/71853/14828/12332/18453/22027	6
564Igi	GO_REGULATION_OF_LEUKOCYTE_DIFFERENTIATION	GO_REGULATION_OF_LEUKOCYTE_DIFFERENTIATION	9/106	279/18754	2.92425e-05	0.00072003	0.000536808	14683/22637/12608/22433/15978/16149/12703/12477/20302	9
564Igi	GO_NEURON_DEATH	GO_NEURON_DEATH	10/106	350/18754	2.93606e-05	0.000721076	0.000537588	14433/17748/14751/12608/112407/11816/14828/64138/20302/20304	10
564Igi	GO_REGULATION_OF_LEUKOCYTE_CHEMOTAXIS	GO_REGULATION_OF_LEUKOCYTE_CHEMOTAXIS	6/106	106/18754	3.05163e-05	0.000746827	0.000556786	17319/12317/16149/20302/20303/20304	6
564Igi	MODULE_5	MODULE_5	11/106	428/18754	3.05659e-05	0.000746827	0.000556786	20846/12702/18030/11816/12332/72310/18712/20302/93692/20304/15370	11
564Igi	GO_REGULATION_OF_INNATE_IMMUNE_RESPONSE	GO_REGULATION_OF_INNATE_IMMUNE_RESPONSE	11/106	429/18754	3.12238e-05	0.000760951	0.000567317	16768/20846/12702/19246/11816/60505/56045/15978/12703/22027/20304	11
564Igi	GSE32901_TH1_VS_TH17_NEG_CD4_TCELL_DN	GSE32901_TH1_VS_TH17_NEG_CD4_TCELL_DN	7/106	158/18754	3.19682e-05	0.000777104	0.000579359	17357/18566/224093/106869/12332/20302/20303	7
564Igi	GO_REGULATION_OF_LEUKOCYTE_PROLIFERATION	GO_REGULATION_OF_LEUKOCYTE_PROLIFERATION	8/106	217/18754	3.22211e-05	0.00078126	0.000582457	17319/22637/12608/60505/16149/12477/16854/20304	8
564Igi	REACTOME_METABOLISM_OF_CARBOHYDRATES	REACTOME_METABOLISM_OF_CARBOHYDRATES	9/106	284/18754	3.35989e-05	0.000812599	0.000605821	11674/21991/18746/14433/18655/14751/18648/13806/18641	9
564Igi	GO_LYMPHOCYTE_APOPTOTIC_PROCESS	GO_LYMPHOCYTE_APOPTOTIC_PROCESS	5/106	66/18754	3.56476e-05	0.000859966	0.000641135	17319/18566/16149/16854/20304	5
564Igi	MORF_NPM1	MORF_NPM1	7/106	161/18754	3.60579e-05	0.000867666	0.000646876	20090/67671/16828/18655/14683/54127/13806	7
564Igi	GO_NEGATIVE_REGULATION_BY_HOST_OF_VIRAL_TRANSCRIPTION	GO_NEGATIVE_REGULATION_BY_HOST_OF_VIRAL_TRANSCRIPTION	3/106	12/18754	3.72064e-05	0.000892398	0.000665315	20302/20303/20304	3
564Igi	WANG_TUMOR_INVASIVENESS_UP	WANG_TUMOR_INVASIVENESS_UP	10/106	360/18754	3.7273e-05	0.000892398	0.000665315	18746/14433/23983/14683/20846/20200/14828/13806/64138/22027	10
564Igi	GO_PEPTIDYL_TYROSINE_MODIFICATION	GO_PEPTIDYL_TYROSINE_MODIFICATION	10/106	361/18754	3.81562e-05	0.000911254	0.000679372	17319/12702/19246/22637/60505/17179/15978/16149/12703/20304	10
564Igi	GO_CHEMOATTRACTANT_ACTIVITY	GO_CHEMOATTRACTANT_ACTIVITY	4/106	34/18754	3.92385e-05	0.000934759	0.000696896	17319/16854/20302/20304	4
564Igi	GO_CCR_CHEMOKINE_RECEPTOR_BINDING	GO_CCR_CHEMOKINE_RECEPTOR_BINDING	4/106	35/18754	4.41096e-05	0.00104298	0.000777577	20846/20302/20303/20304	4
564Igi	GO_MACROPHAGE_CHEMOTAXIS	GO_MACROPHAGE_CHEMOTAXIS	4/106	35/18754	4.41096e-05	0.00104298	0.000777577	17319/16854/20302/20304	4
564Igi	MODULE_299	MODULE_299	4/106	35/18754	4.41096e-05	0.00104298	0.000777577	71853/12856/14828/22027	4
564Igi	REACTOME_INTERLEUKIN_4_AND_INTERLEUKIN_13_SIGNALING	REACTOME_INTERLEUKIN_4_AND_INTERLEUKIN_13_SIGNALING	6/106	114/18754	4.6e-05	0.00108498	0.000808895	20846/12702/53314/12703/22027/18712	6
564Igi	GO_ENDOPLASMIC_RETICULUM_UNFOLDED_PROTEIN_RESPONSE	GO_ENDOPLASMIC_RETICULUM_UNFOLDED_PROTEIN_RESPONSE	6/106	115/18754	4.83115e-05	0.00113389	0.000845358	71853/19246/22433/12317/14828/22027	6
564Igi	WIELAND_UP_BY_HBV_INFECTION	WIELAND_UP_BY_HBV_INFECTION	6/106	115/18754	4.83115e-05	0.00113389	0.000845358	20846/16149/57444/16854/14945/20304	6
564Igi	BURTON_ADIPOGENESIS_5	BURTON_ADIPOGENESIS_5	6/106	116/18754	5.07152e-05	0.00118738	0.000885236	11674/71853/14751/12606/12856/22433	6
564Igi	GO_POSITIVE_REGULATION_OF_RESPONSE_TO_EXTERNAL_STIMULUS	GO_POSITIVE_REGULATION_OF_RESPONSE_TO_EXTERNAL_STIMULUS	9/106	301/18754	5.27612e-05	0.00123226	0.000918693	17319/12608/12606/60505/12317/16149/20302/20303/20304	9
564Igi	GO_CYTOPLASMIC_SIDE_OF_MEMBRANE	GO_CYTOPLASMIC_SIDE_OF_MEMBRANE	7/106	173/18754	5.69593e-05	0.00132705	0.000989366	20090/14674/14683/19246/54127/17179/20200	7
564Igi	GO_OSSIFICATION	GO_OSSIFICATION	10/106	380/18754	5.86846e-05	0.00136392	0.00101685	67671/14758/14683/17936/14588/12608/12606/100038882/20302/20750	10
564Igi	GO_CYTOPLASMIC_SIDE_OF_ENDOPLASMIC_RETICULUM_MEMBRANE	GO_CYTOPLASMIC_SIDE_OF_ENDOPLASMIC_RETICULUM_MEMBRANE	3/106	14/18754	6.10547e-05	0.00141211	0.00105278	20090/19246/54127	3
564Igi	WORSCHECH_TUMOR_EVASION_AND_TOLEROGENICITY_DN	WORSCHECH_TUMOR_EVASION_AND_TOLEROGENICITY_DN	3/106	14/18754	6.10547e-05	0.00141211	0.00105278	12702/12703/16178	3
564Igi	GNF2_IL2RB	GNF2_IL2RB	4/106	38/18754	6.13791e-05	0.00141618	0.00105581	17173/17179/72310/20303	4
564Igi	GO_NEGATIVE_REGULATION_OF_MULTI_ORGANISM_PROCESS	GO_NEGATIVE_REGULATION_OF_MULTI_ORGANISM_PROCESS	7/106	176/18754	6.34967e-05	0.0014615	0.0010896	20846/100038882/12317/57444/20302/20303/20304	7
564Igi	GO_POSITIVE_REGULATION_OF_LEUKOCYTE_MIGRATION	GO_POSITIVE_REGULATION_OF_LEUKOCYTE_MIGRATION	6/106	121/18754	6.42108e-05	0.00147437	0.0010992	12317/16149/16854/20302/20303/20304	6
564Igi	PURBEY_TARGETS_OF_CTBP1_AND_SATB1_UP	PURBEY_TARGETS_OF_CTBP1_AND_SATB1_UP	5/106	75/18754	6.61276e-05	0.00151474	0.00112929	16828/23983/16478/20893/18712	5
564Igi	GO_RECEPTOR_REGULATOR_ACTIVITY	GO_RECEPTOR_REGULATOR_ACTIVITY	11/106	468/18754	6.84914e-05	0.00156512	0.00116685	17319/21949/74840/14751/60505/15978/16854/20302/20750/20303/20304	11
564Igi	GO_RESPONSE_TO_VIRUS	GO_RESPONSE_TO_VIRUS	9/106	312/18754	6.9536e-05	0.00158519	0.00118181	20846/12051/56045/100038882/15978/57444/13806/20303/20304	9
564Igi	GO_REGULATION_OF_PEPTIDE_SECRETION	GO_REGULATION_OF_PEPTIDE_SECRETION	11/106	469/18754	6.9809e-05	0.00158761	0.00118362	17319/14433/14751/22433/15978/16149/12703/18641/16178/20302/20304	11
564Igi	GSE7218_IGM_VS_IGG_SIGNAL_THGOUGH_ANTIGEN_BCELL_DN	GSE7218_IGM_VS_IGG_SIGNAL_THGOUGH_ANTIGEN_BCELL_DN	7/106	179/18754	7.06356e-05	0.00160259	0.00119479	20846/22637/54167/19734/12703/57444/20304	7
564Igi	GO_REGULATION_OF_LEUKOCYTE_MIGRATION	GO_REGULATION_OF_LEUKOCYTE_MIGRATION	7/106	180/18754	7.3156e-05	0.001648	0.00122864	17319/12317/16149/16854/20302/20303/20304	7
564Igi	GSE37301_CD4_TCELL_VS_RAG2_KO_NK_CELL_UP	GSE37301_CD4_TCELL_VS_RAG2_KO_NK_CELL_UP	7/106	180/18754	7.3156e-05	0.001648	0.00122864	21949/18566/112407/54167/72310/14945/20304	7
564Igi	GSE9988_ANTI_TREM1_AND_LPS_VS_CTRL_TREATED_MONOCYTES_UP	GSE9988_ANTI_TREM1_AND_LPS_VS_CTRL_TREATED_MONOCYTES_UP	7/106	180/18754	7.3156e-05	0.001648	0.00122864	12702/112407/17873/20893/18712/20302/15370	7
564Igi	DEBIASI_APOPTOSIS_BY_REOVIRUS_INFECTION_UP	DEBIASI_APOPTOSIS_BY_REOVIRUS_INFECTION_UP	9/106	315/18754	7.48217e-05	0.00168122	0.00125341	14674/20846/12608/18648/56045/100038882/57444/20893/20304	9
564Igi	BRACHAT_RESPONSE_TO_CAMPTOTHECIN_DN	BRACHAT_RESPONSE_TO_CAMPTOTHECIN_DN	4/106	40/18754	7.53364e-05	0.00168122	0.00125341	11674/14433/14751/13806	4
564Igi	GO_DISULFIDE_OXIDOREDUCTASE_ACTIVITY	GO_DISULFIDE_OXIDOREDUCTASE_ACTIVITY	4/106	40/18754	7.53364e-05	0.00168122	0.00125341	18655/71853/18453/93692	4
564Igi	PID_IFNG_PATHWAY	PID_IFNG_PATHWAY	4/106	40/18754	7.53364e-05	0.00168122	0.00125341	20846/12608/15978/12703	4
564Igi	GO_POSITIVE_REGULATION_OF_MULTI_ORGANISM_PROCESS	GO_POSITIVE_REGULATION_OF_MULTI_ORGANISM_PROCESS	7/106	181/18754	7.57494e-05	0.00168649	0.00125734	17319/14433/11816/15978/16149/18453/20304	7
564Igi	GO_PEPTIDE_DISULFIDE_OXIDOREDUCTASE_ACTIVITY	GO_PEPTIDE_DISULFIDE_OXIDOREDUCTASE_ACTIVITY	3/106	15/18754	7.60047e-05	0.00168823	0.00125863	71853/18453/93692	3
564Igi	GO_REGULATION_OF_MYELOID_CELL_DIFFERENTIATION	GO_REGULATION_OF_MYELOID_CELL_DIFFERENTIATION	8/106	247/18754	8.02677e-05	0.00177877	0.00132614	14683/20846/12608/100038882/15978/16149/16854/20302	8
564Igi	GSE2770_TGFB_AND_IL4_VS_IL12_TREATED_ACT_CD4_TCELL_2H_DN	GSE2770_TGFB_AND_IL4_VS_IL12_TREATED_ACT_CD4_TCELL_2H_DN	7/106	183/18754	8.11618e-05	0.00179026	0.0013347	16768/14683/12608/22151/12703/12332/20318	7
564Igi	GSE9601_UNTREATED_VS_PI3K_INHIBITOR_TREATED_HCMV_INF_MONOCYTE_UP	GSE9601_UNTREATED_VS_PI3K_INHIBITOR_TREATED_HCMV_INF_MONOCYTE_UP	7/106	183/18754	8.11618e-05	0.00179026	0.0013347	20090/67671/56045/19734/12332/20318/18712	7
564Igi	ONO_AML1_TARGETS_DN	ONO_AML1_TARGETS_DN	4/106	41/18754	8.31194e-05	0.0018292	0.00136374	21949/12702/60505/20304	4
564Igi	LEE_AGING_CEREBELLUM_UP	LEE_AGING_CEREBELLUM_UP	5/106	79/18754	8.48197e-05	0.00186232	0.00138843	11816/64138/16854/20750/15370	5
564Igi	GSE25123_IL4_VS_IL4_AND_ROSIGLITAZONE_STIM_PPARG_KO_MACROPHAGE_DAY10_DN	GSE25123_IL4_VS_IL4_AND_ROSIGLITAZONE_STIM_PPARG_KO_MACROPHAGE_DAY10_DN	7/106	185/18754	8.68857e-05	0.00189893	0.00141572	21991/16828/18655/18648/224093/20750/20304	7
564Igi	GSE9960_HEALTHY_VS_GRAM_POS_SEPSIS_PBMC_DN	GSE9960_HEALTHY_VS_GRAM_POS_SEPSIS_PBMC_DN	7/106	185/18754	8.68857e-05	0.00189893	0.00141572	20846/18030/100038882/57444/12226/20893/20304	7
564Igi	QI_HYPOXIA	QI_HYPOXIA	6/106	128/18754	8.77707e-05	0.00191388	0.00142687	11674/14751/18648/112407/18641/20893	6
564Igi	GSE27859_MACROPHAGE_VS_CD11C_INT_F480_INT_DC_DN	GSE27859_MACROPHAGE_VS_CD11C_INT_F480_INT_DC_DN	7/106	186/18754	8.98688e-05	0.00194623	0.00145098	21949/74840/71853/60505/14828/13806/16178	7
564Igi	GSE30971_CTRL_VS_LPS_STIM_MACROPHAGE_WBP7_KO_2H_UP	GSE30971_CTRL_VS_LPS_STIM_MACROPHAGE_WBP7_KO_2H_UP	7/106	186/18754	8.98688e-05	0.00194623	0.00145098	12702/17873/53314/19734/12703/18712/20302	7
564Igi	GSE37416_0H_VS_48H_F_TULARENSIS_LVS_NEUTROPHIL_DN	GSE37416_0H_VS_48H_F_TULARENSIS_LVS_NEUTROPHIL_DN	7/106	186/18754	8.98688e-05	0.00194623	0.00145098	11674/21991/22433/12317/17873/18641/18453	7
564Igi	KIM_GLIS2_TARGETS_UP	KIM_GLIS2_TARGETS_UP	5/106	80/18754	9.00709e-05	0.00194623	0.00145098	12702/100038882/16149/20200/20304	5
564Igi	LI_LUNG_CANCER	LI_LUNG_CANCER	4/106	42/18754	9.14711e-05	0.00197201	0.0014702	18655/12317/12531/18453	4
564Igi	GO_REGULATION_OF_PEPTIDYL_TYROSINE_PHOSPHORYLATION	GO_REGULATION_OF_PEPTIDYL_TYROSINE_PHOSPHORYLATION	8/106	252/18754	9.22773e-05	0.0019849	0.00147981	17319/12702/19246/60505/15978/16149/12703/20304	8
564Igi	GSE13547_2H_VS_12_H_ANTI_IGM_STIM_BCELL_UP	GSE13547_2H_VS_12_H_ANTI_IGM_STIM_BCELL_UP	7/106	187/18754	9.29348e-05	0.0019856	0.00148033	16768/17936/18566/69202/19734/57444/14945	7
564Igi	GSE46606_DAY1_VS_DAY3_CD40L_IL2_IL5_STIMULATED_BCELL_DN	GSE46606_DAY1_VS_DAY3_CD40L_IL2_IL5_STIMULATED_BCELL_DN	7/106	187/18754	9.29348e-05	0.0019856	0.00148033	20846/54127/224093/106869/53314/12703/72310	7
564Igi	GSE9988_ANTI_TREM1_VS_CTRL_TREATED_MONOCYTES_UP	GSE9988_ANTI_TREM1_VS_CTRL_TREATED_MONOCYTES_UP	7/106	187/18754	9.29348e-05	0.0019856	0.00148033	17748/14674/12608/112407/17873/20750/15370	7
564Igi	GO_PROTEIN_FOLDING_IN_ENDOPLASMIC_RETICULUM	GO_PROTEIN_FOLDING_IN_ENDOPLASMIC_RETICULUM	3/106	16/18754	9.316e-05	0.00198595	0.0014806	12317/14828/22027	3
564Igi	GO_INTERACTION_WITH_SYMBIONT	GO_INTERACTION_WITH_SYMBIONT	5/106	81/18754	9.55685e-05	0.00202119	0.00150687	14433/11816/20302/20303/20304	5
564Igi	GO_POSITIVE_REGULATION_OF_LEUKOCYTE_CHEMOTAXIS	GO_POSITIVE_REGULATION_OF_LEUKOCYTE_CHEMOTAXIS	5/106	81/18754	9.55685e-05	0.00202119	0.00150687	12317/16149/20302/20303/20304	5
564Igi	GSE37605_C57BL6_VS_NOD_FOXP3_FUSION_GFP_TCONV_UP	GSE37605_C57BL6_VS_NOD_FOXP3_FUSION_GFP_TCONV_UP	7/106	188/18754	9.60856e-05	0.00202119	0.00150687	14758/17357/216238/12606/15978/53314/16178	7
564Igi	GSE7348_UNSTIM_VS_LPS_STIM_MACROPHAGE_DN	GSE7348_UNSTIM_VS_LPS_STIM_MACROPHAGE_DN	7/106	188/18754	9.60856e-05	0.00202119	0.00150687	17357/12702/17936/100038882/12703/18712/20303	7
564Igi	GSE9988_LOW_LPS_VS_ANTI_TREM1_AND_LPS_MONOCYTE_DN	GSE9988_LOW_LPS_VS_ANTI_TREM1_AND_LPS_MONOCYTE_DN	7/106	188/18754	9.60856e-05	0.00202119	0.00150687	17748/14674/216238/12608/20893/16854/20750	7
564Igi	JISON_SICKLE_CELL_DISEASE_UP	JISON_SICKLE_CELL_DISEASE_UP	7/106	188/18754	9.60856e-05	0.00202119	0.00150687	20846/17936/22151/12856/12317/17873/18453	7
564Igi	GSE21360_PRIMARY_VS_QUATERNARY_MEMORY_CD8_TCELL_UP	GSE21360_PRIMARY_VS_QUATERNARY_MEMORY_CD8_TCELL_UP	7/106	189/18754	9.9323e-05	0.00208338	0.00155324	20846/56045/69202/16149/80291/16854/20304	7
564Igi	DEURIG_T_CELL_PROLYMPHOCYTIC_LEUKEMIA_DN	DEURIG_T_CELL_PROLYMPHOCYTIC_LEUKEMIA_DN	9/106	327/18754	9.94795e-05	0.00208338	0.00155324	17748/17132/54167/15978/12477/72310/14945/20303/20304	9
564Igi	GO_REGULATION_OF_RECEPTOR_SIGNALING_PATHWAY_VIA_STAT	GO_REGULATION_OF_RECEPTOR_SIGNALING_PATHWAY_VIA_STAT	6/106	131/18754	9.97672e-05	0.00208483	0.00155431	12702/12051/60505/15978/12703/20304	6
564Igi	LEONARD_HYPOXIA	LEONARD_HYPOXIA	4/106	43/18754	0.000100416	0.0020938	0.001561	11674/18655/18030/20893	4
564Igi	GO_POSITIVE_REGULATION_OF_PEPTIDYL_TYROSINE_PHOSPHORYLATION	GO_POSITIVE_REGULATION_OF_PEPTIDYL_TYROSINE_PHOSPHORYLATION	7/106	190/18754	0.000102649	0.00212639	0.0015853	17319/12702/19246/60505/15978/16149/20304	7
564Igi	GSE30971_CTRL_VS_LPS_STIM_MACROPHAGE_WBP7_KO_4H_UP	GSE30971_CTRL_VS_LPS_STIM_MACROPHAGE_WBP7_KO_4H_UP	7/106	190/18754	0.000102649	0.00212639	0.0015853	12702/17873/53314/19734/12703/18712/20302	7
564Igi	GSE37301_HEMATOPOIETIC_STEM_CELL_VS_GRAN_MONO_PROGENITOR_DN	GSE37301_HEMATOPOIETIC_STEM_CELL_VS_GRAN_MONO_PROGENITOR_DN	7/106	190/18754	0.000102649	0.00212639	0.0015853	12608/170748/53314/20200/12332/22027/18712	7
564Igi	ZIC3_01	ZIC3_01	8/106	256/18754	0.000102926	0.0021275	0.00158613	14683/26360/17357/12051/53869/17132/67393/18712	8
564Igi	GO_REGULATION_OF_OSSIFICATION	GO_REGULATION_OF_OSSIFICATION	7/106	191/18754	0.000106064	0.00217352	0.00162044	14758/14683/14588/12608/12606/100038882/20302	7
564Igi	GSE26495_NAIVE_VS_PD1HIGH_CD8_TCELL_DN	GSE26495_NAIVE_VS_PD1HIGH_CD8_TCELL_DN	7/106	191/18754	0.000106064	0.00217352	0.00162044	16768/27984/17132/20893/72310/14945/20304	7
564Igi	GSE40685_TREG_VS_FOXP3_KO_TREG_PRECURSOR_UP	GSE40685_TREG_VS_FOXP3_KO_TREG_PRECURSOR_UP	7/106	191/18754	0.000106064	0.00217352	0.00162044	17173/18655/20846/12051/170748/12703/18712	7
564Igi	GSE6092_IFNG_VS_IFNG_AND_B_BURGDORFERI_INF_ENDOTHELIAL_CELL_DN	GSE6092_IFNG_VS_IFNG_AND_B_BURGDORFERI_INF_ENDOTHELIAL_CELL_DN	7/106	191/18754	0.000106064	0.00217352	0.00162044	18938/12702/53314/57444/18641/80291/93692	7
564Igi	GSE27241_WT_VS_RORGT_KO_TH17_POLARIZED_CD4_TCELL_TREATED_WITH_DIGOXIN_DN	GSE27241_WT_VS_RORGT_KO_TH17_POLARIZED_CD4_TCELL_TREATED_WITH_DIGOXIN_DN	7/106	192/18754	0.000109572	0.00222978	0.00166238	16768/18938/12702/22433/12703/67393/15370	7
564Igi	GSE29949_CD8_NEG_DC_SPLEEN_VS_MONOCYTE_BONE_MARROW_UP	GSE29949_CD8_NEG_DC_SPLEEN_VS_MONOCYTE_BONE_MARROW_UP	7/106	192/18754	0.000109572	0.00222978	0.00166238	17936/17179/12703/12332/72310/16854/20304	7
564Igi	GSE37416_0H_VS_6H_F_TULARENSIS_LVS_NEUTROPHIL_DN	GSE37416_0H_VS_6H_F_TULARENSIS_LVS_NEUTROPHIL_DN	7/106	192/18754	0.000109572	0.00222978	0.00166238	18746/14433/18938/14227/13806/20893/80291	7
564Igi	PID_NFAT_TFPATHWAY	PID_NFAT_TFPATHWAY	4/106	44/18754	0.00010998	0.00222978	0.00166238	19246/17132/15978/12477	4
564Igi	REACTOME_INTERLEUKIN_10_SIGNALING	REACTOME_INTERLEUKIN_10_SIGNALING	4/106	44/18754	0.00010998	0.00222978	0.00166238	16178/20302/20303/20304	4
564Igi	BOWIE_RESPONSE_TO_TAMOXIFEN	BOWIE_RESPONSE_TO_TAMOXIFEN	3/106	17/18754	0.000112658	0.00227038	0.00169265	20846/100038882/20304	3
564Igi	GSE13547_CTRL_VS_ANTI_IGM_STIM_BCELL_2H_UP	GSE13547_CTRL_VS_ANTI_IGM_STIM_BCELL_2H_UP	7/106	193/18754	0.000113174	0.00227038	0.00169265	16768/20846/18566/57444/12477/20302/14945	7
564Igi	GSE19401_UNSTIM_VS_RETINOIC_ACID_AND_PAM2CSK4_STIM_FOLLICULAR_DC_UP	GSE19401_UNSTIM_VS_RETINOIC_ACID_AND_PAM2CSK4_STIM_FOLLICULAR_DC_UP	7/106	193/18754	0.000113174	0.00227038	0.00169265	17319/22151/53314/12332/16178/22027/16854	7
564Igi	GSE29618_PDC_VS_MDC_DAY7_FLU_VACCINE_DN	GSE29618_PDC_VS_MDC_DAY7_FLU_VACCINE_DN	7/106	193/18754	0.000113174	0.00227038	0.00169265	21991/14433/16828/27984/12608/16178/16854	7
564Igi	GSE30971_WBP7_HET_VS_KO_MACROPHAGE_2H_LPS_STIM_UP	GSE30971_WBP7_HET_VS_KO_MACROPHAGE_2H_LPS_STIM_UP	7/106	193/18754	0.000113174	0.00227038	0.00169265	18746/14433/18602/14674/56045/16178/20750	7
564Igi	GSE20727_ROS_INH_VS_ROS_INH_AND_DNFB_ALLERGEN_TREATED_DC_UP	GSE20727_ROS_INH_VS_ROS_INH_AND_DNFB_ALLERGEN_TREATED_DC_UP	7/106	194/18754	0.000116871	0.00232498	0.00173335	208659/14674/12702/22151/17132/53314/18712	7
564Igi	GSE28726_NAIVE_VS_ACTIVATED_NKTCELL_DN	GSE28726_NAIVE_VS_ACTIVATED_NKTCELL_DN	7/106	194/18754	0.000116871	0.00232498	0.00173335	17936/18648/22151/12856/54167/14227/20303	7
564Igi	GSE37563_WT_VS_CTLA4_KO_CD4_TCELL_D4_POST_IMMUNIZATION_DN	GSE37563_WT_VS_CTLA4_KO_CD4_TCELL_D4_POST_IMMUNIZATION_DN	7/106	194/18754	0.000116871	0.00232498	0.00173335	18648/18030/112407/17132/16149/16178/93692	7
564Igi	YAMAZAKI_TCEB3_TARGETS_DN	YAMAZAKI_TCEB3_TARGETS_DN	7/106	194/18754	0.000116871	0.00232498	0.00173335	11674/17319/11816/20200/18712/16854/20750	7
564Igi	GO_NEGATIVE_REGULATION_OF_LEUKOCYTE_CELL_CELL_ADHESION	GO_NEGATIVE_REGULATION_OF_LEUKOCYTE_CELL_CELL_ADHESION	6/106	135/18754	0.000117753	0.00233765	0.0017428	16768/12608/16149/12703/12477/16854	6
564Igi	GO_POSITIVE_REGULATION_OF_OSSIFICATION	GO_POSITIVE_REGULATION_OF_OSSIFICATION	5/106	85/18754	0.000120182	0.00234904	0.0017513	14758/14683/12608/12606/100038882	5
564Igi	GNF2_PTPN4	GNF2_PTPN4	4/106	45/18754	0.000120187	0.00234904	0.0017513	22637/17179/72310/20303	4
564Igi	GSE11057_NAIVE_VS_MEMORY_CD4_TCELL_DN	GSE11057_NAIVE_VS_MEMORY_CD4_TCELL_DN	7/106	195/18754	0.000120666	0.00234904	0.0017513	16828/71853/17132/16149/80291/16854/14945	7
564Igi	GSE14415_INDUCED_TREG_VS_FAILED_INDUCED_TREG_UP	GSE14415_INDUCED_TREG_VS_FAILED_INDUCED_TREG_UP	7/106	195/18754	0.000120666	0.00234904	0.0017513	21991/16828/18655/14227/53314/12332/16178	7
564Igi	GSE19401_UNSTIM_VS_RETINOIC_ACID_AND_PAM2CSK4_STIM_FOLLICULAR_DC_DN	GSE19401_UNSTIM_VS_RETINOIC_ACID_AND_PAM2CSK4_STIM_FOLLICULAR_DC_DN	7/106	195/18754	0.000120666	0.00234904	0.0017513	21949/17873/53314/12226/64138/20302/20304	7
564Igi	GSE24574_BCL6_HIGH_TFH_VS_NAIVE_CD4_TCELL_DN	GSE24574_BCL6_HIGH_TFH_VS_NAIVE_CD4_TCELL_DN	7/106	195/18754	0.000120666	0.00234904	0.0017513	17936/18566/18648/22151/12856/17179/14227	7
564Igi	GSE360_CTRL_VS_M_TUBERCULOSIS_DC_DN	GSE360_CTRL_VS_M_TUBERCULOSIS_DC_DN	7/106	195/18754	0.000120666	0.00234904	0.0017513	17748/16828/74840/22151/15978/20302/20303	7
564Igi	GSE46606_IRF4_KO_VS_WT_CD40L_IL2_IL5_3DAY_STIMULATED_BCELL_UP	GSE46606_IRF4_KO_VS_WT_CD40L_IL2_IL5_3DAY_STIMULATED_BCELL_UP	7/106	195/18754	0.000120666	0.00234904	0.0017513	16828/19246/18030/112407/12703/20893/20302	7
564Igi	GSE7509_UNSTIM_VS_FCGRIIB_STIM_DC_DN	GSE7509_UNSTIM_VS_FCGRIIB_STIM_DC_DN	7/106	195/18754	0.000120666	0.00234904	0.0017513	53869/54167/100038882/15978/19734/12703/20304	7
564Igi	GO_CYTOKINE_RECEPTOR_BINDING	GO_CYTOKINE_RECEPTOR_BINDING	8/106	262/18754	0.000120793	0.00234904	0.0017513	17319/21949/20846/60505/15978/20302/20303/20304	8
564Igi	CRX_DN.V1_DN	CRX_DN.V1_DN	6/106	136/18754	0.000122629	0.00237507	0.0017707	12702/17936/12608/12051/12606/20200	6
564Igi	DARWICHE_SKIN_TUMOR_PROMOTER_UP	DARWICHE_SKIN_TUMOR_PROMOTER_UP	6/106	136/18754	0.000122629	0.00237507	0.0017707	16828/18655/18648/13806/18641/20750	6
564Igi	GRUETZMANN_PANCREATIC_CANCER_DN	GRUETZMANN_PANCREATIC_CANCER_DN	7/106	196/18754	0.00012456	0.00239302	0.00178408	17748/223453/22433/100038882/14227/12226/18453	7
564Igi	GSE11961_GERMINAL_CENTER_BCELL_DAY7_VS_GERMINAL_CENTER_BCELL_DAY40_UP	GSE11961_GERMINAL_CENTER_BCELL_DAY7_VS_GERMINAL_CENTER_BCELL_DAY40_UP	7/106	196/18754	0.00012456	0.00239302	0.00178408	16768/18602/16478/223453/112407/20200/18712	7
564Igi	GSE360_L_DONOVANI_VS_M_TUBERCULOSIS_DC_DN	GSE360_L_DONOVANI_VS_M_TUBERCULOSIS_DC_DN	7/106	196/18754	0.00012456	0.00239302	0.00178408	18648/22151/56045/100038882/22027/20303/93692	7
564Igi	GSE360_T_GONDII_VS_B_MALAYI_HIGH_DOSE_DC_UP	GSE360_T_GONDII_VS_B_MALAYI_HIGH_DOSE_DC_UP	7/106	196/18754	0.00012456	0.00239302	0.00178408	21991/17748/12702/17873/57444/13806/12226	7
564Igi	GO_TYROSINE_PHOSPHORYLATION_OF_STAT_PROTEIN	GO_TYROSINE_PHOSPHORYLATION_OF_STAT_PROTEIN	5/106	86/18754	0.000127032	0.00241951	0.00180383	12702/60505/15978/12703/20304	5
564Igi	NFKB_C	NFKB_C	8/106	264/18754	0.000127289	0.00241951	0.00180383	14674/12051/69202/16149/17873/20893/22027/20304	8
564Igi	REACTOME_REGULATION_OF_INSULIN_LIKE_GROWTH_FACTOR_IGF_TRANSPORT_AND_UPTAKE_BY_INSULIN_LIKE_GROWTH_FACTOR_BINDING_PROTEINS_IGFBPS	REACTOME_REGULATION_OF_INSULIN_LIKE_GROWTH_FACTOR_IGF_TRANSPORT_AND_UPTAKE_BY_INSULIN_LIKE_GROWTH_FACTOR_BINDING_PROTEINS_IGFBPS	6/106	137/18754	0.000127664	0.00241951	0.00180383	208659/71853/11816/18453/22027/20750	6
564Igi	GSE11057_NAIVE_VS_CENT_MEMORY_CD4_TCELL_DN	GSE11057_NAIVE_VS_CENT_MEMORY_CD4_TCELL_DN	7/106	197/18754	0.000128557	0.00241951	0.00180383	18746/27984/17132/16149/53314/80291/16854	7
564Igi	GSE15733_BM_VS_SPLEEN_MEMORY_CD4_TCELL_DN	GSE15733_BM_VS_SPLEEN_MEMORY_CD4_TCELL_DN	7/106	197/18754	0.000128557	0.00241951	0.00180383	14758/26360/17936/18566/170748/60505/80291	7
564Igi	GSE19401_PAM2CSK4_VS_RETINOIC_ACID_AND_PAM2CSK4_STIM_FOLLICULAR_DC_DN	GSE19401_PAM2CSK4_VS_RETINOIC_ACID_AND_PAM2CSK4_STIM_FOLLICULAR_DC_DN	7/106	197/18754	0.000128557	0.00241951	0.00180383	71853/12606/109232/11816/53314/64138/22027	7
564Igi	GSE22196_HEALTHY_VS_OBESE_MOUSE_SKIN_GAMMADELTA_TCELL_DN	GSE22196_HEALTHY_VS_OBESE_MOUSE_SKIN_GAMMADELTA_TCELL_DN	7/106	197/18754	0.000128557	0.00241951	0.00180383	21949/17357/22151/22433/17179/20302/20303	7
564Igi	GSE25087_FETAL_VS_ADULT_TREG_UP	GSE25087_FETAL_VS_ADULT_TREG_UP	7/106	197/18754	0.000128557	0.00241951	0.00180383	71853/20846/170748/109232/53314/14828/22027	7
564Igi	GSE33424_CD161_HIGH_VS_INT_CD8_TCELL_DN	GSE33424_CD161_HIGH_VS_INT_CD8_TCELL_DN	7/106	197/18754	0.000128557	0.00241951	0.00180383	18655/26360/12702/22637/18648/20200/12477	7
564Igi	GSE3982_CTRL_VS_LPS_4H_MAC_DN	GSE3982_CTRL_VS_LPS_4H_MAC_DN	7/106	197/18754	0.000128557	0.00241951	0.00180383	17748/18655/20846/12856/17873/57444/20304	7
564Igi	VANTVEER_BREAST_CANCER_ESR1_DN	VANTVEER_BREAST_CANCER_ESR1_DN	8/106	265/18754	0.000130645	0.00241951	0.00180383	208659/14433/71853/170748/13806/18712/20302/20304	8
564Igi	CAMP_UP.V1_UP	CAMP_UP.V1_UP	7/106	198/18754	0.000132656	0.00241951	0.00180383	11674/16149/14828/18453/22027/93692/20304	7
564Igi	GSE1925_CTRL_VS_24H_IFNG_STIM_IFNG_PRIMED_MACROPHAGE_DN	GSE1925_CTRL_VS_24H_IFNG_STIM_IFNG_PRIMED_MACROPHAGE_DN	7/106	198/18754	0.000132656	0.00241951	0.00180383	14674/11816/54167/20200/12477/18712/16854	7
564Igi	GSE1925_CTRL_VS_IFNG_PRIMED_MACROPHAGE_DN	GSE1925_CTRL_VS_IFNG_PRIMED_MACROPHAGE_DN	7/106	198/18754	0.000132656	0.00241951	0.00180383	14674/11816/16149/53314/12332/18712/16854	7
564Igi	GSE19941_LPS_VS_LPS_AND_IL10_STIM_IL10_KO_NFKBP50_KO_MACROPHAGE_DN	GSE19941_LPS_VS_LPS_AND_IL10_STIM_IL10_KO_NFKBP50_KO_MACROPHAGE_DN	7/106	198/18754	0.000132656	0.00241951	0.00180383	208659/22433/17179/12477/12332/18712/16854	7
564Igi	GSE23114_WT_VS_SLE2C1_MOUSE_SPLEEN_B1A_BCELL_UP	GSE23114_WT_VS_SLE2C1_MOUSE_SPLEEN_B1A_BCELL_UP	7/106	198/18754	0.000132656	0.00241951	0.00180383	18655/17936/18648/22151/12856/18030/14227	7
564Igi	GSE29949_DC_BRAIN_VS_MONOCYTE_BONE_MARROW_UP	GSE29949_DC_BRAIN_VS_MONOCYTE_BONE_MARROW_UP	7/106	198/18754	0.000132656	0.00241951	0.00180383	22151/53314/19734/12703/12332/72310/20304	7
564Igi	GSE31622_WT_VS_KLF3_KO_BCELL_DN	GSE31622_WT_VS_KLF3_KO_BCELL_DN	7/106	198/18754	0.000132656	0.00241951	0.00180383	21949/223453/12702/19246/112407/14945/20303	7
564Igi	GSE360_CTRL_VS_L_MAJOR_DC_DN	GSE360_CTRL_VS_L_MAJOR_DC_DN	7/106	198/18754	0.000132656	0.00241951	0.00180383	17319/17748/17357/19246/53314/12226/18712	7
564Igi	GSE36476_CTRL_VS_TSST_ACT_16H_MEMORY_CD4_TCELL_YOUNG_DN	GSE36476_CTRL_VS_TSST_ACT_16H_MEMORY_CD4_TCELL_YOUNG_DN	7/106	198/18754	0.000132656	0.00241951	0.00180383	21991/18648/53314/12703/12477/13806/20303	7
564Igi	GSE5455_EX_VIVO_VS_POST_24H_INCUBATION_MONOCYTES_FROM_TUMOR_BEARING_MOUSE_UP	GSE5455_EX_VIVO_VS_POST_24H_INCUBATION_MONOCYTES_FROM_TUMOR_BEARING_MOUSE_UP	7/106	198/18754	0.000132656	0.00241951	0.00180383	21991/18746/17319/18655/17357/18648/13806	7
564Igi	GO_LYMPHOCYTE_DIFFERENTIATION	GO_LYMPHOCYTE_DIFFERENTIATION	9/106	340/18754	0.000133558	0.00241951	0.00180383	21949/22637/12051/22433/15978/16149/53314/12703/12477	9
564Igi	MORF_RAN	MORF_RAN	8/106	266/18754	0.000134073	0.00241951	0.00180383	21991/17319/16828/18655/14683/14751/18648/22151	8
564Igi	GO_REGULATION_OF_LEUKOCYTE_APOPTOTIC_PROCESS	GO_REGULATION_OF_LEUKOCYTE_APOPTOTIC_PROCESS	5/106	87/18754	0.000134177	0.00241951	0.00180383	17319/18566/16149/16854/20304	5
564Igi	GO_POSITIVE_REGULATION_OF_LYMPHOCYTE_CHEMOTAXIS	GO_POSITIVE_REGULATION_OF_LYMPHOCYTE_CHEMOTAXIS	3/106	18/18754	0.000134635	0.00241951	0.00180383	20302/20303/20304	3
564Igi	REACTOME_PLASMA_LIPOPROTEIN_ASSEMBLY	REACTOME_PLASMA_LIPOPROTEIN_ASSEMBLY	3/106	18/18754	0.000134635	0.00241951	0.00180383	11816/18453/11425	3
564Igi	SUH_COEXPRESSED_WITH_ID1_AND_ID2_UP	SUH_COEXPRESSED_WITH_ID1_AND_ID2_UP	3/106	18/18754	0.000134635	0.00241951	0.00180383	17873/20200/20893	3
564Igi	TOMIDA_METASTASIS_DN	TOMIDA_METASTASIS_DN	3/106	18/18754	0.000134635	0.00241951	0.00180383	16854/93692/15370	3
564Igi	GSE15330_LYMPHOID_MULTIPOTENT_VS_PRO_BCELL_DN	GSE15330_LYMPHOID_MULTIPOTENT_VS_PRO_BCELL_DN	7/106	199/18754	0.000136861	0.00241951	0.00180383	16828/12702/12051/106869/56045/53314/20318	7
564Igi	GSE22229_RENAL_TRANSPLANT_IMMUNOSUPP_THERAPY_VS_HEALTHY_PBMC_UP	GSE22229_RENAL_TRANSPLANT_IMMUNOSUPP_THERAPY_VS_HEALTHY_PBMC_UP	7/106	199/18754	0.000136861	0.00241951	0.00180383	26360/18648/12606/109232/18030/112407/18453	7
564Igi	GSE22886_NAIVE_VS_IGM_MEMORY_BCELL_DN	GSE22886_NAIVE_VS_IGM_MEMORY_BCELL_DN	7/106	199/18754	0.000136861	0.00241951	0.00180383	11674/21991/14433/12702/22433/12332/20893	7
564Igi	GSE2405_HEAT_KILLED_LYSATE_VS_LIVE_A_PHAGOCYTOPHILUM_STIM_NEUTROPHIL_24H_UP	GSE2405_HEAT_KILLED_LYSATE_VS_LIVE_A_PHAGOCYTOPHILUM_STIM_NEUTROPHIL_24H_UP	7/106	199/18754	0.000136861	0.00241951	0.00180383	26360/17357/27984/17873/20200/16854/20304	7
564Igi	GSE24634_TEFF_VS_TCONV_DAY3_IN_CULTURE_UP	GSE24634_TEFF_VS_TCONV_DAY3_IN_CULTURE_UP	7/106	199/18754	0.000136861	0.00241951	0.00180383	21991/18938/17357/12856/15978/19734/12477	7
564Igi	GSE24726_WT_VS_E2_2_KO_PDC_DN	GSE24726_WT_VS_E2_2_KO_PDC_DN	7/106	199/18754	0.000136861	0.00241951	0.00180383	18746/64136/74840/12608/12051/112407/100038882	7
564Igi	GSE25085_FETAL_BM_VS_ADULT_BM_SP4_THYMIC_IMPLANT_DN	GSE25085_FETAL_BM_VS_ADULT_BM_SP4_THYMIC_IMPLANT_DN	7/106	199/18754	0.000136861	0.00241951	0.00180383	74840/71853/17357/17936/69202/14828/64138	7
564Igi	GSE28726_NAIVE_VS_ACTIVATED_VA24NEG_NKTCELL_UP	GSE28726_NAIVE_VS_ACTIVATED_VA24NEG_NKTCELL_UP	7/106	199/18754	0.000136861	0.00241951	0.00180383	18746/17319/12856/54167/17179/13806/20303	7
564Igi	GSE29949_MICROGLIA_VS_DC_BRAIN_DN	GSE29949_MICROGLIA_VS_DC_BRAIN_DN	7/106	199/18754	0.000136861	0.00241951	0.00180383	16768/14433/21949/12702/15978/17873/14945	7
564Igi	GSE3039_CD4_TCELL_VS_ALPHABETA_CD8_TCELL_DN	GSE3039_CD4_TCELL_VS_ALPHABETA_CD8_TCELL_DN	7/106	199/18754	0.000136861	0.00241951	0.00180383	21991/64136/22433/12332/20893/16178/20303	7
564Igi	GSE3039_CD4_TCELL_VS_B2_BCELL_DN	GSE3039_CD4_TCELL_VS_B2_BCELL_DN	7/106	199/18754	0.000136861	0.00241951	0.00180383	11674/64136/27984/13806/20893/16854/20303	7
564Igi	GSE40277_EOS_AND_LEF1_TRANSDUCED_VS_CTRL_CD4_TCELL_DN	GSE40277_EOS_AND_LEF1_TRANSDUCED_VS_CTRL_CD4_TCELL_DN	7/106	199/18754	0.000136861	0.00241951	0.00180383	22637/170748/17132/54167/60505/20200/14828	7
564Igi	GSE40666_WT_VS_STAT4_KO_CD8_TCELL_WITH_IFNA_STIM_90MIN_DN	GSE40666_WT_VS_STAT4_KO_CD8_TCELL_WITH_IFNA_STIM_90MIN_DN	7/106	199/18754	0.000136861	0.00241951	0.00180383	18938/18648/170748/22433/14227/72310/230822	7
564Igi	GSE5679_PPARG_LIGAND_ROSIGLITAZONE_VS_RARA_AGONIST_AM580_TREATED_DC_UP	GSE5679_PPARG_LIGAND_ROSIGLITAZONE_VS_RARA_AGONIST_AM580_TREATED_DC_UP	7/106	199/18754	0.000136861	0.00241951	0.00180383	21991/18746/17319/18655/17357/18648/12606	7
564Igi	BACH2_01	BACH2_01	8/106	267/18754	0.000137575	0.00241951	0.00180383	11674/14433/18602/22295/17873/13806/18712/15370	8
564Igi	GO_ALPHA_BETA_T_CELL_ACTIVATION	GO_ALPHA_BETA_T_CELL_ACTIVATION	6/106	139/18754	0.000138224	0.00241951	0.00180383	21949/22637/12051/15978/53314/12703	6
564Igi	GSE10240_IL22_VS_IL22_AND_IL17_STIM_PRIMARY_BRONCHIAL_EPITHELIAL_CELLS_UP	GSE10240_IL22_VS_IL22_AND_IL17_STIM_PRIMARY_BRONCHIAL_EPITHELIAL_CELLS_UP	7/106	200/18754	0.000141174	0.00241951	0.00180383	11674/53314/57444/20318/16854/14945/66042	7
564Igi	GSE10325_CD4_TCELL_VS_LUPUS_CD4_TCELL_DN	GSE10325_CD4_TCELL_VS_LUPUS_CD4_TCELL_DN	7/106	200/18754	0.000141174	0.00241951	0.00180383	16768/17748/20846/100038882/15978/12703/57444	7
564Igi	GSE14350_IL2RB_KO_VS_WT_TEFF_DN	GSE14350_IL2RB_KO_VS_WT_TEFF_DN	7/106	200/18754	0.000141174	0.00241951	0.00180383	64136/14758/74840/12608/22433/12703/22027	7
564Igi	GSE14350_IL2RB_KO_VS_WT_TEFF_UP	GSE14350_IL2RB_KO_VS_WT_TEFF_UP	7/106	200/18754	0.000141174	0.00241951	0.00180383	21949/17357/16149/53314/66264/16178/80291	7
564Igi	GSE15330_HSC_VS_MEGAKARYOCYTE_ERYTHROID_PROGENITOR_IKAROS_KO_UP	GSE15330_HSC_VS_MEGAKARYOCYTE_ERYTHROID_PROGENITOR_IKAROS_KO_UP	7/106	200/18754	0.000141174	0.00241951	0.00180383	16828/74840/19246/17132/12477/20318/93692	7
564Igi	GSE16451_IMMATURE_VS_MATURE_NEURON_CELL_LINE_WEST_EQUINE_ENC_VIRUS_UP	GSE16451_IMMATURE_VS_MATURE_NEURON_CELL_LINE_WEST_EQUINE_ENC_VIRUS_UP	7/106	200/18754	0.000141174	0.00241951	0.00180383	17748/22151/54167/57444/66264/20750/93692	7
564Igi	GSE17812_WT_VS_THPOK_KO_MEMORY_CD8_TCELL_UP	GSE17812_WT_VS_THPOK_KO_MEMORY_CD8_TCELL_UP	7/106	200/18754	0.000141174	0.00241951	0.00180383	11674/17319/18655/22637/170748/12332/20318	7
564Igi	GSE20715_0H_VS_48H_OZONE_LUNG_DN	GSE20715_0H_VS_48H_OZONE_LUNG_DN	7/106	200/18754	0.000141174	0.00241951	0.00180383	16828/74840/12702/12608/53314/14828/20750	7
564Igi	GSE39110_UNTREATED_VS_IL2_TREATED_CD8_TCELL_DAY6_POST_IMMUNIZATION_UP	GSE39110_UNTREATED_VS_IL2_TREATED_CD8_TCELL_DAY6_POST_IMMUNIZATION_UP	7/106	200/18754	0.000141174	0.00241951	0.00180383	27984/56045/20200/20893/72310/16854/20304	7
564Igi	GSE40184_HEALTHY_VS_HCV_INFECTED_DONOR_PBMC_DN	GSE40184_HEALTHY_VS_HCV_INFECTED_DONOR_PBMC_DN	7/106	200/18754	0.000141174	0.00241951	0.00180383	21991/14751/14227/15978/20200/12332/20893	7
564Igi	GSE40274_FOXP3_VS_FOXP3_AND_IRF4_TRANSDUCED_ACTIVATED_CD4_TCELL_DN	GSE40274_FOXP3_VS_FOXP3_AND_IRF4_TRANSDUCED_ACTIVATED_CD4_TCELL_DN	7/106	200/18754	0.000141174	0.00241951	0.00180383	26360/170748/17132/17179/20200/12531/93692	7
564Igi	GSE40274_FOXP3_VS_FOXP3_AND_LEF1_TRANSDUCED_ACTIVATED_CD4_TCELL_UP	GSE40274_FOXP3_VS_FOXP3_AND_LEF1_TRANSDUCED_ACTIVATED_CD4_TCELL_UP	7/106	200/18754	0.000141174	0.00241951	0.00180383	17936/17132/53314/20200/12332/16178/20304	7
564Igi	GSE43260_BTLA_POS_VS_NEG_INTRATUMORAL_CD8_TCELL_UP	GSE43260_BTLA_POS_VS_NEG_INTRATUMORAL_CD8_TCELL_UP	7/106	200/18754	0.000141174	0.00241951	0.00180383	11674/71853/14227/14828/18453/16178/22027	7
564Igi	GSE7460_FOXP3_MUT_VS_WT_ACT_WITH_TGFB_TCONV_UP	GSE7460_FOXP3_MUT_VS_WT_ACT_WITH_TGFB_TCONV_UP	7/106	200/18754	0.000141174	0.00241951	0.00180383	64136/12608/18566/15978/17873/72310/16854	7
564Igi	GSE9509_LPS_VS_LPS_AND_IL10_STIM_IL10_KO_MACROPHAGE_10MIN_UP	GSE9509_LPS_VS_LPS_AND_IL10_STIM_IL10_KO_MACROPHAGE_10MIN_UP	7/106	200/18754	0.000141174	0.00241951	0.00180383	17748/26360/12702/19246/18030/57444/20303	7
564Igi	KAECH_DAY8_EFF_VS_MEMORY_CD8_TCELL_UP	KAECH_DAY8_EFF_VS_MEMORY_CD8_TCELL_UP	7/106	200/18754	0.000141174	0.00241951	0.00180383	223453/18566/12856/53314/16854/14945/93692	7
564Igi	GO_POSITIVE_REGULATION_OF_MYELOID_CELL_DIFFERENTIATION	GO_POSITIVE_REGULATION_OF_MYELOID_CELL_DIFFERENTIATION	5/106	88/18754	0.000141626	0.00242291	0.00180636	14683/20846/100038882/15978/16149	5
564Igi	GO_MACROPHAGE_MIGRATION	GO_MACROPHAGE_MIGRATION	4/106	47/18754	0.000142636	0.00243145	0.00181273	17319/16854/20302/20304	4
564Igi	PID_IL6_7_PATHWAY	PID_IL6_7_PATHWAY	4/106	47/18754	0.000142636	0.00243145	0.00181273	20846/12702/12608/22027	4
564Igi	GSE10325_BCELL_VS_LUPUS_BCELL_DN	GSE10325_BCELL_VS_LUPUS_BCELL_DN	7/106	201/18754	0.000145597	0.0024383	0.00181784	20846/18648/100038882/57444/72310/16854/93692	7
564Igi	GSE14769_UNSTIM_VS_80MIN_LPS_BMDM_DN	GSE14769_UNSTIM_VS_80MIN_LPS_BMDM_DN	7/106	201/18754	0.000145597	0.0024383	0.00181784	12608/18030/100038882/17873/12226/20303/20304	7
564Igi	GSE15930_NAIVE_VS_48H_IN_VITRO_STIM_IL12_CD8_TCELL_DN	GSE15930_NAIVE_VS_48H_IN_VITRO_STIM_IL12_CD8_TCELL_DN	7/106	201/18754	0.000145597	0.0024383	0.00181784	11674/17748/71853/17357/20200/12332/18641	7
564Igi	GSE18281_SUBCAPSULAR_VS_CENTRAL_CORTICAL_REGION_OF_THYMUS_DN	GSE18281_SUBCAPSULAR_VS_CENTRAL_CORTICAL_REGION_OF_THYMUS_DN	7/106	201/18754	0.000145597	0.0024383	0.00181784	17319/20846/17357/12702/53314/12703/20304	7
564Igi	GSE23568_CTRL_TRANSDUCED_VS_WT_CD8_TCELL_DN	GSE23568_CTRL_TRANSDUCED_VS_WT_CD8_TCELL_DN	7/106	201/18754	0.000145597	0.0024383	0.00181784	26360/223453/22637/52004/100038882/20304/15370	7
564Igi	GSE39820_CTRL_VS_IL1B_IL6_IL23A_CD4_TCELL_DN	GSE39820_CTRL_VS_IL1B_IL6_IL23A_CD4_TCELL_DN	7/106	201/18754	0.000145597	0.0024383	0.00181784	74840/71853/12051/109232/60505/20200/20318	7
564Igi	GSE40068_BCL6_POS_VS_NEG_CXCR5_POS_TFH_UP	GSE40068_BCL6_POS_VS_NEG_CXCR5_POS_TFH_UP	7/106	201/18754	0.000145597	0.0024383	0.00181784	16828/27984/18566/109232/18030/17179/14945	7
564Igi	GSE40443_INDUCED_VS_TOTAL_TREG_DN	GSE40443_INDUCED_VS_TOTAL_TREG_DN	7/106	201/18754	0.000145597	0.0024383	0.00181784	12702/19246/12051/12332/20893/230822/18712	7
564Igi	GSE42021_CD24HI_TREG_VS_CD24HI_TCONV_THYMUS_DN	GSE42021_CD24HI_TREG_VS_CD24HI_TCONV_THYMUS_DN	7/106	201/18754	0.000145597	0.0024383	0.00181784	26360/12702/216238/17873/20893/18712/15370	7
564Igi	GSE7852_TREG_VS_TCONV_FAT_UP	GSE7852_TREG_VS_TCONV_FAT_UP	7/106	201/18754	0.000145597	0.0024383	0.00181784	18566/12051/19734/57444/16178/230822/93692	7
564Igi	GSE16450_IMMATURE_VS_MATURE_NEURON_CELL_LINE_12H_IFNA_STIM_DN	GSE16450_IMMATURE_VS_MATURE_NEURON_CELL_LINE_12H_IFNA_STIM_DN	7/106	202/18754	0.000150131	0.00247937	0.00184846	21949/216238/17936/12608/15978/17873/20893	7
564Igi	GSE3039_ALPHAALPHA_CD8_TCELL_VS_B1_BCELL_UP	GSE3039_ALPHAALPHA_CD8_TCELL_VS_B1_BCELL_UP	7/106	202/18754	0.000150131	0.00247937	0.00184846	16768/27984/19246/224093/17179/53314/18641	7
564Igi	GSE36527_CD69_NEG_VS_POS_TREG_CD62L_LOS_KLRG1_NEG_UP	GSE36527_CD69_NEG_VS_POS_TREG_CD62L_LOS_KLRG1_NEG_UP	7/106	202/18754	0.000150131	0.00247937	0.00184846	20846/12702/12051/56045/100038882/12703/57444	7
564Igi	GSE39110_UNTREATED_VS_IL2_TREATED_CD8_TCELL_DAY3_POST_IMMUNIZATION_DN	GSE39110_UNTREATED_VS_IL2_TREATED_CD8_TCELL_DAY3_POST_IMMUNIZATION_DN	7/106	202/18754	0.000150131	0.00247937	0.00184846	21991/26360/223453/12051/14227/16178/93692	7
564Igi	GSE3982_CTRL_VS_LPS_48H_DC_DN	GSE3982_CTRL_VS_LPS_48H_DC_DN	7/106	202/18754	0.000150131	0.00247937	0.00184846	17357/100038882/17873/57444/18712/20303/20304	7
564Igi	GSE43863_TFH_VS_LY6C_LOW_CXCR5NEG_EFFECTOR_CD4_TCELL_UP	GSE43863_TFH_VS_LY6C_LOW_CXCR5NEG_EFFECTOR_CD4_TCELL_UP	7/106	202/18754	0.000150131	0.00247937	0.00184846	20846/12702/12051/17873/53314/57444/20304	7
564Igi	GSE7509_DC_VS_MONOCYTE_UP	GSE7509_DC_VS_MONOCYTE_UP	7/106	202/18754	0.000150131	0.00247937	0.00184846	14683/26360/223453/22151/11816/16854/20750	7
564Igi	GSE9037_CTRL_VS_LPS_1H_STIM_IRAK4_KO_BMDM_DN	GSE9037_CTRL_VS_LPS_1H_STIM_IRAK4_KO_BMDM_DN	7/106	202/18754	0.000150131	0.00247937	0.00184846	20846/27984/12608/22151/15978/20303/93692	7
564Igi	HELLER_HDAC_TARGETS_SILENCED_BY_METHYLATION_DN	HELLER_HDAC_TARGETS_SILENCED_BY_METHYLATION_DN	8/106	271/18754	0.000152347	0.00251162	0.0018725	71853/12608/12051/22433/17132/57444/20893/22027	8
564Igi	GO_CARBOHYDRATE_BIOSYNTHETIC_PROCESS	GO_CARBOHYDRATE_BIOSYNTHETIC_PROCESS	7/106	203/18754	0.000154779	0.00251933	0.00187825	11674/21991/14433/18655/14751/18648/13806	7
564Igi	GSE13229_IMM_VS_INTMATURE_NKCELL_UP	GSE13229_IMM_VS_INTMATURE_NKCELL_UP	7/106	203/18754	0.000154779	0.00251933	0.00187825	170748/112407/224093/22295/106869/14828/66264	7
564Igi	GSE21546_WT_VS_SAP1A_KO_AND_ELK1_KO_DP_THYMOCYTES_UP	GSE21546_WT_VS_SAP1A_KO_AND_ELK1_KO_DP_THYMOCYTES_UP	7/106	203/18754	0.000154779	0.00251933	0.00187825	17748/18602/19246/17936/20303/93692/20304	7
564Igi	GSE26669_CD4_VS_CD8_TCELL_IN_MLR_UP	GSE26669_CD4_VS_CD8_TCELL_IN_MLR_UP	7/106	203/18754	0.000154779	0.00251933	0.00187825	74840/54167/14828/12477/12332/18641/230822	7
564Igi	GSE29618_BCELL_VS_MONOCYTE_DAY7_FLU_VACCINE_DN	GSE29618_BCELL_VS_MONOCYTE_DAY7_FLU_VACCINE_DN	7/106	203/18754	0.000154779	0.00251933	0.00187825	11674/18746/27984/12606/18030/13806/20893	7
564Igi	GSE29618_BCELL_VS_MONOCYTE_DN	GSE29618_BCELL_VS_MONOCYTE_DN	7/106	203/18754	0.000154779	0.00251933	0.00187825	21991/18746/18655/12606/20200/13806/93692	7
564Igi	GERHOLD_ADIPOGENESIS_UP	GERHOLD_ADIPOGENESIS_UP	4/106	48/18754	0.00015493	0.00251933	0.00187825	16828/20846/12608/11816	4
564Igi	MORI_IMMATURE_B_LYMPHOCYTE_UP	MORI_IMMATURE_B_LYMPHOCYTE_UP	4/106	48/18754	0.00015493	0.00251933	0.00187825	56045/16149/12332/12226	4
564Igi	MODULE_169	MODULE_169	5/106	90/18754	0.000157471	0.0025476	0.00189933	100038882/19734/20302/20303/20304	5
564Igi	REACTOME_UNFOLDED_PROTEIN_RESPONSE_UPR	REACTOME_UNFOLDED_PROTEIN_RESPONSE_UPR	5/106	90/18754	0.000157471	0.0025476	0.00189933	71853/22433/12317/14828/22027	5
564Igi	SWEET_KRAS_ONCOGENIC_SIGNATURE	SWEET_KRAS_ONCOGENIC_SIGNATURE	5/106	90/18754	0.000157471	0.0025476	0.00189933	74840/14227/12226/16854/93692	5
564Igi	KIM_HYPOXIA	KIM_HYPOXIA	3/106	19/18754	0.000159222	0.00255081	0.00190172	11674/21991/16828	3
564Igi	MARSON_FOXP3_CORE_DIRECT_TARGETS	MARSON_FOXP3_CORE_DIRECT_TARGETS	3/106	19/18754	0.000159222	0.00255081	0.00190172	22637/17873/20200	3
564Igi	REACTOME_SCAVENGING_BY_CLASS_A_RECEPTORS	REACTOME_SCAVENGING_BY_CLASS_A_RECEPTORS	3/106	19/18754	0.000159222	0.00255081	0.00190172	11816/12317/22027	3
564Igi	UROSEVIC_RESPONSE_TO_IMIQUIMOD	UROSEVIC_RESPONSE_TO_IMIQUIMOD	3/106	19/18754	0.000159222	0.00255081	0.00190172	20846/100038882/57444	3
564Igi	GO_LEUKOCYTE_CHEMOTAXIS	GO_LEUKOCYTE_CHEMOTAXIS	7/106	204/18754	0.000159543	0.00255081	0.00190172	17319/12317/16149/16854/20302/20303/20304	7
564Igi	GSE10239_NAIVE_VS_DAY4.5_EFF_CD8_TCELL_DN	GSE10239_NAIVE_VS_DAY4.5_EFF_CD8_TCELL_DN	7/106	204/18754	0.000159543	0.00255081	0.00190172	17748/18655/74840/69202/15978/16178/80291	7
564Igi	GSE35685_CD34POS_CD38NEG_VS_CD34POS_CD10POS_BONE_MARROW_DN	GSE35685_CD34POS_CD38NEG_VS_CD34POS_CD10POS_BONE_MARROW_DN	7/106	204/18754	0.000159543	0.00255081	0.00190172	17748/19246/12051/100038882/12703/18712/20303	7
564Igi	GO_POSITIVE_REGULATION_OF_LEUKOCYTE_DIFFERENTIATION	GO_POSITIVE_REGULATION_OF_LEUKOCYTE_DIFFERENTIATION	6/106	143/18754	0.00016142	0.0025765	0.00192088	14683/22637/22433/15978/16149/12703	6
564Igi	GSE12392_CD8A_POS_VS_NEG_SPLEEN_IFNB_KO_DC_UP	GSE12392_CD8A_POS_VS_NEG_SPLEEN_IFNB_KO_DC_UP	7/106	205/18754	0.000164425	0.00260267	0.00194039	21991/18746/20846/18648/12332/13806/18641	7
564Igi	GSE20715_0H_VS_24H_OZONE_TLR4_KO_LUNG_DN	GSE20715_0H_VS_24H_OZONE_TLR4_KO_LUNG_DN	7/106	205/18754	0.000164425	0.00260267	0.00194039	17748/12702/12051/18030/14828/16854/20750	7
564Igi	GSE24634_IL4_VS_CTRL_TREATED_NAIVE_CD4_TCELL_DAY5_UP	GSE24634_IL4_VS_CTRL_TREATED_NAIVE_CD4_TCELL_DAY5_UP	7/106	205/18754	0.000164425	0.00260267	0.00194039	17357/27984/18030/12332/66264/16178/20302	7
564Igi	GSE45365_NK_CELL_VS_CD11B_DC_DN	GSE45365_NK_CELL_VS_CD11B_DC_DN	7/106	205/18754	0.000164425	0.00260267	0.00194039	18602/17357/27984/12608/18030/18712/20303	7
564Igi	GSE8835_CD4_VS_CD8_TCELL_CLL_PATIENT_UP	GSE8835_CD4_VS_CD8_TCELL_CLL_PATIENT_UP	7/106	205/18754	0.000164425	0.00260267	0.00194039	56045/100038882/15978/57444/14828/16854/20304	7
564Igi	GSE17721_LPS_VS_CPG_2H_BMDC_UP	GSE17721_LPS_VS_CPG_2H_BMDC_UP	7/106	206/18754	0.000169428	0.00267298	0.0019928	21949/17357/18030/224093/100038882/14828/80291	7
564Igi	GSE360_DC_VS_MAC_L_DONOVANI_DN	GSE360_DC_VS_MAC_L_DONOVANI_DN	7/106	206/18754	0.000169428	0.00267298	0.0019928	16828/74840/52004/11816/14227/22027/93692	7
564Igi	DARWICHE_PAPILLOMA_RISK_HIGH_UP	DARWICHE_PAPILLOMA_RISK_HIGH_UP	6/106	145/18754	0.000174119	0.00273123	0.00203623	16828/18655/18648/56045/13806/18641	6
564Igi	GO_REGULATION_OF_T_CELL_DIFFERENTIATION	GO_REGULATION_OF_T_CELL_DIFFERENTIATION	6/106	145/18754	0.000174119	0.00273123	0.00203623	22637/22433/15978/16149/12703/12477	6
564Igi	IGLESIAS_E2F_TARGETS_UP	IGLESIAS_E2F_TARGETS_UP	6/106	145/18754	0.000174119	0.00273123	0.00203623	26360/22151/11816/16149/20200/64138	6
564Igi	GSE3982_BASOPHIL_VS_NKCELL_UP	GSE3982_BASOPHIL_VS_NKCELL_UP	7/106	207/18754	0.000174553	0.00273123	0.00203623	14683/74840/12608/106869/12226/20893/18712	7
564Igi	GSE43955_TH0_VS_TGFB_IL6_TH17_ACT_CD4_TCELL_4H_UP	GSE43955_TH0_VS_TGFB_IL6_TH17_ACT_CD4_TCELL_4H_UP	7/106	207/18754	0.000174553	0.00273123	0.00203623	17748/12702/18566/18030/12226/64138/20303	7
564Igi	GSE34156_NOD2_LIGAND_VS_TLR1_TLR2_LIGAND_6H_TREATED_MONOCYTE_UP	GSE34156_NOD2_LIGAND_VS_TLR1_TLR2_LIGAND_6H_TREATED_MONOCYTE_UP	7/106	208/18754	0.000179803	0.00280416	0.0020906	14674/20846/106869/56045/100038882/12703/57444	7
564Igi	GSE7460_FOXP3_MUT_VS_HET_ACT_TCONV_UP	GSE7460_FOXP3_MUT_VS_HET_ACT_TCONV_UP	7/106	208/18754	0.000179803	0.00280416	0.0020906	12608/109232/17132/20200/16854/20750/93692	7
564Igi	NUTT_GBM_VS_AO_GLIOMA_UP	NUTT_GBM_VS_AO_GLIOMA_UP	4/106	50/18754	0.000181789	0.0028305	0.00211024	16828/20846/14751/16149	4
564Igi	GO_POSITIVE_REGULATION_OF_LYMPHOCYTE_DIFFERENTIATION	GO_POSITIVE_REGULATION_OF_LYMPHOCYTE_DIFFERENTIATION	5/106	93/18754	0.000183736	0.00285615	0.00212937	22637/22433/15978/16149/12703	5
564Igi	GSE37301_MULTIPOTENT_PROGENITOR_VS_RAG2_KO_NK_CELL_DN	GSE37301_MULTIPOTENT_PROGENITOR_VS_RAG2_KO_NK_CELL_DN	7/106	209/18754	0.00018518	0.00287391	0.0021426	16828/16478/27984/17873/20200/20750/20304	7
564Igi	PASQUALUCCI_LYMPHOMA_BY_GC_STAGE_UP	PASQUALUCCI_LYMPHOMA_BY_GC_STAGE_UP	8/106	279/18754	0.000185832	0.00287646	0.0021445	74840/71853/12608/18030/22433/18453/64138/22027	8
564Igi	GO_ENDOCYTIC_VESICLE_LUMEN	GO_ENDOCYTIC_VESICLE_LUMEN	3/106	20/18754	0.000186552	0.00287646	0.0021445	11816/12317/22027	3
564Igi	GO_PROTEIN_FOLDING_CHAPERONE	GO_PROTEIN_FOLDING_CHAPERONE	3/106	20/18754	0.000186552	0.00287646	0.0021445	12317/16149/14828	3
564Igi	KORKOLA_YOLK_SAC_TUMOR_UP	KORKOLA_YOLK_SAC_TUMOR_UP	3/106	20/18754	0.000186552	0.00287646	0.0021445	21991/14433/69202	3
564Igi	KEGG_JAK_STAT_SIGNALING_PATHWAY	KEGG_JAK_STAT_SIGNALING_PATHWAY	6/106	147/18754	0.000187594	0.00288786	0.002153	20846/12702/60505/15978/12703/18712	6
564Igi	GO_NEGATIVE_REGULATION_OF_CELL_ACTIVATION	GO_NEGATIVE_REGULATION_OF_CELL_ACTIVATION	7/106	210/18754	0.000190687	0.00292601	0.00218145	16768/12608/11816/16149/12703/12477/16854	7
564Igi	GSE9601_NFKB_INHIBITOR_VS_PI3K_INHIBITOR_TREATED_HCMV_INF_MONOCYTE_DN	GSE9601_NFKB_INHIBITOR_VS_PI3K_INHIBITOR_TREATED_HCMV_INF_MONOCYTE_DN	7/106	210/18754	0.000190687	0.00292601	0.00218145	17748/17357/18030/15978/12703/20303/20304	7
564Igi	GO_POSITIVE_REGULATION_OF_RECEPTOR_SIGNALING_PATHWAY_VIA_STAT	GO_POSITIVE_REGULATION_OF_RECEPTOR_SIGNALING_PATHWAY_VIA_STAT	5/106	94/18754	0.000193194	0.00295972	0.00220658	12702/60505/15978/12703/20304	5
564Igi	GO_POSITIVE_REGULATION_OF_CYTOKINE_PRODUCTION	GO_POSITIVE_REGULATION_OF_CYTOKINE_PRODUCTION	10/106	440/18754	0.000195254	0.00298647	0.00222652	17319/14433/20846/12608/12051/22433/60505/15978/16149/20302	10
564Igi	GO_LEUKOCYTE_PROLIFERATION	GO_LEUKOCYTE_PROLIFERATION	8/106	282/18754	0.000199854	0.00305194	0.00227533	17319/22637/12608/60505/16149/12477/16854/20304	8
564Igi	GSE25085_FETAL_BM_VS_ADULT_BM_SP4_THYMIC_IMPLANT_UP	GSE25085_FETAL_BM_VS_ADULT_BM_SP4_THYMIC_IMPLANT_UP	7/106	212/18754	0.000202097	0.00307633	0.00229351	14683/12702/17936/100038882/57444/20303/93692	7
564Igi	GSE5589_LPS_AND_IL10_VS_LPS_AND_IL6_STIM_IL6_KO_MACROPHAGE_45MIN_UP	GSE5589_LPS_AND_IL10_VS_LPS_AND_IL6_STIM_IL6_KO_MACROPHAGE_45MIN_UP	7/106	212/18754	0.000202097	0.00307633	0.00229351	18655/56045/100038882/57444/72310/93692/20304	7
564Igi	GO_NEGATIVE_REGULATION_OF_INTRINSIC_APOPTOTIC_SIGNALING_PATHWAY	GO_NEGATIVE_REGULATION_OF_INTRINSIC_APOPTOTIC_SIGNALING_PATHWAY	5/106	95/18754	0.000203019	0.00308052	0.00229664	17319/19246/22433/16149/13806	5
564Igi	REACTOME_INTERFERON_GAMMA_SIGNALING	REACTOME_INTERFERON_GAMMA_SIGNALING	5/106	95/18754	0.000203019	0.00308052	0.00229664	20846/12702/19246/15978/12703	5
564Igi	GO_CELL_CHEMOTAXIS	GO_CELL_CHEMOTAXIS	8/106	283/18754	0.000204718	0.00310136	0.00231217	17319/12317/16149/16854/20302/20303/20304/15370	8
564Igi	BOSCO_ALLERGEN_INDUCED_TH2_ASSOCIATED_MODULE	BOSCO_ALLERGEN_INDUCED_TH2_ASSOCIATED_MODULE	6/106	150/18754	0.000209339	0.00316633	0.00236061	22433/53314/12703/13806/12226/20893	6
564Igi	GO_INTRINSIC_APOPTOTIC_SIGNALING_PATHWAY	GO_INTRINSIC_APOPTOTIC_SIGNALING_PATHWAY	8/106	284/18754	0.000209678	0.00316643	0.00236069	17319/19246/12608/12051/22433/16149/13806/18453	8
564Igi	PRAMOONJAGO_SOX4_TARGETS_UP	PRAMOONJAGO_SOX4_TARGETS_UP	4/106	52/18754	0.000211855	0.00319425	0.00238143	16478/18030/12226/20893	4
564Igi	GO_RESPONSE_TO_TYPE_I_INTERFERON	GO_RESPONSE_TO_TYPE_I_INTERFERON	5/106	96/18754	0.00021322	0.00320469	0.00238921	20846/19246/56045/100038882/57444	5
564Igi	KEGG_TOLL_LIKE_RECEPTOR_SIGNALING_PATHWAY	KEGG_TOLL_LIKE_RECEPTOR_SIGNALING_PATHWAY	5/106	96/18754	0.00021322	0.00320469	0.00238921	20846/20302/20750/20303/20304	5
564Igi	GO_BIOMINERAL_TISSUE_DEVELOPMENT	GO_BIOMINERAL_TISSUE_DEVELOPMENT	6/106	151/18754	0.000217012	0.00325655	0.00242788	208659/14758/12608/100038882/20302/20750	6
564Igi	GO_POSITIVE_REGULATION_OF_IMMUNE_EFFECTOR_PROCESS	GO_POSITIVE_REGULATION_OF_IMMUNE_EFFECTOR_PROCESS	7/106	215/18754	0.000220242	0.00329981	0.00246013	16768/17319/14751/22433/60505/15978/16149	7
564Igi	GO_PROTEIN_TETRAMERIZATION	GO_PROTEIN_TETRAMERIZATION	6/106	152/18754	0.000224906	0.00335914	0.00250436	11674/18746/56045/16149/18641/20304	6
564Igi	TAKEDA_TARGETS_OF_NUP98_HOXA9_FUSION_10D_DN	TAKEDA_TARGETS_OF_NUP98_HOXA9_FUSION_10D_DN	6/106	152/18754	0.000224906	0.00335914	0.00250436	18602/11816/17132/16178/20302/20303	6
564Igi	GO_RESPONSE_TO_NUTRIENT	GO_RESPONSE_TO_NUTRIENT	7/106	216/18754	0.000226574	0.00337875	0.00251898	18746/16828/20846/22433/22027/18712/20750	7
564Igi	MARSON_FOXP3_TARGETS_DN	MARSON_FOXP3_TARGETS_DN	4/106	53/18754	0.000228159	0.00339177	0.00252869	22637/15978/17873/12226	4
564Igi	VILIMAS_NOTCH1_TARGETS_UP	VILIMAS_NOTCH1_TARGETS_UP	4/106	53/18754	0.000228159	0.00339177	0.00252869	22637/16149/12477/20304	4
564Igi	HELLER_HDAC_TARGETS_DN	HELLER_HDAC_TARGETS_DN	8/106	289/18754	0.000235983	0.00350262	0.00261133	14758/12608/22433/17132/12317/57444/14828/22027	8
564Igi	GO_MONOCYTE_CHEMOTAXIS	GO_MONOCYTE_CHEMOTAXIS	4/106	54/18754	0.000245347	0.00363594	0.00271072	16854/20302/20303/20304	4
564Igi	YAO_TEMPORAL_RESPONSE_TO_PROGESTERONE_CLUSTER_11	YAO_TEMPORAL_RESPONSE_TO_PROGESTERONE_CLUSTER_11	5/106	99/18754	0.000246178	0.00364259	0.00271568	74840/71853/22151/14828/22027	5
564Igi	RAHMAN_TP53_TARGETS_PHOSPHORYLATED	RAHMAN_TP53_TARGETS_PHOSPHORYLATED	3/106	22/18754	0.000249945	0.00368131	0.00274455	23983/71853/18648	3
564Igi	ZHANG_INTERFERON_RESPONSE	ZHANG_INTERFERON_RESPONSE	3/106	22/18754	0.000249945	0.00368131	0.00274455	20846/100038882/57444	3
564Igi	GROSS_HYPOXIA_VIA_ELK3_DN	GROSS_HYPOXIA_VIA_ELK3_DN	6/106	155/18754	0.000249954	0.00368131	0.00274455	12608/18030/22433/14828/13806/20893	6
564Igi	MODULE_43	MODULE_43	5/106	100/18754	0.000257981	0.00379368	0.00282832	11674/18746/16828/18648/93692	5
564Igi	DEMAGALHAES_AGING_UP	DEMAGALHAES_AGING_UP	4/106	55/18754	0.000263446	0.00385619	0.00287493	17748/20200/16854/20750	4
564Igi	GO_CHEMOKINE_RECEPTOR_BINDING	GO_CHEMOKINE_RECEPTOR_BINDING	4/106	55/18754	0.000263446	0.00385619	0.00287493	20846/20302/20303/20304	4
564Igi	PID_IL2_1PATHWAY	PID_IL2_1PATHWAY	4/106	55/18754	0.000263446	0.00385619	0.00287493	20846/12702/15978/12703	4
564Igi	GO_MODIFICATION_OF_MORPHOLOGY_OR_PHYSIOLOGY_OF_OTHER_ORGANISM	GO_MODIFICATION_OF_MORPHOLOGY_OR_PHYSIOLOGY_OF_OTHER_ORGANISM	6/106	158/18754	0.000277147	0.00404431	0.00301517	14433/11816/15978/20302/20303/20304	6
564Igi	GO_NEGATIVE_REGULATION_OF_LYMPHOCYTE_ACTIVATION	GO_NEGATIVE_REGULATION_OF_LYMPHOCYTE_ACTIVATION	6/106	158/18754	0.000277147	0.00404431	0.00301517	16768/12608/16149/12703/12477/16854	6
564Igi	MODY_HIPPOCAMPUS_POSTNATAL	MODY_HIPPOCAMPUS_POSTNATAL	4/106	56/18754	0.000282486	0.00410336	0.0030592	11674/21991/18746/18641	4
564Igi	MORI_LARGE_PRE_BII_LYMPHOCYTE_DN	MORI_LARGE_PRE_BII_LYMPHOCYTE_DN	4/106	56/18754	0.000282486	0.00410336	0.0030592	56045/16149/12332/12226	4
564Igi	REACTOME_INTERLEUKIN_12_FAMILY_SIGNALING	REACTOME_INTERLEUKIN_12_FAMILY_SIGNALING	4/106	56/18754	0.000282486	0.00410336	0.0030592	17319/20846/15978/18453	4
564Igi	GO_NEGATIVE_REGULATION_OF_IMMUNE_SYSTEM_PROCESS	GO_NEGATIVE_REGULATION_OF_IMMUNE_SYSTEM_PROCESS	10/106	461/18754	0.000283489	0.00411167	0.0030654	16768/17319/12608/18566/56045/16149/12703/12477/16854/20302	10
564Igi	GO_PLASMINOGEN_ACTIVATION	GO_PLASMINOGEN_ACTIVATION	3/106	23/18754	0.000286258	0.00413923	0.00308594	18655/13806/64138	3
564Igi	GO_REGULATION_OF_LYMPHOCYTE_CHEMOTAXIS	GO_REGULATION_OF_LYMPHOCYTE_CHEMOTAXIS	3/106	23/18754	0.000286258	0.00413923	0.00308594	20302/20303/20304	3
564Igi	GO_REGULATION_OF_INTRINSIC_APOPTOTIC_SIGNALING_PATHWAY	GO_REGULATION_OF_INTRINSIC_APOPTOTIC_SIGNALING_PATHWAY	6/106	159/18754	0.00028671	0.00413948	0.00308613	17319/19246/22433/16149/13806/18453	6
564Igi	LINDGREN_BLADDER_CANCER_CLUSTER_1_DN	LINDGREN_BLADDER_CANCER_CLUSTER_1_DN	9/106	377/18754	0.000287864	0.00414986	0.00309387	17748/12606/12856/22433/19734/12332/12531/18453/15370	9
564Igi	GO_NEUTROPHIL_MIGRATION	GO_NEUTROPHIL_MIGRATION	5/106	103/18754	0.000295983	0.00426046	0.00317632	16149/16854/20302/20303/20304	5
564Igi	GSE13522_CTRL_VS_T_CRUZI_Y_STRAIN_INF_SKIN_BALBC_MOUSE_UP	GSE13522_CTRL_VS_T_CRUZI_Y_STRAIN_INF_SKIN_BALBC_MOUSE_UP	6/106	160/18754	0.00029653	0.0042619	0.0031774	21991/18746/16828/19246/69202/13806	6
564Igi	GSE6269_HEALTHY_VS_FLU_INF_PBMC_DN	GSE6269_HEALTHY_VS_FLU_INF_PBMC_DN	6/106	161/18754	0.000306613	0.00440018	0.00328049	11674/18746/14683/100038882/12317/16149	6
564Igi	BENPORATH_MYC_TARGETS_WITH_EBOX	BENPORATH_MYC_TARGETS_WITH_EBOX	7/106	228/18754	0.000314693	0.00450934	0.00336188	14433/17173/18566/12051/12606/57444/13806	7
564Igi	CHIARADONNA_NEOPLASTIC_TRANSFORMATION_KRAS_CDC25_UP	CHIARADONNA_NEOPLASTIC_TRANSFORMATION_KRAS_CDC25_UP	4/106	58/18754	0.000323497	0.00462001	0.00344438	26360/19734/12332/20750	4
564Igi	NADLER_OBESITY_UP	NADLER_OBESITY_UP	4/106	58/18754	0.000323497	0.00462001	0.00344438	17319/12332/64138/16854	4
564Igi	GNF2_MATK	GNF2_MATK	3/106	24/18754	0.00032581	0.00462001	0.00344438	22637/17179/72310	3
564Igi	GNF2_ZAP70	GNF2_ZAP70	3/106	24/18754	0.00032581	0.00462001	0.00344438	22637/17179/72310	3
564Igi	GO_INTERLEUKIN_6_MEDIATED_SIGNALING_PATHWAY	GO_INTERLEUKIN_6_MEDIATED_SIGNALING_PATHWAY	3/106	24/18754	0.00032581	0.00462001	0.00344438	20846/12702/12606	3
564Igi	GO_NEGATIVE_REGULATION_OF_RECEPTOR_SIGNALING_PATHWAY_VIA_STAT	GO_NEGATIVE_REGULATION_OF_RECEPTOR_SIGNALING_PATHWAY_VIA_STAT	3/106	24/18754	0.00032581	0.00462001	0.00344438	12702/12051/12703	3
564Igi	GO_NEGATIVE_REGULATION_OF_VIRAL_TRANSCRIPTION	GO_NEGATIVE_REGULATION_OF_VIRAL_TRANSCRIPTION	3/106	24/18754	0.00032581	0.00462001	0.00344438	20302/20303/20304	3
564Igi	MARTORIATI_MDM4_TARGETS_FETAL_LIVER_UP	MARTORIATI_MDM4_TARGETS_FETAL_LIVER_UP	7/106	230/18754	0.000331743	0.00469714	0.00350189	17173/18655/112407/13806/18641/20893/66042	7
564Igi	GO_LEUKOCYTE_APOPTOTIC_PROCESS	GO_LEUKOCYTE_APOPTOTIC_PROCESS	5/106	106/18754	0.000338088	0.0047784	0.00356247	17319/18566/16149/16854/20304	5
564Igi	SASAKI_ADULT_T_CELL_LEUKEMIA	SASAKI_ADULT_T_CELL_LEUKEMIA	6/106	164/18754	0.000338485	0.0047784	0.00356247	20846/12606/109232/100038882/53314/57444	6
564Igi	GO_OXIDOREDUCTASE_ACTIVITY_ACTING_ON_A_SULFUR_GROUP_OF_DONORS	GO_OXIDOREDUCTASE_ACTIVITY_ACTING_ON_A_SULFUR_GROUP_OF_DONORS	4/106	59/18754	0.000345525	0.00486338	0.00362583	18655/71853/18453/93692	4
564Igi	GO_REGULATION_OF_B_CELL_PROLIFERATION	GO_REGULATION_OF_B_CELL_PROLIFERATION	4/106	59/18754	0.000345525	0.00486338	0.00362583	17319/60505/16149/12477	4
564Igi	KEGG_T_CELL_RECEPTOR_SIGNALING_PATHWAY	KEGG_T_CELL_RECEPTOR_SIGNALING_PATHWAY	5/106	108/18754	0.000368577	0.00515939	0.00384651	22637/18566/54167/15978/12477	5
564Igi	STEARMAN_LUNG_CANCER_EARLY_VS_LATE_DN	STEARMAN_LUNG_CANCER_EARLY_VS_LATE_DN	4/106	60/18754	0.000368607	0.00515939	0.00384651	12702/64138/20302/20750	4
564Igi	GO_REGULATION_OF_ENDOPLASMIC_RETICULUM_UNFOLDED_PROTEIN_RESPONSE	GO_REGULATION_OF_ENDOPLASMIC_RETICULUM_UNFOLDED_PROTEIN_RESPONSE	3/106	25/18754	0.000368721	0.00515939	0.00384651	19246/22433/14828	3
564Igi	NAKAJIMA_EOSINOPHIL	NAKAJIMA_EOSINOPHIL	3/106	25/18754	0.000368721	0.00515939	0.00384651	17357/20302/20303	3
564Igi	GO_MODIFICATION_OF_MORPHOLOGY_OR_PHYSIOLOGY_OF_OTHER_ORGANISM_INVOLVED_IN_SYMBIOTIC_INTERACTION	GO_MODIFICATION_OF_MORPHOLOGY_OR_PHYSIOLOGY_OF_OTHER_ORGANISM_INVOLVED_IN_SYMBIOTIC_INTERACTION	5/106	109/18754	0.000384579	0.00537079	0.00400412	14433/11816/20302/20303/20304	5
564Igi	GSE36891_POLYIC_TLR3_VS_PAM_TLR2_STIM_PERITONEAL_MACROPHAGE_UP	GSE36891_POLYIC_TLR3_VS_PAM_TLR2_STIM_PERITONEAL_MACROPHAGE_UP	6/106	168/18754	0.000384957	0.00537079	0.00400412	20090/12608/18030/12477/20893/15370	6
564Igi	RADAEVA_RESPONSE_TO_IFNA1_UP	RADAEVA_RESPONSE_TO_IFNA1_UP	4/106	61/18754	0.000392771	0.00547181	0.00407943	20846/100038882/12317/12703	4
564Igi	BIOCARTA_NKT_PATHWAY	BIOCARTA_NKT_PATHWAY	3/106	26/18754	0.000415107	0.00576611	0.00429884	15978/20302/20303	3
564Igi	KEGG_PENTOSE_PHOSPHATE_PATHWAY	KEGG_PENTOSE_PHOSPHATE_PATHWAY	3/106	26/18754	0.000415107	0.00576611	0.00429884	11674/14751/18641	3
564Igi	CUI_GLUCOSE_DEPRIVATION	CUI_GLUCOSE_DEPRIVATION	4/106	62/18754	0.000418047	0.00578167	0.00431044	71853/22637/14227/12317	4
564Igi	GO_POSITIVE_CHEMOTAXIS	GO_POSITIVE_CHEMOTAXIS	4/106	62/18754	0.000418047	0.00578167	0.00431044	17319/16854/20302/20304	4
564Igi	GO_REGULATION_OF_MACROPHAGE_ACTIVATION	GO_REGULATION_OF_MACROPHAGE_ACTIVATION	4/106	62/18754	0.000418047	0.00578167	0.00431044	17319/12606/16149/20302	4
564Igi	UEDA_PERIFERAL_CLOCK	UEDA_PERIFERAL_CLOCK	6/106	171/18754	0.000422974	0.00584134	0.00435493	12608/12606/22151/18030/12226/20893	6
564Igi	DIRMEIER_LMP1_RESPONSE_EARLY	DIRMEIER_LMP1_RESPONSE_EARLY	4/106	63/18754	0.000444463	0.00612035	0.00456294	16478/17873/20302/20303	4
564Igi	GO_POSITIVE_REGULATION_OF_CELL_KILLING	GO_POSITIVE_REGULATION_OF_CELL_KILLING	4/106	63/18754	0.000444463	0.00612035	0.00456294	16768/14433/60505/15978	4
564Igi	GO_REGULATION_OF_LYMPHOCYTE_DIFFERENTIATION	GO_REGULATION_OF_LYMPHOCYTE_DIFFERENTIATION	6/106	173/18754	0.000449906	0.00618637	0.00461216	22637/22433/15978/16149/12703/12477	6
564Igi	GO_VIRAL_LIFE_CYCLE	GO_VIRAL_LIFE_CYCLE	8/106	319/18754	0.000456781	0.00627185	0.00467589	23983/216238/11816/100038882/16149/57444/18453/20304	8
564Igi	KEGG_CYTOKINE_CYTOKINE_RECEPTOR_INTERACTION	KEGG_CYTOKINE_CYTOKINE_RECEPTOR_INTERACTION	7/106	243/18754	0.000461504	0.00632758	0.00471744	21949/60505/15978/16178/20302/20303/20304	7
564Igi	GSE13547_CTRL_VS_ANTI_IGM_STIM_ZFX_KO_BCELL_2H_UP	GSE13547_CTRL_VS_ANTI_IGM_STIM_ZFX_KO_BCELL_2H_UP	6/106	174/18754	0.000463864	0.00634923	0.00473358	21991/16768/23983/69202/14227/22027	6
564Igi	COLIN_PILOCYTIC_ASTROCYTOMA_VS_GLIOBLASTOMA_DN	COLIN_PILOCYTIC_ASTROCYTOMA_VS_GLIOBLASTOMA_DN	3/106	27/18754	0.000465082	0.00634923	0.00473358	18655/20893/20750	3
564Igi	LOPES_METHYLATED_IN_COLON_CANCER_UP	LOPES_METHYLATED_IN_COLON_CANCER_UP	3/106	27/18754	0.000465082	0.00634923	0.00473358	17748/15978/12703	3
564Igi	GO_IRE1_MEDIATED_UNFOLDED_PROTEIN_RESPONSE	GO_IRE1_MEDIATED_UNFOLDED_PROTEIN_RESPONSE	4/106	64/18754	0.000472048	0.00643511	0.0047976	71853/19246/22433/14828	4
564Igi	GSE27291_0H_VS_7D_STIM_GAMMADELTA_TCELL_DN	GSE27291_0H_VS_7D_STIM_GAMMADELTA_TCELL_DN	6/106	175/18754	0.000478158	0.0065091	0.00485277	16478/17873/12226/20893/67393/93692	6
564Igi	GO_VIRAL_GENOME_REPLICATION	GO_VIRAL_GENOME_REPLICATION	5/106	115/18754	0.00049189	0.00668648	0.00498501	23983/216238/100038882/57444/20304	5
564Igi	GO_T_CELL_PROLIFERATION	GO_T_CELL_PROLIFERATION	6/106	176/18754	0.000492794	0.00668851	0.00498652	22637/12608/60505/12477/16854/20304	6
564Igi	RUTELLA_RESPONSE_TO_HGF_VS_CSF2RB_AND_IL4_UP	RUTELLA_RESPONSE_TO_HGF_VS_CSF2RB_AND_IL4_UP	9/106	406/18754	0.000493443	0.00668851	0.00498652	17748/20846/109232/11816/17179/72310/16854/20302/20750	9
564Igi	MODULE_44	MODULE_44	8/106	323/18754	0.000495953	0.00671148	0.00500365	20846/11816/106869/100038882/57444/12332/20302/20750	8
564Igi	GAL_LEUKEMIC_STEM_CELL_DN	GAL_LEUKEMIC_STEM_CELL_DN	7/106	246/18754	0.000496547	0.00671148	0.00500365	21991/56045/12332/16854/20303/20304/15370	7
564Igi	GSE2128_CTRL_VS_MIMETOPE_NEGATIVE_SELECTION_DP_THYMOCYTE_C57BL6_UP	GSE2128_CTRL_VS_MIMETOPE_NEGATIVE_SELECTION_DP_THYMOCYTE_C57BL6_UP	6/106	177/18754	0.000507775	0.00685353	0.00510955	18746/17873/53314/12703/20893/93692	6
564Igi	OUELLET_OVARIAN_CANCER_INVASIVE_VS_LMP_UP	OUELLET_OVARIAN_CANCER_INVASIVE_VS_LMP_UP	5/106	116/18754	0.000511763	0.00689758	0.00514239	16828/14683/14751/12332/20750	5
564Igi	ABE_VEGFA_TARGETS_30MIN	ABE_VEGFA_TARGETS_30MIN	3/106	28/18754	0.000518758	0.00696232	0.00519066	11816/14945/15370	3
564Igi	GO_MODULATION_OF_TRANSCRIPTION_IN_OTHER_ORGANISM_INVOLVED_IN_SYMBIOTIC_INTERACTION	GO_MODULATION_OF_TRANSCRIPTION_IN_OTHER_ORGANISM_INVOLVED_IN_SYMBIOTIC_INTERACTION	3/106	28/18754	0.000518758	0.00696232	0.00519066	20302/20303/20304	3
564Igi	MODULE_355	MODULE_355	3/106	28/18754	0.000518758	0.00696232	0.00519066	12856/14828/22027	3
564Igi	IL2_UP.V1_UP	IL2_UP.V1_UP	6/106	178/18754	0.00052311	0.00701085	0.00522684	106869/17873/19734/12703/18712/20750	6
564Igi	SHAFFER_IRF4_TARGETS_IN_PLASMA_CELL_VS_MATURE_B_LYMPHOCYTE	SHAFFER_IRF4_TARGETS_IN_PLASMA_CELL_VS_MATURE_B_LYMPHOCYTE	4/106	66/18754	0.000530843	0.0071045	0.00529666	18030/22027/20302/15370	4
564Igi	GSE10147_IL3_VS_IL3_AND_CPG_STIM_PDC_UP	GSE10147_IL3_VS_IL3_AND_CPG_STIM_PDC_UP	6/106	180/18754	0.00055486	0.00739476	0.00551306	216238/170748/54167/100038882/14227/12477	6
564Igi	GSE35825_UNTREATED_VS_IFNA_STIM_MACROPHAGE_DN	GSE35825_UNTREATED_VS_IFNA_STIM_MACROPHAGE_DN	6/106	180/18754	0.00055486	0.00739476	0.00551306	21949/14674/17936/56045/100038882/12703	6
564Igi	GSE6259_FLT3L_INDUCED_33D1_POS_DC_VS_CD8_TCELL_DN	GSE6259_FLT3L_INDUCED_33D1_POS_DC_VS_CD8_TCELL_DN	6/106	180/18754	0.00055486	0.00739476	0.00551306	11674/16768/14758/16149/20893/64138	6
564Igi	GO_POLYSOME	GO_POLYSOME	4/106	67/18754	0.000562113	0.00747053	0.00556955	20090/67671/54127/12317	4
564Igi	JECHLINGER_EPITHELIAL_TO_MESENCHYMAL_TRANSITION_UP	JECHLINGER_EPITHELIAL_TO_MESENCHYMAL_TRANSITION_UP	4/106	67/18754	0.000562113	0.00747053	0.00556955	20846/12051/100038882/64138	4
564Igi	GO_POLYSOMAL_RIBOSOME	GO_POLYSOMAL_RIBOSOME	3/106	29/18754	0.000576245	0.00763705	0.00569369	20090/67671/54127	3
564Igi	NOJIMA_SFRP2_TARGETS_UP	NOJIMA_SFRP2_TARGETS_UP	3/106	29/18754	0.000576245	0.00763705	0.00569369	17873/14828/12226	3
564Igi	GSE40274_CTRL_VS_FOXP3_AND_LEF1_TRANSDUCED_ACTIVATED_CD4_TCELL_UP	GSE40274_CTRL_VS_FOXP3_AND_LEF1_TRANSDUCED_ACTIVATED_CD4_TCELL_UP	6/106	182/18754	0.000588088	0.00778319	0.00580265	16768/106869/12477/72310/18712/20304	6
564Igi	YAO_TEMPORAL_RESPONSE_TO_PROGESTERONE_CLUSTER_1	YAO_TEMPORAL_RESPONSE_TO_PROGESTERONE_CLUSTER_1	4/106	68/18754	0.000594669	0.00785936	0.00585944	12608/17873/20893/15370	4
564Igi	GO_NEGATIVE_REGULATION_OF_CELL_CELL_ADHESION	GO_NEGATIVE_REGULATION_OF_CELL_CELL_ADHESION	6/106	183/18754	0.000605272	0.00796636	0.0059392	16768/12608/16149/12703/12477/16854	6
564Igi	GSE40274_CTRL_VS_XBP1_TRANSDUCED_ACTIVATED_CD4_TCELL_DN	GSE40274_CTRL_VS_XBP1_TRANSDUCED_ACTIVATED_CD4_TCELL_DN	6/106	183/18754	0.000605272	0.00796636	0.0059392	64136/71853/18648/15978/53314/18641	6
564Igi	GSE40274_CTRL_VS_XBP1_TRANSDUCED_ACTIVATED_CD4_TCELL_UP	GSE40274_CTRL_VS_XBP1_TRANSDUCED_ACTIVATED_CD4_TCELL_UP	6/106	183/18754	0.000605272	0.00796636	0.0059392	12702/12606/54167/12531/72310/20304	6
564Igi	GSE3920_IFNA_VS_IFNB_TREATED_ENDOTHELIAL_CELL_DN	GSE3920_IFNA_VS_IFNB_TREATED_ENDOTHELIAL_CELL_DN	6/106	184/18754	0.000622844	0.00817504	0.00609479	16768/14758/72310/14945/20750/93692	6
564Igi	HOXA9_DN.V1_DN	HOXA9_DN.V1_DN	6/106	184/18754	0.000622844	0.00817504	0.00609479	17748/14758/14674/19734/20893/20750	6
564Igi	GO_REGULATION_OF_OSTEOCLAST_DIFFERENTIATION	GO_REGULATION_OF_OSTEOCLAST_DIFFERENTIATION	4/106	69/18754	0.000628542	0.00821588	0.00612524	14683/12608/15978/20302	4
564Igi	MARTINEZ_RESPONSE_TO_TRABECTEDIN_UP	MARTINEZ_RESPONSE_TO_TRABECTEDIN_UP	4/106	69/18754	0.000628542	0.00821588	0.00612524	18655/14683/17873/12703	4
564Igi	YAO_TEMPORAL_RESPONSE_TO_PROGESTERONE_CLUSTER_10	YAO_TEMPORAL_RESPONSE_TO_PROGESTERONE_CLUSTER_10	4/106	69/18754	0.000628542	0.00821588	0.00612524	16828/52004/12856/14227	4
564Igi	KASLER_HDAC7_TARGETS_2_DN	KASLER_HDAC7_TARGETS_2_DN	3/106	30/18754	0.000637651	0.00831214	0.006197	14751/17873/20893	3
564Igi	PARK_TRETINOIN_RESPONSE_AND_PML_RARA_FUSION	PARK_TRETINOIN_RESPONSE_AND_PML_RARA_FUSION	3/106	30/18754	0.000637651	0.00831214	0.006197	16478/12606/18712	3
564Igi	THUM_SYSTOLIC_HEART_FAILURE_UP	THUM_SYSTOLIC_HEART_FAILURE_UP	9/106	421/18754	0.000639919	0.00833032	0.00621055	71853/20846/17936/18566/16149/17873/13806/22027/20303	9
564Igi	GO_ENDOPLASMIC_RETICULUM_GOLGI_INTERMEDIATE_COMPARTMENT	GO_ENDOPLASMIC_RETICULUM_GOLGI_INTERMEDIATE_COMPARTMENT	5/106	122/18754	0.000643969	0.0083716	0.00624133	71853/12317/14828/18453/64138	5
564Igi	GO_MYELOID_LEUKOCYTE_MIGRATION	GO_MYELOID_LEUKOCYTE_MIGRATION	6/106	186/18754	0.000659174	0.00853433	0.00636265	17319/16149/16854/20302/20303/20304	6
564Igi	GSE29617_CTRL_VS_DAY7_TIV_FLU_VACCINE_PBMC_2008_UP	GSE29617_CTRL_VS_DAY7_TIV_FLU_VACCINE_PBMC_2008_UP	6/106	186/18754	0.000659174	0.00853433	0.00636265	14674/12702/12051/18030/22295/15370	6
564Igi	GSE29949_MICROGLIA_BRAIN_VS_CD8_NEG_DC_SPLEEN_UP	GSE29949_MICROGLIA_BRAIN_VS_CD8_NEG_DC_SPLEEN_UP	6/106	186/18754	0.000659174	0.00853433	0.00636265	100038882/19734/12332/16854/20304/15370	6
564Igi	BROWNE_INTERFERON_RESPONSIVE_GENES	BROWNE_INTERFERON_RESPONSIVE_GENES	4/106	70/18754	0.000663762	0.00858207	0.00639824	20846/56045/100038882/57444	4
564Igi	GO_REGULATION_OF_MYELOID_LEUKOCYTE_DIFFERENTIATION	GO_REGULATION_OF_MYELOID_LEUKOCYTE_DIFFERENTIATION	5/106	123/18754	0.000668275	0.00862871	0.00643301	14683/12608/15978/16149/20302	5
564Igi	GSE25088_IL4_VS_IL4_AND_ROSIGLITAZONE_STIM_STAT6_KO_MACROPHAGE_DAY10_DN	GSE25088_IL4_VS_IL4_AND_ROSIGLITAZONE_STIM_STAT6_KO_MACROPHAGE_DAY10_DN	6/106	187/18754	0.000677944	0.00871812	0.00649967	17748/223453/71853/12703/14828/20893	6
564Igi	GSE7219_UNSTIM_VS_LPS_AND_ANTI_CD40_STIM_DC_DN	GSE7219_UNSTIM_VS_LPS_AND_ANTI_CD40_STIM_DC_DN	6/106	187/18754	0.000677944	0.00871812	0.00649967	17179/19734/57444/12477/12332/93692	6
564Igi	GSE9988_ANTI_TREM1_VS_LPS_MONOCYTE_DN	GSE9988_ANTI_TREM1_VS_LPS_MONOCYTE_DN	6/106	187/18754	0.000677944	0.00871812	0.00649967	12702/17936/170748/22433/106869/20303	6
564Igi	GO_GRANULOCYTE_MIGRATION	GO_GRANULOCYTE_MIGRATION	5/106	124/18754	0.000693261	0.0088809	0.00662103	16149/16854/20302/20303/20304	5
564Igi	GO_B_CELL_ACTIVATION	GO_B_CELL_ACTIVATION	8/106	340/18754	0.000694065	0.0088809	0.00662103	17319/22637/12051/22433/60505/16149/53314/12477	8
564Igi	GO_REGULATION_OF_INFLAMMATORY_RESPONSE	GO_REGULATION_OF_INFLAMMATORY_RESPONSE	8/106	340/18754	0.000694065	0.0088809	0.00662103	12702/12608/12606/11816/60505/16178/20302/20304	8
564Igi	GO_VIRAL_GENE_EXPRESSION	GO_VIRAL_GENE_EXPRESSION	6/106	188/18754	0.000697126	0.0088809	0.00662103	20090/67671/54127/20302/20303/20304	6
564Igi	GSE25846_IL10_POS_VS_NEG_CD8_TCELL_DAY7_POST_CORONAVIRUS_BRAIN_UP	GSE25846_IL10_POS_VS_NEG_CD8_TCELL_DAY7_POST_CORONAVIRUS_BRAIN_UP	6/106	188/18754	0.000697126	0.0088809	0.00662103	21991/16828/26360/19734/18453/20303	6
564Igi	GSE29949_CD8_NEG_DC_SPLEEN_VS_MONOCYTE_BONE_MARROW_DN	GSE29949_CD8_NEG_DC_SPLEEN_VS_MONOCYTE_BONE_MARROW_DN	6/106	188/18754	0.000697126	0.0088809	0.00662103	14433/17748/16478/18030/72310/16178	6
564Igi	GSE9960_GRAM_NEG_VS_GRAM_POS_SEPSIS_PBMC_UP	GSE9960_GRAM_NEG_VS_GRAM_POS_SEPSIS_PBMC_UP	6/106	188/18754	0.000697126	0.0088809	0.00662103	20846/12051/106869/53314/57444/12226	6
564Igi	GO_NEGATIVE_REGULATION_OF_LYMPHOCYTE_APOPTOTIC_PROCESS	GO_NEGATIVE_REGULATION_OF_LYMPHOCYTE_APOPTOTIC_PROCESS	3/106	31/18754	0.000703081	0.00892098	0.00665091	17319/16149/20304	3
564Igi	GO_PROTEIN_LIPID_COMPLEX_ASSEMBLY	GO_PROTEIN_LIPID_COMPLEX_ASSEMBLY	3/106	31/18754	0.000703081	0.00892098	0.00665091	11816/18453/11425	3
564Igi	RODRIGUES_NTN1_AND_DCC_TARGETS	RODRIGUES_NTN1_AND_DCC_TARGETS	3/106	31/18754	0.000703081	0.00892098	0.00665091	18746/17748/12051	3
564Igi	GSE14000_UNSTIM_VS_4H_LPS_DC_TRANSLATED_RNA_DN	GSE14000_UNSTIM_VS_4H_LPS_DC_TRANSLATED_RNA_DN	6/106	189/18754	0.000716726	0.00908203	0.00677098	20846/12702/100038882/57444/20303/20304	6
564Igi	GSE41176_UNSTIM_VS_ANTI_IGM_STIM_BCELL_3H_UP	GSE41176_UNSTIM_VS_ANTI_IGM_STIM_BCELL_3H_UP	6/106	190/18754	0.000736751	0.00932337	0.0069509	17748/12702/22433/53314/19734/20303	6
564Igi	SESTO_RESPONSE_TO_UV_C7	SESTO_RESPONSE_TO_UV_C7	4/106	72/18754	0.000738359	0.00933133	0.00695684	17748/22433/14828/12531	4
564Igi	GSE14415_INDUCED_TREG_VS_FAILED_INDUCED_TREG_DN	GSE14415_INDUCED_TREG_VS_FAILED_INDUCED_TREG_DN	6/106	191/18754	0.000757205	0.00951901	0.00709676	16768/64136/216238/17936/54167/17873	6
564Igi	GSE14415_INDUCED_VS_NATURAL_TREG_DN	GSE14415_INDUCED_VS_NATURAL_TREG_DN	6/106	191/18754	0.000757205	0.00951901	0.00709676	11674/21991/23983/14227/12332/16854	6
564Igi	GSE21360_TERTIARY_VS_QUATERNARY_MEMORY_CD8_TCELL_DN	GSE21360_TERTIARY_VS_QUATERNARY_MEMORY_CD8_TCELL_DN	6/106	191/18754	0.000757205	0.00951901	0.00709676	18655/20846/17357/17936/12608/80291	6
564Igi	GSE42021_CD24HI_VS_CD24LOW_TCONV_THYMUS_DN	GSE42021_CD24HI_VS_CD24LOW_TCONV_THYMUS_DN	6/106	191/18754	0.000757205	0.00951901	0.00709676	56045/16149/12703/57444/93692/20304	6
564Igi	GO_POSITIVE_REGULATION_OF_CHEMOTAXIS	GO_POSITIVE_REGULATION_OF_CHEMOTAXIS	5/106	127/18754	0.000772428	0.00966686	0.00720699	12317/16149/20302/20303/20304	5
564Igi	GROSS_HYPOXIA_VIA_ELK3_ONLY_UP	GROSS_HYPOXIA_VIA_ELK3_ONLY_UP	3/106	32/18754	0.000772638	0.00966686	0.00720699	12608/18030/112407	3
564Igi	GO_MONOSACCHARIDE_BINDING	GO_MONOSACCHARIDE_BINDING	4/106	73/18754	0.000777796	0.00966686	0.00720699	11674/14751/112407/18641	4
564Igi	WUNDER_INFLAMMATORY_RESPONSE_AND_CHOLESTEROL_UP	WUNDER_INFLAMMATORY_RESPONSE_AND_CHOLESTEROL_UP	4/106	73/18754	0.000777796	0.00966686	0.00720699	20846/16149/12703/20304	4
564Igi	GSE22611_NOD2_TRANSDUCED_VS_CTRL_HEK293T_STIMULATED_WITH_MDP_2H_DN	GSE22611_NOD2_TRANSDUCED_VS_CTRL_HEK293T_STIMULATED_WITH_MDP_2H_DN	6/106	192/18754	0.000778097	0.00966686	0.00720699	16828/23983/71853/12702/12703/18641	6
564Igi	GSE22886_NAIVE_CD8_TCELL_VS_MEMORY_TCELL_UP	GSE22886_NAIVE_CD8_TCELL_VS_MEMORY_TCELL_UP	6/106	192/18754	0.000778097	0.00966686	0.00720699	17748/18602/109232/17179/72310/14945	6
564Igi	GSE2585_THYMIC_MACROPHAGE_VS_MTEC_DN	GSE2585_THYMIC_MACROPHAGE_VS_MTEC_DN	6/106	192/18754	0.000778097	0.00966686	0.00720699	17936/18030/15978/57444/18712/20303	6
564Igi	GSE29617_CTRL_VS_DAY7_TIV_FLU_VACCINE_PBMC_2008_DN	GSE29617_CTRL_VS_DAY7_TIV_FLU_VACCINE_PBMC_2008_DN	6/106	192/18754	0.000778097	0.00966686	0.00720699	64136/74840/71853/14227/57444/22027	6
564Igi	GSE5099_CLASSICAL_M1_VS_ALTERNATIVE_M2_MACROPHAGE_UP	GSE5099_CLASSICAL_M1_VS_ALTERNATIVE_M2_MACROPHAGE_UP	6/106	192/18754	0.000778097	0.00966686	0.00720699	17132/56045/19734/20200/12226/64138	6
564Igi	GSE12001_MIR223_KO_VS_WT_NEUTROPHIL_UP	GSE12001_MIR223_KO_VS_WT_NEUTROPHIL_UP	6/106	193/18754	0.000799431	0.00985482	0.00734712	18030/22433/57444/12477/14945/93692	6
564Igi	GSE14699_DELETIONAL_TOLERANCE_VS_ACTIVATED_CD8_TCELL_DN	GSE14699_DELETIONAL_TOLERANCE_VS_ACTIVATED_CD8_TCELL_DN	6/106	193/18754	0.000799431	0.00985482	0.00734712	16768/18648/14227/12477/16178/93692	6
564Igi	GSE360_T_GONDII_VS_M_TUBERCULOSIS_DC_DN	GSE360_T_GONDII_VS_M_TUBERCULOSIS_DC_DN	6/106	193/18754	0.000799431	0.00985482	0.00734712	17173/74840/57444/14828/20303/93692	6
564Igi	GSE37416_0H_VS_3H_F_TULARENSIS_LVS_NEUTROPHIL_DN	GSE37416_0H_VS_3H_F_TULARENSIS_LVS_NEUTROPHIL_DN	6/106	193/18754	0.000799431	0.00985482	0.00734712	21991/16828/14227/13806/18453/16178	6
564Igi	GSE9006_1MONTH_VS_4MONTH_POST_TYPE_1_DIABETES_DX_PBMC_UP	GSE9006_1MONTH_VS_4MONTH_POST_TYPE_1_DIABETES_DX_PBMC_UP	6/106	193/18754	0.000799431	0.00985482	0.00734712	109232/112407/17132/16178/64138/18712	6
564Igi	MTOR_UP.N4.V1_UP	MTOR_UP.N4.V1_UP	6/106	193/18754	0.000799431	0.00985482	0.00734712	64136/12608/22151/18030/53314/20893	6
564Igi	GRUETZMANN_PANCREATIC_CANCER_UP	GRUETZMANN_PANCREATIC_CANCER_UP	8/106	348/18754	0.000807173	0.0099374	0.00740869	18746/16828/18655/20846/14751/19734/57444/13806	8
564Igi	GO_POSITIVE_REGULATION_OF_TYROSINE_PHOSPHORYLATION_OF_STAT_PROTEIN	GO_POSITIVE_REGULATION_OF_TYROSINE_PHOSPHORYLATION_OF_STAT_PROTEIN	4/106	74/18754	0.000818699	0.00994327	0.00741307	12702/60505/15978/20304	4
564Igi	GSE13484_12H_UNSTIM_VS_YF17D_VACCINE_STIM_PBMC_DN	GSE13484_12H_UNSTIM_VS_YF17D_VACCINE_STIM_PBMC_DN	6/106	194/18754	0.000821215	0.00994327	0.00741307	17748/16828/106869/15978/17873/20893	6
564Igi	GSE1432_CTRL_VS_IFNG_1H_MICROGLIA_DN	GSE1432_CTRL_VS_IFNG_1H_MICROGLIA_DN	6/106	194/18754	0.000821215	0.00994327	0.00741307	12702/17873/19734/12703/18712/14945	6
564Igi	GSE18791_CTRL_VS_NEWCASTLE_VIRUS_DC_6H_DN	GSE18791_CTRL_VS_NEWCASTLE_VIRUS_DC_6H_DN	6/106	194/18754	0.000821215	0.00994327	0.00741307	14674/20846/12051/100038882/57444/93692	6
564Igi	GSE22886_CD4_TCELL_VS_BCELL_NAIVE_UP	GSE22886_CD4_TCELL_VS_BCELL_NAIVE_UP	6/106	194/18754	0.000821215	0.00994327	0.00741307	18938/12702/22637/53314/12531/20304	6
564Igi	GSE26290_CTRL_VS_AKT_INHIBITOR_TREATED_ANTI_CD3_AND_IL2_STIM_CD8_TCELL_DN	GSE26290_CTRL_VS_AKT_INHIBITOR_TREATED_ANTI_CD3_AND_IL2_STIM_CD8_TCELL_DN	6/106	194/18754	0.000821215	0.00994327	0.00741307	16478/17357/106869/60505/12703/12332	6
564Igi	GSE29618_PDC_VS_MDC_UP	GSE29618_PDC_VS_MDC_UP	6/106	194/18754	0.000821215	0.00994327	0.00741307	18938/14758/112407/22433/14227/22027	6
564Igi	GSE30971_WBP7_HET_VS_KO_MACROPHAGE_2H_LPS_STIM_DN	GSE30971_WBP7_HET_VS_KO_MACROPHAGE_2H_LPS_STIM_DN	6/106	194/18754	0.000821215	0.00994327	0.00741307	12702/106869/17873/53314/12703/18712	6
564Igi	GSE30971_WBP7_HET_VS_KO_MACROPHAGE_DN	GSE30971_WBP7_HET_VS_KO_MACROPHAGE_DN	6/106	194/18754	0.000821215	0.00994327	0.00741307	12702/106869/17873/53314/12703/18712	6
564Igi	GSE3982_MAST_CELL_VS_DC_DN	GSE3982_MAST_CELL_VS_DC_DN	6/106	194/18754	0.000821215	0.00994327	0.00741307	53869/170748/17179/56045/16178/20750	6
564Igi	GSE3982_MEMORY_CD4_TCELL_VS_BCELL_UP	GSE3982_MEMORY_CD4_TCELL_VS_BCELL_UP	6/106	194/18754	0.000821215	0.00994327	0.00741307	17748/22637/54167/56045/18712/14945	6
564Igi	GSE40274_CTRL_VS_EOS_TRANSDUCED_ACTIVATED_CD4_TCELL_UP	GSE40274_CTRL_VS_EOS_TRANSDUCED_ACTIVATED_CD4_TCELL_UP	6/106	194/18754	0.000821215	0.00994327	0.00741307	15978/20893/16854/20302/14945/20303	6
564Igi	GSE9960_HEALTHY_VS_GRAM_NEG_SEPSIS_PBMC_DN	GSE9960_HEALTHY_VS_GRAM_NEG_SEPSIS_PBMC_DN	6/106	194/18754	0.000821215	0.00994327	0.00741307	12051/112407/106869/53314/57444/12226	6
564Igi	MYB_Q5_01	MYB_Q5_01	7/106	268/18754	0.000823386	0.00995691	0.00742324	11674/14683/74840/12608/18030/69202/20304	7
564Igi	GSE13946_CTRL_VS_DSS_COLITIS_GD_TCELL_FROM_COLON_UP	GSE13946_CTRL_VS_DSS_COLITIS_GD_TCELL_FROM_COLON_UP	6/106	195/18754	0.000843455	0.0101072	0.00753531	64136/18030/17873/72310/80291/20303	6
564Igi	GSE15330_HSC_VS_LYMPHOID_PRIMED_MULTIPOTENT_PROGENITOR_DN	GSE15330_HSC_VS_LYMPHOID_PRIMED_MULTIPOTENT_PROGENITOR_DN	6/106	195/18754	0.000843455	0.0101072	0.00753531	21991/27984/12856/14227/20893/20303	6
564Igi	GSE22501_PERIPHERAL_BLOOD_VS_CORD_BLOOD_TREG_DN	GSE22501_PERIPHERAL_BLOOD_VS_CORD_BLOOD_TREG_DN	6/106	195/18754	0.000843455	0.0101072	0.00753531	19246/18030/22433/12703/20302/20303	6
564Igi	GSE22886_DAY0_VS_DAY1_MONOCYTE_IN_CULTURE_DN	GSE22886_DAY0_VS_DAY1_MONOCYTE_IN_CULTURE_DN	6/106	195/18754	0.000843455	0.0101072	0.00753531	17748/18938/74840/18712/20750/20303	6
564Igi	GSE360_DC_VS_MAC_B_MALAYI_LOW_DOSE_DN	GSE360_DC_VS_MAC_B_MALAYI_LOW_DOSE_DN	6/106	195/18754	0.000843455	0.0101072	0.00753531	17319/17748/52004/14828/18641/20750	6
564Igi	ABE_VEGFA_TARGETS_2HR	ABE_VEGFA_TARGETS_2HR	3/106	33/18754	0.000846425	0.0101072	0.00753531	18566/11816/15370	3
564Igi	GO_REGULATION_OF_T_CELL_APOPTOTIC_PROCESS	GO_REGULATION_OF_T_CELL_APOPTOTIC_PROCESS	3/106	33/18754	0.000846425	0.0101072	0.00753531	18566/16854/20304	3
564Igi	GO_REGULATORY_T_CELL_DIFFERENTIATION	GO_REGULATORY_T_CELL_DIFFERENTIATION	3/106	33/18754	0.000846425	0.0101072	0.00753531	15978/12703/12477	3
564Igi	MODULE_300	MODULE_300	3/106	33/18754	0.000846425	0.0101072	0.00753531	223453/20846/18566	3
564Igi	PLASARI_TGFB1_TARGETS_1HR_UP	PLASARI_TGFB1_TARGETS_1HR_UP	3/106	33/18754	0.000846425	0.0101072	0.00753531	17873/20893/15370	3
564Igi	GSE13411_NAIVE_VS_MEMORY_BCELL_DN	GSE13411_NAIVE_VS_MEMORY_BCELL_DN	6/106	196/18754	0.000866157	0.0102913	0.00767252	64136/18655/14683/14751/18648/20304	6
564Igi	GSE22886_NAIVE_CD4_TCELL_VS_12H_ACT_TH2_DN	GSE22886_NAIVE_CD4_TCELL_VS_12H_ACT_TH2_DN	6/106	196/18754	0.000866157	0.0102913	0.00767252	11674/21991/17319/74840/170748/12856	6
564Igi	GSE24634_IL4_VS_CTRL_TREATED_NAIVE_CD4_TCELL_DAY3_DN	GSE24634_IL4_VS_CTRL_TREATED_NAIVE_CD4_TCELL_DAY3_DN	6/106	196/18754	0.000866157	0.0102913	0.00767252	20846/22637/170748/56045/100038882/18712	6
564Igi	GSE360_LOW_DOSE_B_MALAYI_VS_M_TUBERCULOSIS_DC_DN	GSE360_LOW_DOSE_B_MALAYI_VS_M_TUBERCULOSIS_DC_DN	6/106	196/18754	0.000866157	0.0102913	0.00767252	17748/16828/22151/14828/18712/20302	6
564Igi	GSE10325_MYELOID_VS_LUPUS_MYELOID_DN	GSE10325_MYELOID_VS_LUPUS_MYELOID_DN	6/106	197/18754	0.000889327	0.0104833	0.00781565	18746/17748/20846/22433/100038882/18712	6
564Igi	GSE14415_INDUCED_TREG_VS_FOXP3_KO_INDUCED_TREG_DN	GSE14415_INDUCED_TREG_VS_FOXP3_KO_INDUCED_TREG_DN	6/106	197/18754	0.000889327	0.0104833	0.00781565	18030/54167/12332/72310/80291/20303	6
564Igi	GSE21670_UNTREATED_VS_IL6_TREATED_STAT3_KO_CD4_TCELL_DN	GSE21670_UNTREATED_VS_IL6_TREATED_STAT3_KO_CD4_TCELL_DN	6/106	197/18754	0.000889327	0.0104833	0.00781565	16828/18655/12702/12703/13806/18712	6
564Igi	GSE30962_PRIMARY_VS_SECONDARY_CHRONIC_LCMV_INF_CD8_TCELL_DN	GSE30962_PRIMARY_VS_SECONDARY_CHRONIC_LCMV_INF_CD8_TCELL_DN	6/106	197/18754	0.000889327	0.0104833	0.00781565	22637/12332/12226/14945/93692/20304	6
564Igi	GSE42088_UNINF_VS_LEISHMANIA_INF_DC_4H_DN	GSE42088_UNINF_VS_LEISHMANIA_INF_DC_4H_DN	6/106	197/18754	0.000889327	0.0104833	0.00781565	20090/67671/16478/16149/12226/15370	6
564Igi	HALLMARK_COMPLEMENT	HALLMARK_COMPLEMENT	6/106	197/18754	0.000889327	0.0104833	0.00781565	12608/14828/18712/16854/14945/20304	6
564Igi	GAVIN_FOXP3_TARGETS_CLUSTER_P2	GAVIN_FOXP3_TARGETS_CLUSTER_P2	4/106	76/18754	0.000905021	0.0104833	0.00781565	208659/21949/12226/20304	4
564Igi	GSE20366_TREG_VS_NAIVE_CD4_TCELL_HOMEOSTATIC_CONVERSION_UP	GSE20366_TREG_VS_NAIVE_CD4_TCELL_HOMEOSTATIC_CONVERSION_UP	6/106	198/18754	0.000912973	0.0104833	0.00781565	17319/12051/22433/56045/12317/20200	6
564Igi	GSE21927_BALBC_VS_C57BL6_MONOCYTE_TUMOR_UP	GSE21927_BALBC_VS_C57BL6_MONOCYTE_TUMOR_UP	6/106	198/18754	0.000912973	0.0104833	0.00781565	17319/14751/12856/18030/100038882/12703	6
564Igi	GSE2405_0H_VS_24H_A_PHAGOCYTOPHILUM_STIM_NEUTROPHIL_UP	GSE2405_0H_VS_24H_A_PHAGOCYTOPHILUM_STIM_NEUTROPHIL_UP	6/106	198/18754	0.000912973	0.0104833	0.00781565	20090/67671/223453/100038882/20200/14828	6
564Igi	GSE28726_ACT_CD4_TCELL_VS_ACT_VA24NEG_NKTCELL_DN	GSE28726_ACT_CD4_TCELL_VS_ACT_VA24NEG_NKTCELL_DN	6/106	198/18754	0.000912973	0.0104833	0.00781565	20090/67671/22151/57444/12531/12226	6
564Igi	GSE28726_NAIVE_VS_ACTIVATED_CD4_TCELL_UP	GSE28726_NAIVE_VS_ACTIVATED_CD4_TCELL_UP	6/106	198/18754	0.000912973	0.0104833	0.00781565	16478/54127/22151/57444/12531/18712	6
564Igi	GSE28783_CTRL_ANTI_MIR_VS_UNTREATED_ATHEROSCLEROSIS_MACROPHAGE_DN	GSE28783_CTRL_ANTI_MIR_VS_UNTREATED_ATHEROSCLEROSIS_MACROPHAGE_DN	6/106	198/18754	0.000912973	0.0104833	0.00781565	100038882/17873/19734/18641/20302/15370	6
564Igi	GSE29618_MONOCYTE_VS_PDC_DAY7_FLU_VACCINE_UP	GSE29618_MONOCYTE_VS_PDC_DAY7_FLU_VACCINE_UP	6/106	198/18754	0.000912973	0.0104833	0.00781565	11674/14433/27984/12608/12606/18030	6
564Igi	GSE32986_UNSTIM_VS_GMCSF_STIM_DC_DN	GSE32986_UNSTIM_VS_GMCSF_STIM_DC_DN	6/106	198/18754	0.000912973	0.0104833	0.00781565	18938/12856/15978/12703/20200/57444	6
564Igi	GSE3982_MEMORY_CD4_TCELL_VS_TH1_DN	GSE3982_MEMORY_CD4_TCELL_VS_TH1_DN	6/106	198/18754	0.000912973	0.0104833	0.00781565	21991/16768/14751/12051/15978/13806	6
564Igi	GSE40685_NAIVE_CD4_TCELL_VS_TREG_DN	GSE40685_NAIVE_CD4_TCELL_VS_TREG_DN	6/106	198/18754	0.000912973	0.0104833	0.00781565	21949/26360/17357/22151/17179/17873	6
564Igi	GSE43863_TFH_VS_LY6C_INT_CXCR5POS_MEMORY_CD4_TCELL_UP	GSE43863_TFH_VS_LY6C_INT_CXCR5POS_MEMORY_CD4_TCELL_UP	6/106	198/18754	0.000912973	0.0104833	0.00781565	12702/100038882/53314/12703/14828/20304	6
564Igi	OISHI_CHOLANGIOMA_STEM_CELL_LIKE_DN	OISHI_CHOLANGIOMA_STEM_CELL_LIKE_DN	7/106	273/18754	0.000917218	0.0104833	0.00781565	17748/26360/17357/27984/17936/20318/20302	7
564Igi	GO_POSITIVE_REGULATION_OF_LEUKOCYTE_PROLIFERATION	GO_POSITIVE_REGULATION_OF_LEUKOCYTE_PROLIFERATION	5/106	132/18754	0.00091913	0.0104833	0.00781565	17319/22637/60505/16149/20304	5
564Igi	GO_POSITIVE_REGULATION_OF_LYMPHOCYTE_MIGRATION	GO_POSITIVE_REGULATION_OF_LYMPHOCYTE_MIGRATION	3/106	34/18754	0.000924539	0.0104833	0.00781565	20302/20303/20304	3
564Igi	GO_REGULATION_OF_MACROPHAGE_MIGRATION	GO_REGULATION_OF_MACROPHAGE_MIGRATION	3/106	34/18754	0.000924539	0.0104833	0.00781565	17319/20302/20304	3
564Igi	HAN_JNK_SINGALING_UP	HAN_JNK_SINGALING_UP	3/106	34/18754	0.000924539	0.0104833	0.00781565	26360/100038882/20304	3
564Igi	HU_GENOTOXIC_DAMAGE_24HR	HU_GENOTOXIC_DAMAGE_24HR	3/106	34/18754	0.000924539	0.0104833	0.00781565	16478/22151/100038882	3
564Igi	KEGG_FRUCTOSE_AND_MANNOSE_METABOLISM	KEGG_FRUCTOSE_AND_MANNOSE_METABOLISM	3/106	34/18754	0.000924539	0.0104833	0.00781565	11674/21991/18641	3
564Igi	PID_HIF2PATHWAY	PID_HIF2PATHWAY	3/106	34/18754	0.000924539	0.0104833	0.00781565	18655/112407/20893	3
564Igi	BERTUCCI_MEDULLARY_VS_DUCTAL_BREAST_CANCER_UP	BERTUCCI_MEDULLARY_VS_DUCTAL_BREAST_CANCER_UP	6/106	199/18754	0.000937101	0.0104833	0.00781565	16768/20846/12702/11816/80291/93692	6
564Igi	GSE14769_UNSTIM_VS_40MIN_LPS_BMDM_DN	GSE14769_UNSTIM_VS_40MIN_LPS_BMDM_DN	6/106	199/18754	0.000937101	0.0104833	0.00781565	17357/12702/12608/17873/18712/20303	6
564Igi	GSE15930_NAIVE_VS_24H_IN_VITRO_STIM_INFAB_CD8_TCELL_DN	GSE15930_NAIVE_VS_24H_IN_VITRO_STIM_INFAB_CD8_TCELL_DN	6/106	199/18754	0.000937101	0.0104833	0.00781565	21991/18648/14227/15978/16854/20303	6
564Igi	GSE16385_UNTREATED_VS_12H_IL4_TREATED_MACROPHAGE_UP	GSE16385_UNTREATED_VS_12H_IL4_TREATED_MACROPHAGE_UP	6/106	199/18754	0.000937101	0.0104833	0.00781565	17173/17357/18566/60505/20200/16178	6
564Igi	GSE17721_LPS_VS_CPG_4H_BMDC_UP	GSE17721_LPS_VS_CPG_4H_BMDC_UP	6/106	199/18754	0.000937101	0.0104833	0.00781565	14674/26360/12477/20893/18712/20303	6
564Igi	GSE20366_TREG_VS_NAIVE_CD4_TCELL_HOMEOSTATIC_CONVERSION_DN	GSE20366_TREG_VS_NAIVE_CD4_TCELL_HOMEOSTATIC_CONVERSION_DN	6/106	199/18754	0.000937101	0.0104833	0.00781565	14758/27984/18566/170748/60505/16854	6
564Igi	GSE23505_UNTREATED_VS_4DAY_IL6_IL1_TGFB_TREATED_CD4_TCELL_UP	GSE23505_UNTREATED_VS_4DAY_IL6_IL1_TGFB_TREATED_CD4_TCELL_UP	6/106	199/18754	0.000937101	0.0104833	0.00781565	18566/170748/15978/72310/80291/20750	6
564Igi	GSE24726_WT_VS_E2_22_KO_PDC_DAY4_POST_DELETION_DN	GSE24726_WT_VS_E2_22_KO_PDC_DAY4_POST_DELETION_DN	6/106	199/18754	0.000937101	0.0104833	0.00781565	18746/14433/18655/14751/12051/64138	6
564Igi	GSE28726_NAIVE_CD4_TCELL_VS_NAIVE_VA24NEG_NKTCELL_DN	GSE28726_NAIVE_CD4_TCELL_VS_NAIVE_VA24NEG_NKTCELL_DN	6/106	199/18754	0.000937101	0.0104833	0.00781565	17748/16478/54127/22151/12531/18712	6
564Igi	GSE3982_EFF_MEMORY_CD4_TCELL_VS_TH1_DN	GSE3982_EFF_MEMORY_CD4_TCELL_VS_TH1_DN	6/106	199/18754	0.000937101	0.0104833	0.00781565	16768/14751/12606/170748/109232/20750	6
564Igi	GSE40273_EOS_KO_VS_WT_TREG_UP	GSE40273_EOS_KO_VS_WT_TREG_UP	6/106	199/18754	0.000937101	0.0104833	0.00781565	74840/71853/22151/14828/12332/80291	6
564Igi	GSE40666_NAIVE_VS_EFFECTOR_CD8_TCELL_WITH_IFNA_STIM_90MIN_UP	GSE40666_NAIVE_VS_EFFECTOR_CD8_TCELL_WITH_IFNA_STIM_90MIN_UP	6/106	199/18754	0.000937101	0.0104833	0.00781565	12702/20200/12332/72310/80291/66042	6
564Igi	GSE40666_WT_VS_STAT1_KO_CD8_TCELL_WITH_IFNA_STIM_90MIN_DN	GSE40666_WT_VS_STAT1_KO_CD8_TCELL_WITH_IFNA_STIM_90MIN_DN	6/106	199/18754	0.000937101	0.0104833	0.00781565	12051/60505/57444/12332/230822/15370	6
564Igi	GSE41867_DAY8_EFFECTOR_VS_DAY30_EXHAUSTED_CD8_TCELL_LCMV_CLONE13_UP	GSE41867_DAY8_EFFECTOR_VS_DAY30_EXHAUSTED_CD8_TCELL_LCMV_CLONE13_UP	6/106	199/18754	0.000937101	0.0104833	0.00781565	17748/23983/18566/53869/17132/14828	6
564Igi	GSE7852_LN_VS_FAT_TCONV_DN	GSE7852_LN_VS_FAT_TCONV_DN	6/106	199/18754	0.000937101	0.0104833	0.00781565	18030/15978/14828/20893/72310/15370	6
564Igi	GSE9650_EFFECTOR_VS_MEMORY_CD8_TCELL_DN	GSE9650_EFFECTOR_VS_MEMORY_CD8_TCELL_DN	6/106	199/18754	0.000937101	0.0104833	0.00781565	16478/21949/12702/15978/12226/18712	6
564Igi	GO_MONONUCLEAR_CELL_MIGRATION	GO_MONONUCLEAR_CELL_MIGRATION	4/106	77/18754	0.000950501	0.0104833	0.00781565	16854/20302/20303/20304	4
564Igi	GSE11973_MIR223_KOVS_WT_BONE_MARROW_NEUTROPHIL_UP	GSE11973_MIR223_KOVS_WT_BONE_MARROW_NEUTROPHIL_UP	6/106	200/18754	0.000961717	0.0104833	0.00781565	21949/17936/16149/20200/13806/80291	6
564Igi	GSE1432_CTRL_VS_IFNG_6H_MICROGLIA_DN	GSE1432_CTRL_VS_IFNG_6H_MICROGLIA_DN	6/106	200/18754	0.000961717	0.0104833	0.00781565	20846/170748/100038882/12703/57444/18712	6
564Igi	GSE17186_BLOOD_VS_CORD_BLOOD_CD21HIGH_TRANSITIONAL_BCELL_UP	GSE17186_BLOOD_VS_CORD_BLOOD_CD21HIGH_TRANSITIONAL_BCELL_UP	6/106	200/18754	0.000961717	0.0104833	0.00781565	53869/22151/22433/17179/12317/66264	6
564Igi	GSE17186_MEMORY_VS_CD21HIGH_TRANSITIONAL_BCELL_DN	GSE17186_MEMORY_VS_CD21HIGH_TRANSITIONAL_BCELL_DN	6/106	200/18754	0.000961717	0.0104833	0.00781565	20846/22637/16149/12531/80291/15370	6
564Igi	GSE21063_WT_VS_NFATC1_KO_3H_ANTI_IGM_STIM_BCELL_UP	GSE21063_WT_VS_NFATC1_KO_3H_ANTI_IGM_STIM_BCELL_UP	6/106	200/18754	0.000961717	0.0104833	0.00781565	16768/14758/112407/20750/20303/93692	6
564Igi	GSE21670_UNTREATED_VS_TGFB_IL6_TREATED_STAT3_KO_CD4_TCELL_UP	GSE21670_UNTREATED_VS_TGFB_IL6_TREATED_STAT3_KO_CD4_TCELL_UP	6/106	200/18754	0.000961717	0.0104833	0.00781565	17748/216238/112407/12477/12332/20750	6
564Igi	GSE22140_HEALTHY_VS_ARTHRITIC_GERMFREE_MOUSE_CD4_TCELL_UP	GSE22140_HEALTHY_VS_ARTHRITIC_GERMFREE_MOUSE_CD4_TCELL_UP	6/106	200/18754	0.000961717	0.0104833	0.00781565	17748/16478/20846/18648/12332/20304	6
564Igi	GSE22601_IMMATURE_CD4_SINGLE_POSITIVE_VS_CD4_SINGLE_POSITIVE_THYMOCYTE_UP	GSE22601_IMMATURE_CD4_SINGLE_POSITIVE_VS_CD4_SINGLE_POSITIVE_THYMOCYTE_UP	6/106	200/18754	0.000961717	0.0104833	0.00781565	14758/71853/20846/12856/20200/72310	6
564Igi	GSE24210_IL35_TREATED_VS_UNTREATED_TCONV_CD4_TCELL_UP	GSE24210_IL35_TREATED_VS_UNTREATED_TCONV_CD4_TCELL_UP	6/106	200/18754	0.000961717	0.0104833	0.00781565	27984/11816/15978/80291/14945/20750	6
564Igi	GSE24726_WT_VS_E2_2_KO_PDC_DAY4_POST_DELETION_UP	GSE24726_WT_VS_E2_2_KO_PDC_DAY4_POST_DELETION_UP	6/106	200/18754	0.000961717	0.0104833	0.00781565	18746/18938/74840/12856/112407/16149	6
564Igi	GSE26343_UNSTIM_VS_LPS_STIM_MACROPHAGE_UP	GSE26343_UNSTIM_VS_LPS_STIM_MACROPHAGE_UP	6/106	200/18754	0.000961717	0.0104833	0.00781565	18938/12856/18030/53314/12703/20200	6
564Igi	GSE3039_ALPHABETA_CD8_TCELL_VS_B2_BCELL_DN	GSE3039_ALPHABETA_CD8_TCELL_VS_B2_BCELL_DN	6/106	200/18754	0.000961717	0.0104833	0.00781565	74840/18030/13806/16178/230822/20303	6
564Igi	GSE33162_HDAC3_KO_VS_HDAC3_KO_MACROPHAGE_DN	GSE33162_HDAC3_KO_VS_HDAC3_KO_MACROPHAGE_DN	6/106	200/18754	0.000961717	0.0104833	0.00781565	18655/15978/20200/12477/20893/16854	6
564Igi	GSE33162_UNTREATED_VS_4H_LPS_STIM_HDAC3_KO_MACROPHAGE_DN	GSE33162_UNTREATED_VS_4H_LPS_STIM_HDAC3_KO_MACROPHAGE_DN	6/106	200/18754	0.000961717	0.0104833	0.00781565	16768/64136/18655/27984/12856/54167	6
564Igi	GSE3337_CTRL_VS_16H_IFNG_IN_CD8POS_DC_DN	GSE3337_CTRL_VS_16H_IFNG_IN_CD8POS_DC_DN	6/106	200/18754	0.000961717	0.0104833	0.00781565	52004/12051/56045/12703/57444/18712	6
564Igi	GSE34179_THPOK_KO_VS_WT_VA14I_NKTCELL_DN	GSE34179_THPOK_KO_VS_WT_VA14I_NKTCELL_DN	6/106	200/18754	0.000961717	0.0104833	0.00781565	17357/60505/17873/20893/20303/15370	6
564Igi	GSE360_L_MAJOR_VS_B_MALAYI_HIGH_DOSE_DC_UP	GSE360_L_MAJOR_VS_B_MALAYI_HIGH_DOSE_DC_UP	6/106	200/18754	0.000961717	0.0104833	0.00781565	17748/16828/17357/106869/19734/20302	6
564Igi	GSE36392_TYPE_2_MYELOID_VS_EOSINOPHIL_IL25_TREATED_LUNG_DN	GSE36392_TYPE_2_MYELOID_VS_EOSINOPHIL_IL25_TREATED_LUNG_DN	6/106	200/18754	0.000961717	0.0104833	0.00781565	216238/18030/100038882/17873/57444/93692	6
564Igi	GSE40068_CXCR5NEG_BCL6NEG_CD4_TCELL_VS_CXCR5POS_BCL6NEG_TFH_DN	GSE40068_CXCR5NEG_BCL6NEG_CD4_TCELL_VS_CXCR5POS_BCL6NEG_TFH_DN	6/106	200/18754	0.000961717	0.0104833	0.00781565	21991/27984/18030/17132/12531/16854	6
564Igi	GSE40274_HELIOS_VS_FOXP3_AND_HELIOS_TRANSDUCED_ACTIVATED_CD4_TCELL_UP	GSE40274_HELIOS_VS_FOXP3_AND_HELIOS_TRANSDUCED_ACTIVATED_CD4_TCELL_UP	6/106	200/18754	0.000961717	0.0104833	0.00781565	216238/53314/12477/72310/80291/20304	6
564Igi	GSE42021_CD24INT_VS_CD24LOW_TCONV_THYMUS_UP	GSE42021_CD24INT_VS_CD24LOW_TCONV_THYMUS_UP	6/106	200/18754	0.000961717	0.0104833	0.00781565	19246/12608/12051/170748/12703/18712	6
564Igi	GSE43863_DAY6_EFF_VS_DAY150_MEM_TH1_CD4_TCELL_DN	GSE43863_DAY6_EFF_VS_DAY150_MEM_TH1_CD4_TCELL_DN	6/106	200/18754	0.000961717	0.0104833	0.00781565	16768/12702/12051/18030/17873/53314	6
564Igi	GSE43863_TH1_VS_LY6C_LOW_CXCR5NEG_EFFECTOR_CD4_TCELL_UP	GSE43863_TH1_VS_LY6C_LOW_CXCR5NEG_EFFECTOR_CD4_TCELL_UP	6/106	200/18754	0.000961717	0.0104833	0.00781565	11674/16768/14751/54167/15978/13806	6
564Igi	GSE43955_10H_VS_60H_ACT_CD4_TCELL_DN	GSE43955_10H_VS_60H_ACT_CD4_TCELL_DN	6/106	200/18754	0.000961717	0.0104833	0.00781565	14674/22637/17132/106869/20200/16178	6
564Igi	GSE7764_IL15_NK_CELL_24H_VS_SPLENOCYTE_UP	GSE7764_IL15_NK_CELL_24H_VS_SPLENOCYTE_UP	6/106	200/18754	0.000961717	0.0104833	0.00781565	11674/21991/18746/64136/54167/19734	6
564Igi	GO_POSITIVE_REGULATION_OF_ERK1_AND_ERK2_CASCADE	GO_POSITIVE_REGULATION_OF_ERK1_AND_ERK2_CASCADE	6/106	201/18754	0.000986829	0.0104833	0.00781565	17319/11816/16149/20302/20303/20304	6
564Igi	GSE12392_WT_VS_IFNB_KO_CD8A_NEG_SPLEEN_DC_UP	GSE12392_WT_VS_IFNB_KO_CD8A_NEG_SPLEEN_DC_UP	6/106	201/18754	0.000986829	0.0104833	0.00781565	11674/18938/16828/71853/22151/16854	6
564Igi	GSE14000_UNSTIM_VS_4H_LPS_DC_DN	GSE14000_UNSTIM_VS_4H_LPS_DC_DN	6/106	201/18754	0.000986829	0.0104833	0.00781565	17748/170748/100038882/57444/20303/20304	6
564Igi	GSE17721_LPS_VS_GARDIQUIMOD_16H_BMDC_DN	GSE17721_LPS_VS_GARDIQUIMOD_16H_BMDC_DN	6/106	201/18754	0.000986829	0.0104833	0.00781565	67671/223453/15978/20200/22027/80291	6
564Igi	GSE17721_LPS_VS_PAM3CSK4_2H_BMDC_UP	GSE17721_LPS_VS_PAM3CSK4_2H_BMDC_UP	6/106	201/18754	0.000986829	0.0104833	0.00781565	18602/18030/112407/224093/100038882/20303	6
564Igi	GSE17721_POLYIC_VS_GARDIQUIMOD_12H_BMDC_DN	GSE17721_POLYIC_VS_GARDIQUIMOD_12H_BMDC_DN	6/106	201/18754	0.000986829	0.0104833	0.00781565	18938/26360/74840/112407/12703/22027	6
564Igi	GSE19888_ADENOSINE_A3R_INH_VS_TCELL_MEMBRANES_ACT_MAST_CELL_UP	GSE19888_ADENOSINE_A3R_INH_VS_TCELL_MEMBRANES_ACT_MAST_CELL_UP	6/106	201/18754	0.000986829	0.0104833	0.00781565	20846/56045/100038882/15978/72310/16178	6
564Igi	GSE20727_CTRL_VS_DNFB_ALLERGEN_TREATED_DC_UP	GSE20727_CTRL_VS_DNFB_ALLERGEN_TREATED_DC_UP	6/106	201/18754	0.000986829	0.0104833	0.00781565	208659/16828/27984/18566/18030/20303	6
564Igi	GSE22935_WT_VS_MYD88_KO_MACROPHAGE_UP	GSE22935_WT_VS_MYD88_KO_MACROPHAGE_UP	6/106	201/18754	0.000986829	0.0104833	0.00781565	74840/223453/27984/54167/56045/20304	6
564Igi	GSE23321_CD8_STEM_CELL_MEMORY_VS_EFFECTOR_MEMORY_CD8_TCELL_DN	GSE23321_CD8_STEM_CELL_MEMORY_VS_EFFECTOR_MEMORY_CD8_TCELL_DN	6/106	201/18754	0.000986829	0.0104833	0.00781565	11674/14674/12608/14227/12703/18453	6
564Igi	GSE23321_EFFECTOR_MEMORY_VS_NAIVE_CD8_TCELL_UP	GSE23321_EFFECTOR_MEMORY_VS_NAIVE_CD8_TCELL_UP	6/106	201/18754	0.000986829	0.0104833	0.00781565	17748/12702/19734/12703/72310/20304	6
564Igi	GSE23925_DARK_ZONE_VS_NAIVE_BCELL_DN	GSE23925_DARK_ZONE_VS_NAIVE_BCELL_DN	6/106	201/18754	0.000986829	0.0104833	0.00781565	19246/15978/14828/80291/20303/15370	6
564Igi	GSE24634_TREG_VS_TCONV_POST_DAY10_IL4_CONVERSION_DN	GSE24634_TREG_VS_TCONV_POST_DAY10_IL4_CONVERSION_DN	6/106	201/18754	0.000986829	0.0104833	0.00781565	12608/12606/12332/64138/20302/20750	6
564Igi	GSE26343_WT_VS_NFAT5_KO_MACROPHAGE_DN	GSE26343_WT_VS_NFAT5_KO_MACROPHAGE_DN	6/106	201/18754	0.000986829	0.0104833	0.00781565	14674/12702/19246/216238/53314/20304	6
564Igi	GSE29618_BCELL_VS_PDC_DAY7_FLU_VACCINE_DN	GSE29618_BCELL_VS_PDC_DAY7_FLU_VACCINE_DN	6/106	201/18754	0.000986829	0.0104833	0.00781565	18938/14758/52004/112407/69202/14227	6
564Igi	GSE30962_ACUTE_VS_CHRONIC_LCMV_PRIMARY_INF_CD8_TCELL_DN	GSE30962_ACUTE_VS_CHRONIC_LCMV_PRIMARY_INF_CD8_TCELL_DN	6/106	201/18754	0.000986829	0.0104833	0.00781565	16768/18566/12051/170748/60505/12477	6
564Igi	GSE339_CD4POS_VS_CD8POS_DC_DN	GSE339_CD4POS_VS_CD8POS_DC_DN	6/106	201/18754	0.000986829	0.0104833	0.00781565	74840/18648/22151/12317/14828/22027	6
564Igi	GSE36078_UNTREATED_VS_AD5_INF_IL1R_KO_MOUSE_LUNG_DC_UP	GSE36078_UNTREATED_VS_AD5_INF_IL1R_KO_MOUSE_LUNG_DC_UP	6/106	201/18754	0.000986829	0.0104833	0.00781565	11674/26360/20846/112407/22295/17873	6
564Igi	GSE40274_FOXP3_VS_FOXP3_AND_IRF4_TRANSDUCED_ACTIVATED_CD4_TCELL_UP	GSE40274_FOXP3_VS_FOXP3_AND_IRF4_TRANSDUCED_ACTIVATED_CD4_TCELL_UP	6/106	201/18754	0.000986829	0.0104833	0.00781565	12608/18030/17132/53314/12332/16178	6
564Igi	GSE43700_UNTREATED_VS_IL10_TREATED_PBMC_DN	GSE43700_UNTREATED_VS_IL10_TREATED_PBMC_DN	6/106	201/18754	0.000986829	0.0104833	0.00781565	21991/17748/12702/18030/18641/20303	6
564Igi	GSE45365_NK_CELL_VS_CD11B_DC_MCMV_INFECTION_DN	GSE45365_NK_CELL_VS_CD11B_DC_MCMV_INFECTION_DN	6/106	201/18754	0.000986829	0.0104833	0.00781565	21949/14758/17936/57444/18453/72310	6
564Igi	GSE5463_CTRL_VS_DEXAMETHASONE_TREATED_THYMOCYTE_UP	GSE5463_CTRL_VS_DEXAMETHASONE_TREATED_THYMOCYTE_UP	6/106	201/18754	0.000986829	0.0104833	0.00781565	20846/12856/16149/12703/20893/67393	6
564Igi	GSE5503_PLN_DC_VS_SPLEEN_DC_ACTIVATED_ALLOGENIC_TCELL_UP	GSE5503_PLN_DC_VS_SPLEEN_DC_ACTIVATED_ALLOGENIC_TCELL_UP	6/106	201/18754	0.000986829	0.0104833	0.00781565	14433/112407/106869/69202/80291/20303	6
564Igi	GSE6674_CPG_VS_CPG_AND_ANTI_IGM_STIM_BCELL_UP	GSE6674_CPG_VS_CPG_AND_ANTI_IGM_STIM_BCELL_UP	6/106	201/18754	0.000986829	0.0104833	0.00781565	17357/22151/56045/16149/66264/93692	6
564Igi	GSE7460_CTRL_VS_TGFB_TREATED_ACT_FOXP3_HET_TCONV_UP	GSE7460_CTRL_VS_TGFB_TREATED_ACT_FOXP3_HET_TCONV_UP	6/106	201/18754	0.000986829	0.0104833	0.00781565	11674/22637/14751/18648/109232/112407	6
564Igi	GSE7509_DC_VS_MONOCYTE_DN	GSE7509_DC_VS_MONOCYTE_DN	6/106	201/18754	0.000986829	0.0104833	0.00781565	11674/20846/17936/22433/13806/93692	6
564Igi	GSE7831_UNSTIM_VS_INFLUENZA_STIM_PDC_4H_UP	GSE7831_UNSTIM_VS_INFLUENZA_STIM_PDC_4H_UP	6/106	201/18754	0.000986829	0.0104833	0.00781565	17357/27984/12051/11816/16149/93692	6
564Igi	GNF2_CD7	GNF2_CD7	3/106	35/18754	0.00100708	0.0104865	0.00781804	22637/72310/20303	3
564Igi	GO_ACYLGLYCEROL_HOMEOSTASIS	GO_ACYLGLYCEROL_HOMEOSTASIS	3/106	35/18754	0.00100708	0.0104865	0.00781804	22433/11816/11425	3
564Igi	GO_POSITIVE_T_CELL_SELECTION	GO_POSITIVE_T_CELL_SELECTION	3/106	35/18754	0.00100708	0.0104865	0.00781804	22637/16149/53314	3
564Igi	GO_RESPONSE_TO_INTERLEUKIN_4	GO_RESPONSE_TO_INTERLEUKIN_4	3/106	35/18754	0.00100708	0.0104865	0.00781804	18030/22433/14828	3
564Igi	MODULE_522	MODULE_522	3/106	35/18754	0.00100708	0.0104865	0.00781804	16768/19246/16854	3
564Igi	STEARMAN_TUMOR_FIELD_EFFECT_UP	STEARMAN_TUMOR_FIELD_EFFECT_UP	3/106	35/18754	0.00100708	0.0104865	0.00781804	12702/64138/20750	3
564Igi	GSE12392_IFNAR_KO_VS_IFNB_KO_CD8_NEG_SPLEEN_DC_DN	GSE12392_IFNAR_KO_VS_IFNB_KO_CD8_NEG_SPLEEN_DC_DN	6/106	202/18754	0.00101244	0.0104865	0.00781804	17748/12702/17936/53314/16178/15370	6
564Igi	GSE15330_HSC_VS_GRANULOCYTE_MONOCYTE_PROGENITOR_IKAROS_KO_DN	GSE15330_HSC_VS_GRANULOCYTE_MONOCYTE_PROGENITOR_IKAROS_KO_DN	6/106	202/18754	0.00101244	0.0104865	0.00781804	16768/11816/69202/20318/93692/15370	6
564Igi	GSE17721_4H_VS_24H_POLYIC_BMDC_UP	GSE17721_4H_VS_24H_POLYIC_BMDC_UP	6/106	202/18754	0.00101244	0.0104865	0.00781804	18938/18655/71853/54167/18712/80291	6
564Igi	GSE21546_WT_VS_ELK1_KO_ANTI_CD3_STIM_DP_THYMOCYTES_UP	GSE21546_WT_VS_ELK1_KO_ANTI_CD3_STIM_DP_THYMOCYTES_UP	6/106	202/18754	0.00101244	0.0104865	0.00781804	17357/19246/22151/17873/18712/15370	6
564Igi	GSE22282_HYPOXIA_VS_NORMOXIA_MYELOID_DC_UP	GSE22282_HYPOXIA_VS_NORMOXIA_MYELOID_DC_UP	6/106	202/18754	0.00101244	0.0104865	0.00781804	20846/17357/17936/20200/64138/20304	6
564Igi	GSE22886_NAIVE_TCELL_VS_MONOCYTE_DN	GSE22886_NAIVE_TCELL_VS_MONOCYTE_DN	6/106	202/18754	0.00101244	0.0104865	0.00781804	14433/12608/170748/12332/16854/93692	6
564Igi	GSE23568_CTRL_TRANSDUCED_VS_WT_CD8_TCELL_UP	GSE23568_CTRL_TRANSDUCED_VS_WT_CD8_TCELL_UP	6/106	202/18754	0.00101244	0.0104865	0.00781804	74840/20200/66264/67393/64138/16854	6
564Igi	GSE3039_B2_VS_B1_BCELL_DN	GSE3039_B2_VS_B1_BCELL_DN	6/106	202/18754	0.00101244	0.0104865	0.00781804	11674/21991/16828/27984/14751/16854	6
564Igi	GSE3039_CD4_TCELL_VS_ALPHAALPHA_CD8_TCELL_UP	GSE3039_CD4_TCELL_VS_ALPHAALPHA_CD8_TCELL_UP	6/106	202/18754	0.00101244	0.0104865	0.00781804	18938/12608/12606/22151/64138/22027	6
564Igi	GSE33425_CD161_HIGH_VS_NEG_CD8_TCELL_DN	GSE33425_CD161_HIGH_VS_NEG_CD8_TCELL_DN	6/106	202/18754	0.00101244	0.0104865	0.00781804	22151/20200/12477/13806/18712/93692	6
564Igi	GSE339_CD4POS_VS_CD8POS_DC_IN_CULTURE_DN	GSE339_CD4POS_VS_CD8POS_DC_IN_CULTURE_DN	6/106	202/18754	0.00101244	0.0104865	0.00781804	21991/17748/18938/26360/53869/106869	6
564Igi	GSE34006_UNTREATED_VS_A2AR_AGONIST_TREATED_TREG_UP	GSE34006_UNTREATED_VS_A2AR_AGONIST_TREATED_TREG_UP	6/106	202/18754	0.00101244	0.0104865	0.00781804	16828/18655/18648/53869/53314/12477	6
564Igi	GSE36392_TYPE_2_MYELOID_VS_NEUTROPHIL_IL25_TREATED_LUNG_UP	GSE36392_TYPE_2_MYELOID_VS_NEUTROPHIL_IL25_TREATED_LUNG_UP	6/106	202/18754	0.00101244	0.0104865	0.00781804	14751/12608/12856/112407/12703/12226	6
564Igi	GSE36476_CTRL_VS_TSST_ACT_16H_MEMORY_CD4_TCELL_OLD_DN	GSE36476_CTRL_VS_TSST_ACT_16H_MEMORY_CD4_TCELL_OLD_DN	6/106	202/18754	0.00101244	0.0104865	0.00781804	21991/20846/18648/53314/12703/16178	6
564Igi	GSE39152_BRAIN_VS_SPLEEN_CD103_NEG_MEMORY_CD8_TCELL_DN	GSE39152_BRAIN_VS_SPLEEN_CD103_NEG_MEMORY_CD8_TCELL_DN	6/106	202/18754	0.00101244	0.0104865	0.00781804	20846/19246/12608/67393/18712/20303	6
564Igi	GSE41176_WT_VS_TAK1_KO_ANTI_IGM_STIM_BCELL_6H_DN	GSE41176_WT_VS_TAK1_KO_ANTI_IGM_STIM_BCELL_6H_DN	6/106	202/18754	0.00101244	0.0104865	0.00781804	20846/12702/17936/106869/53314/20303	6
564Igi	GSE42021_CD24LO_TREG_VS_CD24LO_TCONV_THYMUS_UP	GSE42021_CD24LO_TREG_VS_CD24LO_TCONV_THYMUS_UP	6/106	202/18754	0.00101244	0.0104865	0.00781804	17319/26360/12051/106869/18712/20303	6
564Igi	GSE10325_LUPUS_BCELL_VS_LUPUS_MYELOID_DN	GSE10325_LUPUS_BCELL_VS_LUPUS_MYELOID_DN	6/106	203/18754	0.00103856	0.0106414	0.00793352	27984/12608/12606/170748/20200/16854	6
564Igi	GSE12845_IGD_POS_BLOOD_VS_NAIVE_TONSIL_BCELL_DN	GSE12845_IGD_POS_BLOOD_VS_NAIVE_TONSIL_BCELL_DN	6/106	203/18754	0.00103856	0.0106414	0.00793352	14433/17357/53314/12226/20893/16854	6
564Igi	GSE1432_1H_VS_24H_IFNG_MICROGLIA_UP	GSE1432_1H_VS_24H_IFNG_MICROGLIA_UP	6/106	203/18754	0.00103856	0.0106414	0.00793352	14433/12702/18030/17873/19734/16178	6
564Igi	GSE15330_HSC_VS_LYMPHOID_PRIMED_MULTIPOTENT_PROGENITOR_UP	GSE15330_HSC_VS_LYMPHOID_PRIMED_MULTIPOTENT_PROGENITOR_UP	6/106	203/18754	0.00103856	0.0106414	0.00793352	16478/21949/26360/12702/19246/100038882	6
564Igi	GSE17721_0.5H_VS_24H_CPG_BMDC_UP	GSE17721_0.5H_VS_24H_CPG_BMDC_UP	6/106	203/18754	0.00103856	0.0106414	0.00793352	17748/18938/64136/14227/20200/20750	6
564Igi	GSE29618_MONOCYTE_VS_PDC_DN	GSE29618_MONOCYTE_VS_PDC_DN	6/106	203/18754	0.00103856	0.0106414	0.00793352	18938/14758/112407/69202/14227/22027	6
564Igi	GSE29618_MONOCYTE_VS_PDC_UP	GSE29618_MONOCYTE_VS_PDC_UP	6/106	203/18754	0.00103856	0.0106414	0.00793352	18746/14433/27984/12606/18030/16854	6
564Igi	GSE30971_WBP7_HET_VS_KO_MACROPHAGE_UP	GSE30971_WBP7_HET_VS_KO_MACROPHAGE_UP	6/106	203/18754	0.00103856	0.0106414	0.00793352	16478/14674/18566/17873/18453/20318	6
564Igi	GSE411_WT_VS_SOCS3_KO_MACROPHAGE_IL6_STIM_100MIN_UP	GSE411_WT_VS_SOCS3_KO_MACROPHAGE_IL6_STIM_100MIN_UP	6/106	203/18754	0.00103856	0.0106414	0.00793352	21991/18746/18602/52004/12608/14227	6
564Igi	TONKS_TARGETS_OF_RUNX1_RUNX1T1_FUSION_MONOCYTE_UP	TONKS_TARGETS_OF_RUNX1_RUNX1T1_FUSION_MONOCYTE_UP	6/106	203/18754	0.00103856	0.0106414	0.00793352	17748/18938/22151/11816/100038882/14828	6
564Igi	PID_MYC_ACTIV_PATHWAY	PID_MYC_ACTIV_PATHWAY	4/106	79/18754	0.00104624	0.0106971	0.00797505	14433/16828/13806/18712	4
564Igi	ROSS_AML_WITH_PML_RARA_FUSION	ROSS_AML_WITH_PML_RARA_FUSION	4/106	79/18754	0.00104624	0.0106971	0.00797505	74840/12317/14828/18453	4
564Igi	GSE19198_CTRL_VS_IL21_TREATED_TCELL_24H_DN	GSE19198_CTRL_VS_IL21_TREATED_TCELL_24H_DN	6/106	204/18754	0.0010652	0.0108328	0.00807621	26360/223453/14751/16149/12531/67393	6
564Igi	GSE37533_PPARG1_FOXP3_VS_PPARG2_FOXP3_TRANSDUCED_CD4_TCELL_PIOGLITAZONE_TREATED_DN	GSE37533_PPARG1_FOXP3_VS_PPARG2_FOXP3_TRANSDUCED_CD4_TCELL_PIOGLITAZONE_TREATED_DN	6/106	204/18754	0.0010652	0.0108328	0.00807621	20846/12702/12051/56045/100038882/12703	6
564Igi	GSE42021_TREG_PLN_VS_CD24INT_TREG_THYMUS_UP	GSE42021_TREG_PLN_VS_CD24INT_TREG_THYMUS_UP	6/106	204/18754	0.0010652	0.0108328	0.00807621	17357/12702/17873/12703/20893/18712	6
564Igi	GSE42724_MEMORY_VS_B1_BCELL_DN	GSE42724_MEMORY_VS_B1_BCELL_DN	6/106	204/18754	0.0010652	0.0108328	0.00807621	12702/19246/17873/57444/13806/20304	6
564Igi	GSE46606_UNSTIM_VS_CD40L_IL2_IL5_3DAY_STIMULATED_IRF4MID_SORTED_BCELL_DN	GSE46606_UNSTIM_VS_CD40L_IL2_IL5_3DAY_STIMULATED_IRF4MID_SORTED_BCELL_DN	6/106	204/18754	0.0010652	0.0108328	0.00807621	16478/12702/100038882/53314/20893/20304	6
564Igi	DELACROIX_RAR_BOUND_ES	DELACROIX_RAR_BOUND_ES	9/106	453/18754	0.00107276	0.010898	0.00812486	18938/12702/12051/12606/12856/12317/20893/64138/20750	9
564Igi	GSE18893_TCONV_VS_TREG_2H_CULTURE_DN	GSE18893_TCONV_VS_TREG_2H_CULTURE_DN	6/106	205/18754	0.00109236	0.0110383	0.00822943	12702/19246/22433/15978/57444/66264	6
564Igi	GSE339_CD4POS_VS_CD8POS_DC_UP	GSE339_CD4POS_VS_CD8POS_DC_UP	6/106	205/18754	0.00109236	0.0110383	0.00822943	17173/12051/56045/20893/20303/15370	6
564Igi	GSE34006_WT_VS_A2AR_KO_TREG_UP	GSE34006_WT_VS_A2AR_KO_TREG_UP	6/106	205/18754	0.00109236	0.0110383	0.00822943	16478/12702/27984/22295/15978/18453	6
564Igi	GSE39022_LN_VS_SPLEEN_DC_UP	GSE39022_LN_VS_SPLEEN_DC_UP	6/106	205/18754	0.00109236	0.0110383	0.00822943	21991/14433/74840/18648/12856/20750	6
564Igi	GSE39864_WT_VS_GATA3_KO_TREG_UP	GSE39864_WT_VS_GATA3_KO_TREG_UP	6/106	205/18754	0.00109236	0.0110383	0.00822943	20846/216238/56045/12703/20893/18712	6
564Igi	GO_NEGATIVE_REGULATION_OF_CELLULAR_RESPONSE_TO_INSULIN_STIMULUS	GO_NEGATIVE_REGULATION_OF_CELLULAR_RESPONSE_TO_INSULIN_STIMULUS	3/106	36/18754	0.00109414	0.0110446	0.00823412	12702/19246/12703	3
564Igi	LIEN_BREAST_CARCINOMA_METAPLASTIC_VS_DUCTAL_UP	LIEN_BREAST_CARCINOMA_METAPLASTIC_VS_DUCTAL_UP	4/106	80/18754	0.00109657	0.0110457	0.00823495	14758/12608/16178/64138	4
564Igi	NATSUME_RESPONSE_TO_INTERFERON_BETA_UP	NATSUME_RESPONSE_TO_INTERFERON_BETA_UP	4/106	80/18754	0.00109657	0.0110457	0.00823495	20846/12051/15978/22027	4
564Igi	GO_PROTEIN_FOLDING	GO_PROTEIN_FOLDING	6/106	206/18754	0.00112005	0.0112584	0.00839352	71853/12317/16149/14828/18453/22027	6
564Igi	GSE46606_IRF4HIGH_VS_IRF4MID_CD40L_IL2_IL5_DAY1_STIMULATED_BCELL_DN	GSE46606_IRF4HIGH_VS_IRF4MID_CD40L_IL2_IL5_DAY1_STIMULATED_BCELL_DN	6/106	206/18754	0.00112005	0.0112584	0.00839352	54167/100038882/17873/14828/12477/20303	6
564Igi	GO_RESPONSE_TO_ORGANOPHOSPHORUS	GO_RESPONSE_TO_ORGANOPHOSPHORUS	5/106	138/18754	0.00112146	0.0112607	0.00839523	16828/16478/20846/14828/22027	5
564Igi	GO_REGULATION_OF_CHEMOTAXIS	GO_REGULATION_OF_CHEMOTAXIS	6/106	207/18754	0.00114827	0.0114725	0.00855313	17319/12317/16149/20302/20303/20304	6
564Igi	GSE19923_WT_VS_HEB_KO_DP_THYMOCYTE_UP	GSE19923_WT_VS_HEB_KO_DP_THYMOCYTE_UP	6/106	207/18754	0.00114827	0.0114725	0.00855313	26360/12702/18566/12051/69202/12477	6
564Igi	GSE21063_CTRL_VS_ANTI_IGM_STIM_BCELL_NFATC1_KO_3H_UP	GSE21063_CTRL_VS_ANTI_IGM_STIM_BCELL_NFATC1_KO_3H_UP	6/106	207/18754	0.00114827	0.0114725	0.00855313	112407/100038882/20200/57444/18453/16854	6
564Igi	GO_POSITIVE_REGULATION_OF_LIPID_LOCALIZATION	GO_POSITIVE_REGULATION_OF_LIPID_LOCALIZATION	4/106	81/18754	0.00114857	0.0114725	0.00855313	17319/11816/11425/20750	4
564Igi	GO_REGULATION_OF_RESPONSE_TO_ENDOPLASMIC_RETICULUM_STRESS	GO_REGULATION_OF_RESPONSE_TO_ENDOPLASMIC_RETICULUM_STRESS	4/106	81/18754	0.00114857	0.0114725	0.00855313	74840/19246/22433/14828	4
564Igi	BURTON_ADIPOGENESIS_PEAK_AT_8HR	BURTON_ADIPOGENESIS_PEAK_AT_8HR	3/106	37/18754	0.00118582	0.0118074	0.00880281	12608/22151/56045	3
564Igi	GENTILE_UV_RESPONSE_CLUSTER_D7	GENTILE_UV_RESPONSE_CLUSTER_D7	3/106	37/18754	0.00118582	0.0118074	0.00880281	16478/19246/53869	3
564Igi	SHIN_B_CELL_LYMPHOMA_CLUSTER_8	SHIN_B_CELL_LYMPHOMA_CLUSTER_8	3/106	37/18754	0.00118582	0.0118074	0.00880281	14683/20846/16178	3
564Igi	GO_PROTEIN_HOMOTETRAMERIZATION	GO_PROTEIN_HOMOTETRAMERIZATION	4/106	82/18754	0.00120227	0.0119246	0.00889024	11674/18746/56045/18641	4
564Igi	ROSS_AML_WITH_MLL_FUSIONS	ROSS_AML_WITH_MLL_FUSIONS	4/106	82/18754	0.00120227	0.0119246	0.00889024	18648/12332/72310/20304	4
564Igi	GSE17721_CPG_VS_GARDIQUIMOD_6H_BMDC_UP	GSE17721_CPG_VS_GARDIQUIMOD_6H_BMDC_UP	6/106	209/18754	0.00120635	0.0119246	0.00889024	16768/23983/64136/54167/53314/18712	6
564Igi	GSE26488_WT_VS_HDAC7_DELTAP_TG_OT2_THYMOCYTE_WITH_PEPTIDE_INJECTION_UP	GSE26488_WT_VS_HDAC7_DELTAP_TG_OT2_THYMOCYTE_WITH_PEPTIDE_INJECTION_UP	6/106	209/18754	0.00120635	0.0119246	0.00889024	53869/15978/19734/12332/64138/93692	6
564Igi	GSE34006_WT_VS_A2AR_KO_TREG_DN	GSE34006_WT_VS_A2AR_KO_TREG_DN	6/106	209/18754	0.00120635	0.0119246	0.00889024	20846/22295/56045/100038882/12703/57444	6
564Igi	GSE41867_DAY6_EFFECTOR_VS_DAY30_EXHAUSTED_CD8_TCELL_LCMV_CLONE13_UP	GSE41867_DAY6_EFFECTOR_VS_DAY30_EXHAUSTED_CD8_TCELL_LCMV_CLONE13_UP	6/106	209/18754	0.00120635	0.0119246	0.00889024	20846/17132/15978/12703/57444/72310	6
564Igi	GSE9650_EXHAUSTED_VS_MEMORY_CD8_TCELL_UP	GSE9650_EXHAUSTED_VS_MEMORY_CD8_TCELL_UP	6/106	209/18754	0.00120635	0.0119246	0.00889024	14758/216238/12051/69202/19734/66264	6
564Igi	MODULE_436	MODULE_436	5/106	141/18754	0.00123418	0.0121694	0.00907274	20846/100038882/16149/12477/20302	5
564Igi	GSE14769_UNSTIM_VS_60MIN_LPS_BMDM_DN	GSE14769_UNSTIM_VS_60MIN_LPS_BMDM_DN	6/106	210/18754	0.00123623	0.0121694	0.00907274	17357/12608/17873/18712/20303/20304	6
564Igi	GSE22601_DOUBLE_NEGATIVE_VS_CD4_SINGLE_POSITIVE_THYMOCYTE_UP	GSE22601_DOUBLE_NEGATIVE_VS_CD4_SINGLE_POSITIVE_THYMOCYTE_UP	6/106	210/18754	0.00123623	0.0121694	0.00907274	14683/223453/12477/12531/230822/20304	6
564Igi	GSE2405_0H_VS_12H_A_PHAGOCYTOPHILUM_STIM_NEUTROPHIL_UP	GSE2405_0H_VS_12H_A_PHAGOCYTOPHILUM_STIM_NEUTROPHIL_UP	6/106	210/18754	0.00123623	0.0121694	0.00907274	223453/20846/60505/12332/72310/15370	6
564Igi	MONNIER_POSTRADIATION_TUMOR_ESCAPE_DN	MONNIER_POSTRADIATION_TUMOR_ESCAPE_DN	8/106	372/18754	0.00123816	0.0121759	0.00907754	71853/20846/112407/22433/57444/18641/20893/18712	8
564Igi	GSE46606_IRF4HIGH_VS_WT_CD40L_IL2_IL5_DAY3_STIMULATED_BCELL_DN	GSE46606_IRF4HIGH_VS_WT_CD40L_IL2_IL5_DAY3_STIMULATED_BCELL_DN	6/106	211/18754	0.00126666	0.0124375	0.0092726	11674/18746/20846/14751/14227/13806	6
564Igi	KUMAR_TARGETS_OF_MLL_AF9_FUSION	KUMAR_TARGETS_OF_MLL_AF9_FUSION	9/106	464/18754	0.00126737	0.0124375	0.0092726	21991/14433/22637/54167/100038882/13806/67393/20750/20304	9
564Igi	GENTILE_UV_HIGH_DOSE_DN	GENTILE_UV_HIGH_DOSE_DN	7/106	289/18754	0.00127539	0.0125033	0.00932167	16478/19246/53869/18030/106869/100038882/20893	7
564Igi	HERNANDEZ_MITOTIC_ARREST_BY_DOCETAXEL_1_DN	HERNANDEZ_MITOTIC_ARREST_BY_DOCETAXEL_1_DN	3/106	38/18754	0.0012822	0.0125571	0.00936176	17132/12332/93692	3
564Igi	GSE13411_PLASMA_CELL_VS_MEMORY_BCELL_UP	GSE13411_PLASMA_CELL_VS_MEMORY_BCELL_UP	6/106	212/18754	0.00129767	0.0126696	0.00944561	17748/64136/74840/22433/14227/22027	6
564Igi	GSE35825_UNTREATED_VS_IFNG_STIM_MACROPHAGE_UP	GSE35825_UNTREATED_VS_IFNG_STIM_MACROPHAGE_UP	6/106	212/18754	0.00129767	0.0126696	0.00944561	21991/14674/20846/12051/15978/80291	6
564Igi	GSE43955_1H_VS_60H_ACT_CD4_TCELL_DN	GSE43955_1H_VS_60H_ACT_CD4_TCELL_DN	6/106	212/18754	0.00129767	0.0126696	0.00944561	20090/21949/18030/12317/17873/12703	6
564Igi	GO_EXTRINSIC_COMPONENT_OF_MEMBRANE	GO_EXTRINSIC_COMPONENT_OF_MEMBRANE	7/106	290/18754	0.00130096	0.0126887	0.00945991	14674/14683/12702/216238/17179/12703/20200	7
564Igi	PDGF_ERK_DN.V1_DN	PDGF_ERK_DN.V1_DN	5/106	143/18754	0.00131385	0.0127986	0.00954184	21949/52004/12608/18030/12226	5
564Igi	PID_CMYB_PATHWAY	PID_CMYB_PATHWAY	4/106	84/18754	0.00131492	0.0127986	0.00954184	12608/12606/17132/18712	4
564Igi	BROWNE_HCMV_INFECTION_48HR_DN	BROWNE_HCMV_INFECTION_48HR_DN	9/106	467/18754	0.00132513	0.0128849	0.00960615	17748/16478/20846/12702/216238/12317/15978/14945/20750	9
564Igi	GSE24142_ADULT_VS_FETAL_DN3_THYMOCYTE_DN	GSE24142_ADULT_VS_FETAL_DN3_THYMOCYTE_DN	6/106	213/18754	0.00132925	0.0129118	0.0096262	17748/20846/18030/11816/54167/12332	6
564Igi	BASAKI_YBX1_TARGETS_DN	BASAKI_YBX1_TARGETS_DN	8/106	377/18754	0.00134763	0.0130769	0.0097493	18655/17357/224093/57444/12226/20893/20750/93692	8
564Igi	GO_REGULATION_OF_VIRAL_LIFE_CYCLE	GO_REGULATION_OF_VIRAL_LIFE_CYCLE	5/106	144/18754	0.00135508	0.0131225	0.00978329	100038882/16149/57444/18453/20304	5
564Igi	PODAR_RESPONSE_TO_ADAPHOSTIN_UP	PODAR_RESPONSE_TO_ADAPHOSTIN_UP	5/106	144/18754	0.00135508	0.0131225	0.00978329	16478/12608/22151/57444/93692	5
564Igi	GO_CELLULAR_RESPONSE_TO_INSULIN_STIMULUS	GO_CELLULAR_RESPONSE_TO_INSULIN_STIMULUS	6/106	214/18754	0.00136142	0.0131706	0.00981912	18746/20846/12702/19246/22433/12703	6
564Igi	GO_CHYLOMICRON_ASSEMBLY	GO_CHYLOMICRON_ASSEMBLY	2/106	10/18754	0.00138259	0.0132218	0.00985733	11816/18453	2
564Igi	GO_REGULATION_OF_CHEMOKINE_C_X_C_MOTIF_LIGAND_2_PRODUCTION	GO_REGULATION_OF_CHEMOKINE_C_X_C_MOTIF_LIGAND_2_PRODUCTION	2/106	10/18754	0.00138259	0.0132218	0.00985733	17319/16149	2
564Igi	GO_REGULATION_OF_PERK_MEDIATED_UNFOLDED_PROTEIN_RESPONSE	GO_REGULATION_OF_PERK_MEDIATED_UNFOLDED_PROTEIN_RESPONSE	2/106	10/18754	0.00138259	0.0132218	0.00985733	19246/14828	2
564Igi	MODULE_377	MODULE_377	2/106	10/18754	0.00138259	0.0132218	0.00985733	16828/13806	2
564Igi	REACTOME_CHYLOMICRON_ASSEMBLY	REACTOME_CHYLOMICRON_ASSEMBLY	2/106	10/18754	0.00138259	0.0132218	0.00985733	11816/18453	2
564Igi	REACTOME_INTERLEUKIN_21_SIGNALING	REACTOME_INTERLEUKIN_21_SIGNALING	2/106	10/18754	0.00138259	0.0132218	0.00985733	20846/60505	2
564Igi	REACTOME_RUNX1_AND_FOXP3_CONTROL_THE_DEVELOPMENT_OF_REGULATORY_T_LYMPHOCYTES_TREGS	REACTOME_RUNX1_AND_FOXP3_CONTROL_THE_DEVELOPMENT_OF_REGULATORY_T_LYMPHOCYTES_TREGS	2/106	10/18754	0.00138259	0.0132218	0.00985733	15978/12477	2
564Igi	YAMANAKA_GLIOBLASTOMA_SURVIVAL_UP	YAMANAKA_GLIOBLASTOMA_SURVIVAL_UP	2/106	10/18754	0.00138259	0.0132218	0.00985733	21991/18746	2
564Igi	GO_CHEMOKINE_ACTIVITY	GO_CHEMOKINE_ACTIVITY	3/106	39/18754	0.00138337	0.0132218	0.00985733	20302/20303/20304	3
564Igi	GO_POSITIVE_REGULATION_OF_B_CELL_PROLIFERATION	GO_POSITIVE_REGULATION_OF_B_CELL_PROLIFERATION	3/106	39/18754	0.00138337	0.0132218	0.00985733	17319/60505/16149	3
564Igi	KRASNOSELSKAYA_ILF3_TARGETS_UP	KRASNOSELSKAYA_ILF3_TARGETS_UP	3/106	39/18754	0.00138337	0.0132218	0.00985733	20846/11816/100038882	3
564Igi	PID_IL23_PATHWAY	PID_IL23_PATHWAY	3/106	39/18754	0.00138337	0.0132218	0.00985733	20846/12702/15978	3
564Igi	GO_CYTOKINE_SECRETION	GO_CYTOKINE_SECRETION	6/106	215/18754	0.00139418	0.0132985	0.00991449	17319/14433/22433/12703/16178/20302	6
564Igi	GO_FAT_CELL_DIFFERENTIATION	GO_FAT_CELL_DIFFERENTIATION	6/106	215/18754	0.00139418	0.0132985	0.00991449	12608/12606/22433/12703/20318/15370	6
564Igi	CHYLA_CBFA2T3_TARGETS_UP	CHYLA_CBFA2T3_TARGETS_UP	8/106	380/18754	0.00141692	0.0135018	0.0100661	12608/18648/112407/106869/12317/17873/72310/67393	8
564Igi	GO_B_CELL_PROLIFERATION	GO_B_CELL_PROLIFERATION	4/106	86/18754	0.00143474	0.0136172	0.0101521	17319/60505/16149/12477	4
564Igi	GO_CD4_POSITIVE_ALPHA_BETA_T_CELL_ACTIVATION	GO_CD4_POSITIVE_ALPHA_BETA_T_CELL_ACTIVATION	4/106	86/18754	0.00143474	0.0136172	0.0101521	12051/15978/53314/12703	4
564Igi	ROSS_LEUKEMIA_WITH_MLL_FUSIONS	ROSS_LEUKEMIA_WITH_MLL_FUSIONS	4/106	86/18754	0.00143474	0.0136172	0.0101521	14758/12332/72310/20304	4
564Igi	SAFFORD_T_LYMPHOCYTE_ANERGY	SAFFORD_T_LYMPHOCYTE_ANERGY	4/106	86/18754	0.00143474	0.0136172	0.0101521	16768/26360/17873/20302	4
564Igi	GO_REGULATION_OF_BIOMINERAL_TISSUE_DEVELOPMENT	GO_REGULATION_OF_BIOMINERAL_TISSUE_DEVELOPMENT	4/106	87/18754	0.00149742	0.0141979	0.0105851	14758/12608/100038882/20302	4
564Igi	GO_EMBRYONIC_PLACENTA_DEVELOPMENT	GO_EMBRYONIC_PLACENTA_DEVELOPMENT	4/106	88/18754	0.00156198	0.0147954	0.0110305	17173/12702/12608/12606	4
564Igi	GO_PLACENTA_DEVELOPMENT	GO_PLACENTA_DEVELOPMENT	5/106	149/18754	0.00157571	0.0148958	0.0111053	17173/12702/12608/12606/20750	5
564Igi	REACTOME_INFLUENZA_INFECTION	REACTOME_INFLUENZA_INFECTION	5/106	149/18754	0.00157571	0.0148958	0.0111053	20090/67671/54127/100038882/12317	5
564Igi	KIM_LRRC3B_TARGETS	KIM_LRRC3B_TARGETS	3/106	41/18754	0.00160045	0.0150699	0.0112351	100038882/16149/20304	3
564Igi	LIANG_HEMATOPOIESIS_STEM_CELL_NUMBER_LARGE_VS_TINY_UP	LIANG_HEMATOPOIESIS_STEM_CELL_NUMBER_LARGE_VS_TINY_UP	3/106	41/18754	0.00160045	0.0150699	0.0112351	74840/18648/20200	3
564Igi	MA_MYELOID_DIFFERENTIATION_DN	MA_MYELOID_DIFFERENTIATION_DN	3/106	41/18754	0.00160045	0.0150699	0.0112351	14674/22433/12477	3
564Igi	ZHU_CMV_8_HR_UP	ZHU_CMV_8_HR_UP	3/106	41/18754	0.00160045	0.0150699	0.0112351	100038882/20304/15370	3
564Igi	GO_NEGATIVE_REGULATION_OF_APOPTOTIC_SIGNALING_PATHWAY	GO_NEGATIVE_REGULATION_OF_APOPTOTIC_SIGNALING_PATHWAY	6/106	221/18754	0.00160359	0.0150845	0.011246	17319/19246/22433/16149/13806/16854	6
564Igi	GSE43863_NAIVE_VS_TH1_EFF_CD4_TCELL_D6_LCMV_DN	GSE43863_NAIVE_VS_TH1_EFF_CD4_TCELL_D6_LCMV_DN	5/106	150/18754	0.00162282	0.0152504	0.0113697	17748/12608/17132/57444/20304	5
564Igi	GO_EXTRINSIC_COMPONENT_OF_CYTOPLASMIC_SIDE_OF_PLASMA_MEMBRANE	GO_EXTRINSIC_COMPONENT_OF_CYTOPLASMIC_SIDE_OF_PLASMA_MEMBRANE	4/106	89/18754	0.00162846	0.0152732	0.0113867	14674/14683/17179/20200	4
564Igi	PAX3_B	PAX3_B	4/106	89/18754	0.00162846	0.0152732	0.0113867	16768/106869/20893/15370	4
564Igi	GSE22025_UNTREATED_VS_PROGESTERONE_TREATED_CD4_TCELL_DN	GSE22025_UNTREATED_VS_PROGESTERONE_TREATED_CD4_TCELL_DN	6/106	222/18754	0.00164069	0.0153728	0.011461	12856/17179/53314/19734/12703/66042	6
564Igi	GO_RESPONSE_TO_PURINE_CONTAINING_COMPOUND	GO_RESPONSE_TO_PURINE_CONTAINING_COMPOUND	5/106	151/18754	0.00167097	0.0156061	0.0116349	16828/16478/20846/14828/22027	5
564Igi	GARGALOVIC_RESPONSE_TO_OXIDIZED_PHOSPHOLIPIDS_LIGHTYELLOW_UP	GARGALOVIC_RESPONSE_TO_OXIDIZED_PHOSPHOLIPIDS_LIGHTYELLOW_UP	2/106	11/18754	0.0016836	0.0156061	0.0116349	14674/18712	2
564Igi	GO_4_HYDROXYPROLINE_METABOLIC_PROCESS	GO_4_HYDROXYPROLINE_METABOLIC_PROCESS	2/106	11/18754	0.0016836	0.0156061	0.0116349	112407/18453	2
564Igi	GO_NEGATIVE_REGULATION_OF_B_CELL_APOPTOTIC_PROCESS	GO_NEGATIVE_REGULATION_OF_B_CELL_APOPTOTIC_PROCESS	2/106	11/18754	0.0016836	0.0156061	0.0116349	17319/16149	2
564Igi	GO_NEGATIVE_REGULATION_OF_ENDOPLASMIC_RETICULUM_UNFOLDED_PROTEIN_RESPONSE	GO_NEGATIVE_REGULATION_OF_ENDOPLASMIC_RETICULUM_UNFOLDED_PROTEIN_RESPONSE	2/106	11/18754	0.0016836	0.0156061	0.0116349	19246/14828	2
564Igi	GO_NEGATIVE_REGULATION_OF_TYROSINE_PHOSPHORYLATION_OF_STAT_PROTEIN	GO_NEGATIVE_REGULATION_OF_TYROSINE_PHOSPHORYLATION_OF_STAT_PROTEIN	2/106	11/18754	0.0016836	0.0156061	0.0116349	12702/12703	2
564Igi	GO_POSITIVE_REGULATION_OF_IMMUNOGLOBULIN_SECRETION	GO_POSITIVE_REGULATION_OF_IMMUNOGLOBULIN_SECRETION	2/106	11/18754	0.0016836	0.0156061	0.0116349	14751/22433	2
564Igi	GO_POSITIVE_REGULATION_OF_T_CELL_APOPTOTIC_PROCESS	GO_POSITIVE_REGULATION_OF_T_CELL_APOPTOTIC_PROCESS	2/106	11/18754	0.0016836	0.0156061	0.0116349	18566/20304	2
564Igi	GO_POSITIVE_REGULATION_OF_TRANSCRIPTION_FROM_RNA_POLYMERASE_II_PROMOTER_IN_RESPONSE_TO_ENDOPLASMIC_RETICULUM_STRESS	GO_POSITIVE_REGULATION_OF_TRANSCRIPTION_FROM_RNA_POLYMERASE_II_PROMOTER_IN_RESPONSE_TO_ENDOPLASMIC_RETICULUM_STRESS	2/106	11/18754	0.0016836	0.0156061	0.0116349	12608/14828	2
564Igi	GO_VERY_LOW_DENSITY_LIPOPROTEIN_PARTICLE_ASSEMBLY	GO_VERY_LOW_DENSITY_LIPOPROTEIN_PARTICLE_ASSEMBLY	2/106	11/18754	0.0016836	0.0156061	0.0116349	18453/11425	2
564Igi	REACTOME_INTERLEUKIN_6_SIGNALING	REACTOME_INTERLEUKIN_6_SIGNALING	2/106	11/18754	0.0016836	0.0156061	0.0116349	20846/12702	2
564Igi	GO_RESPONSE_TO_OXYGEN_LEVELS	GO_RESPONSE_TO_OXYGEN_LEVELS	8/106	391/18754	0.00169566	0.0156986	0.0117038	18746/17173/16828/18655/112407/13806/18453/22027	8
564Igi	GO_MACROPHAGE_ACTIVATION	GO_MACROPHAGE_ACTIVATION	4/106	90/18754	0.00169688	0.0156986	0.0117038	17319/12606/16149/20302	4
564Igi	GO_ERK1_AND_ERK2_CASCADE	GO_ERK1_AND_ERK2_CASCADE	7/106	304/18754	0.001703	0.01574	0.0117347	17319/19246/11816/16149/20302/20303/20304	7
564Igi	AMIT_EGF_RESPONSE_40_HELA	AMIT_EGF_RESPONSE_40_HELA	3/106	42/18754	0.00171653	0.0158037	0.0117822	12608/12051/15370	3
564Igi	GO_RESPONSE_TO_TESTOSTERONE	GO_RESPONSE_TO_TESTOSTERONE	3/106	42/18754	0.00171653	0.0158037	0.0117822	14751/12317/20750	3
564Igi	ONO_FOXP3_TARGETS_DN	ONO_FOXP3_TARGETS_DN	3/106	42/18754	0.00171653	0.0158037	0.0117822	21949/60505/20304	3
564Igi	PARK_HSC_MARKERS	PARK_HSC_MARKERS	3/106	42/18754	0.00171653	0.0158037	0.0117822	72310/20318/20302	3
564Igi	ELVIDGE_HIF1A_TARGETS_DN	ELVIDGE_HIF1A_TARGETS_DN	4/106	91/18754	0.00176727	0.0162394	0.0121071	18655/112407/57444/93692	4
564Igi	GO_INTERFERON_GAMMA_MEDIATED_SIGNALING_PATHWAY	GO_INTERFERON_GAMMA_MEDIATED_SIGNALING_PATHWAY	4/106	91/18754	0.00176727	0.0162394	0.0121071	20846/12702/15978/12703	4
564Igi	FUJII_YBX1_TARGETS_UP	FUJII_YBX1_TARGETS_UP	3/106	43/18754	0.00183774	0.0168221	0.0125415	20200/12332/20304	3
564Igi	GO_NEGATIVE_REGULATION_OF_RESPONSE_TO_ENDOPLASMIC_RETICULUM_STRESS	GO_NEGATIVE_REGULATION_OF_RESPONSE_TO_ENDOPLASMIC_RETICULUM_STRESS	3/106	43/18754	0.00183774	0.0168221	0.0125415	19246/22433/14828	3
564Igi	GO_POSITIVE_REGULATION_OF_CALCIUM_MEDIATED_SIGNALING	GO_POSITIVE_REGULATION_OF_CALCIUM_MEDIATED_SIGNALING	3/106	43/18754	0.00183774	0.0168221	0.0125415	22637/20302/20303	3
564Igi	GO_TYPE_2_IMMUNE_RESPONSE	GO_TYPE_2_IMMUNE_RESPONSE	3/106	43/18754	0.00183774	0.0168221	0.0125415	12051/16149/53314	3
564Igi	GSE40666_STAT1_KO_VS_STAT4_KO_CD8_TCELL_WITH_IFNA_STIM_90MIN_DN	GSE40666_STAT1_KO_VS_STAT4_KO_CD8_TCELL_WITH_IFNA_STIM_90MIN_DN	5/106	155/18754	0.0018741	0.0171385	0.0127773	16768/12702/20893/20303/15370	5
564Igi	GO_CELLULAR_RESPONSE_TO_PEPTIDE_HORMONE_STIMULUS	GO_CELLULAR_RESPONSE_TO_PEPTIDE_HORMONE_STIMULUS	7/106	310/18754	0.00190236	0.0173802	0.0129576	18746/20846/12702/19246/22433/12703/15370	7
564Igi	GO_REGULATION_OF_CELL_KILLING	GO_REGULATION_OF_CELL_KILLING	4/106	93/18754	0.00191408	0.0174539	0.0130125	16768/14433/60505/15978	4
564Igi	GRAHAM_CML_QUIESCENT_VS_NORMAL_QUIESCENT_UP	GRAHAM_CML_QUIESCENT_VS_NORMAL_QUIESCENT_UP	4/106	93/18754	0.00191408	0.0174539	0.0130125	22151/11816/20302/20304	4
564Igi	GO_INTRINSIC_APOPTOTIC_SIGNALING_PATHWAY_IN_RESPONSE_TO_DNA_DAMAGE_BY_P53_CLASS_MEDIATOR	GO_INTRINSIC_APOPTOTIC_SIGNALING_PATHWAY_IN_RESPONSE_TO_DNA_DAMAGE_BY_P53_CLASS_MEDIATOR	3/106	44/18754	0.00196416	0.0178422	0.013302	17319/12051/16149	3
564Igi	GO_RESPONSE_TO_INTERLEUKIN_6	GO_RESPONSE_TO_INTERLEUKIN_6	3/106	44/18754	0.00196416	0.0178422	0.013302	20846/12702/12606	3
564Igi	MODULE_87	MODULE_87	3/106	44/18754	0.00196416	0.0178422	0.013302	14674/14683/53869	3
564Igi	NAKAJIMA_MAST_CELL	NAKAJIMA_MAST_CELL	3/106	44/18754	0.00196416	0.0178422	0.013302	17748/12332/16854	3
564Igi	LIU_PROSTATE_CANCER_UP	LIU_PROSTATE_CANCER_UP	4/106	94/18754	0.00199057	0.0180649	0.013468	18938/17357/12317/20302	4
564Igi	GO_DIVALENT_INORGANIC_CATION_HOMEOSTASIS	GO_DIVALENT_INORGANIC_CATION_HOMEOSTASIS	9/106	496/18754	0.00200085	0.0181121	0.0135032	208659/17748/14674/11816/22295/12317/22027/20302/20304	9
564Igi	GO_CELLULAR_RESPONSE_TO_BIOTIC_STIMULUS	GO_CELLULAR_RESPONSE_TO_BIOTIC_STIMULUS	6/106	231/18754	0.00200481	0.0181121	0.0135032	17319/12608/22433/14828/20302/20304	6
564Igi	NABA_SECRETED_FACTORS	NABA_SECRETED_FACTORS	7/106	313/18754	0.0020086	0.0181121	0.0135032	21949/26360/15978/20200/20302/20303/20304	7
564Igi	GO_CHEMOKINE_C_X_C_MOTIF_LIGAND_2_PRODUCTION	GO_CHEMOKINE_C_X_C_MOTIF_LIGAND_2_PRODUCTION	2/106	12/18754	0.00201288	0.0181121	0.0135032	17319/16149	2
564Igi	GO_NEGATIVE_T_CELL_SELECTION	GO_NEGATIVE_T_CELL_SELECTION	2/106	12/18754	0.00201288	0.0181121	0.0135032	22637/16149	2
564Igi	GO_PEPTIDYL_PROLINE_DIOXYGENASE_ACTIVITY	GO_PEPTIDYL_PROLINE_DIOXYGENASE_ACTIVITY	2/106	12/18754	0.00201288	0.0181121	0.0135032	112407/18453	2
564Igi	GO_PHOSPHOLIPASE_ACTIVATOR_ACTIVITY	GO_PHOSPHOLIPASE_ACTIVATOR_ACTIVITY	2/106	12/18754	0.00201288	0.0181121	0.0135032	20302/20304	2
564Igi	GO_POSITIVE_REGULATION_OF_KILLING_OF_CELLS_OF_OTHER_ORGANISM	GO_POSITIVE_REGULATION_OF_KILLING_OF_CELLS_OF_OTHER_ORGANISM	2/106	12/18754	0.00201288	0.0181121	0.0135032	14433/15978	2
564Igi	GO_REGULATION_OF_IRE1_MEDIATED_UNFOLDED_PROTEIN_RESPONSE	GO_REGULATION_OF_IRE1_MEDIATED_UNFOLDED_PROTEIN_RESPONSE	2/106	12/18754	0.00201288	0.0181121	0.0135032	19246/14828	2
564Igi	GSE25677_MPL_VS_MPL_AND_R848_STIM_BCELL_DN	GSE25677_MPL_VS_MPL_AND_R848_STIM_BCELL_DN	5/106	158/18754	0.0020379	0.0183027	0.0136453	17936/12606/14227/12317/20750	5
564Igi	GSE37605_TREG_VS_TCONV_C57BL6_FOXP3_FUSION_GFP_UP	GSE37605_TREG_VS_TCONV_C57BL6_FOXP3_FUSION_GFP_UP	5/106	158/18754	0.0020379	0.0183027	0.0136453	17173/74840/60505/22027/66042	5
564Igi	MODULE_53	MODULE_53	8/106	404/18754	0.00207932	0.0186396	0.0138965	100038882/19734/12531/11425/20302/20303/93692/20304	8
564Igi	MOHANKUMAR_HOXA1_TARGETS_UP	MOHANKUMAR_HOXA1_TARGETS_UP	8/106	404/18754	0.00207932	0.0186396	0.0138965	18746/16828/14683/17357/12317/19734/20893/22027	8
564Igi	DARWICHE_PAPILLOMA_RISK_LOW_UP	DARWICHE_PAPILLOMA_RISK_LOW_UP	5/106	159/18754	0.00209476	0.0187526	0.0139807	16828/18655/18648/13806/18641	5
564Igi	GO_T_CELL_APOPTOTIC_PROCESS	GO_T_CELL_APOPTOTIC_PROCESS	3/106	45/18754	0.00209587	0.0187526	0.0139807	18566/16854/20304	3
564Igi	MODULE_118	MODULE_118	8/106	407/18754	0.00217689	0.0194593	0.0145076	100038882/19734/12531/11425/20302/20750/20303/20304	8
564Igi	NFKB_Q6_01	NFKB_Q6_01	6/106	235/18754	0.00218498	0.0195132	0.0145478	12051/69202/17873/53314/22027/20304	6
564Igi	GAVIN_FOXP3_TARGETS_CLUSTER_P3	GAVIN_FOXP3_TARGETS_CLUSTER_P3	5/106	161/18754	0.00221194	0.0196803	0.0146723	60505/17179/16149/20200/230822	5
564Igi	HALLMARK_APOPTOSIS	HALLMARK_APOPTOSIS	5/106	161/18754	0.00221194	0.0196803	0.0146723	223453/17873/57444/12531/16854	5
564Igi	MULLIGHAN_NPM1_SIGNATURE_3_DN	MULLIGHAN_NPM1_SIGNATURE_3_DN	5/106	161/18754	0.00221194	0.0196803	0.0146723	16828/14758/12702/14751/53869	5
564Igi	YAMAZAKI_TCEB3_TARGETS_UP	YAMAZAKI_TCEB3_TARGETS_UP	5/106	161/18754	0.00221194	0.0196803	0.0146723	16478/14683/18453/64138/15370	5
564Igi	HIF1_Q3	HIF1_Q3	6/106	236/18754	0.00223187	0.0197199	0.0147019	16828/14758/18655/18030/19734/13806	6
564Igi	BROWNE_HCMV_INFECTION_8HR_UP	BROWNE_HCMV_INFECTION_8HR_UP	4/106	97/18754	0.00223267	0.0197199	0.0147019	14674/11816/56045/57444	4
564Igi	GO_POSITIVE_REGULATION_OF_ALPHA_BETA_T_CELL_DIFFERENTIATION	GO_POSITIVE_REGULATION_OF_ALPHA_BETA_T_CELL_DIFFERENTIATION	3/106	46/18754	0.00223295	0.0197199	0.0147019	22637/15978/12703	3
564Igi	GO_POSITIVE_REGULATION_OF_BIOMINERAL_TISSUE_DEVELOPMENT	GO_POSITIVE_REGULATION_OF_BIOMINERAL_TISSUE_DEVELOPMENT	3/106	46/18754	0.00223295	0.0197199	0.0147019	14758/12608/100038882	3
564Igi	KHETCHOUMIAN_TRIM24_TARGETS_UP	KHETCHOUMIAN_TRIM24_TARGETS_UP	3/106	46/18754	0.00223295	0.0197199	0.0147019	20846/16854/20750	3
564Igi	NAKAMURA_METASTASIS	NAKAMURA_METASTASIS	3/106	46/18754	0.00223295	0.0197199	0.0147019	18655/22151/66042	3
564Igi	REACTOME_INTERLEUKIN_12_SIGNALING	REACTOME_INTERLEUKIN_12_SIGNALING	3/106	46/18754	0.00223295	0.0197199	0.0147019	17319/15978/18453	3
564Igi	ZHANG_ANTIVIRAL_RESPONSE_TO_RIBAVIRIN_DN	ZHANG_ANTIVIRAL_RESPONSE_TO_RIBAVIRIN_DN	3/106	46/18754	0.00223295	0.0197199	0.0147019	22151/20302/20303	3
564Igi	GSE2706_R848_VS_LPS_2H_STIM_DC_DN	GSE2706_R848_VS_LPS_2H_STIM_DC_DN	5/106	162/18754	0.00227229	0.0200487	0.014947	21949/14588/224093/100038882/57444	5
564Igi	FOSTER_TOLERANT_MACROPHAGE_DN	FOSTER_TOLERANT_MACROPHAGE_DN	8/106	410/18754	0.00227804	0.0200568	0.0149531	21949/12702/12051/18030/56045/19734/12703/18712	8
564Igi	GO_COLLAGEN_CONTAINING_EXTRACELLULAR_MATRIX	GO_COLLAGEN_CONTAINING_EXTRACELLULAR_MATRIX	8/106	410/18754	0.00227804	0.0200568	0.0149531	18746/26360/11816/12317/20200/64138/22027/16854	8
564Igi	HOSHIDA_LIVER_CANCER_SUBCLASS_S1	HOSHIDA_LIVER_CANCER_SUBCLASS_S1	6/106	237/18754	0.00227952	0.0200568	0.0149531	11674/18655/16149/12531/20302/20304	6
564Igi	CHEN_LVAD_SUPPORT_OF_FAILING_HEART_UP	CHEN_LVAD_SUPPORT_OF_FAILING_HEART_UP	4/106	98/18754	0.00231769	0.0203551	0.0151754	17748/12608/18030/17873	4
564Igi	GO_T_CELL_ACTIVATION_INVOLVED_IN_IMMUNE_RESPONSE	GO_T_CELL_ACTIVATION_INVOLVED_IN_IMMUNE_RESPONSE	4/106	98/18754	0.00231769	0.0203551	0.0151754	12051/15978/53314/16854	4
564Igi	GO_MAINTENANCE_OF_LOCATION	GO_MAINTENANCE_OF_LOCATION	7/106	322/18754	0.00235514	0.0206253	0.0153769	12051/11816/12317/14828/11425/22027/20302	7
564Igi	GO_CELLULAR_RESPONSE_TO_LITHIUM_ION	GO_CELLULAR_RESPONSE_TO_LITHIUM_ION	2/106	13/18754	0.0023701	0.0206253	0.0153769	12606/12317	2
564Igi	GO_PEPTIDYL_PROLINE_HYDROXYLATION	GO_PEPTIDYL_PROLINE_HYDROXYLATION	2/106	13/18754	0.0023701	0.0206253	0.0153769	112407/18453	2
564Igi	GO_POSITIVE_REGULATION_OF_ENDOPLASMIC_RETICULUM_UNFOLDED_PROTEIN_RESPONSE	GO_POSITIVE_REGULATION_OF_ENDOPLASMIC_RETICULUM_UNFOLDED_PROTEIN_RESPONSE	2/106	13/18754	0.0023701	0.0206253	0.0153769	19246/22433	2
564Igi	GO_POSITIVE_THYMIC_T_CELL_SELECTION	GO_POSITIVE_THYMIC_T_CELL_SELECTION	2/106	13/18754	0.0023701	0.0206253	0.0153769	22637/16149	2
564Igi	GO_REGULATION_OF_PLASMINOGEN_ACTIVATION	GO_REGULATION_OF_PLASMINOGEN_ACTIVATION	2/106	13/18754	0.0023701	0.0206253	0.0153769	13806/64138	2
564Igi	GO_SPONGIOTROPHOBLAST_LAYER_DEVELOPMENT	GO_SPONGIOTROPHOBLAST_LAYER_DEVELOPMENT	2/106	13/18754	0.0023701	0.0206253	0.0153769	17173/12702	2
564Igi	GRANDVAUX_IFN_RESPONSE_NOT_VIA_IRF3	GRANDVAUX_IFN_RESPONSE_NOT_VIA_IRF3	2/106	13/18754	0.0023701	0.0206253	0.0153769	20846/57444	2
564Igi	SHIN_B_CELL_LYMPHOMA_CLUSTER_1	SHIN_B_CELL_LYMPHOMA_CLUSTER_1	2/106	13/18754	0.0023701	0.0206253	0.0153769	15978/20302	2
564Igi	TSAI_DNAJB4_TARGETS_UP	TSAI_DNAJB4_TARGETS_UP	2/106	13/18754	0.0023701	0.0206253	0.0153769	20846/100038882	2
564Igi	GO_PEPTIDYL_PROLINE_MODIFICATION	GO_PEPTIDYL_PROLINE_MODIFICATION	3/106	47/18754	0.00237547	0.0206343	0.0153836	112407/14227/18453	3
564Igi	KEGG_TYPE_II_DIABETES_MELLITUS	KEGG_TYPE_II_DIABETES_MELLITUS	3/106	47/18754	0.00237547	0.0206343	0.0153836	18746/12702/12703	3
564Igi	BLALOCK_ALZHEIMERS_DISEASE_INCIPIENT_DN	BLALOCK_ALZHEIMERS_DISEASE_INCIPIENT_DN	5/106	164/18754	0.00239657	0.0207576	0.0154755	67671/14683/71853/14828/93692	5
564Igi	GO_EXTRINSIC_COMPONENT_OF_PLASMA_MEMBRANE	GO_EXTRINSIC_COMPONENT_OF_PLASMA_MEMBRANE	5/106	164/18754	0.00239657	0.0207576	0.0154755	14674/14683/216238/17179/20200	5
564Igi	BENPORATH_ES_CORE_NINE_CORRELATED	BENPORATH_ES_CORE_NINE_CORRELATED	4/106	99/18754	0.00240491	0.0207576	0.0154755	20846/12608/18030/12317	4
564Igi	GAVIN_FOXP3_TARGETS_CLUSTER_T4	GAVIN_FOXP3_TARGETS_CLUSTER_T4	4/106	99/18754	0.00240491	0.0207576	0.0154755	22433/12477/12332/16178	4
564Igi	GO_OSTEOCLAST_DIFFERENTIATION	GO_OSTEOCLAST_DIFFERENTIATION	4/106	99/18754	0.00240491	0.0207576	0.0154755	14683/12608/15978/20302	4
564Igi	GO_RESPONSE_TO_CAMP	GO_RESPONSE_TO_CAMP	4/106	99/18754	0.00240491	0.0207576	0.0154755	16828/16478/20846/14828	4
564Igi	MODULE_128	MODULE_128	4/106	99/18754	0.00240491	0.0207576	0.0154755	16768/20302/14945/20304	4
564Igi	MODULE_32	MODULE_32	6/106	240/18754	0.00242708	0.02093	0.0156041	20090/67671/23983/14683/54127/53869	6
564Igi	GSE6269_FLU_VS_E_COLI_INF_PBMC_UP	GSE6269_FLU_VS_E_COLI_INF_PBMC_UP	5/106	165/18754	0.00246054	0.0211802	0.0157906	18746/71853/100038882/12317/16149	5
564Igi	GSE6269_HEALTHY_VS_STAPH_PNEUMO_INF_PBMC_DN	GSE6269_HEALTHY_VS_STAPH_PNEUMO_INF_PBMC_DN	5/106	165/18754	0.00246054	0.0211802	0.0157906	11674/26360/12702/12051/16854	5
564Igi	RUTELLA_RESPONSE_TO_HGF_VS_CSF2RB_AND_IL4_DN	RUTELLA_RESPONSE_TO_HGF_VS_CSF2RB_AND_IL4_DN	6/106	241/18754	0.00247784	0.0213099	0.0158873	17357/112407/106869/17873/12226/16178	6
564Igi	GO_LYMPHOCYTE_MIGRATION	GO_LYMPHOCYTE_MIGRATION	4/106	100/18754	0.00249436	0.0214133	0.0159644	22637/20302/20303/20304	4
564Igi	NAKAYAMA_SOFT_TISSUE_TUMORS_PCA1_UP	NAKAYAMA_SOFT_TISSUE_TUMORS_PCA1_UP	4/106	100/18754	0.00249436	0.0214133	0.0159644	20200/57444/14945/20304	4
564Igi	GO_PROTEIN_LIPID_COMPLEX_SUBUNIT_ORGANIZATION	GO_PROTEIN_LIPID_COMPLEX_SUBUNIT_ORGANIZATION	3/106	48/18754	0.00252351	0.0216048	0.0161072	11816/18453/11425	3
564Igi	GO_T_CELL_SELECTION	GO_T_CELL_SELECTION	3/106	48/18754	0.00252351	0.0216048	0.0161072	22637/16149/53314	3
564Igi	GSE43863_NAIVE_VS_TFH_CD4_EFF_TCELL_D6_LCMV_DN	GSE43863_NAIVE_VS_TFH_CD4_EFF_TCELL_D6_LCMV_DN	5/106	166/18754	0.00252574	0.0216048	0.0161072	208659/17748/17873/20302/20304	5
564Igi	GSE6269_FLU_VS_STAPH_AUREUS_INF_PBMC_DN	GSE6269_FLU_VS_STAPH_AUREUS_INF_PBMC_DN	5/106	166/18754	0.00252574	0.0216048	0.0161072	14433/12702/12608/18030/16854	5
564Igi	GO_POSITIVE_REGULATION_OF_VIRAL_PROCESS	GO_POSITIVE_REGULATION_OF_VIRAL_PROCESS	4/106	101/18754	0.00258608	0.0220616	0.0164477	11816/16149/18453/20304	4
564Igi	MODULE_79	MODULE_79	4/106	101/18754	0.00258608	0.0220616	0.0164477	16768/20302/14945/20304	4
564Igi	MORF_TPT1	MORF_TPT1	4/106	101/18754	0.00258608	0.0220616	0.0164477	20090/67671/16478/18655	4
564Igi	GSE2706_R848_VS_R848_AND_LPS_8H_STIM_DC_UP	GSE2706_R848_VS_R848_AND_LPS_8H_STIM_DC_UP	5/106	167/18754	0.00259218	0.0220741	0.016457	18030/17132/56045/12477/12531	5
564Igi	VART_KSHV_INFECTION_ANGIOGENIC_MARKERS_UP	VART_KSHV_INFECTION_ANGIOGENIC_MARKERS_UP	5/106	167/18754	0.00259218	0.0220741	0.016457	26360/12317/12226/20750/20304	5
564Igi	GO_EXTERNAL_SIDE_OF_PLASMA_MEMBRANE	GO_EXTERNAL_SIDE_OF_PLASMA_MEMBRANE	8/106	420/18754	0.00264218	0.0224797	0.0167594	16768/14588/18566/54167/12317/16149/12477/18453	8
564Igi	GSE17974_IL4_AND_ANTI_IL12_VS_UNTREATED_1H_ACT_CD4_TCELL_UP	GSE17974_IL4_AND_ANTI_IL12_VS_UNTREATED_1H_ACT_CD4_TCELL_UP	5/106	168/18754	0.00265989	0.0226103	0.0168568	12702/18030/19734/12703/20893	5
564Igi	GNATENKO_PLATELET_SIGNATURE	GNATENKO_PLATELET_SIGNATURE	3/106	49/18754	0.00267713	0.0226808	0.0169093	18746/14683/20304	3
564Igi	GO_NEGATIVE_REGULATION_OF_T_CELL_DIFFERENTIATION	GO_NEGATIVE_REGULATION_OF_T_CELL_DIFFERENTIATION	3/106	49/18754	0.00267713	0.0226808	0.0169093	16149/12703/12477	3
564Igi	GO_RESPONSE_TO_INTERLEUKIN_12	GO_RESPONSE_TO_INTERLEUKIN_12	3/106	49/18754	0.00267713	0.0226808	0.0169093	17319/15978/18453	3
564Igi	GO_POSITIVE_REGULATION_OF_PRODUCTION_OF_MOLECULAR_MEDIATOR_OF_IMMUNE_RESPONSE	GO_POSITIVE_REGULATION_OF_PRODUCTION_OF_MOLECULAR_MEDIATOR_OF_IMMUNE_RESPONSE	4/106	102/18754	0.00268009	0.0226808	0.0169093	17319/14751/22433/16149	4
564Igi	MODULE_170	MODULE_170	4/106	102/18754	0.00268009	0.0226808	0.0169093	16768/20302/14945/20304	4
564Igi	GSE6269_E_COLI_VS_STREP_PNEUMO_INF_PBMC_DN	GSE6269_E_COLI_VS_STREP_PNEUMO_INF_PBMC_DN	5/106	169/18754	0.00272887	0.0230731	0.0172018	18602/12332/18453/16178/20318	5
564Igi	GO_CARBOHYDRATE_BINDING	GO_CARBOHYDRATE_BINDING	6/106	246/18754	0.00274369	0.0231294	0.0172438	11674/14751/112407/12317/18641/16854	6
564Igi	GO_1_PHOSPHATIDYLINOSITOL_3_KINASE_REGULATOR_ACTIVITY	GO_1_PHOSPHATIDYLINOSITOL_3_KINASE_REGULATOR_ACTIVITY	2/106	14/18754	0.00275494	0.0231294	0.0172438	12702/12703	2
564Igi	GO_ALDEHYDE_BIOSYNTHETIC_PROCESS	GO_ALDEHYDE_BIOSYNTHETIC_PROCESS	2/106	14/18754	0.00275494	0.0231294	0.0172438	21991/14751	2
564Igi	GO_CD8_POSITIVE_ALPHA_BETA_T_CELL_DIFFERENTIATION	GO_CD8_POSITIVE_ALPHA_BETA_T_CELL_DIFFERENTIATION	2/106	14/18754	0.00275494	0.0231294	0.0172438	21949/12703	2
564Igi	GO_GLUCOCORTICOID_RECEPTOR_BINDING	GO_GLUCOCORTICOID_RECEPTOR_BINDING	2/106	14/18754	0.00275494	0.0231294	0.0172438	12608/15370	2
564Igi	GO_LIPASE_ACTIVATOR_ACTIVITY	GO_LIPASE_ACTIVATOR_ACTIVITY	2/106	14/18754	0.00275494	0.0231294	0.0172438	20302/20304	2
564Igi	GO_T_HELPER_2_CELL_DIFFERENTIATION	GO_T_HELPER_2_CELL_DIFFERENTIATION	2/106	14/18754	0.00275494	0.0231294	0.0172438	12051/53314	2
564Igi	WIEMANN_TELOMERE_SHORTENING_AND_CHRONIC_LIVER_DAMAGE_UP	WIEMANN_TELOMERE_SHORTENING_AND_CHRONIC_LIVER_DAMAGE_UP	2/106	14/18754	0.00275494	0.0231294	0.0172438	14751/22151	2
564Igi	GO_MIDBODY	GO_MIDBODY	5/106	170/18754	0.00279914	0.0234591	0.0174896	12051/109232/14828/12332/22027	5
564Igi	GTGCCAT_MIR183	GTGCCAT_MIR183	5/106	170/18754	0.00279914	0.0234591	0.0174896	18938/223453/170748/12226/18712	5
564Igi	REACTOME_IRE1ALPHA_ACTIVATES_CHAPERONES	REACTOME_IRE1ALPHA_ACTIVATES_CHAPERONES	3/106	50/18754	0.0028364	0.0237297	0.0176913	71853/22433/14828	3
564Igi	ZHANG_PROLIFERATING_VS_QUIESCENT	ZHANG_PROLIFERATING_VS_QUIESCENT	3/106	50/18754	0.0028364	0.0237297	0.0176913	14683/17357/14751	3
564Igi	GSE17974_IL4_AND_ANTI_IL12_VS_UNTREATED_24H_ACT_CD4_TCELL_DN	GSE17974_IL4_AND_ANTI_IL12_VS_UNTREATED_24H_ACT_CD4_TCELL_DN	5/106	171/18754	0.00287071	0.0239482	0.0178542	17748/224093/100038882/57444/20303	5
564Igi	GSE26928_EFF_MEM_VS_CENTR_MEM_CD4_TCELL_UP	GSE26928_EFF_MEM_VS_CENTR_MEM_CD4_TCELL_UP	5/106	171/18754	0.00287071	0.0239482	0.0178542	224093/17132/12477/20893/20304	5
564Igi	GSE32255_UNSTIM_VS_4H_LPS_STIM_DC_DN	GSE32255_UNSTIM_VS_4H_LPS_STIM_DC_DN	5/106	171/18754	0.00287071	0.0239482	0.0178542	26360/54167/53314/20200/93692	5
564Igi	ELVIDGE_HIF1A_AND_HIF2A_TARGETS_DN	ELVIDGE_HIF1A_AND_HIF2A_TARGETS_DN	4/106	104/18754	0.00287509	0.0239482	0.0178542	18655/112407/20893/93692	4
564Igi	WOO_LIVER_CANCER_RECURRENCE_UP	WOO_LIVER_CANCER_RECURRENCE_UP	4/106	104/18754	0.00287509	0.0239482	0.0178542	11674/18746/12703/20200	4
564Igi	MODULE_123	MODULE_123	6/106	249/18754	0.00291316	0.0242441	0.0180748	16478/14674/20846/12051/53314/20302	6
564Igi	GSE2706_R848_VS_R848_AND_LPS_2H_STIM_DC_DN	GSE2706_R848_VS_R848_AND_LPS_2H_STIM_DC_DN	5/106	172/18754	0.0029436	0.0244761	0.0182478	12702/224093/100038882/57444/20304	5
564Igi	GO_NEGATIVE_REGULATION_OF_KINASE_ACTIVITY	GO_NEGATIVE_REGULATION_OF_KINASE_ACTIVITY	6/106	250/18754	0.00297135	0.0246638	0.0183877	12702/19246/12606/11816/17873/12703	6
564Igi	ZIC2_01	ZIC2_01	6/106	250/18754	0.00297135	0.0246638	0.0183877	14683/19246/53869/12317/67393/18712	6
564Igi	LIU_VAV3_PROSTATE_CARCINOGENESIS_UP	LIU_VAV3_PROSTATE_CARCINOGENESIS_UP	4/106	105/18754	0.00297614	0.024682	0.0184013	20846/16149/16854/20750	4
564Igi	GO_CLATHRIN_COATED_ENDOCYTIC_VESICLE	GO_CLATHRIN_COATED_ENDOCYTIC_VESICLE	3/106	51/18754	0.0030014	0.0248267	0.0185092	11816/16149/12477	3
564Igi	GO_POSITIVE_REGULATION_OF_ANION_TRANSPORT	GO_POSITIVE_REGULATION_OF_ANION_TRANSPORT	3/106	51/18754	0.0030014	0.0248267	0.0185092	17319/12608/11816	3
564Igi	PARK_APL_PATHOGENESIS_DN	PARK_APL_PATHOGENESIS_DN	3/106	51/18754	0.0030014	0.0248267	0.0185092	14751/12606/12226	3
564Igi	IRF7_01	IRF7_01	6/106	251/18754	0.00303041	0.0250449	0.0186719	23983/14674/100038882/69202/12703/20302	6
564Igi	HELLER_SILENCED_BY_METHYLATION_DN	HELLER_SILENCED_BY_METHYLATION_DN	4/106	106/18754	0.00307959	0.0254293	0.0189585	12608/17132/19734/22027	4
564Igi	FULCHER_INFLAMMATORY_RESPONSE_LECTIN_VS_LPS_DN	FULCHER_INFLAMMATORY_RESPONSE_LECTIN_VS_LPS_DN	8/106	432/18754	0.00313774	0.025887	0.0192997	208659/71853/12702/109232/17132/17873/57444/14828	8
564Igi	RICKMAN_METASTASIS_DN	RICKMAN_METASTASIS_DN	6/106	253/18754	0.00315117	0.0259244	0.0193276	18746/22637/18648/106869/20200/12332	6
564Igi	BIOCARTA_HIF_PATHWAY	BIOCARTA_HIF_PATHWAY	2/106	15/18754	0.00316709	0.0259244	0.0193276	16828/18453	2
564Igi	GO_ACTIVATION_OF_JANUS_KINASE_ACTIVITY	GO_ACTIVATION_OF_JANUS_KINASE_ACTIVITY	2/106	15/18754	0.00316709	0.0259244	0.0193276	12703/20304	2
564Igi	GO_NEGATIVE_REGULATION_OF_DNA_DAMAGE_RESPONSE_SIGNAL_TRANSDUCTION_BY_P53_CLASS_MEDIATOR	GO_NEGATIVE_REGULATION_OF_DNA_DAMAGE_RESPONSE_SIGNAL_TRANSDUCTION_BY_P53_CLASS_MEDIATOR	2/106	15/18754	0.00316709	0.0259244	0.0193276	17319/16149	2
564Igi	GO_POSITIVE_REGULATION_OF_LYMPHOCYTE_APOPTOTIC_PROCESS	GO_POSITIVE_REGULATION_OF_LYMPHOCYTE_APOPTOTIC_PROCESS	2/106	15/18754	0.00316709	0.0259244	0.0193276	18566/20304	2
564Igi	GO_POSITIVE_REGULATION_OF_MEMBRANE_PROTEIN_ECTODOMAIN_PROTEOLYSIS	GO_POSITIVE_REGULATION_OF_MEMBRANE_PROTEIN_ECTODOMAIN_PROTEOLYSIS	2/106	15/18754	0.00316709	0.0259244	0.0193276	11816/15978	2
564Igi	GO_POSITIVE_REGULATION_OF_REGULATORY_T_CELL_DIFFERENTIATION	GO_POSITIVE_REGULATION_OF_REGULATORY_T_CELL_DIFFERENTIATION	2/106	15/18754	0.00316709	0.0259244	0.0193276	15978/12703	2
564Igi	GO_REGULATION_OF_KILLING_OF_CELLS_OF_OTHER_ORGANISM	GO_REGULATION_OF_KILLING_OF_CELLS_OF_OTHER_ORGANISM	2/106	15/18754	0.00316709	0.0259244	0.0193276	14433/15978	2
564Igi	RAY_ALZHEIMERS_DISEASE	RAY_ALZHEIMERS_DISEASE	2/106	15/18754	0.00316709	0.0259244	0.0193276	20302/20304	2
564Igi	PID_KIT_PATHWAY	PID_KIT_PATHWAY	3/106	52/18754	0.00317219	0.0259244	0.0193276	20846/17179/12703	3
564Igi	SMIRNOV_RESPONSE_TO_IR_2HR_UP	SMIRNOV_RESPONSE_TO_IR_2HR_UP	3/106	52/18754	0.00317219	0.0259244	0.0193276	19734/18712/20302	3
564Igi	BLUM_RESPONSE_TO_SALIRASIB_DN	BLUM_RESPONSE_TO_SALIRASIB_DN	7/106	341/18754	0.00323727	0.0264336	0.0197072	21991/18746/16828/18648/22151/12531/13806	7
564Igi	GSE1925_CTRL_VS_3H_IFNG_STIM_IFNG_PRIMED_MACROPHAGE_UP	GSE1925_CTRL_VS_3H_IFNG_STIM_IFNG_PRIMED_MACROPHAGE_UP	5/106	176/18754	0.00324859	0.0264579	0.0197253	22637/14751/53869/170748/18453	5
564Igi	GSE21033_3H_VS_12H_POLYIC_STIM_DC_UP	GSE21033_3H_VS_12H_POLYIC_STIM_DC_UP	5/106	176/18754	0.00324859	0.0264579	0.0197253	18938/26360/112407/60505/12703	5
564Igi	GSE25677_MPL_VS_MPL_AND_R848_STIM_BCELL_UP	GSE25677_MPL_VS_MPL_AND_R848_STIM_BCELL_UP	5/106	176/18754	0.00324859	0.0264579	0.0197253	14674/71853/17936/18030/22433	5
564Igi	GO_DNA_DAMAGE_RESPONSE_SIGNAL_TRANSDUCTION_BY_P53_CLASS_MEDIATOR	GO_DNA_DAMAGE_RESPONSE_SIGNAL_TRANSDUCTION_BY_P53_CLASS_MEDIATOR	4/106	108/18754	0.00329382	0.0268034	0.0199829	17319/12051/16149/53314	4
564Igi	GSE41867_NAIVE_VS_DAY8_LCMV_CLONE13_EFFECTOR_CD8_TCELL_DN	GSE41867_NAIVE_VS_DAY8_LCMV_CLONE13_EFFECTOR_CD8_TCELL_DN	5/106	177/18754	0.00332826	0.0270375	0.0201574	17748/12856/14227/15978/57444	5
564Igi	GSE9601_UNTREATED_VS_NFKB_INHIBITOR_TREATED_HCMV_INF_MONOCYTE_UP	GSE9601_UNTREATED_VS_NFKB_INHIBITOR_TREATED_HCMV_INF_MONOCYTE_UP	5/106	177/18754	0.00332826	0.0270375	0.0201574	12702/22151/224093/22295/12477	5
564Igi	GO_LYMPHOCYTE_COSTIMULATION	GO_LYMPHOCYTE_COSTIMULATION	3/106	53/18754	0.00334884	0.0271352	0.0202303	18566/54167/12477	3
564Igi	GO_NEGATIVE_REGULATION_OF_LEUKOCYTE_APOPTOTIC_PROCESS	GO_NEGATIVE_REGULATION_OF_LEUKOCYTE_APOPTOTIC_PROCESS	3/106	53/18754	0.00334884	0.0271352	0.0202303	17319/16149/20304	3
564Igi	GO_POSITIVE_REGULATION_OF_FIBROBLAST_PROLIFERATION	GO_POSITIVE_REGULATION_OF_FIBROBLAST_PROLIFERATION	3/106	53/18754	0.00334884	0.0271352	0.0202303	17319/16149/20200	3
564Igi	ATF4_Q2	ATF4_Q2	6/106	257/18754	0.00340344	0.0275407	0.0205326	11674/14758/14683/17132/22295/13806	6
564Igi	SCHAEFFER_PROSTATE_DEVELOPMENT_12HR_UP	SCHAEFFER_PROSTATE_DEVELOPMENT_12HR_UP	4/106	109/18754	0.00340465	0.0275407	0.0205326	18655/18648/112407/17132	4
564Igi	GSE9988_LPS_VS_VEHICLE_TREATED_MONOCYTE_UP	GSE9988_LPS_VS_VEHICLE_TREATED_MONOCYTE_UP	5/106	178/18754	0.00340933	0.0275552	0.0205434	12702/22433/17873/20302/20303	5
564Igi	GO_HORMONE_RECEPTOR_BINDING	GO_HORMONE_RECEPTOR_BINDING	5/106	179/18754	0.00349182	0.0281264	0.0209693	14683/20846/12608/12317/15370	5
564Igi	GSE12507_PDC_CELL_LINE_VS_IMMATUE_T_CELL_LINE_UP	GSE12507_PDC_CELL_LINE_VS_IMMATUE_T_CELL_LINE_UP	5/106	179/18754	0.00349182	0.0281264	0.0209693	21991/14433/18655/224093/57444	5
564Igi	GSE17974_0H_VS_1H_IN_VITRO_ACT_CD4_TCELL_UP	GSE17974_0H_VS_1H_IN_VITRO_ACT_CD4_TCELL_UP	5/106	179/18754	0.00349182	0.0281264	0.0209693	12702/12703/18641/67393/18712	5
564Igi	GSE17974_0H_VS_2H_IN_VITRO_ACT_CD4_TCELL_UP	GSE17974_0H_VS_2H_IN_VITRO_ACT_CD4_TCELL_UP	5/106	179/18754	0.00349182	0.0281264	0.0209693	12702/18030/56045/12703/20200	5
564Igi	GO_ESTABLISHMENT_OF_PROTEIN_LOCALIZATION_TO_ENDOPLASMIC_RETICULUM	GO_ESTABLISHMENT_OF_PROTEIN_LOCALIZATION_TO_ENDOPLASMIC_RETICULUM	4/106	110/18754	0.00351799	0.0283133	0.0211086	20090/67671/54127/14828	4
564Igi	BOYLAN_MULTIPLE_MYELOMA_C_DN	BOYLAN_MULTIPLE_MYELOMA_C_DN	3/106	54/18754	0.00353139	0.028355	0.0211397	112407/11816/20750	3
564Igi	GO_POSITIVE_REGULATION_OF_MYELOID_LEUKOCYTE_DIFFERENTIATION	GO_POSITIVE_REGULATION_OF_MYELOID_LEUKOCYTE_DIFFERENTIATION	3/106	54/18754	0.00353139	0.028355	0.0211397	14683/15978/16149	3
564Igi	CREB_01	CREB_01	6/106	259/18754	0.00353508	0.028355	0.0211397	20090/16828/16478/14758/52004/17132	6
564Igi	RACCACAR_AML_Q6	RACCACAR_AML_Q6	6/106	259/18754	0.00353508	0.028355	0.0211397	64136/12317/15978/53314/22027/20303	6
564Igi	GSE25146_UNSTIM_VS_HELIOBACTER_PYLORI_LPS_STIM_AGS_CELL_DN	GSE25146_UNSTIM_VS_HELIOBACTER_PYLORI_LPS_STIM_AGS_CELL_DN	5/106	180/18754	0.00357573	0.0285176	0.0212609	20846/216238/12477/20302/15370	5
564Igi	GSE29617_CTRL_VS_TIV_FLU_VACCINE_PBMC_2008_UP	GSE29617_CTRL_VS_TIV_FLU_VACCINE_PBMC_2008_UP	5/106	180/18754	0.00357573	0.0285176	0.0212609	16478/12051/54167/20893/15370	5
564Igi	GSE40274_CTRL_VS_FOXP3_AND_IRF4_TRANSDUCED_ACTIVATED_CD4_TCELL_UP	GSE40274_CTRL_VS_FOXP3_AND_IRF4_TRANSDUCED_ACTIVATED_CD4_TCELL_UP	5/106	180/18754	0.00357573	0.0285176	0.0212609	216238/22295/53314/18712/20304	5
564Igi	GSE45365_NK_CELL_VS_CD8A_DC_MCMV_INFECTION_UP	GSE45365_NK_CELL_VS_CD8A_DC_MCMV_INFECTION_UP	5/106	180/18754	0.00357573	0.0285176	0.0212609	16768/17748/74840/109232/57444	5
564Igi	GSE9988_ANTI_TREM1_VS_VEHICLE_TREATED_MONOCYTES_UP	GSE9988_ANTI_TREM1_VS_VEHICLE_TREATED_MONOCYTES_UP	5/106	180/18754	0.00357573	0.0285176	0.0212609	17748/14674/12608/112407/20750	5
564Igi	GO_G_PROTEIN_COUPLED_RECEPTOR_BINDING	GO_G_PROTEIN_COUPLED_RECEPTOR_BINDING	6/106	260/18754	0.0036023	0.0285176	0.0212609	14674/14683/20846/20302/20303/20304	6
564Igi	BOWIE_RESPONSE_TO_EXTRACELLULAR_MATRIX	BOWIE_RESPONSE_TO_EXTRACELLULAR_MATRIX	2/106	16/18754	0.00360622	0.0285176	0.0212609	20846/100038882	2
564Igi	GO_DOPAMINE_RECEPTOR_BINDING	GO_DOPAMINE_RECEPTOR_BINDING	2/106	16/18754	0.00360622	0.0285176	0.0212609	14674/14683	2
564Igi	GO_FATTY_ACID_HOMEOSTASIS	GO_FATTY_ACID_HOMEOSTASIS	2/106	16/18754	0.00360622	0.0285176	0.0212609	22433/11816	2
564Igi	GO_INSULIN_LIKE_GROWTH_FACTOR_RECEPTOR_BINDING	GO_INSULIN_LIKE_GROWTH_FACTOR_RECEPTOR_BINDING	2/106	16/18754	0.00360622	0.0285176	0.0212609	14683/12703	2
564Igi	GO_MHC_CLASS_II_PROTEIN_COMPLEX_BINDING	GO_MHC_CLASS_II_PROTEIN_COMPLEX_BINDING	2/106	16/18754	0.00360622	0.0285176	0.0212609	18746/16149	2
564Igi	GO_PROTEIN_DISULFIDE_ISOMERASE_ACTIVITY	GO_PROTEIN_DISULFIDE_ISOMERASE_ACTIVITY	2/106	16/18754	0.00360622	0.0285176	0.0212609	71853/18453	2
564Igi	GO_RIBOSOMAL_SMALL_SUBUNIT_ASSEMBLY	GO_RIBOSOMAL_SMALL_SUBUNIT_ASSEMBLY	2/106	16/18754	0.00360622	0.0285176	0.0212609	67671/54127	2
564Igi	HAHTOLA_CTCL_PATHOGENESIS	HAHTOLA_CTCL_PATHOGENESIS	2/106	16/18754	0.00360622	0.0285176	0.0212609	72310/20304	2
564Igi	LEI_HOXC8_TARGETS_DN	LEI_HOXC8_TARGETS_DN	2/106	16/18754	0.00360622	0.0285176	0.0212609	224093/20750	2
564Igi	MAINA_VHL_TARGETS_DN	MAINA_VHL_TARGETS_DN	2/106	16/18754	0.00360622	0.0285176	0.0212609	17132/20893	2
564Igi	MATTHEWS_AP1_TARGETS	MATTHEWS_AP1_TARGETS	2/106	16/18754	0.00360622	0.0285176	0.0212609	12051/20750	2
564Igi	MYAATNNNNNNNGGC_UNKNOWN	MYAATNNNNNNNGGC_UNKNOWN	4/106	111/18754	0.00363387	0.0287124	0.0214061	17173/22433/17132/14227	4
564Igi	MITSIADES_RESPONSE_TO_APLIDIN_UP	MITSIADES_RESPONSE_TO_APLIDIN_UP	8/106	443/18754	0.0036531	0.0287605	0.021442	16478/14683/12608/12051/17873/12703/57444/20302	8
564Igi	FERNANDEZ_BOUND_BY_MYC	FERNANDEZ_BOUND_BY_MYC	5/106	181/18754	0.00366109	0.0287605	0.021442	17173/12051/12606/57444/13806	5
564Igi	GSE11864_CSF1_PAM3CYS_VS_CSF1_IFNG_PAM3CYS_IN_MAC_UP	GSE11864_CSF1_PAM3CYS_VS_CSF1_IFNG_PAM3CYS_IN_MAC_UP	5/106	181/18754	0.00366109	0.0287605	0.021442	16828/17132/17873/53314/14945	5
564Igi	GSE17974_CTRL_VS_ACT_IL4_AND_ANTI_IL12_2H_CD4_TCELL_UP	GSE17974_CTRL_VS_ACT_IL4_AND_ANTI_IL12_2H_CD4_TCELL_UP	5/106	181/18754	0.00366109	0.0287605	0.021442	21991/21949/12702/56045/18712	5
564Igi	GSE17974_CTRL_VS_ACT_IL4_AND_ANTI_IL12_6H_CD4_TCELL_UP	GSE17974_CTRL_VS_ACT_IL4_AND_ANTI_IL12_6H_CD4_TCELL_UP	5/106	181/18754	0.00366109	0.0287605	0.021442	17748/12702/56045/17873/57444	5
564Igi	GSE22313_HEALTHY_VS_SLE_MOUSE_CD4_TCELL_UP	GSE22313_HEALTHY_VS_SLE_MOUSE_CD4_TCELL_UP	5/106	181/18754	0.00366109	0.0287605	0.021442	16478/12608/12703/16854/20302	5
564Igi	GSE9988_LOW_LPS_VS_CTRL_TREATED_MONOCYTE_UP	GSE9988_LOW_LPS_VS_CTRL_TREATED_MONOCYTE_UP	5/106	181/18754	0.00366109	0.0287605	0.021442	12702/17873/20302/20303/15370	5
564Igi	BACH1_01	BACH1_01	6/106	261/18754	0.00367048	0.0288105	0.0214793	11674/14433/18602/22295/13806/18712	6
564Igi	SCHUETZ_BREAST_CANCER_DUCTAL_INVASIVE_UP	SCHUETZ_BREAST_CANCER_DUCTAL_INVASIVE_UP	7/106	349/18754	0.00367642	0.0288334	0.0214963	26360/170748/11816/17132/16149/93692/20304	7
564Igi	MARTENS_BOUND_BY_PML_RARA_FUSION	MARTENS_BOUND_BY_PML_RARA_FUSION	8/106	444/18754	0.00370302	0.0290182	0.0216341	18746/16478/27984/12051/22295/12332/20893/67393	8
564Igi	DIRMEIER_LMP1_RESPONSE_LATE_UP	DIRMEIER_LMP1_RESPONSE_LATE_UP	3/106	55/18754	0.00371993	0.0290789	0.0216794	54127/22151/53314	3
564Igi	GO_NEGATIVE_REGULATION_OF_VIRAL_GENOME_REPLICATION	GO_NEGATIVE_REGULATION_OF_VIRAL_GENOME_REPLICATION	3/106	55/18754	0.00371993	0.0290789	0.0216794	100038882/57444/20304	3
564Igi	GO_POSITIVE_REGULATION_OF_OXIDOREDUCTASE_ACTIVITY	GO_POSITIVE_REGULATION_OF_OXIDOREDUCTASE_ACTIVITY	3/106	55/18754	0.00371993	0.0290789	0.0216794	12856/11816/15978	3
564Igi	GO_LYMPHOCYTE_ACTIVATION_INVOLVED_IN_IMMUNE_RESPONSE	GO_LYMPHOCYTE_ACTIVATION_INVOLVED_IN_IMMUNE_RESPONSE	5/106	182/18754	0.0037479	0.0292213	0.0217855	12051/22433/15978/53314/16854	5
564Igi	GSE17974_CTRL_VS_ACT_IL4_AND_ANTI_IL12_4H_CD4_TCELL_UP	GSE17974_CTRL_VS_ACT_IL4_AND_ANTI_IL12_4H_CD4_TCELL_UP	5/106	182/18754	0.0037479	0.0292213	0.0217855	17748/56045/17873/20200/57444	5
564Igi	COULOUARN_TEMPORAL_TGFB1_SIGNATURE_UP	COULOUARN_TEMPORAL_TGFB1_SIGNATURE_UP	4/106	112/18754	0.00375232	0.0292213	0.0217855	17936/12051/12226/20893	4
564Igi	GO_NEGATIVE_REGULATION_OF_LEUKOCYTE_DIFFERENTIATION	GO_NEGATIVE_REGULATION_OF_LEUKOCYTE_DIFFERENTIATION	4/106	112/18754	0.00375232	0.0292213	0.0217855	16149/12703/12477/20302	4
564Igi	DELYS_THYROID_CANCER_UP	DELYS_THYROID_CANCER_UP	8/106	445/18754	0.00375347	0.0292213	0.0217855	18746/20846/11816/12332/20893/16854/20302/20750	8
564Igi	GO_CYTOKINE_METABOLIC_PROCESS	GO_CYTOKINE_METABOLIC_PROCESS	4/106	113/18754	0.00387337	0.03013	0.022463	16768/12608/12051/60505	4
564Igi	REACTOME_PLATELET_ACTIVATION_SIGNALING_AND_AGGREGATION	REACTOME_PLATELET_ACTIVATION_SIGNALING_AND_AGGREGATION	6/106	264/18754	0.00388076	0.030163	0.0224876	11674/14674/74840/19246/109232/14828	6
564Igi	JOHANSSON_GLIOMAGENESIS_BY_PDGFB_UP	JOHANSSON_GLIOMAGENESIS_BY_PDGFB_UP	3/106	56/18754	0.0039145	0.0303756	0.0226461	18938/17357/20750	3
564Igi	NAKAMURA_ADIPOGENESIS_EARLY_UP	NAKAMURA_ADIPOGENESIS_EARLY_UP	3/106	56/18754	0.0039145	0.0303756	0.0226461	17748/18030/17873	3
564Igi	CYCLIN_D1_UP.V1_DN	CYCLIN_D1_UP.V1_DN	5/106	184/18754	0.00392593	0.0303901	0.0226569	17748/17179/19734/12332/12226	5
564Igi	ESC_V6.5_UP_LATE.V1_DN	ESC_V6.5_UP_LATE.V1_DN	5/106	184/18754	0.00392593	0.0303901	0.0226569	12702/12051/20200/16854/20750	5
564Igi	GSE13547_WT_VS_ZFX_KO_BCELL_UP	GSE13547_WT_VS_ZFX_KO_BCELL_UP	5/106	184/18754	0.00392593	0.0303901	0.0226569	20090/57444/20303/20304/66042	5
564Igi	LENAOUR_DENDRITIC_CELL_MATURATION_UP	LENAOUR_DENDRITIC_CELL_MATURATION_UP	4/106	114/18754	0.00399703	0.0309153	0.0230485	12606/11816/16149/20750	4
564Igi	CYCLIN_D1_UP.V1_UP	CYCLIN_D1_UP.V1_UP	5/106	185/18754	0.00401718	0.0310208	0.0231272	12856/69202/53314/72310/11425	5
564Igi	LI_WILMS_TUMOR_VS_FETAL_KIDNEY_1_UP	LI_WILMS_TUMOR_VS_FETAL_KIDNEY_1_UP	5/106	185/18754	0.00401718	0.0310208	0.0231272	22433/11816/17132/106869/20750	5
564Igi	CREB_Q2	CREB_Q2	6/106	266/18754	0.00402584	0.0310625	0.0231582	16828/14758/14683/52004/17132/17873	6
564Igi	BIOCARTA_MTA3_PATHWAY	BIOCARTA_MTA3_PATHWAY	2/106	17/18754	0.00407203	0.031267	0.0233107	11674/14433	2
564Igi	GO_PHOSPHATIDYLINOSITOL_3_KINASE_REGULATOR_ACTIVITY	GO_PHOSPHATIDYLINOSITOL_3_KINASE_REGULATOR_ACTIVITY	2/106	17/18754	0.00407203	0.031267	0.0233107	12702/12703	2
564Igi	GO_POSITIVE_REGULATION_OF_CALCIUM_ION_IMPORT	GO_POSITIVE_REGULATION_OF_CALCIUM_ION_IMPORT	2/106	17/18754	0.00407203	0.031267	0.0233107	16854/20302	2
564Igi	GO_REGULATION_OF_B_CELL_APOPTOTIC_PROCESS	GO_REGULATION_OF_B_CELL_APOPTOTIC_PROCESS	2/106	17/18754	0.00407203	0.031267	0.0233107	17319/16149	2
564Igi	MODULE_474	MODULE_474	2/106	17/18754	0.00407203	0.031267	0.0233107	12702/12703	2
564Igi	SARTIPY_BLUNTED_BY_INSULIN_RESISTANCE_UP	SARTIPY_BLUNTED_BY_INSULIN_RESISTANCE_UP	2/106	17/18754	0.00407203	0.031267	0.0233107	12702/18030	2
564Igi	GSE13547_2H_VS_12_H_ANTI_IGM_STIM_ZFX_KO_BCELL_DN	GSE13547_2H_VS_12_H_ANTI_IGM_STIM_ZFX_KO_BCELL_DN	5/106	186/18754	0.00410994	0.0313959	0.0234067	21991/17319/15978/16854/93692	5
564Igi	GSE26928_NAIVE_VS_CENT_MEMORY_CD4_TCELL_DN	GSE26928_NAIVE_VS_CENT_MEMORY_CD4_TCELL_DN	5/106	186/18754	0.00410994	0.0313959	0.0234067	17936/170748/18453/80291/16854	5
564Igi	GSE40274_CTRL_VS_LEF1_TRANSDUCED_ACTIVATED_CD4_TCELL_UP	GSE40274_CTRL_VS_LEF1_TRANSDUCED_ACTIVATED_CD4_TCELL_UP	5/106	186/18754	0.00410994	0.0313959	0.0234067	12606/17179/69202/72310/93692	5
564Igi	GSE8515_CTRL_VS_IL1_4H_STIM_MAC_DN	GSE8515_CTRL_VS_IL1_4H_STIM_MAC_DN	5/106	186/18754	0.00410994	0.0313959	0.0234067	17357/12608/12051/17873/20303	5
564Igi	GO_LIPOPOLYSACCHARIDE_MEDIATED_SIGNALING_PATHWAY	GO_LIPOPOLYSACCHARIDE_MEDIATED_SIGNALING_PATHWAY	3/106	57/18754	0.00411517	0.0313959	0.0234067	17319/20302/20304	3
564Igi	GO_LYMPHOCYTE_CHEMOTAXIS	GO_LYMPHOCYTE_CHEMOTAXIS	3/106	57/18754	0.00411517	0.0313959	0.0234067	20302/20303/20304	3
564Igi	GO_POSITIVE_REGULATION_OF_VIRAL_LIFE_CYCLE	GO_POSITIVE_REGULATION_OF_VIRAL_LIFE_CYCLE	3/106	57/18754	0.00411517	0.0313959	0.0234067	16149/18453/20304	3
564Igi	GO_REGULATION_OF_LYMPHOCYTE_MIGRATION	GO_REGULATION_OF_LYMPHOCYTE_MIGRATION	3/106	57/18754	0.00411517	0.0313959	0.0234067	20302/20303/20304	3
564Igi	HELLER_HDAC_TARGETS_SILENCED_BY_METHYLATION_UP	HELLER_HDAC_TARGETS_SILENCED_BY_METHYLATION_UP	8/106	453/18754	0.00417656	0.0318387	0.0237369	17748/20846/17357/22151/11816/12226/20750/15370	8
564Igi	GSE17974_2.5H_VS_72H_IL4_AND_ANTI_IL12_ACT_CD4_TCELL_DN	GSE17974_2.5H_VS_72H_IL4_AND_ANTI_IL12_ACT_CD4_TCELL_DN	5/106	187/18754	0.00420423	0.031922	0.023799	18746/170748/20200/12332/12531	5
564Igi	GSE18791_UNSTIM_VS_NEWCATSLE_VIRUS_DC_10H_DN	GSE18791_UNSTIM_VS_NEWCATSLE_VIRUS_DC_10H_DN	5/106	187/18754	0.00420423	0.031922	0.023799	20846/224093/100038882/17873/57444	5
564Igi	GSE37301_HEMATOPOIETIC_STEM_CELL_VS_CD4_TCELL_UP	GSE37301_HEMATOPOIETIC_STEM_CELL_VS_CD4_TCELL_UP	5/106	187/18754	0.00420423	0.031922	0.023799	20846/56045/20200/16178/20304	5
564Igi	GSE9509_LPS_VS_LPS_AND_IL10_STIM_IL10_KO_MACROPHAGE_30MIN_DN	GSE9509_LPS_VS_LPS_AND_IL10_STIM_IL10_KO_MACROPHAGE_30MIN_DN	5/106	187/18754	0.00420423	0.031922	0.023799	17748/21949/12531/12226/93692	5
564Igi	GSE9988_ANTI_TREM1_VS_LOW_LPS_MONOCYTE_DN	GSE9988_ANTI_TREM1_VS_LOW_LPS_MONOCYTE_DN	5/106	187/18754	0.00420423	0.031922	0.023799	12702/17936/170748/106869/20303	5
564Igi	CREB_Q4	CREB_Q4	6/106	269/18754	0.00425095	0.0322254	0.0240252	20090/16828/14758/14683/52004/17132	6
564Igi	GO_RESPONSE_TO_INSULIN	GO_RESPONSE_TO_INSULIN	6/106	269/18754	0.00425095	0.0322254	0.0240252	18746/20846/12702/19246/22433/12703	6
564Igi	GSE12366_NAIVE_VS_MEMORY_BCELL_DN	GSE12366_NAIVE_VS_MEMORY_BCELL_DN	5/106	188/18754	0.00430005	0.0324428	0.0241872	17173/17936/170748/18030/17132	5
564Igi	GSE3565_CTRL_VS_LPS_INJECTED_SPLENOCYTES_DN	GSE3565_CTRL_VS_LPS_INJECTED_SPLENOCYTES_DN	5/106	188/18754	0.00430005	0.0324428	0.0241872	17319/23983/21949/14683/66264	5
564Igi	GSE3565_DUSP1_VS_WT_SPLENOCYTES_DN	GSE3565_DUSP1_VS_WT_SPLENOCYTES_DN	5/106	188/18754	0.00430005	0.0324428	0.0241872	23983/21949/14683/22151/66264	5
564Igi	GSE9988_LPS_VS_CTRL_TREATED_MONOCYTE_UP	GSE9988_LPS_VS_CTRL_TREATED_MONOCYTE_UP	5/106	188/18754	0.00430005	0.0324428	0.0241872	12702/22433/17873/20302/20303	5
564Igi	TGASTMAGC_NFE2_01	TGASTMAGC_NFE2_01	5/106	188/18754	0.00430005	0.0324428	0.0241872	11674/14433/18602/22295/13806	5
564Igi	TONKS_TARGETS_OF_RUNX1_RUNX1T1_FUSION_HSC_DN	TONKS_TARGETS_OF_RUNX1_RUNX1T1_FUSION_HSC_DN	5/106	188/18754	0.00430005	0.0324428	0.0241872	16478/12606/12703/12332/72310	5
564Igi	GO_NEGATIVE_REGULATION_OF_LYMPHOCYTE_DIFFERENTIATION	GO_NEGATIVE_REGULATION_OF_LYMPHOCYTE_DIFFERENTIATION	3/106	58/18754	0.00432199	0.032531	0.024253	16149/12703/12477	3
564Igi	PID_ATF2_PATHWAY	PID_ATF2_PATHWAY	3/106	58/18754	0.00432199	0.032531	0.024253	16478/12702/15978	3
564Igi	SAMOLS_TARGETS_OF_KHSV_MIRNAS_DN	SAMOLS_TARGETS_OF_KHSV_MIRNAS_DN	3/106	58/18754	0.00432199	0.032531	0.024253	20846/67393/20750	3
564Igi	COREBINDINGFACTOR_Q6	COREBINDINGFACTOR_Q6	6/106	270/18754	0.00432802	0.0325507	0.0242677	64136/12317/53314/20302/20303/15370	6
564Igi	YAGI_AML_WITH_T_8_21_TRANSLOCATION	YAGI_AML_WITH_T_8_21_TRANSLOCATION	7/106	360/18754	0.00435271	0.0327106	0.0243869	14758/14683/12702/109232/12317/16149/12332	7
564Igi	RODRIGUES_DCC_TARGETS_DN	RODRIGUES_DCC_TARGETS_DN	4/106	117/18754	0.00438401	0.0328394	0.0244829	69202/12226/18712/93692	4
564Igi	CYCLIN_D1_KE_.V1_UP	CYCLIN_D1_KE_.V1_UP	5/106	189/18754	0.00439743	0.0328394	0.0244829	223453/12856/53314/18641/11425	5
564Igi	GSE17322_CD103_POS_VS_CD11B_HIGH_LUNG_DC_UP	GSE17322_CD103_POS_VS_CD11B_HIGH_LUNG_DC_UP	5/106	189/18754	0.00439743	0.0328394	0.0244829	64136/74840/71853/12317/16854	5
564Igi	GSE2706_UNSTIM_VS_8H_LPS_DC_DN	GSE2706_UNSTIM_VS_8H_LPS_DC_DN	5/106	189/18754	0.00439743	0.0328394	0.0244829	17748/12702/22151/106869/53314	5
564Igi	GSE2770_IL12_AND_TGFB_ACT_VS_ACT_CD4_TCELL_48H_UP	GSE2770_IL12_AND_TGFB_ACT_VS_ACT_CD4_TCELL_48H_UP	5/106	189/18754	0.00439743	0.0328394	0.0244829	11674/14751/17132/13806/20304	5
564Igi	GSE360_T_GONDII_VS_B_MALAYI_LOW_DOSE_DC_UP	GSE360_T_GONDII_VS_B_MALAYI_LOW_DOSE_DC_UP	5/106	189/18754	0.00439743	0.0328394	0.0244829	17748/22151/57444/12226/20750	5
564Igi	GSE4590_LARGE_PRE_BCELL_VS_VPREB_POS_LARGE_PRE_BCELL_DN	GSE4590_LARGE_PRE_BCELL_VS_VPREB_POS_LARGE_PRE_BCELL_DN	5/106	189/18754	0.00439743	0.0328394	0.0244829	14758/22637/18030/112407/13806	5
564Igi	GSE9988_ANTI_TREM1_VS_LOW_LPS_MONOCYTE_UP	GSE9988_ANTI_TREM1_VS_LOW_LPS_MONOCYTE_UP	5/106	189/18754	0.00439743	0.0328394	0.0244829	17748/14674/12608/16854/20750	5
564Igi	GO_PRODUCTION_OF_MOLECULAR_MEDIATOR_OF_IMMUNE_RESPONSE	GO_PRODUCTION_OF_MOLECULAR_MEDIATOR_OF_IMMUNE_RESPONSE	6/106	271/18754	0.00440611	0.0328785	0.0245121	17319/14751/22433/56045/16149/53314	6
564Igi	GSE40685_TREG_VS_FOXP3_KO_TREG_PRECURSOR_DN	GSE40685_TREG_VS_FOXP3_KO_TREG_PRECURSOR_DN	5/106	190/18754	0.00449636	0.0335257	0.0249946	20846/12702/16149/53314/93692	5
564Igi	GO_POSITIVE_REGULATION_OF_CALCIUM_ION_TRANSPORT	GO_POSITIVE_REGULATION_OF_CALCIUM_ION_TRANSPORT	4/106	118/18754	0.00451842	0.0336638	0.0250976	16854/20302/20303/20304	4
564Igi	GO_LIVER_MORPHOGENESIS	GO_LIVER_MORPHOGENESIS	2/106	18/18754	0.0045642	0.0337731	0.025179	12608/22433	2
564Igi	GO_REGULATION_OF_INTRINSIC_APOPTOTIC_SIGNALING_PATHWAY_IN_RESPONSE_TO_DNA_DAMAGE_BY_P53_CLASS_MEDIATOR	GO_REGULATION_OF_INTRINSIC_APOPTOTIC_SIGNALING_PATHWAY_IN_RESPONSE_TO_DNA_DAMAGE_BY_P53_CLASS_MEDIATOR	2/106	18/18754	0.0045642	0.0337731	0.025179	17319/16149	2
564Igi	IIZUKA_LIVER_CANCER_PROGRESSION_L1_G1_UP	IIZUKA_LIVER_CANCER_PROGRESSION_L1_G1_UP	2/106	18/18754	0.0045642	0.0337731	0.025179	17748/17132	2
564Igi	MODULE_478	MODULE_478	2/106	18/18754	0.0045642	0.0337731	0.025179	18453/16854	2
564Igi	MORI_EMU_MYC_LYMPHOMA_BY_ONSET_TIME_DN	MORI_EMU_MYC_LYMPHOMA_BY_ONSET_TIME_DN	2/106	18/18754	0.0045642	0.0337731	0.025179	14828/22027	2
564Igi	OZANNE_AP1_TARGETS_UP	OZANNE_AP1_TARGETS_UP	2/106	18/18754	0.0045642	0.0337731	0.025179	12332/16854	2
564Igi	TERAMOTO_OPN_TARGETS_CLUSTER_7	TERAMOTO_OPN_TARGETS_CLUSTER_7	2/106	18/18754	0.0045642	0.0337731	0.025179	20200/20750	2
564Igi	ZHAN_LATE_DIFFERENTIATION_GENES_DN	ZHAN_LATE_DIFFERENTIATION_GENES_DN	2/106	18/18754	0.0045642	0.0337731	0.025179	18746/17357	2
564Igi	GO_RESPONSE_TO_INTERLEUKIN_1	GO_RESPONSE_TO_INTERLEUKIN_1	5/106	191/18754	0.00459688	0.0337731	0.025179	12608/16178/20302/20303/20304	5
564Igi	GSE12392_IFNAR_KO_VS_IFNB_KO_CD8_NEG_SPLEEN_DC_UP	GSE12392_IFNAR_KO_VS_IFNB_KO_CD8_NEG_SPLEEN_DC_UP	5/106	191/18754	0.00459688	0.0337731	0.025179	14674/22151/13806/16854/20303	5
564Igi	GSE18893_TCONV_VS_TREG_2H_TNF_STIM_DN	GSE18893_TCONV_VS_TREG_2H_TNF_STIM_DN	5/106	191/18754	0.00459688	0.0337731	0.025179	17173/12608/224093/12226/20318	5
564Igi	GSE21033_1H_VS_12H_POLYIC_STIM_DC_UP	GSE21033_1H_VS_12H_POLYIC_STIM_DC_UP	5/106	191/18754	0.00459688	0.0337731	0.025179	18938/22433/69202/12703/15370	5
564Igi	GSE27241_CTRL_VS_DIGOXIN_TREATED_CD4_TCELL_IN_TH17_POLARIZING_CONDITIONS_UP	GSE27241_CTRL_VS_DIGOXIN_TREATED_CD4_TCELL_IN_TH17_POLARIZING_CONDITIONS_UP	5/106	191/18754	0.00459688	0.0337731	0.025179	17936/18566/17873/53314/15370	5
564Igi	GSE29614_DAY3_VS_DAY7_TIV_FLU_VACCINE_PBMC_DN	GSE29614_DAY3_VS_DAY7_TIV_FLU_VACCINE_PBMC_DN	5/106	191/18754	0.00459688	0.0337731	0.025179	64136/74840/22433/67393/22027	5
564Igi	GSE37416_12H_VS_24H_F_TULARENSIS_LVS_NEUTROPHIL_UP	GSE37416_12H_VS_24H_F_TULARENSIS_LVS_NEUTROPHIL_UP	5/106	191/18754	0.00459688	0.0337731	0.025179	17748/17357/27984/17936/20200	5
564Igi	GSE3982_EFF_MEMORY_VS_CENT_MEMORY_CD4_TCELL_UP	GSE3982_EFF_MEMORY_VS_CENT_MEMORY_CD4_TCELL_UP	5/106	191/18754	0.00459688	0.0337731	0.025179	14433/64136/17179/72310/14945	5
564Igi	GSE6259_33D1_POS_VS_DEC205_POS_SPLENIC_DC_DN	GSE6259_33D1_POS_VS_DEC205_POS_SPLENIC_DC_DN	5/106	191/18754	0.00459688	0.0337731	0.025179	12606/22151/17132/67393/64138	5
564Igi	GSE7509_UNSTIM_VS_IFNA_STIM_IMMATURE_DC_DN	GSE7509_UNSTIM_VS_IFNA_STIM_IMMATURE_DC_DN	5/106	191/18754	0.00459688	0.0337731	0.025179	18566/54167/100038882/12703/14945	5
564Igi	GO_POST_TRANSLATIONAL_PROTEIN_MODIFICATION	GO_POST_TRANSLATIONAL_PROTEIN_MODIFICATION	7/106	364/18754	0.00462067	0.0339217	0.0252899	71853/12702/53869/11816/18453/22027/20750	7
564Igi	MODULE_1	MODULE_1	7/106	365/18754	0.00468957	0.0342853	0.0255609	26360/18030/11816/17132/18712/20302/15370	7
564Igi	KIM_WT1_TARGETS_DN	KIM_WT1_TARGETS_DN	8/106	462/18754	0.00469563	0.0342853	0.0255609	64136/74840/52004/11816/106869/17873/14828/20318	8
564Igi	GSE13484_3H_UNSTIM_VS_YF17D_VACCINE_STIM_PBMC_DN	GSE13484_3H_UNSTIM_VS_YF17D_VACCINE_STIM_PBMC_DN	5/106	192/18754	0.00469898	0.0342853	0.0255609	17748/106869/15978/18712/20303	5
564Igi	GSE19198_6H_VS_24H_IL21_TREATED_TCELL_UP	GSE19198_6H_VS_24H_IL21_TREATED_TCELL_UP	5/106	192/18754	0.00469898	0.0342853	0.0255609	64136/74840/17357/12608/20304	5
564Igi	GSE24574_BCL6_HIGH_TFH_VS_TCONV_CD4_TCELL_UP	GSE24574_BCL6_HIGH_TFH_VS_TCONV_CD4_TCELL_UP	5/106	192/18754	0.00469898	0.0342853	0.0255609	100038882/17873/18641/20302/15370	5
564Igi	GSE29617_CTRL_VS_TIV_FLU_VACCINE_PBMC_2008_DN	GSE29617_CTRL_VS_TIV_FLU_VACCINE_PBMC_2008_DN	5/106	192/18754	0.00469898	0.0342853	0.0255609	64136/216238/14227/13806/22027	5
564Igi	GSE37605_C57BL6_VS_NOD_FOXP3_FUSION_GFP_TREG_DN	GSE37605_C57BL6_VS_NOD_FOXP3_FUSION_GFP_TREG_DN	5/106	192/18754	0.00469898	0.0342853	0.0255609	12608/18030/20893/20302/15370	5
564Igi	GSE40666_UNTREATED_VS_IFNA_STIM_EFFECTOR_CD8_TCELL_90MIN_UP	GSE40666_UNTREATED_VS_IFNA_STIM_EFFECTOR_CD8_TCELL_90MIN_UP	5/106	192/18754	0.00469898	0.0342853	0.0255609	14433/19246/53314/12332/20893	5
564Igi	DACOSTA_UV_RESPONSE_VIA_ERCC3_TTD_UP	DACOSTA_UV_RESPONSE_VIA_ERCC3_TTD_UP	3/106	60/18754	0.0047543	0.0346094	0.0258025	20846/14227/12317	3
564Igi	GO_INTRINSIC_APOPTOTIC_SIGNALING_PATHWAY_IN_RESPONSE_TO_ENDOPLASMIC_RETICULUM_STRESS	GO_INTRINSIC_APOPTOTIC_SIGNALING_PATHWAY_IN_RESPONSE_TO_ENDOPLASMIC_RETICULUM_STRESS	3/106	60/18754	0.0047543	0.0346094	0.0258025	19246/12608/22433	3
564Igi	LINDSTEDT_DENDRITIC_CELL_MATURATION_C	LINDSTEDT_DENDRITIC_CELL_MATURATION_C	3/106	60/18754	0.0047543	0.0346094	0.0258025	22151/18030/12332	3
564Igi	GSE11057_CD4_EFF_MEM_VS_PBMC_DN	GSE11057_CD4_EFF_MEM_VS_PBMC_DN	5/106	193/18754	0.0048027	0.0346704	0.025848	17173/12608/18030/16149/64138	5
564Igi	GSE12845_IGD_POS_VS_NEG_BLOOD_BCELL_DN	GSE12845_IGD_POS_VS_NEG_BLOOD_BCELL_DN	5/106	193/18754	0.0048027	0.0346704	0.025848	74840/71853/22433/14828/22027	5
564Igi	GSE22886_DAY1_VS_DAY7_MONOCYTE_IN_CULTURE_UP	GSE22886_DAY1_VS_DAY7_MONOCYTE_IN_CULTURE_UP	5/106	193/18754	0.0048027	0.0346704	0.025848	17748/106869/17873/57444/20304	5
564Igi	GSE24634_IL4_VS_CTRL_TREATED_NAIVE_CD4_TCELL_DAY3_UP	GSE24634_IL4_VS_CTRL_TREATED_NAIVE_CD4_TCELL_DAY3_UP	5/106	193/18754	0.0048027	0.0346704	0.025848	18030/17132/16178/20318/20302	5
564Igi	GSE2770_IL12_AND_TGFB_VS_IL4_TREATED_ACT_CD4_TCELL_48H_DN	GSE2770_IL12_AND_TGFB_VS_IL4_TREATED_ACT_CD4_TCELL_48H_DN	5/106	193/18754	0.0048027	0.0346704	0.025848	20846/56045/14227/16149/13806	5
564Igi	GSE28726_ACT_CD4_TCELL_VS_ACT_NKTCELL_DN	GSE28726_ACT_CD4_TCELL_VS_ACT_NKTCELL_DN	5/106	193/18754	0.0048027	0.0346704	0.025848	17748/20090/67671/22637/12226	5
564Igi	GSE29949_MICROGLIA_BRAIN_VS_MONOCYTE_BONE_MARROW_DN	GSE29949_MICROGLIA_BRAIN_VS_MONOCYTE_BONE_MARROW_DN	5/106	193/18754	0.0048027	0.0346704	0.025848	14433/14758/54127/100038882/20750	5
564Igi	GSE360_L_MAJOR_VS_B_MALAYI_LOW_DOSE_MAC_UP	GSE360_L_MAJOR_VS_B_MALAYI_LOW_DOSE_MAC_UP	5/106	193/18754	0.0048027	0.0346704	0.025848	18746/17748/14674/14751/54167	5
564Igi	GSE36826_NORMAL_VS_STAPH_AUREUS_INF_IL1R_KO_SKIN_DN	GSE36826_NORMAL_VS_STAPH_AUREUS_INF_IL1R_KO_SKIN_DN	5/106	193/18754	0.0048027	0.0346704	0.025848	11674/18938/17936/12317/22027	5
564Igi	GSE42088_2H_VS_24H_LEISHMANIA_INF_DC_UP	GSE42088_2H_VS_24H_LEISHMANIA_INF_DC_UP	5/106	193/18754	0.0048027	0.0346704	0.025848	20090/16478/54127/14751/15370	5
564Igi	RAF_UP.V1_UP	RAF_UP.V1_UP	5/106	193/18754	0.0048027	0.0346704	0.025848	22151/109232/106869/69202/93692	5
564Igi	ERBB2_UP.V1_UP	ERBB2_UP.V1_UP	5/106	194/18754	0.00490803	0.0352438	0.0262755	12051/109232/112407/69202/20200	5
564Igi	GSE11057_NAIVE_CD4_VS_PBMC_CD4_TCELL_DN	GSE11057_NAIVE_CD4_VS_PBMC_CD4_TCELL_DN	5/106	194/18754	0.00490803	0.0352438	0.0262755	27984/12608/18030/12332/64138	5
564Igi	GSE24574_BCL6_LOW_TFH_VS_NAIVE_CD4_TCELL_UP	GSE24574_BCL6_LOW_TFH_VS_NAIVE_CD4_TCELL_UP	5/106	194/18754	0.00490803	0.0352438	0.0262755	52004/22151/109232/54167/100038882	5
564Igi	GSE360_CTRL_VS_T_GONDII_DC_DN	GSE360_CTRL_VS_T_GONDII_DC_DN	5/106	194/18754	0.00490803	0.0352438	0.0262755	12702/22151/17873/57444/12226	5
564Igi	GSE360_L_MAJOR_VS_M_TUBERCULOSIS_DC_UP	GSE360_L_MAJOR_VS_M_TUBERCULOSIS_DC_UP	5/106	194/18754	0.00490803	0.0352438	0.0262755	23983/11816/69202/12226/18641	5
564Igi	GSE39556_UNTREATED_VS_3H_POLYIC_INJ_MOUSE_CD8A_DC_UP	GSE39556_UNTREATED_VS_3H_POLYIC_INJ_MOUSE_CD8A_DC_UP	5/106	194/18754	0.00490803	0.0352438	0.0262755	18030/106869/56045/12531/20750	5
564Igi	GSE42088_UNINF_VS_LEISHMANIA_INF_DC_2H_UP	GSE42088_UNINF_VS_LEISHMANIA_INF_DC_2H_UP	5/106	194/18754	0.00490803	0.0352438	0.0262755	17748/12702/17179/53314/20318	5
564Igi	LIU_VMYB_TARGETS_UP	LIU_VMYB_TARGETS_UP	4/106	121/18754	0.00493826	0.0354076	0.0263976	21991/17748/57444/93692	4
564Igi	TOOKER_GEMCITABINE_RESISTANCE_DN	TOOKER_GEMCITABINE_RESISTANCE_DN	4/106	121/18754	0.00493826	0.0354076	0.0263976	71853/12608/12856/22027	4
564Igi	GO_POSITIVE_REGULATION_OF_ALPHA_BETA_T_CELL_ACTIVATION	GO_POSITIVE_REGULATION_OF_ALPHA_BETA_T_CELL_ACTIVATION	3/106	61/18754	0.00497989	0.0354509	0.0264299	22637/15978/12703	3
564Igi	GO_POSITIVE_REGULATION_OF_LIPID_TRANSPORT	GO_POSITIVE_REGULATION_OF_LIPID_TRANSPORT	3/106	61/18754	0.00497989	0.0354509	0.0264299	17319/11816/20750	3
564Igi	GO_POSITIVE_REGULATION_OF_OSTEOBLAST_DIFFERENTIATION	GO_POSITIVE_REGULATION_OF_OSTEOBLAST_DIFFERENTIATION	3/106	61/18754	0.00497989	0.0354509	0.0264299	14683/12608/12606	3
564Igi	GO_T_CELL_MIGRATION	GO_T_CELL_MIGRATION	3/106	61/18754	0.00497989	0.0354509	0.0264299	22637/20302/20304	3
564Igi	GO_ZYMOGEN_ACTIVATION	GO_ZYMOGEN_ACTIVATION	3/106	61/18754	0.00497989	0.0354509	0.0264299	18655/13806/64138	3
564Igi	PELLICCIOTTA_HDAC_IN_ANTIGEN_PRESENTATION_UP	PELLICCIOTTA_HDAC_IN_ANTIGEN_PRESENTATION_UP	3/106	61/18754	0.00497989	0.0354509	0.0264299	12317/14828/22027	3
564Igi	FOURNIER_ACINAR_DEVELOPMENT_LATE_2	FOURNIER_ACINAR_DEVELOPMENT_LATE_2	6/106	278/18754	0.00498231	0.0354509	0.0264299	17748/16828/18655/74840/71853/22027	6
564Igi	GO_NEGATIVE_REGULATION_OF_TRANSFERASE_ACTIVITY	GO_NEGATIVE_REGULATION_OF_TRANSFERASE_ACTIVITY	6/106	278/18754	0.00498231	0.0354509	0.0264299	12702/19246/12606/11816/17873/12703	6
564Igi	GSE14000_UNSTIM_VS_16H_LPS_DC_DN	GSE14000_UNSTIM_VS_16H_LPS_DC_DN	5/106	195/18754	0.00501499	0.0354509	0.0264299	17748/16828/22151/17873/18712	5
564Igi	GSE1460_CD4_THYMOCYTE_VS_NAIVE_CD4_TCELL_ADULT_BLOOD_UP	GSE1460_CD4_THYMOCYTE_VS_NAIVE_CD4_TCELL_ADULT_BLOOD_UP	5/106	195/18754	0.00501499	0.0354509	0.0264299	16828/18655/17357/17936/14828	5
564Igi	GSE21063_CTRL_VS_ANTI_IGM_STIM_BCELL_8H_UP	GSE21063_CTRL_VS_ANTI_IGM_STIM_BCELL_8H_UP	5/106	195/18754	0.00501499	0.0354509	0.0264299	17936/112407/100038882/17873/15370	5
564Igi	GSE2128_C57BL6_VS_NOD_THYMOCYTE_MIMETOPE_NEGATIVE_SELECTION_DN	GSE2128_C57BL6_VS_NOD_THYMOCYTE_MIMETOPE_NEGATIVE_SELECTION_DN	5/106	195/18754	0.00501499	0.0354509	0.0264299	17357/27984/17132/12226/80291	5
564Igi	GSE24634_TREG_VS_TCONV_POST_DAY3_IL4_CONVERSION_UP	GSE24634_TREG_VS_TCONV_POST_DAY3_IL4_CONVERSION_UP	5/106	195/18754	0.00501499	0.0354509	0.0264299	21991/14433/17748/12856/13806	5
564Igi	GSE29164_CD8_TCELL_VS_CD8_TCELL_AND_IL12_TREATED_MELANOMA_DAY7_DN	GSE29164_CD8_TCELL_VS_CD8_TCELL_AND_IL12_TREATED_MELANOMA_DAY7_DN	5/106	195/18754	0.00501499	0.0354509	0.0264299	16828/74840/22433/14828/22027	5
564Igi	GSE37416_0H_VS_12H_F_TULARENSIS_LVS_NEUTROPHIL_DN	GSE37416_0H_VS_12H_F_TULARENSIS_LVS_NEUTROPHIL_DN	5/106	195/18754	0.00501499	0.0354509	0.0264299	17936/17873/13806/18453/16854	5
564Igi	GSE3982_DC_VS_TH2_DN	GSE3982_DC_VS_TH2_DN	5/106	195/18754	0.00501499	0.0354509	0.0264299	17357/17936/54167/12703/20303	5
564Igi	GSE42088_UNINF_VS_LEISHMANIA_INF_DC_2H_DN	GSE42088_UNINF_VS_LEISHMANIA_INF_DC_2H_DN	5/106	195/18754	0.00501499	0.0354509	0.0264299	20090/67671/16478/54127/15370	5
564Igi	GSE7219_UNSTIM_VS_LPS_AND_ANTI_CD40_STIM_DC_UP	GSE7219_UNSTIM_VS_LPS_AND_ANTI_CD40_STIM_DC_UP	5/106	195/18754	0.00501499	0.0354509	0.0264299	18938/21949/14674/12702/15370	5
564Igi	P53_DN.V1_DN	P53_DN.V1_DN	5/106	195/18754	0.00501499	0.0354509	0.0264299	12702/17179/64138/20750/15370	5
564Igi	BIOCARTA_CTLA4_PATHWAY	BIOCARTA_CTLA4_PATHWAY	2/106	19/18754	0.00508243	0.0357733	0.0266703	54167/12477	2
564Igi	GO_MATURE_B_CELL_DIFFERENTIATION_INVOLVED_IN_IMMUNE_RESPONSE	GO_MATURE_B_CELL_DIFFERENTIATION_INVOLVED_IN_IMMUNE_RESPONSE	2/106	19/18754	0.00508243	0.0357733	0.0266703	12051/22433	2
564Igi	GO_MISFOLDED_PROTEIN_BINDING	GO_MISFOLDED_PROTEIN_BINDING	2/106	19/18754	0.00508243	0.0357733	0.0266703	64136/14828	2
564Igi	GO_NEGATIVE_REGULATION_OF_ENDOPLASMIC_RETICULUM_STRESS_INDUCED_INTRINSIC_APOPTOTIC_SIGNALING_PATHWAY	GO_NEGATIVE_REGULATION_OF_ENDOPLASMIC_RETICULUM_STRESS_INDUCED_INTRINSIC_APOPTOTIC_SIGNALING_PATHWAY	2/106	19/18754	0.00508243	0.0357733	0.0266703	19246/22433	2
564Igi	GO_POSITIVE_REGULATION_OF_MACROPHAGE_MIGRATION	GO_POSITIVE_REGULATION_OF_MACROPHAGE_MIGRATION	2/106	19/18754	0.00508243	0.0357733	0.0266703	20302/20304	2
564Igi	GO_CELLULAR_RESPONSE_TO_PEPTIDE	GO_CELLULAR_RESPONSE_TO_PEPTIDE	7/106	371/18754	0.00511943	0.0357733	0.0266703	18746/20846/12702/19246/22433/12703/15370	7
564Igi	GSE13738_RESTING_VS_BYSTANDER_ACTIVATED_CD4_TCELL_DN	GSE13738_RESTING_VS_BYSTANDER_ACTIVATED_CD4_TCELL_DN	5/106	196/18754	0.0051236	0.0357733	0.0266703	17132/53314/13806/20893/80291	5
564Igi	GSE20500_RETINOIC_ACID_VS_RARA_ANTAGONIST_TREATED_CD4_TCELL_UP	GSE20500_RETINOIC_ACID_VS_RARA_ANTAGONIST_TREATED_CD4_TCELL_UP	5/106	196/18754	0.0051236	0.0357733	0.0266703	17748/71853/12608/53314/20304	5
564Igi	GSE21379_WT_VS_SAP_KO_TFH_CD4_TCELL_DN	GSE21379_WT_VS_SAP_KO_TFH_CD4_TCELL_DN	5/106	196/18754	0.0051236	0.0357733	0.0266703	18602/17132/20303/93692/20304	5
564Igi	GSE24026_PD1_LIGATION_VS_CTRL_IN_ACT_TCELL_LINE_UP	GSE24026_PD1_LIGATION_VS_CTRL_IN_ACT_TCELL_LINE_UP	5/106	196/18754	0.0051236	0.0357733	0.0266703	17748/20846/109232/57444/66264	5
564Igi	GSE29618_PDC_VS_MDC_DN	GSE29618_PDC_VS_MDC_DN	5/106	196/18754	0.0051236	0.0357733	0.0266703	18746/14433/27984/13806/16854	5
564Igi	GSE3920_UNTREATED_VS_IFNA_TREATED_ENDOTHELIAL_CELL_UP	GSE3920_UNTREATED_VS_IFNA_TREATED_ENDOTHELIAL_CELL_UP	5/106	196/18754	0.0051236	0.0357733	0.0266703	16768/27984/216238/20750/93692	5
564Igi	GSE3982_CENT_MEMORY_CD4_TCELL_VS_NKCELL_DN	GSE3982_CENT_MEMORY_CD4_TCELL_VS_NKCELL_DN	5/106	196/18754	0.0051236	0.0357733	0.0266703	21991/12606/12856/18030/20304	5
564Igi	GSE43955_1H_VS_10H_ACT_CD4_TCELL_WITH_TGFB_IL6_DN	GSE43955_1H_VS_10H_ACT_CD4_TCELL_WITH_TGFB_IL6_DN	5/106	196/18754	0.0051236	0.0357733	0.0266703	18566/22151/11816/93692/15370	5
564Igi	GSE9006_HEALTHY_VS_TYPE_1_DIABETES_PBMC_1MONTH_POST_DX_UP	GSE9006_HEALTHY_VS_TYPE_1_DIABETES_PBMC_1MONTH_POST_DX_UP	5/106	196/18754	0.0051236	0.0357733	0.0266703	11674/17173/14751/14828/22027	5
564Igi	BHAT_ESR1_TARGETS_VIA_AKT1_UP	BHAT_ESR1_TARGETS_VIA_AKT1_UP	6/106	280/18754	0.00515667	0.0357733	0.0266703	27984/22433/17873/19734/20893/67393	6
564Igi	GO_POSITIVE_REGULATION_OF_FAT_CELL_DIFFERENTIATION	GO_POSITIVE_REGULATION_OF_FAT_CELL_DIFFERENTIATION	3/106	62/18754	0.00521185	0.0357733	0.0266703	12608/12606/22433	3
564Igi	GO_REGULATION_OF_ALPHA_BETA_T_CELL_DIFFERENTIATION	GO_REGULATION_OF_ALPHA_BETA_T_CELL_DIFFERENTIATION	3/106	62/18754	0.00521185	0.0357733	0.0266703	22637/15978/12703	3
564Igi	HAHTOLA_MYCOSIS_FUNGOIDES_CD4_UP	HAHTOLA_MYCOSIS_FUNGOIDES_CD4_UP	3/106	62/18754	0.00521185	0.0357733	0.0266703	20302/20303/93692	3
564Igi	HOSHIDA_LIVER_CANCER_LATE_RECURRENCE_UP	HOSHIDA_LIVER_CANCER_LATE_RECURRENCE_UP	3/106	62/18754	0.00521185	0.0357733	0.0266703	20846/16149/72310	3
564Igi	TENEDINI_MEGAKARYOCYTE_MARKERS	TENEDINI_MEGAKARYOCYTE_MARKERS	3/106	62/18754	0.00521185	0.0357733	0.0266703	16478/20846/20304	3
564Igi	TAKEDA_TARGETS_OF_NUP98_HOXA9_FUSION_16D_DN	TAKEDA_TARGETS_OF_NUP98_HOXA9_FUSION_16D_DN	4/106	123/18754	0.00523225	0.0357733	0.0266703	18602/11816/17132/16178	4
564Igi	WANG_ESOPHAGUS_CANCER_VS_NORMAL_UP	WANG_ESOPHAGUS_CANCER_VS_NORMAL_UP	4/106	123/18754	0.00523225	0.0357733	0.0266703	223453/12702/20303/15370	4
564Igi	GSE12845_IGD_POS_BLOOD_VS_DARKZONE_GC_TONSIL_BCELL_DN	GSE12845_IGD_POS_BLOOD_VS_DARKZONE_GC_TONSIL_BCELL_DN	5/106	197/18754	0.00523386	0.0357733	0.0266703	11674/18938/16828/18648/13806	5
564Igi	GSE13522_WT_VS_IFNAR_KO_SKING_T_CRUZI_Y_STRAIN_INF_DN	GSE13522_WT_VS_IFNAR_KO_SKING_T_CRUZI_Y_STRAIN_INF_DN	5/106	197/18754	0.00523386	0.0357733	0.0266703	16768/208659/17173/16828/20846	5
564Igi	GSE1432_1H_VS_24H_IFNG_MICROGLIA_DN	GSE1432_1H_VS_24H_IFNG_MICROGLIA_DN	5/106	197/18754	0.00523386	0.0357733	0.0266703	16768/20846/170748/16149/57444	5
564Igi	GSE1460_CD4_THYMOCYTE_VS_THYMIC_STROMAL_CELL_DN	GSE1460_CD4_THYMOCYTE_VS_THYMIC_STROMAL_CELL_DN	5/106	197/18754	0.00523386	0.0357733	0.0266703	17748/22151/12856/12317/20893	5
564Igi	GSE28130_ACTIVATED_VS_INDUCEED_TREG_UP	GSE28130_ACTIVATED_VS_INDUCEED_TREG_UP	5/106	197/18754	0.00523386	0.0357733	0.0266703	18030/19734/12703/20302/20303	5
564Igi	GSE31082_DP_VS_CD4_SP_THYMOCYTE_DN	GSE31082_DP_VS_CD4_SP_THYMOCYTE_DN	5/106	197/18754	0.00523386	0.0357733	0.0266703	17319/53314/57444/230822/15370	5
564Igi	GSE40666_UNTREATED_VS_IFNA_STIM_STAT4_KO_EFFECTOR_CD8_TCELL_90MIN_UP	GSE40666_UNTREATED_VS_IFNA_STIM_STAT4_KO_EFFECTOR_CD8_TCELL_90MIN_UP	5/106	197/18754	0.00523386	0.0357733	0.0266703	19246/22433/12332/20893/20318	5
564Igi	GSE42021_TREG_PLN_VS_CD24INT_TREG_THYMUS_DN	GSE42021_TREG_PLN_VS_CD24INT_TREG_THYMUS_DN	5/106	197/18754	0.00523386	0.0357733	0.0266703	20846/56045/100038882/16149/57444	5
564Igi	GSE4590_SMALL_VS_LARGE_PRE_BCELL_UP	GSE4590_SMALL_VS_LARGE_PRE_BCELL_UP	5/106	197/18754	0.00523386	0.0357733	0.0266703	17936/17873/72310/80291/20302	5
564Igi	BOYLAN_MULTIPLE_MYELOMA_C_D_DN	BOYLAN_MULTIPLE_MYELOMA_C_D_DN	6/106	281/18754	0.00524551	0.0357733	0.0266703	18030/17132/54167/57444/72310/20304	6
564Igi	HUTTMANN_B_CLL_POOR_SURVIVAL_UP	HUTTMANN_B_CLL_POOR_SURVIVAL_UP	6/106	282/18754	0.00533547	0.0357733	0.0266703	16768/16478/22637/112407/12332/20302	6
564Igi	GSE10239_NAIVE_VS_KLRG1HIGH_EFF_CD8_TCELL_UP	GSE10239_NAIVE_VS_KLRG1HIGH_EFF_CD8_TCELL_UP	5/106	198/18754	0.0053458	0.0357733	0.0266703	67671/12702/17179/12226/20318	5
564Igi	GSE11386_NAIVE_VS_MEMORY_BCELL_UP	GSE11386_NAIVE_VS_MEMORY_BCELL_UP	5/106	198/18754	0.0053458	0.0357733	0.0266703	18655/71853/22151/14828/93692	5
564Igi	GSE1925_CTRL_VS_IFNG_PRIMED_MACROPHAGE_24H_IFNG_STIM_DN	GSE1925_CTRL_VS_IFNG_PRIMED_MACROPHAGE_24H_IFNG_STIM_DN	5/106	198/18754	0.0053458	0.0357733	0.0266703	12856/11816/100038882/20200/57444	5
564Igi	GSE19941_LPS_VS_LPS_AND_IL10_STIM_IL10_KO_NFKBP50_KO_MACROPHAGE_UP	GSE19941_LPS_VS_LPS_AND_IL10_STIM_IL10_KO_NFKBP50_KO_MACROPHAGE_UP	5/106	198/18754	0.0053458	0.0357733	0.0266703	208659/17132/12332/12226/230822	5
564Igi	GSE20727_CTRL_VS_ROS_INHIBITOR_TREATED_DC_DN	GSE20727_CTRL_VS_ROS_INHIBITOR_TREATED_DC_DN	5/106	198/18754	0.0053458	0.0357733	0.0266703	14433/22433/12531/18453/18712	5
564Igi	GSE22886_DAY1_VS_DAY7_MONOCYTE_IN_CULTURE_DN	GSE22886_DAY1_VS_DAY7_MONOCYTE_IN_CULTURE_DN	5/106	198/18754	0.0053458	0.0357733	0.0266703	14683/14751/12606/170748/11816	5
564Igi	GSE22886_NAIVE_BCELL_VS_NEUTROPHIL_DN	GSE22886_NAIVE_BCELL_VS_NEUTROPHIL_DN	5/106	198/18754	0.0053458	0.0357733	0.0266703	27984/12051/18030/20200/16178	5
564Igi	GSE23505_IL6_IL1_IL23_VS_IL6_IL1_TGFB_TREATED_CD4_TCELL_DN	GSE23505_IL6_IL1_IL23_VS_IL6_IL1_TGFB_TREATED_CD4_TCELL_DN	5/106	198/18754	0.0053458	0.0357733	0.0266703	20200/14828/13806/20303/93692	5
564Igi	GSE25088_CTRL_VS_IL4_STIM_MACROPHAGE_DN	GSE25088_CTRL_VS_IL4_STIM_MACROPHAGE_DN	5/106	198/18754	0.0053458	0.0357733	0.0266703	16768/208659/26360/16854/15370	5
564Igi	GSE26343_UNSTIM_VS_LPS_STIM_NFAT5_KO_MACROPHAGE_UP	GSE26343_UNSTIM_VS_LPS_STIM_NFAT5_KO_MACROPHAGE_UP	5/106	198/18754	0.0053458	0.0357733	0.0266703	23983/12051/54167/12703/20200	5
564Igi	GSE28783_ANTI_MIR33_VS_CTRL_ATHEROSCLEROSIS_MACROPHAGE_UP	GSE28783_ANTI_MIR33_VS_CTRL_ATHEROSCLEROSIS_MACROPHAGE_UP	5/106	198/18754	0.0053458	0.0357733	0.0266703	12702/53869/18030/12703/20750	5
564Igi	GSE34515_CD16_NEG_VS_POS_MONOCYTE_UP	GSE34515_CD16_NEG_VS_POS_MONOCYTE_UP	5/106	198/18754	0.0053458	0.0357733	0.0266703	17748/18938/18030/64138/93692	5
564Igi	GSE36476_CTRL_VS_TSST_ACT_40H_MEMORY_CD4_TCELL_YOUNG_DN	GSE36476_CTRL_VS_TSST_ACT_40H_MEMORY_CD4_TCELL_YOUNG_DN	5/106	198/18754	0.0053458	0.0357733	0.0266703	21991/18648/53314/12477/16178	5
564Igi	GSE36476_CTRL_VS_TSST_ACT_72H_MEMORY_CD4_TCELL_YOUNG_DN	GSE36476_CTRL_VS_TSST_ACT_72H_MEMORY_CD4_TCELL_YOUNG_DN	5/106	198/18754	0.0053458	0.0357733	0.0266703	21991/18648/170748/53314/16178	5
564Igi	GSE3982_BCELL_VS_TH1_DN	GSE3982_BCELL_VS_TH1_DN	5/106	198/18754	0.0053458	0.0357733	0.0266703	53869/12606/20893/20750/20303	5
564Igi	GSE3982_CENT_MEMORY_CD4_TCELL_VS_TH1_DN	GSE3982_CENT_MEMORY_CD4_TCELL_VS_TH1_DN	5/106	198/18754	0.0053458	0.0357733	0.0266703	16768/64136/74840/18030/20303	5
564Igi	GSE42021_TREG_PLN_VS_CD24LO_TREG_THYMUS_DN	GSE42021_TREG_PLN_VS_CD24LO_TREG_THYMUS_DN	5/106	198/18754	0.0053458	0.0357733	0.0266703	20846/56045/100038882/57444/15370	5
564Igi	GSE43863_TFH_VS_LY6C_LOW_CXCR5NEG_EFFECTOR_CD4_TCELL_DN	GSE43863_TFH_VS_LY6C_LOW_CXCR5NEG_EFFECTOR_CD4_TCELL_DN	5/106	198/18754	0.0053458	0.0357733	0.0266703	22433/16178/11425/80291/20750	5
564Igi	GSE43863_TH1_VS_LY6C_INT_CXCR5POS_EFFECTOR_CD4_TCELL_UP	GSE43863_TH1_VS_LY6C_INT_CXCR5POS_EFFECTOR_CD4_TCELL_UP	5/106	198/18754	0.0053458	0.0357733	0.0266703	21991/14751/12856/14945/20304	5
564Igi	GSE6259_33D1_POS_VS_DEC205_POS_FLT3L_INDUCED_SPLENIC_DC_UP	GSE6259_33D1_POS_VS_DEC205_POS_FLT3L_INDUCED_SPLENIC_DC_UP	5/106	198/18754	0.0053458	0.0357733	0.0266703	16149/20302/20303/20304/15370	5
564Igi	GSE7831_1H_VS_4H_CPG_STIM_PDC_DN	GSE7831_1H_VS_4H_CPG_STIM_PDC_DN	5/106	198/18754	0.0053458	0.0357733	0.0266703	18602/12606/54167/12531/16178	5
564Igi	GSE9006_HEALTHY_VS_TYPE_1_DIABETES_PBMC_4MONTH_POST_DX_UP	GSE9006_HEALTHY_VS_TYPE_1_DIABETES_PBMC_4MONTH_POST_DX_UP	5/106	198/18754	0.0053458	0.0357733	0.0266703	11674/17173/14751/17873/20893	5
564Igi	GO_POSITIVE_REGULATION_OF_PROTEIN_LOCALIZATION_TO_CELL_PERIPHERY	GO_POSITIVE_REGULATION_OF_PROTEIN_LOCALIZATION_TO_CELL_PERIPHERY	3/106	63/18754	0.00545022	0.0357733	0.0266703	53869/15978/16854	3
564Igi	GO_REGULATION_OF_PROTEIN_MATURATION	GO_REGULATION_OF_PROTEIN_MATURATION	3/106	63/18754	0.00545022	0.0357733	0.0266703	13806/16178/64138	3
564Igi	HERNANDEZ_MITOTIC_ARREST_BY_DOCETAXEL_2_UP	HERNANDEZ_MITOTIC_ARREST_BY_DOCETAXEL_2_UP	3/106	63/18754	0.00545022	0.0357733	0.0266703	17748/17357/17132	3
564Igi	GOLDRATH_NAIVE_VS_MEMORY_CD8_TCELL_UP	GOLDRATH_NAIVE_VS_MEMORY_CD8_TCELL_UP	5/106	199/18754	0.00545943	0.0357733	0.0266703	223453/17179/100038882/57444/67393	5
564Igi	GSE11961_MARGINAL_ZONE_BCELL_VS_MEMORY_BCELL_DAY40_DN	GSE11961_MARGINAL_ZONE_BCELL_VS_MEMORY_BCELL_DAY40_DN	5/106	199/18754	0.00545943	0.0357733	0.0266703	74840/223453/18453/20750/20303	5
564Igi	GSE15733_BM_VS_SPLEEN_MEMORY_CD4_TCELL_UP	GSE15733_BM_VS_SPLEEN_MEMORY_CD4_TCELL_UP	5/106	199/18754	0.00545943	0.0357733	0.0266703	11816/15978/20893/72310/18712	5
564Igi	GSE15930_NAIVE_VS_24H_IN_VITRO_STIM_IL12_CD8_TCELL_DN	GSE15930_NAIVE_VS_24H_IN_VITRO_STIM_IL12_CD8_TCELL_DN	5/106	199/18754	0.00545943	0.0357733	0.0266703	21991/18648/14227/15978/16854	5
564Igi	GSE15930_STIM_VS_STIM_AND_IL12_48H_CD8_T_CELL_UP	GSE15930_STIM_VS_STIM_AND_IL12_48H_CD8_T_CELL_UP	5/106	199/18754	0.00545943	0.0357733	0.0266703	26360/17357/19246/57444/12332	5
564Igi	GSE16522_MEMORY_VS_NAIVE_CD8_TCELL_DN	GSE16522_MEMORY_VS_NAIVE_CD8_TCELL_DN	5/106	199/18754	0.00545943	0.0357733	0.0266703	16768/22637/112407/69202/16178	5
564Igi	GSE17301_IFNA2_VS_IFNA2_AND_ACD3_ACD28_STIM_CD8_TCELL_DN	GSE17301_IFNA2_VS_IFNA2_AND_ACD3_ACD28_STIM_CD8_TCELL_DN	5/106	199/18754	0.00545943	0.0357733	0.0266703	14433/170748/60505/18641/16178	5
564Igi	GSE17580_TREG_VS_TEFF_S_MANSONI_INF_DN	GSE17580_TREG_VS_TEFF_S_MANSONI_INF_DN	5/106	199/18754	0.00545943	0.0357733	0.0266703	14758/22151/14945/20304/66042	5
564Igi	GSE17721_CTRL_VS_LPS_8H_BMDC_DN	GSE17721_CTRL_VS_LPS_8H_BMDC_DN	5/106	199/18754	0.00545943	0.0357733	0.0266703	14674/27984/12703/11425/15370	5
564Igi	GSE17721_LPS_VS_GARDIQUIMOD_12H_BMDC_UP	GSE17721_LPS_VS_GARDIQUIMOD_12H_BMDC_UP	5/106	199/18754	0.00545943	0.0357733	0.0266703	21949/14588/12051/56045/20304	5
564Igi	GSE19923_E2A_KO_VS_HEB_AND_E2A_KO_DP_THYMOCYTE_UP	GSE19923_E2A_KO_VS_HEB_AND_E2A_KO_DP_THYMOCYTE_UP	5/106	199/18754	0.00545943	0.0357733	0.0266703	22637/216238/57444/12226/20750	5
564Igi	GSE21546_ELK1_KO_VS_SAP1A_KO_AND_ELK1_KO_ANTI_CD3_STIM_DP_THYMOCYTES_DN	GSE21546_ELK1_KO_VS_SAP1A_KO_AND_ELK1_KO_ANTI_CD3_STIM_DP_THYMOCYTES_DN	5/106	199/18754	0.00545943	0.0357733	0.0266703	27984/17873/19734/18712/15370	5
564Igi	GSE21774_CD62L_POS_CD56_DIM_VS_CD62L_NEG_CD56_DIM_NK_CELL_UP	GSE21774_CD62L_POS_CD56_DIM_VS_CD62L_NEG_CD56_DIM_NK_CELL_UP	5/106	199/18754	0.00545943	0.0357733	0.0266703	18746/18655/112407/22433/72310	5
564Igi	GSE22432_MULTIPOTENT_PROGENITOR_VS_PDC_UP	GSE22432_MULTIPOTENT_PROGENITOR_VS_PDC_UP	5/106	199/18754	0.00545943	0.0357733	0.0266703	20846/12608/53869/69202/93692	5
564Igi	GSE26727_WT_VS_KLF2_KO_LPS_STIM_MACROPHAGE_UP	GSE26727_WT_VS_KLF2_KO_LPS_STIM_MACROPHAGE_UP	5/106	199/18754	0.00545943	0.0357733	0.0266703	17748/14751/12703/12531/18712	5
564Igi	GSE28737_FOLLICULAR_VS_MARGINAL_ZONE_BCELL_BCL6_HET_DN	GSE28737_FOLLICULAR_VS_MARGINAL_ZONE_BCELL_BCL6_HET_DN	5/106	199/18754	0.00545943	0.0357733	0.0266703	12608/12856/22433/56045/80291	5
564Igi	GSE29618_BCELL_VS_PDC_DN	GSE29618_BCELL_VS_PDC_DN	5/106	199/18754	0.00545943	0.0357733	0.0266703	18938/14758/112407/14227/22027	5
564Igi	GSE29949_CD8_POS_DC_SPLEEN_VS_MONOCYTE_BONE_MARROW_DN	GSE29949_CD8_POS_DC_SPLEEN_VS_MONOCYTE_BONE_MARROW_DN	5/106	199/18754	0.00545943	0.0357733	0.0266703	16768/21949/12608/12051/57444	5
564Igi	GSE36888_UNTREATED_VS_IL2_TREATED_STAT5_AB_KNOCKIN_TCELL_17H_DN	GSE36888_UNTREATED_VS_IL2_TREATED_STAT5_AB_KNOCKIN_TCELL_17H_DN	5/106	199/18754	0.00545943	0.0357733	0.0266703	112407/17132/54167/12531/20303	5
564Igi	GSE3691_CONVENTIONAL_VS_PLASMACYTOID_DC_SPLEEN_UP	GSE3691_CONVENTIONAL_VS_PLASMACYTOID_DC_SPLEEN_UP	5/106	199/18754	0.00545943	0.0357733	0.0266703	208659/60505/12226/18712/93692	5
564Igi	GSE3720_VD1_VS_VD2_GAMMADELTA_TCELL_WITH_LPS_STIM_UP	GSE3720_VD1_VS_VD2_GAMMADELTA_TCELL_WITH_LPS_STIM_UP	5/106	199/18754	0.00545943	0.0357733	0.0266703	17319/17173/109232/112407/54167	5
564Igi	GSE3720_VD1_VS_VD2_GAMMADELTA_TCELL_WITH_PMA_STIM_UP	GSE3720_VD1_VS_VD2_GAMMADELTA_TCELL_WITH_PMA_STIM_UP	5/106	199/18754	0.00545943	0.0357733	0.0266703	18602/14758/18648/53869/109232	5
564Igi	GSE37533_PPARG1_FOXP3_VS_FOXP3_TRANSDUCED_CD4_TCELL_DN	GSE37533_PPARG1_FOXP3_VS_FOXP3_TRANSDUCED_CD4_TCELL_DN	5/106	199/18754	0.00545943	0.0357733	0.0266703	20846/56045/100038882/12703/57444	5
564Igi	GSE3982_EOSINOPHIL_VS_DC_DN	GSE3982_EOSINOPHIL_VS_DC_DN	5/106	199/18754	0.00545943	0.0357733	0.0266703	18746/53869/17132/56045/13806	5
564Igi	GSE3982_NEUTROPHIL_VS_EFF_MEMORY_CD4_TCELL_UP	GSE3982_NEUTROPHIL_VS_EFF_MEMORY_CD4_TCELL_UP	5/106	199/18754	0.00545943	0.0357733	0.0266703	18602/17936/12051/12606/100038882	5
564Igi	GSE41978_ID2_KO_VS_BIM_KO_KLRG1_LOW_EFFECTOR_CD8_TCELL_UP	GSE41978_ID2_KO_VS_BIM_KO_KLRG1_LOW_EFFECTOR_CD8_TCELL_UP	5/106	199/18754	0.00545943	0.0357733	0.0266703	20846/12608/100038882/12703/57444	5
564Igi	GSE41978_KLRG1_HIGH_VS_LOW_EFFECTOR_CD8_TCELL_DN	GSE41978_KLRG1_HIGH_VS_LOW_EFFECTOR_CD8_TCELL_DN	5/106	199/18754	0.00545943	0.0357733	0.0266703	17748/20090/67671/23983/18566	5
564Igi	GSE46606_IRF4MID_VS_WT_CD40L_IL2_IL5_DAY1_STIMULATED_BCELL_DN	GSE46606_IRF4MID_VS_WT_CD40L_IL2_IL5_DAY1_STIMULATED_BCELL_DN	5/106	199/18754	0.00545943	0.0357733	0.0266703	17357/12702/19246/53314/20303	5
564Igi	GSE46606_UNSTIM_VS_CD40L_IL2_IL5_1DAY_STIMULATED_IRF4HIGH_SORTED_BCELL_DN	GSE46606_UNSTIM_VS_CD40L_IL2_IL5_1DAY_STIMULATED_IRF4HIGH_SORTED_BCELL_DN	5/106	199/18754	0.00545943	0.0357733	0.0266703	17357/12702/53869/20303/20304	5
564Igi	GSE5589_LPS_AND_IL10_VS_LPS_AND_IL6_STIM_MACROPHAGE_45MIN_DN	GSE5589_LPS_AND_IL10_VS_LPS_AND_IL6_STIM_MACROPHAGE_45MIN_DN	5/106	199/18754	0.00545943	0.0357733	0.0266703	18746/17319/18030/56045/53314	5
564Igi	KAECH_DAY8_EFF_VS_MEMORY_CD8_TCELL_DN	KAECH_DAY8_EFF_VS_MEMORY_CD8_TCELL_DN	5/106	199/18754	0.00545943	0.0357733	0.0266703	16478/21949/12702/15978/18712	5
564Igi	GSE10239_MEMORY_VS_DAY4.5_EFF_CD8_TCELL_DN	GSE10239_MEMORY_VS_DAY4.5_EFF_CD8_TCELL_DN	5/106	200/18754	0.00557476	0.0357733	0.0266703	16828/14674/18655/22151/54167	5
564Igi	GSE15324_NAIVE_VS_ACTIVATED_CD8_TCELL_DN	GSE15324_NAIVE_VS_ACTIVATED_CD8_TCELL_DN	5/106	200/18754	0.00557476	0.0357733	0.0266703	64136/12051/60505/18712/20303	5
564Igi	GSE17580_TREG_VS_TEFF_S_MANSONI_INF_UP	GSE17580_TREG_VS_TEFF_S_MANSONI_INF_UP	5/106	200/18754	0.00557476	0.0357733	0.0266703	17748/53314/12477/12332/230822	5
564Igi	GSE17721_12H_VS_24H_PAM3CSK4_BMDC_DN	GSE17721_12H_VS_24H_PAM3CSK4_BMDC_DN	5/106	200/18754	0.00557476	0.0357733	0.0266703	11674/18655/18648/230822/93692	5
564Igi	GSE17721_PAM3CSK4_VS_GADIQUIMOD_4H_BMDC_UP	GSE17721_PAM3CSK4_VS_GADIQUIMOD_4H_BMDC_UP	5/106	200/18754	0.00557476	0.0357733	0.0266703	14674/12051/18648/22151/12856	5
564Igi	GSE19825_CD24LOW_VS_IL2RA_HIGH_DAY3_EFF_CD8_TCELL_DN	GSE19825_CD24LOW_VS_IL2RA_HIGH_DAY3_EFF_CD8_TCELL_DN	5/106	200/18754	0.00557476	0.0357733	0.0266703	18030/22433/15978/18641/16178	5
564Igi	GSE20198_UNTREATED_VS_IFNA_TREATED_ACT_CD4_TCELL_UP	GSE20198_UNTREATED_VS_IFNA_TREATED_ACT_CD4_TCELL_UP	5/106	200/18754	0.00557476	0.0357733	0.0266703	20846/224093/54167/12703/12531	5
564Igi	GSE2128_C57BL6_VS_NOD_THYMOCYTE_UP	GSE2128_C57BL6_VS_NOD_THYMOCYTE_UP	5/106	200/18754	0.00557476	0.0357733	0.0266703	14683/22433/20200/13806/20303	5
564Igi	GSE21774_CD62L_POS_CD56_BRIGHT_VS_CD62L_NEG_CD56_DIM_NK_CELL_UP	GSE21774_CD62L_POS_CD56_BRIGHT_VS_CD62L_NEG_CD56_DIM_NK_CELL_UP	5/106	200/18754	0.00557476	0.0357733	0.0266703	17357/18648/12606/18030/112407	5
564Igi	GSE21927_GMCSF_IL6_VS_GMCSF_GCSF_TREATED_BONE_MARROW_DN	GSE21927_GMCSF_IL6_VS_GMCSF_GCSF_TREATED_BONE_MARROW_DN	5/106	200/18754	0.00557476	0.0357733	0.0266703	17319/12856/18030/100038882/57444	5
564Igi	GSE22229_RENAL_TRANSPLANT_IMMUNOSUPP_THERAPY_VS_HEALTHY_PBMC_DN	GSE22229_RENAL_TRANSPLANT_IMMUNOSUPP_THERAPY_VS_HEALTHY_PBMC_DN	5/106	200/18754	0.00557476	0.0357733	0.0266703	64136/109232/14227/18453/16854	5
564Igi	GSE22886_UNSTIM_VS_STIM_MEMORY_TCELL_DN	GSE22886_UNSTIM_VS_STIM_MEMORY_TCELL_DN	5/106	200/18754	0.00557476	0.0357733	0.0266703	21991/18746/52004/14751/170748	5
564Igi	GSE22935_UNSTIM_VS_24H_MBOVIS_BCG_STIM_MYD88_KO_MACROPHAGE_UP	GSE22935_UNSTIM_VS_24H_MBOVIS_BCG_STIM_MYD88_KO_MACROPHAGE_UP	5/106	200/18754	0.00557476	0.0357733	0.0266703	16478/12856/18030/16178/15370	5
564Igi	GSE23398_WT_VS_IL2_KO_CD4_TCELL_SCURFY_MOUSE_DN	GSE23398_WT_VS_IL2_KO_CD4_TCELL_SCURFY_MOUSE_DN	5/106	200/18754	0.00557476	0.0357733	0.0266703	17748/71853/22433/12226/22027	5
564Igi	GSE23502_BM_VS_COLON_TUMOR_MYELOID_DERIVED_SUPPRESSOR_CELL_UP	GSE23502_BM_VS_COLON_TUMOR_MYELOID_DERIVED_SUPPRESSOR_CELL_UP	5/106	200/18754	0.00557476	0.0357733	0.0266703	18030/53314/20200/12477/18712	5
564Igi	GSE23505_IL6_IL1_VS_IL6_IL1_IL23_TREATED_CD4_TCELL_DN	GSE23505_IL6_IL1_VS_IL6_IL1_IL23_TREATED_CD4_TCELL_DN	5/106	200/18754	0.00557476	0.0357733	0.0266703	17936/11816/16149/12226/20750	5
564Igi	GSE24142_EARLY_THYMIC_PROGENITOR_VS_DN3_THYMOCYTE_DN	GSE24142_EARLY_THYMIC_PROGENITOR_VS_DN3_THYMOCYTE_DN	5/106	200/18754	0.00557476	0.0357733	0.0266703	26360/12702/18566/12703/12477	5
564Igi	GSE24634_NAIVE_CD4_TCELL_VS_DAY7_IL4_CONV_TREG_DN	GSE24634_NAIVE_CD4_TCELL_VS_DAY7_IL4_CONV_TREG_DN	5/106	200/18754	0.00557476	0.0357733	0.0266703	11674/71853/18030/53314/12332	5
564Igi	GSE2585_AIRE_KO_VS_WT_CD80_LOW_MTEC_UP	GSE2585_AIRE_KO_VS_WT_CD80_LOW_MTEC_UP	5/106	200/18754	0.00557476	0.0357733	0.0266703	17936/18648/18030/15978/20303	5
564Igi	GSE26030_TH1_VS_TH17_DAY15_POST_POLARIZATION_DN	GSE26030_TH1_VS_TH17_DAY15_POST_POLARIZATION_DN	5/106	200/18754	0.00557476	0.0357733	0.0266703	18602/14751/12606/20200/16854	5
564Igi	GSE27786_CD4_TCELL_VS_NKTCELL_UP	GSE27786_CD4_TCELL_VS_NKTCELL_UP	5/106	200/18754	0.00557476	0.0357733	0.0266703	52004/12332/20318/93692/15370	5
564Igi	GSE29164_CD8_TCELL_VS_CD8_TCELL_AND_IL12_TREATED_MELANOMA_DAY3_DN	GSE29164_CD8_TCELL_VS_CD8_TCELL_AND_IL12_TREATED_MELANOMA_DAY3_DN	5/106	200/18754	0.00557476	0.0357733	0.0266703	26360/12702/22151/19734/15370	5
564Igi	GSE31082_CD4_VS_CD8_SP_THYMOCYTE_UP	GSE31082_CD4_VS_CD8_SP_THYMOCYTE_UP	5/106	200/18754	0.00557476	0.0357733	0.0266703	60505/69202/230822/16854/15370	5
564Igi	GSE32423_IL7_VS_IL7_IL4_MEMORY_CD8_TCELL_DN	GSE32423_IL7_VS_IL7_IL4_MEMORY_CD8_TCELL_DN	5/106	200/18754	0.00557476	0.0357733	0.0266703	17173/16478/18030/22433/20318	5
564Igi	GSE34515_CD16_POS_MONOCYTE_VS_DC_UP	GSE34515_CD16_POS_MONOCYTE_VS_DC_UP	5/106	200/18754	0.00557476	0.0357733	0.0266703	17936/106869/14828/72310/230822	5
564Igi	GSE3982_CTRL_VS_IGE_STIM_MAST_CELL_DN	GSE3982_CTRL_VS_IGE_STIM_MAST_CELL_DN	5/106	200/18754	0.00557476	0.0357733	0.0266703	17319/17748/18655/14751/12703	5
564Igi	GSE40441_NRP1_POS_INDUCED_TREG_VS_NRP1_NEG_NATURAL_TREG_UP	GSE40441_NRP1_POS_INDUCED_TREG_VS_NRP1_NEG_NATURAL_TREG_UP	5/106	200/18754	0.00557476	0.0357733	0.0266703	11674/14758/53314/12332/16178	5
564Igi	GSE411_UNSTIM_VS_100MIN_IL6_STIM_MACROPHAGE_UP	GSE411_UNSTIM_VS_100MIN_IL6_STIM_MACROPHAGE_UP	5/106	200/18754	0.00557476	0.0357733	0.0266703	12608/53869/22151/53314/20200	5
564Igi	GSE411_UNSTIM_VS_400MIN_IL6_STIM_SOCS3_KO_MACROPHAGE_DN	GSE411_UNSTIM_VS_400MIN_IL6_STIM_SOCS3_KO_MACROPHAGE_DN	5/106	200/18754	0.00557476	0.0357733	0.0266703	18602/14674/170748/109232/12477	5
564Igi	GSE41867_LCMV_ARMSTRONG_VS_CLONE13_DAY6_EFFECTOR_CD8_TCELL_UP	GSE41867_LCMV_ARMSTRONG_VS_CLONE13_DAY6_EFFECTOR_CD8_TCELL_UP	5/106	200/18754	0.00557476	0.0357733	0.0266703	17748/23983/74840/18566/17132	5
564Igi	GSE41867_NAIVE_VS_DAY8_LCMV_CLONE13_EFFECTOR_CD8_TCELL_UP	GSE41867_NAIVE_VS_DAY8_LCMV_CLONE13_EFFECTOR_CD8_TCELL_UP	5/106	200/18754	0.00557476	0.0357733	0.0266703	14674/14751/56045/20318/20304	5
564Igi	GSE42021_CD24HI_TREG_VS_CD24HI_TCONV_THYMUS_UP	GSE42021_CD24HI_TREG_VS_CD24HI_TCONV_THYMUS_UP	5/106	200/18754	0.00557476	0.0357733	0.0266703	11674/18938/14683/52004/13806	5
564Igi	GSE43955_1H_VS_60H_ACT_CD4_TCELL_WITH_TGFB_IL6_UP	GSE43955_1H_VS_60H_ACT_CD4_TCELL_WITH_TGFB_IL6_UP	5/106	200/18754	0.00557476	0.0357733	0.0266703	18746/17936/22433/53314/57444	5
564Igi	GSE5503_LIVER_DC_VS_PLN_DC_ACTIVATED_ALLOGENIC_TCELL_UP	GSE5503_LIVER_DC_VS_PLN_DC_ACTIVATED_ALLOGENIC_TCELL_UP	5/106	200/18754	0.00557476	0.0357733	0.0266703	20090/18602/12702/11816/57444	5
564Igi	GSE5960_TH1_VS_ANERGIC_TH1_DN	GSE5960_TH1_VS_ANERGIC_TH1_DN	5/106	200/18754	0.00557476	0.0357733	0.0266703	19734/67393/20318/11425/20304	5
564Igi	GSE6875_TCONV_VS_FOXP3_KO_TREG_DN	GSE6875_TCONV_VS_FOXP3_KO_TREG_DN	5/106	200/18754	0.00557476	0.0357733	0.0266703	14758/17936/170748/22027/18712	5
564Igi	GSE7509_DC_VS_MONOCYTE_WITH_FCGRIIB_STIM_DN	GSE7509_DC_VS_MONOCYTE_WITH_FCGRIIB_STIM_DN	5/106	200/18754	0.00557476	0.0357733	0.0266703	16768/17173/100038882/12703/57444	5
564Igi	GSE7831_UNSTIM_VS_CPG_STIM_PDC_1H_DN	GSE7831_UNSTIM_VS_CPG_STIM_PDC_1H_DN	5/106	200/18754	0.00557476	0.0357733	0.0266703	19246/22433/12703/12477/18712	5
564Igi	KAECH_DAY15_EFF_VS_MEMORY_CD8_TCELL_DN	KAECH_DAY15_EFF_VS_MEMORY_CD8_TCELL_DN	5/106	200/18754	0.00557476	0.0357733	0.0266703	16828/23983/16478/12702/12703	5
564Igi	GO_NEGATIVE_REGULATION_OF_CELL_ADHESION	GO_NEGATIVE_REGULATION_OF_CELL_ADHESION	6/106	285/18754	0.00561216	0.0357733	0.0266703	16768/12608/16149/12703/12477/16854	6
564Igi	GO_G_PROTEIN_BETA_GAMMA_SUBUNIT_COMPLEX_BINDING	GO_G_PROTEIN_BETA_GAMMA_SUBUNIT_COMPLEX_BINDING	2/106	20/18754	0.00562642	0.0357733	0.0266703	14674/14683	2
564Igi	GO_PERK_MEDIATED_UNFOLDED_PROTEIN_RESPONSE	GO_PERK_MEDIATED_UNFOLDED_PROTEIN_RESPONSE	2/106	20/18754	0.00562642	0.0357733	0.0266703	19246/14828	2
564Igi	GO_TRIGLYCERIDE_RICH_PLASMA_LIPOPROTEIN_PARTICLE	GO_TRIGLYCERIDE_RICH_PLASMA_LIPOPROTEIN_PARTICLE	2/106	20/18754	0.00562642	0.0357733	0.0266703	11816/11425	2
564Igi	HUI_MAPK14_TARGETS_UP	HUI_MAPK14_TARGETS_UP	2/106	20/18754	0.00562642	0.0357733	0.0266703	16478/100038882	2
564Igi	VIETOR_IFRD1_TARGETS	VIETOR_IFRD1_TARGETS	2/106	20/18754	0.00562642	0.0357733	0.0266703	64138/20750	2
564Igi	GSE10325_BCELL_VS_MYELOID_DN	GSE10325_BCELL_VS_MYELOID_DN	5/106	201/18754	0.0056918	0.0357733	0.0266703	12608/18648/12606/170748/16854	5
564Igi	GSE11057_CD4_CENT_MEM_VS_PBMC_DN	GSE11057_CD4_CENT_MEM_VS_PBMC_DN	5/106	201/18754	0.0056918	0.0357733	0.0266703	27984/12608/12606/67393/64138	5
564Igi	GSE15330_LYMPHOID_MULTIPOTENT_VS_GRANULOCYTE_MONOCYTE_PROGENITOR_DN	GSE15330_LYMPHOID_MULTIPOTENT_VS_GRANULOCYTE_MONOCYTE_PROGENITOR_DN	5/106	201/18754	0.0056918	0.0357733	0.0266703	19246/112407/12332/18641/93692	5
564Igi	GSE16697_CD4_TCELL_VS_TFH_CD4_TCELL_UP	GSE16697_CD4_TCELL_VS_TFH_CD4_TCELL_UP	5/106	201/18754	0.0056918	0.0357733	0.0266703	11816/106869/14227/12317/12332	5
564Igi	GSE17186_BLOOD_VS_CORD_BLOOD_NAIVE_BCELL_UP	GSE17186_BLOOD_VS_CORD_BLOOD_NAIVE_BCELL_UP	5/106	201/18754	0.0056918	0.0357733	0.0266703	53869/22433/106869/14227/22027	5
564Igi	GSE17721_0.5H_VS_12H_GARDIQUIMOD_BMDC_UP	GSE17721_0.5H_VS_12H_GARDIQUIMOD_BMDC_UP	5/106	201/18754	0.0056918	0.0357733	0.0266703	11674/18938/18030/112407/60505	5
564Igi	GSE17721_0.5H_VS_8H_PAM3CSK4_BMDC_UP	GSE17721_0.5H_VS_8H_PAM3CSK4_BMDC_UP	5/106	201/18754	0.0056918	0.0357733	0.0266703	17319/26360/223453/18030/22027	5
564Igi	GSE17721_LPS_VS_CPG_6H_BMDC_UP	GSE17721_LPS_VS_CPG_6H_BMDC_UP	5/106	201/18754	0.0056918	0.0357733	0.0266703	21949/14674/56045/57444/80291	5
564Igi	GSE17721_LPS_VS_CPG_8H_BMDC_DN	GSE17721_LPS_VS_CPG_8H_BMDC_DN	5/106	201/18754	0.0056918	0.0357733	0.0266703	23983/19246/12606/22151/93692	5
564Igi	GSE18893_TCONV_VS_TREG_2H_TNF_STIM_UP	GSE18893_TCONV_VS_TREG_2H_TNF_STIM_UP	5/106	201/18754	0.0056918	0.0357733	0.0266703	74840/14588/22295/17873/19734	5
564Igi	GSE19198_CTRL_VS_IL21_TREATED_TCELL_24H_UP	GSE19198_CTRL_VS_IL21_TREATED_TCELL_24H_UP	5/106	201/18754	0.0056918	0.0357733	0.0266703	17748/18030/15978/17873/20303	5
564Igi	GSE19401_UNSTIM_VS_RETINOIC_ACID_STIM_FOLLICULAR_DC_UP	GSE19401_UNSTIM_VS_RETINOIC_ACID_STIM_FOLLICULAR_DC_UP	5/106	201/18754	0.0056918	0.0357733	0.0266703	17319/17748/16478/19734/12332	5
564Igi	GSE22886_NAIVE_CD4_TCELL_VS_MONOCYTE_DN	GSE22886_NAIVE_CD4_TCELL_VS_MONOCYTE_DN	5/106	201/18754	0.0056918	0.0357733	0.0266703	14433/170748/12332/16854/93692	5
564Igi	GSE26890_CXCR1_NEG_VS_POS_EFFECTOR_CD8_TCELL_DN	GSE26890_CXCR1_NEG_VS_POS_EFFECTOR_CD8_TCELL_DN	5/106	201/18754	0.0056918	0.0357733	0.0266703	223453/12051/22433/12317/12531	5
564Igi	GSE2770_UNTREATED_VS_IL4_TREATED_ACT_CD4_TCELL_2H_UP	GSE2770_UNTREATED_VS_IL4_TREATED_ACT_CD4_TCELL_2H_UP	5/106	201/18754	0.0056918	0.0357733	0.0266703	16768/223453/18566/17132/80291	5
564Igi	GSE30962_PRIMARY_VS_SECONDARY_ACUTE_LCMV_INF_CD8_TCELL_UP	GSE30962_PRIMARY_VS_SECONDARY_ACUTE_LCMV_INF_CD8_TCELL_UP	5/106	201/18754	0.0056918	0.0357733	0.0266703	21991/64136/22637/54167/12703	5
564Igi	GSE33374_CD8_ALPHAALPHA_VS_ALPHABETA_CD161_HIGH_TCELL_UP	GSE33374_CD8_ALPHAALPHA_VS_ALPHABETA_CD161_HIGH_TCELL_UP	5/106	201/18754	0.0056918	0.0357733	0.0266703	26360/12702/12051/16149/66264	5
564Igi	GSE33424_CD161_HIGH_VS_INT_CD8_TCELL_UP	GSE33424_CD161_HIGH_VS_INT_CD8_TCELL_UP	5/106	201/18754	0.0056918	0.0357733	0.0266703	18030/20200/66264/67393/18712	5
564Igi	GSE33424_CD161_INT_VS_NEG_CD8_TCELL_UP	GSE33424_CD161_INT_VS_NEG_CD8_TCELL_UP	5/106	201/18754	0.0056918	0.0357733	0.0266703	20846/56045/100038882/57444/14828	5
564Igi	GSE36527_CD62L_HIGH_VS_CD62L_LOW_TREG_CD69_NEG_KLRG1_NEG_UP	GSE36527_CD62L_HIGH_VS_CD62L_LOW_TREG_CD69_NEG_KLRG1_NEG_UP	5/106	201/18754	0.0056918	0.0357733	0.0266703	14758/20846/12702/100038882/14828	5
564Igi	GSE39152_CD103_NEG_VS_POS_MEMORY_CD8_TCELL_DN	GSE39152_CD103_NEG_VS_POS_MEMORY_CD8_TCELL_DN	5/106	201/18754	0.0056918	0.0357733	0.0266703	12702/19246/18030/18712/20303	5
564Igi	GSE3982_DC_VS_NKCELL_UP	GSE3982_DC_VS_NKCELL_UP	5/106	201/18754	0.0056918	0.0357733	0.0266703	53869/170748/12703/64138/16854	5
564Igi	GSE3994_WT_VS_PAC1_KO_ACTIVATED_MAST_CELL_DN	GSE3994_WT_VS_PAC1_KO_ACTIVATED_MAST_CELL_DN	5/106	201/18754	0.0056918	0.0357733	0.0266703	21949/12702/18030/60505/20750	5
564Igi	GSE40274_XBP1_VS_FOXP3_AND_XBP1_TRANSDUCED_ACTIVATED_CD4_TCELL_UP	GSE40274_XBP1_VS_FOXP3_AND_XBP1_TRANSDUCED_ACTIVATED_CD4_TCELL_UP	5/106	201/18754	0.0056918	0.0357733	0.0266703	52004/12332/230822/80291/93692	5
564Igi	GSE40685_NAIVE_CD4_TCELL_VS_FOXP3_KO_TREG_PRECURSOR_UP	GSE40685_NAIVE_CD4_TCELL_VS_FOXP3_KO_TREG_PRECURSOR_UP	5/106	201/18754	0.0056918	0.0357733	0.0266703	208659/17748/12317/12332/20303	5
564Igi	GSE41867_NAIVE_VS_DAY8_LCMV_EFFECTOR_CD8_TCELL_UP	GSE41867_NAIVE_VS_DAY8_LCMV_EFFECTOR_CD8_TCELL_UP	5/106	201/18754	0.0056918	0.0357733	0.0266703	17319/14751/12856/18030/56045	5
564Igi	GSE42021_CD24LO_TREG_VS_CD24LO_TCONV_THYMUS_DN	GSE42021_CD24LO_TREG_VS_CD24LO_TCONV_THYMUS_DN	5/106	201/18754	0.0056918	0.0357733	0.0266703	21991/14683/223453/13806/22027	5
564Igi	GSE43863_TFH_VS_LY6C_INT_CXCR5POS_EFFECTOR_CD4_TCELL_UP	GSE43863_TFH_VS_LY6C_INT_CXCR5POS_EFFECTOR_CD4_TCELL_UP	5/106	201/18754	0.0056918	0.0357733	0.0266703	17357/15978/12226/16178/20750	5
564Igi	GSE44649_WT_VS_MIR155_KO_ACTIVATED_CD8_TCELL_UP	GSE44649_WT_VS_MIR155_KO_ACTIVATED_CD8_TCELL_UP	5/106	201/18754	0.0056918	0.0357733	0.0266703	16768/18030/12703/80291/20304	5
564Igi	GSE4748_CTRL_VS_LPS_STIM_DC_3H_DN	GSE4748_CTRL_VS_LPS_STIM_DC_3H_DN	5/106	201/18754	0.0056918	0.0357733	0.0266703	52004/17873/53314/93692/15370	5
564Igi	GSE5142_HTERT_TRANSDUCED_VS_CTRL_CD8_TCELL_LATE_PASSAGE_CLONE_UP	GSE5142_HTERT_TRANSDUCED_VS_CTRL_CD8_TCELL_LATE_PASSAGE_CLONE_UP	5/106	201/18754	0.0056918	0.0357733	0.0266703	16768/18938/20893/72310/80291	5
564Igi	GO_POSITIVE_REGULATION_OF_CYTOKINE_SECRETION	GO_POSITIVE_REGULATION_OF_CYTOKINE_SECRETION	4/106	126/18754	0.00569489	0.0357733	0.0266703	17319/14433/22433/20302	4
564Igi	RASHI_RESPONSE_TO_IONIZING_RADIATION_2	RASHI_RESPONSE_TO_IONIZING_RADIATION_2	4/106	126/18754	0.00569489	0.0357733	0.0266703	14674/22151/12226/16854	4
564Igi	GO_REGULATION_OF_VIRAL_TRANSCRIPTION	GO_REGULATION_OF_VIRAL_TRANSCRIPTION	3/106	64/18754	0.00569505	0.0357733	0.0266703	20302/20303/20304	3
564Igi	GSE10325_CD4_TCELL_VS_MYELOID_UP	GSE10325_CD4_TCELL_VS_MYELOID_UP	5/106	202/18754	0.00581056	0.036118	0.0269272	22637/17132/54167/18712/14945	5
564Igi	GSE12003_MIR223_KO_VS_WT_BM_PROGENITOR_4D_CULTURE_UP	GSE12003_MIR223_KO_VS_WT_BM_PROGENITOR_4D_CULTURE_UP	5/106	202/18754	0.00581056	0.036118	0.0269272	52004/22151/56045/15978/20750	5
564Igi	GSE13306_TREG_VS_TCONV_SPLEEN_UP	GSE13306_TREG_VS_TCONV_SPLEEN_UP	5/106	202/18754	0.00581056	0.036118	0.0269272	19246/54167/57444/12477/18712	5
564Igi	GSE14415_INDUCED_TREG_VS_TCONV_UP	GSE14415_INDUCED_TREG_VS_TCONV_UP	5/106	202/18754	0.00581056	0.036118	0.0269272	21991/23983/69202/12531/14945	5
564Igi	GSE15930_STIM_VS_STIM_AND_IFNAB_72H_CD8_T_CELL_DN	GSE15930_STIM_VS_STIM_AND_IFNAB_72H_CD8_T_CELL_DN	5/106	202/18754	0.00581056	0.036118	0.0269272	17936/18648/100038882/14828/13806	5
564Igi	GSE16450_IMMATURE_VS_MATURE_NEURON_CELL_LINE_12H_IFNA_STIM_UP	GSE16450_IMMATURE_VS_MATURE_NEURON_CELL_LINE_12H_IFNA_STIM_UP	5/106	202/18754	0.00581056	0.036118	0.0269272	17179/20200/16178/93692/20304	5
564Igi	GSE20715_0H_VS_6H_OZONE_LUNG_DN	GSE20715_0H_VS_6H_OZONE_LUNG_DN	5/106	202/18754	0.00581056	0.036118	0.0269272	17748/12702/18566/12051/20750	5
564Igi	GSE22140_HEALTHY_VS_ARTHRITIC_MOUSE_CD4_TCELL_UP	GSE22140_HEALTHY_VS_ARTHRITIC_MOUSE_CD4_TCELL_UP	5/106	202/18754	0.00581056	0.036118	0.0269272	16478/17357/12606/12531/16178	5
564Igi	GSE23321_CENTRAL_MEMORY_VS_NAIVE_CD8_TCELL_UP	GSE23321_CENTRAL_MEMORY_VS_NAIVE_CD8_TCELL_UP	5/106	202/18754	0.00581056	0.036118	0.0269272	18602/14828/16178/20750/15370	5
564Igi	GSE24210_IL35_TREATED_VS_UNTREATED_TCONV_CD4_TCELL_DN	GSE24210_IL35_TREATED_VS_UNTREATED_TCONV_CD4_TCELL_DN	5/106	202/18754	0.00581056	0.036118	0.0269272	17357/18566/11816/15978/80291	5
564Igi	GSE3203_UNTREATED_VS_IFNB_TREATED_LN_BCELL_DN	GSE3203_UNTREATED_VS_IFNB_TREATED_LN_BCELL_DN	5/106	202/18754	0.00581056	0.036118	0.0269272	16768/19246/20200/18453/72310	5
564Igi	GSE3337_4H_VS_16H_IFNG_IN_CD8POS_DC_UP	GSE3337_4H_VS_16H_IFNG_IN_CD8POS_DC_UP	5/106	202/18754	0.00581056	0.036118	0.0269272	17748/16828/15978/17873/16178	5
564Igi	GSE411_UNSTIM_VS_100MIN_IL6_STIM_SOCS3_KO_MACROPHAGE_DN	GSE411_UNSTIM_VS_100MIN_IL6_STIM_SOCS3_KO_MACROPHAGE_DN	5/106	202/18754	0.00581056	0.036118	0.0269272	14674/223453/22151/20200/12531	5
564Igi	GSE41176_UNSTIM_VS_ANTI_IGM_STIM_TAK1_KO_BCELL_6H_UP	GSE41176_UNSTIM_VS_ANTI_IGM_STIM_TAK1_KO_BCELL_6H_UP	5/106	202/18754	0.00581056	0.036118	0.0269272	17319/18602/12702/52004/109232	5
564Igi	GSE41867_LCMV_ARMSTRONG_VS_CLONE13_DAY15_EFFECTOR_CD8_TCELL_UP	GSE41867_LCMV_ARMSTRONG_VS_CLONE13_DAY15_EFFECTOR_CD8_TCELL_UP	5/106	202/18754	0.00581056	0.036118	0.0269272	19246/14751/11816/56045/93692	5
564Igi	GSE43957_UNTREATED_VS_NACL_TREATED_ANTI_CD3_CD28_STIM_CD4_TCELL_DN	GSE43957_UNTREATED_VS_NACL_TREATED_ANTI_CD3_CD28_STIM_CD4_TCELL_DN	5/106	202/18754	0.00581056	0.036118	0.0269272	17748/52004/18030/17873/20893	5
564Igi	DIAZ_CHRONIC_MEYLOGENOUS_LEUKEMIA_DN	DIAZ_CHRONIC_MEYLOGENOUS_LEUKEMIA_DN	4/106	127/18754	0.00585497	0.0363702	0.0271153	14433/17873/57444/72310	4
564Igi	GSE10239_NAIVE_VS_KLRG1HIGH_EFF_CD8_TCELL_DN	GSE10239_NAIVE_VS_KLRG1HIGH_EFF_CD8_TCELL_DN	5/106	203/18754	0.00593107	0.0365332	0.0272368	64136/74840/22433/80291/16854	5
564Igi	GSE10325_LUPUS_CD4_TCELL_VS_LUPUS_MYELOID_DN	GSE10325_LUPUS_CD4_TCELL_VS_LUPUS_MYELOID_DN	5/106	203/18754	0.00593107	0.0365332	0.0272368	12608/12606/170748/16149/16854	5
564Igi	GSE11961_UNSTIM_VS_ANTI_IGM_AND_CD40_STIM_6H_FOLLICULAR_BCELL_UP	GSE11961_UNSTIM_VS_ANTI_IGM_AND_CD40_STIM_6H_FOLLICULAR_BCELL_UP	5/106	203/18754	0.00593107	0.0365332	0.0272368	16478/22433/22295/12317/72310	5
564Igi	GSE19888_ADENOSINE_A3R_INH_PRETREAT_AND_ACT_BY_A3R_VS_TCELL_MEMBRANES_ACT_MAST_CELL_UP	GSE19888_ADENOSINE_A3R_INH_PRETREAT_AND_ACT_BY_A3R_VS_TCELL_MEMBRANES_ACT_MAST_CELL_UP	5/106	203/18754	0.00593107	0.0365332	0.0272368	20846/56045/100038882/57444/20304	5
564Igi	GSE22103_UNSTIM_VS_LPS_STIM_NEUTROPHIL_DN	GSE22103_UNSTIM_VS_LPS_STIM_NEUTROPHIL_DN	5/106	203/18754	0.00593107	0.0365332	0.0272368	52004/18030/14227/11425/15370	5
564Igi	GSE29164_UNTREATED_VS_CD8_TCELL_TREATED_MELANOMA_DAY3_DN	GSE29164_UNTREATED_VS_CD8_TCELL_TREATED_MELANOMA_DAY3_DN	5/106	203/18754	0.00593107	0.0365332	0.0272368	21949/19246/12051/20200/64138	5
564Igi	GSE3337_CTRL_VS_16H_IFNG_IN_CD8POS_DC_UP	GSE3337_CTRL_VS_16H_IFNG_IN_CD8POS_DC_UP	5/106	203/18754	0.00593107	0.0365332	0.0272368	26360/223453/12606/11816/66264	5
564Igi	GSE34392_ST2_KO_VS_WT_DAY8_LCMV_EFFECTOR_CD8_TCELL_DN	GSE34392_ST2_KO_VS_WT_DAY8_LCMV_EFFECTOR_CD8_TCELL_DN	5/106	203/18754	0.00593107	0.0365332	0.0272368	17357/12608/12051/100038882/17873	5
564Igi	GSE360_CTRL_VS_L_DONOVANI_DC_DN	GSE360_CTRL_VS_L_DONOVANI_DC_DN	5/106	203/18754	0.00593107	0.0365332	0.0272368	17748/22151/12226/20302/20303	5
564Igi	GSE41176_WT_VS_TAK1_KO_ANTI_IGM_STIM_BCELL_6H_UP	GSE41176_WT_VS_TAK1_KO_ANTI_IGM_STIM_BCELL_6H_UP	5/106	203/18754	0.00593107	0.0365332	0.0272368	17748/12702/22151/18030/20303	5
564Igi	GSE42021_TREG_VS_TCONV_PLN_UP	GSE42021_TREG_VS_TCONV_PLN_UP	5/106	203/18754	0.00593107	0.0365332	0.0272368	20846/56045/100038882/12703/57444	5
564Igi	GSE43955_1H_VS_10H_ACT_CD4_TCELL_WITH_TGFB_IL6_UP	GSE43955_1H_VS_10H_ACT_CD4_TCELL_WITH_TGFB_IL6_UP	5/106	203/18754	0.00593107	0.0365332	0.0272368	20090/14227/12317/12703/20893	5
564Igi	GSE43955_TH0_VS_TGFB_IL6_IL23_TH17_ACT_CD4_TCELL_60H_UP	GSE43955_TH0_VS_TGFB_IL6_IL23_TH17_ACT_CD4_TCELL_60H_UP	5/106	203/18754	0.00593107	0.0365332	0.0272368	11816/57444/20893/20304/15370	5
564Igi	GO_CELLULAR_RESPONSE_TO_AMINO_ACID_STIMULUS	GO_CELLULAR_RESPONSE_TO_AMINO_ACID_STIMULUS	3/106	65/18754	0.00594638	0.0365332	0.0272368	12608/22433/12703	3
564Igi	HOWLIN_PUBERTAL_MAMMARY_GLAND	HOWLIN_PUBERTAL_MAMMARY_GLAND	3/106	65/18754	0.00594638	0.0365332	0.0272368	26360/18030/16178	3
564Igi	KEGG_LEISHMANIA_INFECTION	KEGG_LEISHMANIA_INFECTION	3/106	65/18754	0.00594638	0.0365332	0.0272368	20846/17357/15978	3
564Igi	RHODES_CANCER_META_SIGNATURE	RHODES_CANCER_META_SIGNATURE	3/106	65/18754	0.00594638	0.0365332	0.0272368	16828/74840/22027	3
564Igi	CHIARADONNA_NEOPLASTIC_TRANSFORMATION_KRAS_UP	CHIARADONNA_NEOPLASTIC_TRANSFORMATION_KRAS_UP	4/106	128/18754	0.00601802	0.0369496	0.0275472	26360/17357/19734/20750	4
564Igi	GSE15330_LYMPHOID_MULTIPOTENT_VS_GRANULOCYTE_MONOCYTE_PROGENITOR_IKAROS_KO_DN	GSE15330_LYMPHOID_MULTIPOTENT_VS_GRANULOCYTE_MONOCYTE_PROGENITOR_IKAROS_KO_DN	5/106	204/18754	0.00605332	0.0369757	0.0275667	223453/19246/53869/18030/16854	5
564Igi	GSE17721_LPS_VS_POLYIC_2H_BMDC_UP	GSE17721_LPS_VS_POLYIC_2H_BMDC_UP	5/106	204/18754	0.00605332	0.0369757	0.0275667	16768/21949/22151/112407/80291	5
564Igi	GSE22886_NAIVE_TCELL_VS_DC_UP	GSE22886_NAIVE_TCELL_VS_DC_UP	5/106	204/18754	0.00605332	0.0369757	0.0275667	20090/67671/57444/12531/12226	5
564Igi	GSE30971_CTRL_VS_LPS_STIM_MACROPHAGE_WBP7_HET_4H_UP	GSE30971_CTRL_VS_LPS_STIM_MACROPHAGE_WBP7_HET_4H_UP	5/106	204/18754	0.00605332	0.0369757	0.0275667	16768/18030/17873/12477/20318	5
564Igi	GSE360_DC_VS_MAC_M_TUBERCULOSIS_UP	GSE360_DC_VS_MAC_M_TUBERCULOSIS_UP	5/106	204/18754	0.00605332	0.0369757	0.0275667	17873/57444/20302/20303/20304	5
564Igi	GSE5503_MLN_DC_VS_PLN_DC_ACTIVATED_ALLOGENIC_TCELL_UP	GSE5503_MLN_DC_VS_PLN_DC_ACTIVATED_ALLOGENIC_TCELL_UP	5/106	204/18754	0.00605332	0.0369757	0.0275667	12702/12606/22151/57444/20303	5
564Igi	GSE5542_IFNG_VS_IFNA_AND_IFNG_TREATED_EPITHELIAL_CELLS_6H_DN	GSE5542_IFNG_VS_IFNA_AND_IFNG_TREATED_EPITHELIAL_CELLS_6H_DN	5/106	204/18754	0.00605332	0.0369757	0.0275667	17319/67671/20846/69202/18712	5
564Igi	GSE8921_UNSTIM_VS_TLR1_2_STIM_MONOCYTE_24H_DN	GSE8921_UNSTIM_VS_TLR1_2_STIM_MONOCYTE_24H_DN	5/106	204/18754	0.00605332	0.0369757	0.0275667	16828/18648/13806/18641/20750	5
564Igi	GSE15930_STIM_VS_STIM_AND_IFNAB_24H_CD8_T_CELL_DN	GSE15930_STIM_VS_STIM_AND_IFNAB_24H_CD8_T_CELL_DN	5/106	205/18754	0.00617735	0.0374417	0.0279141	17936/14828/13806/66264/20303	5
564Igi	GSE17721_CTRL_VS_CPG_12H_BMDC_DN	GSE17721_CTRL_VS_CPG_12H_BMDC_DN	5/106	205/18754	0.00617735	0.0374417	0.0279141	12703/230822/18712/93692/20304	5
564Igi	GSE17721_LPS_VS_PAM3CSK4_16H_BMDC_UP	GSE17721_LPS_VS_PAM3CSK4_16H_BMDC_UP	5/106	205/18754	0.00617735	0.0374417	0.0279141	100038882/20893/18712/16854/93692	5
564Igi	GSE19772_HCMV_INFL_VS_HCMV_INF_MONOCYTES_AND_PI3K_INHIBITION_DN	GSE19772_HCMV_INFL_VS_HCMV_INF_MONOCYTES_AND_PI3K_INHIBITION_DN	5/106	205/18754	0.00617735	0.0374417	0.0279141	23983/216238/12856/19734/20304	5
564Igi	GSE2585_CTEC_VS_THYMIC_MACROPHAGE_UP	GSE2585_CTEC_VS_THYMIC_MACROPHAGE_UP	5/106	205/18754	0.00617735	0.0374417	0.0279141	20846/112407/100038882/13806/20318	5
564Igi	GSE33425_CD161_INT_VS_NEG_CD8_TCELL_UP	GSE33425_CD161_INT_VS_NEG_CD8_TCELL_UP	5/106	205/18754	0.00617735	0.0374417	0.0279141	23983/18655/216238/12856/20304	5
564Igi	GSE37301_MULTIPOTENT_PROGENITOR_VS_COMMON_LYMPHOID_PROGENITOR_DN	GSE37301_MULTIPOTENT_PROGENITOR_VS_COMMON_LYMPHOID_PROGENITOR_DN	5/106	205/18754	0.00617735	0.0374417	0.0279141	16828/106869/100038882/20200/20750	5
564Igi	GSE3982_DC_VS_BCELL_UP	GSE3982_DC_VS_BCELL_UP	5/106	205/18754	0.00617735	0.0374417	0.0279141	12608/53869/18030/112407/56045	5
564Igi	GSE46606_DAY1_VS_DAY3_CD40L_IL2_IL5_STIMULATED_IRF4MID_BCELL_UP	GSE46606_DAY1_VS_DAY3_CD40L_IL2_IL5_STIMULATED_IRF4MID_BCELL_UP	5/106	205/18754	0.00617735	0.0374417	0.0279141	12702/12856/54167/12477/20304	5
564Igi	DAZARD_UV_RESPONSE_CLUSTER_G4	DAZARD_UV_RESPONSE_CLUSTER_G4	2/106	21/18754	0.00619586	0.0374417	0.0279141	22433/17873	2
564Igi	GO_IMMUNOGLOBULIN_SECRETION	GO_IMMUNOGLOBULIN_SECRETION	2/106	21/18754	0.00619586	0.0374417	0.0279141	14751/22433	2
564Igi	GO_LOW_DENSITY_LIPOPROTEIN_PARTICLE_RECEPTOR_BINDING	GO_LOW_DENSITY_LIPOPROTEIN_PARTICLE_RECEPTOR_BINDING	2/106	21/18754	0.00619586	0.0374417	0.0279141	11816/22027	2
564Igi	GO_REGULATION_OF_PROTEIN_HOMODIMERIZATION_ACTIVITY	GO_REGULATION_OF_PROTEIN_HOMODIMERIZATION_ACTIVITY	2/106	21/18754	0.00619586	0.0374417	0.0279141	14828/16854	2
564Igi	GO_THYMIC_T_CELL_SELECTION	GO_THYMIC_T_CELL_SELECTION	2/106	21/18754	0.00619586	0.0374417	0.0279141	22637/16149	2
564Igi	TIAN_TNF_SIGNALING_NOT_VIA_NFKB	TIAN_TNF_SIGNALING_NOT_VIA_NFKB	2/106	21/18754	0.00619586	0.0374417	0.0279141	19734/15370	2
564Igi	BRUNO_HEMATOPOIESIS	BRUNO_HEMATOPOIESIS	3/106	66/18754	0.00620426	0.0374417	0.0279141	20200/20893/20302	3
564Igi	GO_NEGATIVE_REGULATION_OF_RESPONSE_TO_CYTOKINE_STIMULUS	GO_NEGATIVE_REGULATION_OF_RESPONSE_TO_CYTOKINE_STIMULUS	3/106	66/18754	0.00620426	0.0374417	0.0279141	56045/16178/20304	3
564Igi	GO_T_CELL_DIFFERENTIATION_INVOLVED_IN_IMMUNE_RESPONSE	GO_T_CELL_DIFFERENTIATION_INVOLVED_IN_IMMUNE_RESPONSE	3/106	66/18754	0.00620426	0.0374417	0.0279141	12051/15978/53314	3
564Igi	PID_IL4_2PATHWAY	PID_IL4_2PATHWAY	3/106	66/18754	0.00620426	0.0374417	0.0279141	12702/12608/12703	3
564Igi	GSE17301_ACD3_ACD28_VS_ACD3_ACD28_AND_IFNA2_STIM_CD8_TCELL_UP	GSE17301_ACD3_ACD28_VS_ACD3_ACD28_AND_IFNA2_STIM_CD8_TCELL_UP	5/106	206/18754	0.00630315	0.0378229	0.0281983	71853/14751/170748/109232/11425	5
564Igi	GSE17721_LPS_VS_POLYIC_4H_BMDC_UP	GSE17721_LPS_VS_POLYIC_4H_BMDC_UP	5/106	206/18754	0.00630315	0.0378229	0.0281983	54167/100038882/17873/12477/80291	5
564Igi	GSE1925_CTRL_VS_IFNG_PRIMED_MACROPHAGE_24H_IFNG_STIM_UP	GSE1925_CTRL_VS_IFNG_PRIMED_MACROPHAGE_24H_IFNG_STIM_UP	5/106	206/18754	0.00630315	0.0378229	0.0281983	20846/18566/12856/17873/15370	5
564Igi	GSE22886_UNSTIM_VS_STIM_MEMORY_TCELL_UP	GSE22886_UNSTIM_VS_STIM_MEMORY_TCELL_UP	5/106	206/18754	0.00630315	0.0378229	0.0281983	16478/17357/12332/12531/93692	5
564Igi	GSE24142_DN2_VS_DN3_THYMOCYTE_ADULT_UP	GSE24142_DN2_VS_DN3_THYMOCYTE_ADULT_UP	5/106	206/18754	0.00630315	0.0378229	0.0281983	17748/170748/20200/18712/20304	5
564Igi	GSE26030_TH1_VS_TH17_DAY5_POST_POLARIZATION_UP	GSE26030_TH1_VS_TH17_DAY5_POST_POLARIZATION_UP	5/106	206/18754	0.00630315	0.0378229	0.0281983	20846/56045/100038882/57444/14828	5
564Igi	GSE39820_IL1B_IL6_VS_IL1B_IL6_IL23A_TREATED_CD4_TCELL_DN	GSE39820_IL1B_IL6_VS_IL1B_IL6_IL23A_TREATED_CD4_TCELL_DN	5/106	206/18754	0.00630315	0.0378229	0.0281983	11816/224093/12332/16178/15370	5
564Igi	GSE42021_TREG_PLN_VS_TREG_PRECURSORS_THYMUS_DN	GSE42021_TREG_PLN_VS_TREG_PRECURSORS_THYMUS_DN	5/106	206/18754	0.00630315	0.0378229	0.0281983	20846/56045/100038882/12703/57444	5
564Igi	KAECH_DAY15_EFF_VS_MEMORY_CD8_TCELL_UP	KAECH_DAY15_EFF_VS_MEMORY_CD8_TCELL_UP	5/106	206/18754	0.00630315	0.0378229	0.0281983	216238/16149/66264/67393/16854	5
564Igi	IVANOVA_HEMATOPOIESIS_INTERMEDIATE_PROGENITOR	IVANOVA_HEMATOPOIESIS_INTERMEDIATE_PROGENITOR	4/106	130/18754	0.00635315	0.0380989	0.0284041	11674/64136/18648/64138	4
564Igi	GO_RESPONSE_TO_TUMOR_NECROSIS_FACTOR	GO_RESPONSE_TO_TUMOR_NECROSIS_FACTOR	6/106	293/18754	0.00640132	0.0383636	0.0286015	21949/20846/12606/20302/20303/20304	6
564Igi	GSE19888_ADENOSINE_A3R_INH_VS_ACT_WITH_INHIBITOR_PRETREATMENT_IN_MAST_CELL_UP	GSE19888_ADENOSINE_A3R_INH_VS_ACT_WITH_INHIBITOR_PRETREATMENT_IN_MAST_CELL_UP	5/106	207/18754	0.00643075	0.0385158	0.0287149	20846/56045/100038882/57444/72310	5
564Igi	GO_CELLULAR_RESPONSE_TO_NUTRIENT	GO_CELLULAR_RESPONSE_TO_NUTRIENT	3/106	67/18754	0.00646874	0.0386704	0.0288302	22433/22027/18712	3
564Igi	LINDVALL_IMMORTALIZED_BY_TERT_UP	LINDVALL_IMMORTALIZED_BY_TERT_UP	3/106	67/18754	0.00646874	0.0386704	0.0288302	17936/64138/80291	3
564Igi	REACTOME_COSTIMULATION_BY_THE_CD28_FAMILY	REACTOME_COSTIMULATION_BY_THE_CD28_FAMILY	3/106	67/18754	0.00646874	0.0386704	0.0288302	18566/54167/12477	3
564Igi	GO_ENDOCYTIC_VESICLE	GO_ENDOCYTIC_VESICLE	6/106	294/18754	0.00650536	0.0388649	0.0289752	53869/11816/12317/16149/12477/22027	6
564Igi	MODULE_345	MODULE_345	4/106	131/18754	0.00652527	0.0389595	0.0290457	20846/100038882/16149/20302	4
564Igi	GSE16385_ROSIGLITAZONE_IFNG_TNF_VS_IL4_STIM_MACROPHAGE_UP	GSE16385_ROSIGLITAZONE_IFNG_TNF_VS_IL4_STIM_MACROPHAGE_UP	5/106	208/18754	0.00656015	0.0390942	0.0291461	14828/12477/80291/20303/15370	5
564Igi	GSE20500_RETINOIC_ACID_VS_RARA_ANTAGONIST_TREATED_CD4_TCELL_DN	GSE20500_RETINOIC_ACID_VS_RARA_ANTAGONIST_TREATED_CD4_TCELL_DN	5/106	208/18754	0.00656015	0.0390942	0.0291461	12702/27984/12608/16178/15370	5
564Igi	GSE21033_CTRL_VS_POLYIC_STIM_DC_12H_DN	GSE21033_CTRL_VS_POLYIC_STIM_DC_12H_DN	5/106	208/18754	0.00656015	0.0390942	0.0291461	17748/16828/18655/17132/20750	5
564Igi	GSE19401_UNSTIM_VS_RETINOIC_ACID_STIM_FOLLICULAR_DC_DN	GSE19401_UNSTIM_VS_RETINOIC_ACID_STIM_FOLLICULAR_DC_DN	5/106	209/18754	0.00669137	0.0396576	0.0295662	16768/17357/20302/20303/20304	5
564Igi	GSE32164_RESTING_DIFFERENTIATED_VS_ALTERNATIVELY_ACT_M2_MACROPHAGE_DN	GSE32164_RESTING_DIFFERENTIATED_VS_ALTERNATIVELY_ACT_M2_MACROPHAGE_DN	5/106	209/18754	0.00669137	0.0396576	0.0295662	14674/216238/15978/14828/20893	5
564Igi	GSE36826_WT_VS_IL1R_KO_SKIN_DN	GSE36826_WT_VS_IL1R_KO_SKIN_DN	5/106	209/18754	0.00669137	0.0396576	0.0295662	18938/16828/52004/17936/20200	5
564Igi	GSE37301_COMMON_LYMPHOID_PROGENITOR_VS_GRAN_MONO_PROGENITOR_UP	GSE37301_COMMON_LYMPHOID_PROGENITOR_VS_GRAN_MONO_PROGENITOR_UP	5/106	209/18754	0.00669137	0.0396576	0.0295662	17319/14683/18030/15978/20303	5
564Igi	GSE37532_TREG_VS_TCONV_CD4_TCELL_FROM_LN_DN	GSE37532_TREG_VS_TCONV_CD4_TCELL_FROM_LN_DN	5/106	209/18754	0.00669137	0.0396576	0.0295662	18938/17936/18030/12317/15370	5
564Igi	GSE3982_EFF_MEMORY_CD4_TCELL_VS_NKCELL_DN	GSE3982_EFF_MEMORY_CD4_TCELL_VS_NKCELL_DN	5/106	209/18754	0.00669137	0.0396576	0.0295662	21991/17357/12702/12606/22433	5
564Igi	GSE41867_DAY6_VS_DAY8_LCMV_CLONE13_EFFECTOR_CD8_TCELL_UP	GSE41867_DAY6_VS_DAY8_LCMV_CLONE13_EFFECTOR_CD8_TCELL_UP	5/106	209/18754	0.00669137	0.0396576	0.0295662	17132/54167/69202/57444/20303	5
564Igi	GSE7831_UNSTIM_VS_CPG_STIM_PDC_1H_UP	GSE7831_UNSTIM_VS_CPG_STIM_PDC_1H_UP	5/106	209/18754	0.00669137	0.0396576	0.0295662	22637/52004/18566/17132/93692	5
564Igi	AGCATTA_MIR155	AGCATTA_MIR155	4/106	132/18754	0.00670047	0.0396576	0.0295662	14758/12608/12703/12477	4
564Igi	IZADPANAH_STEM_CELL_ADIPOSE_VS_BONE_UP	IZADPANAH_STEM_CELL_ADIPOSE_VS_BONE_UP	4/106	132/18754	0.00670047	0.0396576	0.0295662	17748/17357/22151/17132	4
564Igi	PICCALUGA_ANGIOIMMUNOBLASTIC_LYMPHOMA_DN	PICCALUGA_ANGIOIMMUNOBLASTIC_LYMPHOMA_DN	4/106	132/18754	0.00670047	0.0396576	0.0295662	16478/22151/17873/12226	4
564Igi	REACTOME_NEUTROPHIL_DEGRANULATION	REACTOME_NEUTROPHIL_DEGRANULATION	8/106	491/18754	0.00671148	0.0396981	0.0295964	11674/18746/17319/14751/18648/18641/64138/16854	8
564Igi	DURAND_STROMA_S_UP	DURAND_STROMA_S_UP	6/106	296/18754	0.00671713	0.0397069	0.0296029	208659/20846/17132/20750/93692/20304	6
564Igi	WORSCHECH_TUMOR_REJECTION_UP	WORSCHECH_TUMOR_REJECTION_UP	3/106	68/18754	0.00673985	0.0398165	0.0296846	15978/20303/20304	3
564Igi	GO_EXTRACELLULAR_VESICLE_BIOGENESIS	GO_EXTRACELLULAR_VESICLE_BIOGENESIS	2/106	22/18754	0.00679045	0.0398928	0.0297415	53869/15978	2
564Igi	GO_NEGATIVE_REGULATION_OF_INTRINSIC_APOPTOTIC_SIGNALING_PATHWAY_BY_P53_CLASS_MEDIATOR	GO_NEGATIVE_REGULATION_OF_INTRINSIC_APOPTOTIC_SIGNALING_PATHWAY_BY_P53_CLASS_MEDIATOR	2/106	22/18754	0.00679045	0.0398928	0.0297415	17319/16149	2
564Igi	GO_POSITIVE_REGULATION_OF_MONONUCLEAR_CELL_MIGRATION	GO_POSITIVE_REGULATION_OF_MONONUCLEAR_CELL_MIGRATION	2/106	22/18754	0.00679045	0.0398928	0.0297415	16854/20304	2
564Igi	GO_RESPONSE_TO_LITHIUM_ION	GO_RESPONSE_TO_LITHIUM_ION	2/106	22/18754	0.00679045	0.0398928	0.0297415	12606/12317	2
564Igi	GO_RESPONSE_TO_PROTOZOAN	GO_RESPONSE_TO_PROTOZOAN	2/106	22/18754	0.00679045	0.0398928	0.0297415	12051/53314	2
564Igi	KIM_LIVER_CANCER_POOR_SURVIVAL_UP	KIM_LIVER_CANCER_POOR_SURVIVAL_UP	2/106	22/18754	0.00679045	0.0398928	0.0297415	11674/18746	2
564Igi	MARKS_HDAC_TARGETS_UP	MARKS_HDAC_TARGETS_UP	2/106	22/18754	0.00679045	0.0398928	0.0297415	17873/93692	2
564Igi	NIKOLSKY_OVERCONNECTED_IN_BREAST_CANCER	NIKOLSKY_OVERCONNECTED_IN_BREAST_CANCER	2/106	22/18754	0.00679045	0.0398928	0.0297415	20846/22433	2
564Igi	YAN_ESCAPE_FROM_ANOIKIS	YAN_ESCAPE_FROM_ANOIKIS	2/106	22/18754	0.00679045	0.0398928	0.0297415	20846/20304	2
564Igi	GSE15330_WT_VS_IKAROS_KO_GRANULOCYTE_MONOCYTE_PROGENITOR_UP	GSE15330_WT_VS_IKAROS_KO_GRANULOCYTE_MONOCYTE_PROGENITOR_UP	5/106	210/18754	0.00682442	0.0399692	0.0297985	17319/21949/12226/80291/66042	5
564Igi	GSE17721_LPS_VS_GARDIQUIMOD_6H_BMDC_UP	GSE17721_LPS_VS_GARDIQUIMOD_6H_BMDC_UP	5/106	210/18754	0.00682442	0.0399692	0.0297985	16478/56045/17873/18712/20303	5
564Igi	GSE19772_CTRL_VS_HCMV_INF_MONOCYTES_UP	GSE19772_CTRL_VS_HCMV_INF_MONOCYTES_UP	5/106	210/18754	0.00682442	0.0399692	0.0297985	216238/18566/19734/12477/20304	5
564Igi	GSE25890_CTRL_VS_IL33_IL7_TREATED_NUOCYTES_UP	GSE25890_CTRL_VS_IL33_IL7_TREATED_NUOCYTES_UP	5/106	210/18754	0.00682442	0.0399692	0.0297985	17319/16478/20846/18566/12703	5
564Igi	GSE36826_NORMAL_VS_STAPH_AUREUS_INF_SKIN_UP	GSE36826_NORMAL_VS_STAPH_AUREUS_INF_SKIN_UP	5/106	210/18754	0.00682442	0.0399692	0.0297985	14433/16478/52004/57444/12226	5
564Igi	GO_SIGNAL_TRANSDUCTION_IN_RESPONSE_TO_DNA_DAMAGE	GO_SIGNAL_TRANSDUCTION_IN_RESPONSE_TO_DNA_DAMAGE	4/106	133/18754	0.00687875	0.0402627	0.0300173	17319/12051/16149/53314	4
564Igi	CREB_Q4_01	CREB_Q4_01	5/106	211/18754	0.00695932	0.0405847	0.0302573	20090/16828/16478/14758/52004	5
564Igi	GO_OSTEOBLAST_DIFFERENTIATION	GO_OSTEOBLAST_DIFFERENTIATION	5/106	211/18754	0.00695932	0.0405847	0.0302573	14683/12608/12606/20302/20750	5
564Igi	GSE13411_IGM_MEMORY_BCELL_VS_PLASMA_CELL_DN	GSE13411_IGM_MEMORY_BCELL_VS_PLASMA_CELL_DN	5/106	211/18754	0.00695932	0.0405847	0.0302573	170748/22433/54167/14227/18453	5
564Igi	GSE14769_UNSTIM_VS_120MIN_LPS_BMDM_DN	GSE14769_UNSTIM_VS_120MIN_LPS_BMDM_DN	5/106	211/18754	0.00695932	0.0405847	0.0302573	14674/18030/100038882/16149/20893	5
564Igi	GSE30083_SP2_VS_SP4_THYMOCYTE_DN	GSE30083_SP2_VS_SP4_THYMOCYTE_DN	5/106	211/18754	0.00695932	0.0405847	0.0302573	12702/224093/17132/15978/230822	5
564Igi	GSE30083_SP3_VS_SP4_THYMOCYTE_DN	GSE30083_SP3_VS_SP4_THYMOCYTE_DN	5/106	211/18754	0.00695932	0.0405847	0.0302573	224093/17132/15978/20893/72310	5
564Igi	GCM_TPT1	GCM_TPT1	3/106	69/18754	0.00701764	0.0408248	0.0304364	20090/67671/54127	3
564Igi	GO_REGULATION_OF_CELLULAR_RESPONSE_TO_INSULIN_STIMULUS	GO_REGULATION_OF_CELLULAR_RESPONSE_TO_INSULIN_STIMULUS	3/106	69/18754	0.00701764	0.0408248	0.0304364	12702/19246/12703	3
564Igi	KEGG_ANTIGEN_PROCESSING_AND_PRESENTATION	KEGG_ANTIGEN_PROCESSING_AND_PRESENTATION	3/106	69/18754	0.00701764	0.0408248	0.0304364	12317/16149/14828	3
564Igi	REACTOME_PLASMA_LIPOPROTEIN_ASSEMBLY_REMODELING_AND_CLEARANCE	REACTOME_PLASMA_LIPOPROTEIN_ASSEMBLY_REMODELING_AND_CLEARANCE	3/106	69/18754	0.00701764	0.0408248	0.0304364	11816/18453/11425	3
564Igi	GO_REGULATION_OF_APOPTOTIC_SIGNALING_PATHWAY	GO_REGULATION_OF_APOPTOTIC_SIGNALING_PATHWAY	7/106	394/18754	0.00704687	0.0409699	0.0305445	17319/19246/22433/16149/13806/18453/16854	7
564Igi	ALK_DN.V1_UP	ALK_DN.V1_UP	4/106	134/18754	0.00706015	0.0409721	0.0305462	17748/22433/16178/20750	4
564Igi	GGGNNTTTCC_NFKB_Q6_01	GGGNNTTTCC_NFKB_Q6_01	4/106	134/18754	0.00706015	0.0409721	0.0305462	12051/16149/53314/20304	4
564Igi	GO_PROTEIN_LOCALIZATION_TO_ENDOPLASMIC_RETICULUM	GO_PROTEIN_LOCALIZATION_TO_ENDOPLASMIC_RETICULUM	4/106	134/18754	0.00706015	0.0409721	0.0305462	20090/67671/54127/14828	4
564Igi	GSE39820_IL1B_IL6_VS_IL1B_IL6_IL23A_TREATED_CD4_TCELL_UP	GSE39820_IL1B_IL6_VS_IL1B_IL6_IL23A_TREATED_CD4_TCELL_UP	5/106	213/18754	0.0072347	0.0419595	0.0312823	18602/14758/60505/15978/72310	5
564Igi	GO_REGULATION_OF_BONE_MINERALIZATION	GO_REGULATION_OF_BONE_MINERALIZATION	3/106	70/18754	0.00730214	0.0422991	0.0315355	14758/100038882/20302	3
564Igi	SEITZ_NEOPLASTIC_TRANSFORMATION_BY_8P_DELETION_UP	SEITZ_NEOPLASTIC_TRANSFORMATION_BY_8P_DELETION_UP	3/106	70/18754	0.00730214	0.0422991	0.0315355	100038882/57444/20304	3
564Igi	GSE34205_HEALTHY_VS_FLU_INF_INFANT_PBMC_DN	GSE34205_HEALTHY_VS_FLU_INF_INFANT_PBMC_DN	5/106	214/18754	0.00737521	0.0426898	0.0318268	17748/16828/18648/100038882/20200	5
564Igi	BIOCARTA_PTDINS_PATHWAY	BIOCARTA_PTDINS_PATHWAY	2/106	23/18754	0.0074099	0.0426898	0.0318268	216238/18641	2
564Igi	GO_B_CELL_APOPTOTIC_PROCESS	GO_B_CELL_APOPTOTIC_PROCESS	2/106	23/18754	0.0074099	0.0426898	0.0318268	17319/16149	2
564Igi	GO_NEGATIVE_REGULATION_OF_CELL_CYCLE_ARREST	GO_NEGATIVE_REGULATION_OF_CELL_CYCLE_ARREST	2/106	23/18754	0.0074099	0.0426898	0.0318268	17319/12317	2
564Igi	GO_POSITIVE_REGULATION_OF_MYELOID_LEUKOCYTE_CYTOKINE_PRODUCTION_INVOLVED_IN_IMMUNE_RESPONSE	GO_POSITIVE_REGULATION_OF_MYELOID_LEUKOCYTE_CYTOKINE_PRODUCTION_INVOLVED_IN_IMMUNE_RESPONSE	2/106	23/18754	0.0074099	0.0426898	0.0318268	17319/16149	2
564Igi	GO_REGULATION_OF_MEMBRANE_PROTEIN_ECTODOMAIN_PROTEOLYSIS	GO_REGULATION_OF_MEMBRANE_PROTEIN_ECTODOMAIN_PROTEOLYSIS	2/106	23/18754	0.0074099	0.0426898	0.0318268	11816/15978	2
564Igi	HOFMANN_MYELODYSPLASTIC_SYNDROM_RISK_UP	HOFMANN_MYELODYSPLASTIC_SYNDROM_RISK_UP	2/106	23/18754	0.0074099	0.0426898	0.0318268	16478/52004	2
564Igi	PARK_TRETINOIN_RESPONSE_AND_RARA_PLZF_FUSION	PARK_TRETINOIN_RESPONSE_AND_RARA_PLZF_FUSION	2/106	23/18754	0.0074099	0.0426898	0.0318268	12606/18712	2
564Igi	YANG_BREAST_CANCER_ESR1_BULK_DN	YANG_BREAST_CANCER_ESR1_BULK_DN	2/106	23/18754	0.0074099	0.0426898	0.0318268	12608/19734	2
564Igi	GO_POSITIVE_REGULATION_OF_INFLAMMATORY_RESPONSE	GO_POSITIVE_REGULATION_OF_INFLAMMATORY_RESPONSE	4/106	136/18754	0.00743238	0.0427418	0.0318656	12608/12606/60505/20302	4
564Igi	HOELZEL_NF1_TARGETS_UP	HOELZEL_NF1_TARGETS_UP	4/106	136/18754	0.00743238	0.0427418	0.0318656	14683/12608/19734/16854	4
564Igi	REACTOME_RESPONSE_TO_ELEVATED_PLATELET_CYTOSOLIC_CA2PLUS	REACTOME_RESPONSE_TO_ELEVATED_PLATELET_CYTOSOLIC_CA2PLUS	4/106	136/18754	0.00743238	0.0427418	0.0318656	11674/74840/109232/14828	4
564Igi	GO_RESPONSE_TO_TOXIC_SUBSTANCE	GO_RESPONSE_TO_TOXIC_SUBSTANCE	8/106	500/18754	0.00745424	0.0428417	0.03194	17748/16828/20846/11816/20318/20302/20303/20304	8
564Igi	CASTELLANO_NRAS_TARGETS_UP	CASTELLANO_NRAS_TARGETS_UP	3/106	71/18754	0.00759339	0.0435888	0.032497	20846/22151/100038882	3
564Igi	RAGHAVACHARI_PLATELET_SPECIFIC_GENES	RAGHAVACHARI_PLATELET_SPECIFIC_GENES	3/106	71/18754	0.00759339	0.0435888	0.032497	14683/22151/20304	3
564Igi	CHIARADONNA_NEOPLASTIC_TRANSFORMATION_KRAS_DN	CHIARADONNA_NEOPLASTIC_TRANSFORMATION_KRAS_DN	4/106	137/18754	0.00762326	0.0437076	0.0325856	12702/22151/56045/100038882	4
564Igi	NIKOLSKY_BREAST_CANCER_20Q12_Q13_AMPLICON	NIKOLSKY_BREAST_CANCER_20Q12_Q13_AMPLICON	4/106	137/18754	0.00762326	0.0437076	0.0325856	14683/19246/12608/64138	4
564Igi	PEDERSEN_METASTASIS_BY_ERBB2_ISOFORM_7	PEDERSEN_METASTASIS_BY_ERBB2_ISOFORM_7	7/106	401/18754	0.00772853	0.0442545	0.0329933	20846/22433/224093/53314/19734/57444/16178	7
564Igi	FISCHER_DIRECT_P53_TARGETS_META_ANALYSIS	FISCHER_DIRECT_P53_TARGETS_META_ANALYSIS	6/106	305/18754	0.00773258	0.0442545	0.0329933	18602/14683/106869/19734/12226/20893	6
564Igi	TARTE_PLASMA_CELL_VS_PLASMABLAST_DN	TARTE_PLASMA_CELL_VS_PLASMABLAST_DN	6/106	305/18754	0.00773258	0.0442545	0.0329933	18655/19246/14751/12051/18030/12531	6
564Igi	BROWNE_HCMV_INFECTION_30MIN_DN	BROWNE_HCMV_INFECTION_30MIN_DN	4/106	138/18754	0.00781735	0.044686	0.033315	216238/15978/12703/14945	4
564Igi	PROVENZANI_METASTASIS_DN	PROVENZANI_METASTASIS_DN	4/106	138/18754	0.00781735	0.044686	0.033315	17748/71853/14751/22151	4
564Igi	POOLA_INVASIVE_BREAST_CANCER_UP	POOLA_INVASIVE_BREAST_CANCER_UP	6/106	306/18754	0.00785188	0.0448565	0.0334421	16149/19734/57444/20302/14945/20303	6
564Igi	ADDYA_ERYTHROID_DIFFERENTIATION_BY_HEMIN	ADDYA_ERYTHROID_DIFFERENTIATION_BY_HEMIN	3/106	72/18754	0.00789144	0.0450285	0.0335703	12608/14828/18712	3
564Igi	MCCLUNG_COCAIN_REWARD_4WK	MCCLUNG_COCAIN_REWARD_4WK	3/106	72/18754	0.00789144	0.0450285	0.0335703	22637/16178/15370	3
564Igi	GSE45365_NK_CELL_VS_CD8_TCELL_MCMV_INFECTION_DN	GSE45365_NK_CELL_VS_CD8_TCELL_MCMV_INFECTION_DN	5/106	218/18754	0.00795634	0.0453716	0.0338261	17357/19246/53869/60505/17873	5
564Igi	BOYAULT_LIVER_CANCER_SUBCLASS_G5_DN	BOYAULT_LIVER_CANCER_SUBCLASS_G5_DN	2/106	24/18754	0.0080539	0.0458183	0.0341592	20846/12051	2
564Igi	GO_PROSTANOID_BIOSYNTHETIC_PROCESS	GO_PROSTANOID_BIOSYNTHETIC_PROCESS	2/106	24/18754	0.0080539	0.0458183	0.0341592	17319/16149	2
564Igi	GO_REGULATION_OF_MACROPHAGE_CHEMOTAXIS	GO_REGULATION_OF_MACROPHAGE_CHEMOTAXIS	2/106	24/18754	0.0080539	0.0458183	0.0341592	17319/20304	2
564Igi	RUAN_RESPONSE_TO_TROGLITAZONE_UP	RUAN_RESPONSE_TO_TROGLITAZONE_UP	2/106	24/18754	0.0080539	0.0458183	0.0341592	20846/12606	2
564Igi	VERHAAK_GLIOBLASTOMA_MESENCHYMAL	VERHAAK_GLIOBLASTOMA_MESENCHYMAL	5/106	219/18754	0.00810645	0.0460622	0.0343411	12608/106869/53314/64138/16854	5
564Igi	ZWANG_CLASS_3_TRANSIENTLY_INDUCED_BY_EGF	ZWANG_CLASS_3_TRANSIENTLY_INDUCED_BY_EGF	5/106	219/18754	0.00810645	0.0460622	0.0343411	12702/17936/12051/20893/15370	5
564Igi	BAE_BRCA1_TARGETS_UP	BAE_BRCA1_TARGETS_UP	3/106	73/18754	0.00819631	0.0464897	0.0346597	16478/12226/16854	3
564Igi	GO_B_CELL_ACTIVATION_INVOLVED_IN_IMMUNE_RESPONSE	GO_B_CELL_ACTIVATION_INVOLVED_IN_IMMUNE_RESPONSE	3/106	73/18754	0.00819631	0.0464897	0.0346597	12051/22433/53314	3
564Igi	HOFFMANN_LARGE_TO_SMALL_PRE_BII_LYMPHOCYTE_DN	HOFFMANN_LARGE_TO_SMALL_PRE_BII_LYMPHOCYTE_DN	3/106	73/18754	0.00819631	0.0464897	0.0346597	12051/56045/12332	3
564Igi	GO_PROTEIN_PHOSPHATASE_BINDING	GO_PROTEIN_PHOSPHATASE_BINDING	4/106	140/18754	0.00821521	0.0465692	0.034719	20846/19246/22027/16854	4
564Igi	GO_CELL_SUBSTRATE_JUNCTION	GO_CELL_SUBSTRATE_JUNCTION	7/106	406/18754	0.00824453	0.0467076	0.0348222	20090/67671/14674/12317/14828/18453/22027	7
564Igi	GSE1112_OT1_VS_HY_CD8AB_THYMOCYTE_RTOC_CULTURE_UP	GSE1112_OT1_VS_HY_CD8AB_THYMOCYTE_RTOC_CULTURE_UP	5/106	220/18754	0.00825853	0.0467591	0.0348606	11674/14751/17132/13806/20304	5
564Igi	GO_HEPATICOBILIARY_SYSTEM_DEVELOPMENT	GO_HEPATICOBILIARY_SYSTEM_DEVELOPMENT	4/106	141/18754	0.00841904	0.0476396	0.035517	18746/12608/12606/22433	4
564Igi	GAURNIER_PSMD4_TARGETS	GAURNIER_PSMD4_TARGETS	3/106	74/18754	0.00850804	0.0480576	0.0358286	16178/20302/20304	3
564Igi	PEDERSEN_TARGETS_OF_611CTF_ISOFORM_OF_ERBB2	PEDERSEN_TARGETS_OF_611CTF_ISOFORM_OF_ERBB2	3/106	74/18754	0.00850804	0.0480576	0.0358286	106869/57444/16178	3
564Igi	PID_AP1_PATHWAY	PID_AP1_PATHWAY	3/106	74/18754	0.00850804	0.0480576	0.0358286	16478/17132/15978	3
564Igi	GO_UBIQUITIN_LIKE_PROTEIN_LIGASE_BINDING	GO_UBIQUITIN_LIKE_PROTEIN_LIGASE_BINDING	6/106	312/18754	0.00859578	0.0484957	0.0361553	21991/20846/14751/12608/12317/14828	6
564Igi	RUTELLA_RESPONSE_TO_CSF2RB_AND_IL4_DN	RUTELLA_RESPONSE_TO_CSF2RB_AND_IL4_DN	6/106	312/18754	0.00859578	0.0484957	0.0361553	17748/20846/109232/72310/16854/20302	6
564Igi	GO_LIPID_HOMEOSTASIS	GO_LIPID_HOMEOSTASIS	4/106	142/18754	0.00862615	0.0486382	0.0362615	12606/22433/11816/11425	4
564Igi	CHIANG_LIVER_CANCER_SUBCLASS_INTERFERON_UP	CHIANG_LIVER_CANCER_SUBCLASS_INTERFERON_UP	2/106	25/18754	0.00872218	0.0489323	0.0364808	20846/100038882	2
564Igi	GNF2_MBD4	GNF2_MBD4	2/106	25/18754	0.00872218	0.0489323	0.0364808	20090/16478	2
564Igi	GO_CELL_DIFFERENTIATION_INVOLVED_IN_EMBRYONIC_PLACENTA_DEVELOPMENT	GO_CELL_DIFFERENTIATION_INVOLVED_IN_EMBRYONIC_PLACENTA_DEVELOPMENT	2/106	25/18754	0.00872218	0.0489323	0.0364808	17173/12702	2
564Igi	GO_MATURE_B_CELL_DIFFERENTIATION	GO_MATURE_B_CELL_DIFFERENTIATION	2/106	25/18754	0.00872218	0.0489323	0.0364808	12051/22433	2
564Igi	GO_POSITIVE_REGULATION_OF_OSTEOCLAST_DIFFERENTIATION	GO_POSITIVE_REGULATION_OF_OSTEOCLAST_DIFFERENTIATION	2/106	25/18754	0.00872218	0.0489323	0.0364808	14683/15978	2
564Igi	PID_IL3_PATHWAY	PID_IL3_PATHWAY	2/106	25/18754	0.00872218	0.0489323	0.0364808	12608/18712	2
564Igi	REACTOME_INTERLEUKIN_20_FAMILY_SIGNALING	REACTOME_INTERLEUKIN_20_FAMILY_SIGNALING	2/106	25/18754	0.00872218	0.0489323	0.0364808	20846/12702	2
564Igi	REACTOME_INTERLEUKIN_6_FAMILY_SIGNALING	REACTOME_INTERLEUKIN_6_FAMILY_SIGNALING	2/106	25/18754	0.00872218	0.0489323	0.0364808	20846/12702	2
564Igi	TORCHIA_TARGETS_OF_EWSR1_FLI1_FUSION_DN	TORCHIA_TARGETS_OF_EWSR1_FLI1_FUSION_DN	6/106	313/18754	0.00872452	0.0489323	0.0364808	17319/17357/17936/170748/12332/72310	6
564Igi	AAGGGAT_MIR188	AAGGGAT_MIR188	3/106	75/18754	0.00882666	0.0493889	0.0368212	12531/18453/67393	3
564Igi	chr9q33	chr9q33	3/106	75/18754	0.00882666	0.0493889	0.0368212	21949/26360/14828	3
564Igi	DER_IFN_GAMMA_RESPONSE_UP	DER_IFN_GAMMA_RESPONSE_UP	3/106	75/18754	0.00882666	0.0493889	0.0368212	20846/100038882/12226	3
564Igi	MULLIGHAN_NPM1_MUTATED_SIGNATURE_2_DN	MULLIGHAN_NPM1_MUTATED_SIGNATURE_2_DN	3/106	75/18754	0.00882666	0.0493889	0.0368212	11674/16828/14751	3
564Igi	GROSS_HYPOXIA_VIA_ELK3_AND_HIF1A_UP	GROSS_HYPOXIA_VIA_ELK3_AND_HIF1A_UP	4/106	143/18754	0.00883658	0.0494154	0.0368409	21991/18655/18648/19734	4
564Igi	GO_POSITIVE_REGULATION_OF_SECRETION	GO_POSITIVE_REGULATION_OF_SECRETION	7/106	412/18754	0.00889685	0.0497232	0.0370705	17319/14433/14751/22433/15978/20302/20750	7
WT	ZHENG_BOUND_BY_FOXP3	ZHENG_BOUND_BY_FOXP3	28/69	481/18754	8.27783e-27	6.29115e-23	4.75409e-23	84544/21943/56758/22779/67596/16197/12775/54519/19264/74734/68259/210293/11933/16598/11426/20343/57781/76117/329154/268903/20400/226594/140742/13609/66540/16599/20868/60361	28
WT	GSE17186_MEMORY_VS_CD21HIGH_TRANSITIONAL_BCELL_DN	GSE17186_MEMORY_VS_CD21HIGH_TRANSITIONAL_BCELL_DN	18/69	200/18754	1.56835e-20	5.95972e-17	4.50364e-17	84544/21943/56758/16197/12775/19419/14421/70099/329154/23833/268903/226594/140742/66395/16431/19395/20868/20843	18
WT	LEE_DIFFERENTIATING_T_LYMPHOCYTE	LEE_DIFFERENTIATING_T_LYMPHOCYTE	15/69	186/18754	1.7735e-16	4.49286e-13	3.39516e-13	84544/16197/54519/19419/19264/74734/16994/20343/105689/76117/23833/20400/226594/66540/16431	15
WT	GSE15330_HSC_VS_MEGAKARYOCYTE_ERYTHROID_PROGENITOR_UP	GSE15330_HSC_VS_MEGAKARYOCYTE_ERYTHROID_PROGENITOR_UP	13/69	184/18754	1.21896e-13	2.31603e-10	1.75017e-10	15903/67596/16197/12775/19419/68259/20343/140742/13609/13849/68151/51801/18197	13
WT	GSE3565_CTRL_VS_LPS_INJECTED_DUSP1_KO_SPLENOCYTES_DN	GSE3565_CTRL_VS_LPS_INJECTED_DUSP1_KO_SPLENOCYTES_DN	13/69	188/18754	1.60937e-13	2.44625e-10	1.84858e-10	15903/22779/12775/74734/68259/16994/20343/70099/268903/140742/13849/16431/18197	13
WT	GSE5679_RARA_AGONIST_AM580_VS_AM580_AND_ROSIGLITAZONE_TREATED_DC_DN	GSE5679_RARA_AGONIST_AM580_VS_AM580_AND_ROSIGLITAZONE_TREATED_DC_DN	13/69	200/18754	3.57044e-13	4.4049e-10	3.32869e-10	84544/16197/16401/54519/106504/210293/11933/16598/14421/11898/13609/19395/20868	13
WT	GSE12003_MIR223_KO_VS_WT_BM_PROGENITOR_4D_CULTURE_UP	GSE12003_MIR223_KO_VS_WT_BM_PROGENITOR_4D_CULTURE_UP	13/69	202/18754	4.05714e-13	4.4049e-10	3.32869e-10	15903/68259/67241/20343/105689/70099/268903/18139/20400/20677/16431/16599/20843	13
WT	PASQUALUCCI_LYMPHOMA_BY_GC_STAGE_DN	PASQUALUCCI_LYMPHOMA_BY_GC_STAGE_DN	1969-12-01	165/18754	8.20863e-13	7.7982e-10	5.89293e-10	15903/19240/12775/19419/20603/16598/76117/329154/226594/19395/20843/193385	12
WT	SMID_BREAST_CANCER_NORMAL_LIKE_UP	SMID_BREAST_CANCER_NORMAL_LIKE_UP	17/69	479/18754	1.11004e-12	9.3737e-10	7.0835e-10	15903/84544/67596/16197/12775/16401/19264/16994/210293/20343/76117/23833/20400/16431/19395/20868/193385	17
WT	GSE7219_WT_VS_NIK_NFKB2_KO_DC_DN	GSE7219_WT_VS_NIK_NFKB2_KO_DC_DN	1969-12-01	187/18754	3.63863e-12	2.76536e-09	2.08972e-09	67596/16197/16401/11426/20343/76117/226594/13609/19395/16599/18197/193385	12
WT	GSE17580_UNINFECTED_VS_S_MANSONI_INF_TREG_UP	GSE17580_UNINFECTED_VS_S_MANSONI_INF_TREG_UP	1969-12-01	204/18754	1.01583e-11	7.01845e-09	5.3037e-09	22779/12775/19419/16994/106504/67241/11933/20343/70099/140742/13609/16431	12
WT	GO_LEUKOCYTE_CELL_CELL_ADHESION	GO_LEUKOCYTE_CELL_CELL_ADHESION	14/69	334/18754	1.57405e-11	9.969e-09	7.53336e-09	16412/21838/21943/67596/16197/12775/16401/50498/19419/19264/11898/20343/20868/193385	14
WT	MORI_MATURE_B_LYMPHOCYTE_UP	MORI_MATURE_B_LYMPHOCYTE_UP	1969-09-01	86/18754	2.64362e-11	1.5455e-08	1.1679e-08	15903/50498/12192/19264/14421/11426/20343/105689/193385	9
WT	GOLDRATH_NAIVE_VS_EFF_CD8_TCELL_UP	GOLDRATH_NAIVE_VS_EFF_CD8_TCELL_UP	1969-11-01	200/18754	1.63748e-10	8.88916e-08	6.71735e-08	15903/84544/12775/74734/16994/16598/20343/140742/13849/20868/51801	11
WT	GSE21670_STAT3_KO_VS_WT_CD4_TCELL_TGFB_IL6_TREATED_DN	GSE21670_STAT3_KO_VS_WT_CD4_TCELL_TGFB_IL6_TREATED_DN	1969-11-01	202/18754	1.82161e-10	9.22948e-08	6.97452e-08	15903/54519/106504/70099/23833/226594/13849/66395/19395/75345/193385	11
WT	GSE22886_NAIVE_TCELL_VS_DC_UP	GSE22886_NAIVE_TCELL_VS_DC_UP	1969-11-01	204/18754	2.02415e-10	9.61469e-08	7.26562e-08	84544/12775/16401/19419/74734/106504/16598/20343/105689/76117/193385	11
WT	GSE23568_ID3_TRANSDUCED_VS_ID3_KO_CD8_TCELL_DN	GSE23568_ID3_TRANSDUCED_VS_ID3_KO_CD8_TCELL_DN	1969-11-01	213/18754	3.20952e-10	1.40545e-07	1.06207e-07	16412/21943/16197/12775/54519/12192/13690/20343/105689/66395/16431	11
WT	GNF2_SNRK	GNF2_SNRK	1969-06-01	25/18754	3.3287e-10	1.40545e-07	1.06207e-07	56758/19419/19264/106504/20868/193385	6
WT	GSE2935_UV_INACTIVATED_VS_LIVE_SENDAI_VIRUS_INF_MACROPHAGE_UP	GSE2935_UV_INACTIVATED_VS_LIVE_SENDAI_VIRUS_INF_MACROPHAGE_UP	1969-10-01	186/18754	1.48028e-09	5.92111e-07	4.47446e-07	15903/22779/12775/19419/74734/68259/20343/70099/13849/51801	10
WT	GSE15330_HSC_VS_MEGAKARYOCYTE_ERYTHROID_PROGENITOR_DN	GSE15330_HSC_VS_MEGAKARYOCYTE_ERYTHROID_PROGENITOR_DN	1969-10-01	187/18754	1.55941e-09	5.92578e-07	4.47798e-07	15903/12775/68259/20343/105689/76117/140742/68151/51801/18197	10
WT	GSE3565_CTRL_VS_LPS_INJECTED_SPLENOCYTES_DN	GSE3565_CTRL_VS_LPS_INJECTED_SPLENOCYTES_DN	1969-10-01	188/18754	1.64229e-09	5.94352e-07	4.49139e-07	15903/12775/74734/68259/16994/70099/226594/140742/16431/18197	10
WT	GSE14415_INDUCED_TREG_VS_FOXP3_KO_INDUCED_TREG_UP	GSE14415_INDUCED_TREG_VS_FOXP3_KO_INDUCED_TREG_UP	1969-10-01	189/18754	1.72905e-09	5.9731e-07	4.51374e-07	15903/67596/16197/12775/216848/68259/20343/76117/140742/18197	10
WT	GSE7219_UNSTIM_VS_LPS_AND_ANTI_CD40_STIM_NIK_NFKB2_KO_DC_UP	GSE7219_UNSTIM_VS_LPS_AND_ANTI_CD40_STIM_NIK_NFKB2_KO_DC_UP	1969-10-01	193/18754	2.11827e-09	6.99949e-07	5.28937e-07	67596/12775/16401/20343/226594/13609/19395/16599/18197/193385	10
WT	GSE15733_BM_VS_SPLEEN_MEMORY_CD4_TCELL_DN	GSE15733_BM_VS_SPLEEN_MEMORY_CD4_TCELL_DN	1969-10-01	197/18754	2.58342e-09	8.18084e-07	6.18208e-07	15903/21943/12775/68259/16598/20400/13849/16431/18197/193385	10
WT	GSE7460_FOXP3_MUT_VS_WT_ACT_WITH_TGFB_TCONV_DN	GSE7460_FOXP3_MUT_VS_WT_ACT_WITH_TGFB_TCONV_DN	1969-10-01	198/18754	2.71302e-09	8.24757e-07	6.23252e-07	16401/74734/106504/16598/20343/76117/140742/13609/51801/193385	10
WT	GOLDRATH_NAIVE_VS_MEMORY_CD8_TCELL_UP	GOLDRATH_NAIVE_VS_MEMORY_CD8_TCELL_UP	1969-10-01	199/18754	2.84835e-09	8.32595e-07	6.29175e-07	12775/74734/13690/16994/70099/140742/13849/19395/20868/51801	10
WT	GSE40068_CXCR5POS_BCL6POS_TFH_VS_CXCR5NEG_BCL6NEG_CD4_TCELL_DN	GSE40068_CXCR5POS_BCL6POS_TFH_VS_CXCR5NEG_BCL6NEG_CD4_TCELL_DN	1969-10-01	200/18754	2.98965e-09	8.41531e-07	6.35927e-07	19419/74734/67241/268903/20677/140742/13849/16431/51801/193385	10
WT	GSE38304_MYC_NEG_VS_POS_GC_BCELL_UP	GSE38304_MYC_NEG_VS_POS_GC_BCELL_UP	1969-10-01	201/18754	3.13713e-09	8.51507e-07	6.43466e-07	15903/216848/68259/67241/70099/16765/13849/16431/20843/51801	10
WT	GO_LYMPHOCYTE_DIFFERENTIATION	GO_LYMPHOCYTE_DIFFERENTIATION	1969-12-01	340/18754	3.62687e-09	9.5049e-07	7.18265e-07	16412/67596/16197/12775/16401/12192/19419/19264/74734/210293/20677/16431	12
WT	GSE21670_UNTREATED_VS_TGFB_IL6_TREATED_STAT3_KO_CD4_TCELL_DN	GSE21670_UNTREATED_VS_TGFB_IL6_TREATED_STAT3_KO_CD4_TCELL_DN	1969-10-01	205/18754	3.79375e-09	9.61082e-07	7.26269e-07	56758/68259/11933/16598/70099/20400/226594/13609/66395/20843	10
WT	GSE22601_DOUBLE_NEGATIVE_VS_CD4_SINGLE_POSITIVE_THYMOCYTE_UP	GSE22601_DOUBLE_NEGATIVE_VS_CD4_SINGLE_POSITIVE_THYMOCYTE_UP	1969-10-01	210/18754	4.78423e-09	1.17291e-06	8.86342e-07	16401/16994/106504/20603/11898/76117/70099/140742/20868/18197	10
WT	GO_T_CELL_ACTIVATION	GO_T_CELL_ACTIVATION	13/69	448/18754	7.94573e-09	1.88711e-06	1.42605e-06	21838/21943/67596/16197/12775/54519/50498/12192/19419/19264/74734/20677/193385	13
WT	KUMAR_TARGETS_OF_MLL_AF9_FUSION	KUMAR_TARGETS_OF_MLL_AF9_FUSION	13/69	464/18754	1.20589e-08	2.77719e-06	2.09867e-06	21838/18521/56758/16197/16994/11933/14421/20677/13849/16431/51801/18197/12766	13
WT	GSE15330_LYMPHOID_MULTIPOTENT_VS_MEGAKARYOCYTE_ERYTHROID_PROGENITOR_IKAROS_KO_UP	GSE15330_LYMPHOID_MULTIPOTENT_VS_MEGAKARYOCYTE_ERYTHROID_PROGENITOR_IKAROS_KO_UP	1969-09-01	182/18754	2.15095e-08	4.80801e-06	3.63331e-06	15903/12775/68259/20343/76117/140742/68151/51801/18197	9
WT	GSE14699_NAIVE_VS_DELETIONAL_TOLERANCE_CD8_TCELL_UP	GSE14699_NAIVE_VS_DELETIONAL_TOLERANCE_CD8_TCELL_UP	1969-09-01	185/18754	2.47857e-08	5.38203e-06	4.06709e-06	67596/16197/12775/19419/76117/140742/13849/16599/18197	9
WT	GSE37301_HEMATOPOIETIC_STEM_CELL_VS_RAG2_KO_NK_CELL_DN	GSE37301_HEMATOPOIETIC_STEM_CELL_VS_RAG2_KO_NK_CELL_DN	1969-09-01	189/18754	2.98283e-08	6.29708e-06	4.75857e-06	16412/21943/22779/16401/50498/16765/66540/66395/12766	9
WT	GSE26488_CTRL_VS_PEPTIDE_INJECTION_OT2_THYMOCYTE_DN	GSE26488_CTRL_VS_PEPTIDE_INJECTION_OT2_THYMOCYTE_DN	1969-09-01	191/18754	3.26702e-08	6.53404e-06	4.93763e-06	15903/19240/74734/16598/20343/329154/66395/19395/193385	9
WT	GSE32901_TH1_VS_TH17_ENRICHED_CD4_TCELL_UP	GSE32901_TH1_VS_TH17_ENRICHED_CD4_TCELL_UP	1969-09-01	191/18754	3.26702e-08	6.53404e-06	4.93763e-06	19264/68259/106504/11933/20343/70099/226594/13609/193385	9
WT	GSE7219_UNSTIM_VS_LPS_AND_ANTI_CD40_STIM_DC_UP	GSE7219_UNSTIM_VS_LPS_AND_ANTI_CD40_STIM_DC_UP	1969-09-01	195/18754	3.90719e-08	6.64699e-06	5.02299e-06	12775/16598/20343/226594/13609/19395/16599/18197/193385	9
WT	GSE20727_H2O2_VS_ROS_INHIBITOR_TREATED_DC_DN	GSE20727_H2O2_VS_ROS_INHIBITOR_TREATED_DC_DN	1969-09-01	197/18754	4.26652e-08	6.64699e-06	5.02299e-06	15903/12192/19419/20343/105689/13609/13849/16431/51801	9
WT	KAECH_NAIVE_VS_DAY15_EFF_CD8_TCELL_UP	KAECH_NAIVE_VS_DAY15_EFF_CD8_TCELL_UP	1969-09-01	197/18754	4.26652e-08	6.64699e-06	5.02299e-06	15903/12775/20343/70099/140742/13849/68151/51801/18197	9
WT	GSE32164_ALTERNATIVELY_ACT_M2_VS_CMYC_INHIBITED_MACROPHAGE_DN	GSE32164_ALTERNATIVELY_ACT_M2_VS_CMYC_INHIBITED_MACROPHAGE_DN	1969-09-01	198/18754	4.45677e-08	6.64699e-06	5.02299e-06	15903/16401/74734/20343/70099/20677/13609/19395/18197	9
WT	GSE39820_CTRL_VS_IL1B_IL6_CD4_TCELL_UP	GSE39820_CTRL_VS_IL1B_IL6_CD4_TCELL_UP	1969-09-01	198/18754	4.45677e-08	6.64699e-06	5.02299e-06	84544/22779/16401/68259/210293/329154/20400/226594/20843	9
WT	GSE43863_DAY6_EFF_VS_DAY150_MEM_LY6C_INT_CXCR5POS_CD4_TCELL_DN	GSE43863_DAY6_EFF_VS_DAY150_MEM_LY6C_INT_CXCR5POS_CD4_TCELL_DN	1969-09-01	198/18754	4.45677e-08	6.64699e-06	5.02299e-06	16401/68259/67241/16598/20343/226594/66540/19395/20868	9
WT	GSE22601_IMMATURE_CD4_SINGLE_POSITIVE_VS_DOUBLE_POSITIVE_THYMOCYTE_DN	GSE22601_IMMATURE_CD4_SINGLE_POSITIVE_VS_DOUBLE_POSITIVE_THYMOCYTE_DN	1969-09-01	199/18754	4.65438e-08	6.64699e-06	5.02299e-06	84544/19419/210293/20603/76117/226594/68404/66540/18197	9
WT	GSE7460_FOXP3_MUT_VS_WT_ACT_TCONV_DN	GSE7460_FOXP3_MUT_VS_WT_ACT_TCONV_DN	1969-09-01	199/18754	4.65438e-08	6.64699e-06	5.02299e-06	15903/12775/68259/16598/11898/20343/13609/13849/51801	9
WT	GSE22601_IMMATURE_CD4_SINGLE_POSITIVE_VS_CD8_SINGLE_POSITIVE_THYMOCYTE_UP	GSE22601_IMMATURE_CD4_SINGLE_POSITIVE_VS_CD8_SINGLE_POSITIVE_THYMOCYTE_UP	1969-09-01	200/18754	4.85961e-08	6.64699e-06	5.02299e-06	15903/21943/74734/16994/16598/20677/140742/19395/12766	9
WT	GSE29164_CD8_TCELL_VS_CD8_TCELL_AND_IL12_TREATED_MELANOMA_DAY3_DN	GSE29164_CD8_TCELL_VS_CD8_TCELL_AND_IL12_TREATED_MELANOMA_DAY3_DN	1969-09-01	200/18754	4.85961e-08	6.64699e-06	5.02299e-06	15903/12775/16598/20343/70099/13609/16431/19395/18197	9
WT	GSE39916_B_CELL_SPLEEN_VS_PLASMA_CELL_BONE_MARROW_UP	GSE39916_B_CELL_SPLEEN_VS_PLASMA_CELL_BONE_MARROW_UP	1969-09-01	200/18754	4.85961e-08	6.64699e-06	5.02299e-06	216848/68259/67241/20343/70099/16765/20677/16431/19395	9
WT	GSE5455_EX_VIVO_VS_POST_24H_INCUBATION_MONOCYTES_FROM_TUMOR_BEARING_MOUSE_DN	GSE5455_EX_VIVO_VS_POST_24H_INCUBATION_MONOCYTES_FROM_TUMOR_BEARING_MOUSE_DN	1969-09-01	200/18754	4.85961e-08	6.64699e-06	5.02299e-06	15903/84544/16197/16401/19419/210293/16598/13609/20868	9
WT	GSE9650_NAIVE_VS_EXHAUSTED_CD8_TCELL_UP	GSE9650_NAIVE_VS_EXHAUSTED_CD8_TCELL_UP	1969-09-01	200/18754	4.85961e-08	6.64699e-06	5.02299e-06	16197/12775/16598/20343/20649/140742/66540/51801/18197	9
WT	KAECH_NAIVE_VS_DAY8_EFF_CD8_TCELL_UP	KAECH_NAIVE_VS_DAY8_EFF_CD8_TCELL_UP	1969-09-01	200/18754	4.85961e-08	6.64699e-06	5.02299e-06	16197/12775/20343/105689/140742/13849/68151/51801/18197	9
WT	GNF2_ITGAL	GNF2_ITGAL	1969-06-01	55/18754	4.9973e-08	6.64699e-06	5.02299e-06	84544/56758/19419/19264/106504/20868	6
WT	GSE23568_CTRL_TRANSDUCED_VS_WT_CD8_TCELL_DN	GSE23568_CTRL_TRANSDUCED_VS_WT_CD8_TCELL_DN	1969-09-01	201/18754	5.0727e-08	6.64699e-06	5.02299e-06	21838/84544/21943/16197/12775/20343/16765/16431/18197	9
WT	GSE23568_ID3_TRANSDUCED_VS_ID3_KO_CD8_TCELL_UP	GSE23568_ID3_TRANSDUCED_VS_ID3_KO_CD8_TCELL_UP	1969-09-01	201/18754	5.0727e-08	6.64699e-06	5.02299e-06	16412/21838/84544/21943/16197/14421/16765/16431/18197	9
WT	GSE40274_XBP1_VS_FOXP3_AND_XBP1_TRANSDUCED_ACTIVATED_CD4_TCELL_UP	GSE40274_XBP1_VS_FOXP3_AND_XBP1_TRANSDUCED_ACTIVATED_CD4_TCELL_UP	1969-09-01	201/18754	5.0727e-08	6.64699e-06	5.02299e-06	16994/20343/76117/20400/140742/13849/16599/75345/193385	9
WT	GSE5679_PPARG_LIGAND_ROSIGLITAZONE_VS_RARA_AGONIST_AM580_TREATED_DC_DN	GSE5679_PPARG_LIGAND_ROSIGLITAZONE_VS_RARA_AGONIST_AM580_TREATED_DC_DN	1969-09-01	201/18754	5.0727e-08	6.64699e-06	5.02299e-06	15903/84544/16197/16401/19419/210293/16598/13609/20868	9
WT	GSE9650_NAIVE_VS_EFF_CD8_TCELL_UP	GSE9650_NAIVE_VS_EFF_CD8_TCELL_UP	1969-09-01	201/18754	5.0727e-08	6.64699e-06	5.02299e-06	16197/12775/20343/105689/18139/140742/13849/51801/18197	9
WT	GSE21670_UNTREATED_VS_IL6_TREATED_STAT3_KO_CD4_TCELL_UP	GSE21670_UNTREATED_VS_IL6_TREATED_STAT3_KO_CD4_TCELL_UP	1969-09-01	203/18754	5.52349e-08	7.115e-06	5.37665e-06	15903/84544/54519/70099/329154/23833/226594/66395/19395	9
WT	GSE1460_DP_VS_CD4_THYMOCYTE_DN	GSE1460_DP_VS_CD4_THYMOCYTE_DN	1969-09-01	204/18754	5.76171e-08	7.29817e-06	5.51507e-06	19240/12775/12192/16598/20343/13609/16431/19395/20868	9
WT	GSE2405_0H_VS_12H_A_PHAGOCYTOPHILUM_STIM_NEUTROPHIL_UP	GSE2405_0H_VS_12H_A_PHAGOCYTOPHILUM_STIM_NEUTROPHIL_UP	1969-09-01	210/18754	7.38859e-08	9.20546e-06	6.95637e-06	21943/12775/11933/16598/14421/20343/57781/13609/13849	9
WT	GO_POSITIVE_REGULATION_OF_LEUKOCYTE_CELL_CELL_ADHESION	GO_POSITIVE_REGULATION_OF_LEUKOCYTE_CELL_CELL_ADHESION	1969-09-01	211/18754	7.69547e-08	9.43316e-06	7.12844e-06	21838/21943/67596/16197/12775/16401/50498/19419/19264	9
WT	GO_LYMPHOCYTE_MIGRATION	GO_LYMPHOCYTE_MIGRATION	1969-07-01	100/18754	8.1567e-08	9.83983e-06	7.43575e-06	12775/16401/57781/13609/20868/193385/12766	7
WT	GO_REGULATION_OF_CELL_CELL_ADHESION	GO_REGULATION_OF_CELL_CELL_ADHESION	1969-11-01	395/18754	1.92078e-07	2.25136e-05	1.70131e-05	21838/21943/67596/16197/12775/16401/50498/19419/19264/11898/193385	11
WT	GSE32901_NAIVE_VS_TH17_ENRICHED_CD4_TCELL_UP	GSE32901_NAIVE_VS_TH17_ENRICHED_CD4_TCELL_UP	1969-08-01	169/18754	1.92983e-07	2.25136e-05	1.70131e-05	84544/106504/11426/20343/20649/70099/13609/18197	8
WT	MATSUDA_NATURAL_KILLER_DIFFERENTIATION	MATSUDA_NATURAL_KILLER_DIFFERENTIATION	1969-12-01	489/18754	1.9745e-07	2.25136e-05	1.70131e-05	15903/16412/12775/14421/16765/20677/140742/66395/50709/75345/193385/12766	12
WT	GO_T_CELL_DIFFERENTIATION_IN_THYMUS	GO_T_CELL_DIFFERENTIATION_IN_THYMUS	1969-06-01	69/18754	1.98475e-07	2.25136e-05	1.70131e-05	67596/16197/12775/12192/19419/19264	6
WT	GNF2_PTPRC	GNF2_PTPRC	1969-06-01	72/18754	2.5645e-07	2.86621e-05	2.16593e-05	56758/19264/106504/16598/20868/193385	6
WT	GSE37301_PRO_BCELL_VS_CD4_TCELL_DN	GSE37301_PRO_BCELL_VS_CD4_TCELL_DN	1969-08-01	179/18754	2.99771e-07	3.25393e-05	2.45893e-05	21943/50498/68259/16994/70099/13849/68151/12766	8
WT	GO_POSITIVE_REGULATION_OF_CELL_CELL_ADHESION	GO_POSITIVE_REGULATION_OF_CELL_CELL_ADHESION	1969-09-01	248/18754	3.0378e-07	3.25393e-05	2.45893e-05	21838/21943/67596/16197/12775/16401/50498/19419/19264	9
WT	ZHENG_FOXP3_TARGETS_IN_T_LYMPHOCYTE_DN	ZHENG_FOXP3_TARGETS_IN_T_LYMPHOCYTE_DN	1969-05-01	39/18754	3.03986e-07	3.25393e-05	2.45893e-05	67596/19264/329154/268903/20868	5
WT	HMGIY_Q6	HMGIY_Q6	1969-09-01	253/18754	3.59388e-07	3.79354e-05	2.8667e-05	21943/56758/22779/68259/67241/11933/76117/70099/16765	9
WT	GSE14415_FOXP3_KO_NATURAL_TREG_VS_TCONV_UP	GSE14415_FOXP3_KO_NATURAL_TREG_VS_TCONV_UP	1969-08-01	184/18754	3.69918e-07	3.8512e-05	2.91027e-05	15903/16197/20343/76117/140742/13849/16599/18197	8
WT	GSE14415_FOXP3_KO_NATURAL_TREG_VS_TCONV_DN	GSE14415_FOXP3_KO_NATURAL_TREG_VS_TCONV_DN	1969-08-01	185/18754	3.85517e-07	3.95937e-05	2.99201e-05	15903/16197/12775/68259/20343/140742/13849/18197	8
WT	GSE21927_SPLEEN_C57BL6_VS_EL4_TUMOR_BALBC_MONOCYTES_UP	GSE21927_SPLEEN_C57BL6_VS_EL4_TUMOR_BALBC_MONOCYTES_UP	1969-08-01	188/18754	4.35743e-07	4.41553e-05	3.33672e-05	84544/16401/54519/12192/19264/11426/105689/13609	8
WT	GSE29618_BCELL_VS_MDC_UP	GSE29618_BCELL_VS_MDC_UP	1969-08-01	190/18754	4.72254e-07	4.72254e-05	3.56872e-05	12775/19419/74734/16994/16598/13609/19395/193385	8
WT	GSE14699_NAIVE_VS_ACT_CD8_TCELL_DN	GSE14699_NAIVE_VS_ACT_CD8_TCELL_DN	1969-08-01	191/18754	4.9147e-07	4.81175e-05	3.63613e-05	15903/67596/12775/68259/140742/13849/16431/18197	8
WT	TORCHIA_TARGETS_OF_EWSR1_FLI1_FUSION_TOP20_DN	TORCHIA_TARGETS_OF_EWSR1_FLI1_FUSION_TOP20_DN	1969-04-01	18/18754	4.93837e-07	4.81175e-05	3.63613e-05	19240/210293/76117/20677	4
WT	GSE25677_MPL_VS_R848_STIM_BCELL_DN	GSE25677_MPL_VS_R848_STIM_BCELL_DN	1969-08-01	195/18754	5.75184e-07	5.46425e-05	4.12922e-05	19240/74734/20343/329154/66540/19395/16599/193385	8
WT	ZHENG_FOXP3_TARGETS_IN_THYMUS_UP	ZHENG_FOXP3_TARGETS_IN_THYMUS_UP	1969-08-01	195/18754	5.75184e-07	5.46425e-05	4.12922e-05	21943/56758/67596/16197/210293/76117/140742/16599	8
WT	GSE22886_DAY0_VS_DAY1_MONOCYTE_IN_CULTURE_UP	GSE22886_DAY0_VS_DAY1_MONOCYTE_IN_CULTURE_UP	1969-08-01	197/18754	6.21426e-07	5.83066e-05	4.40611e-05	56758/16401/54519/106504/16598/20343/105689/19395	8
WT	GSE24634_IL4_VS_CTRL_TREATED_NAIVE_CD4_TCELL_DAY10_UP	GSE24634_IL4_VS_CTRL_TREATED_NAIVE_CD4_TCELL_DAY10_UP	1969-08-01	198/18754	6.45714e-07	5.91257e-05	4.468e-05	84544/16401/19419/70099/16765/20400/16431/51801	8
WT	GSE32164_RESTING_DIFFERENTIATED_VS_ALTERNATIVELY_ACT_M2_MACROPHAGE_UP	GSE32164_RESTING_DIFFERENTIATED_VS_ALTERNATIVELY_ACT_M2_MACROPHAGE_UP	1969-08-01	198/18754	6.45714e-07	5.91257e-05	4.468e-05	15903/12775/20343/16765/20677/13609/16431/18197	8
WT	GOLDRATH_EFF_VS_MEMORY_CD8_TCELL_DN	GOLDRATH_EFF_VS_MEMORY_CD8_TCELL_DN	1969-08-01	200/18754	6.96736e-07	6.10967e-05	4.61695e-05	84544/16197/12775/16994/16598/20343/140742/18197	8
WT	KAECH_NAIVE_VS_MEMORY_CD8_TCELL_UP	KAECH_NAIVE_VS_MEMORY_CD8_TCELL_UP	1969-08-01	200/18754	6.96736e-07	6.10967e-05	4.61695e-05	15903/12775/70099/268903/140742/13849/51801/18197	8
WT	GSE15930_STIM_VS_STIM_AND_IFNAB_48H_CD8_T_CELL_UP	GSE15930_STIM_VS_STIM_AND_IFNAB_48H_CD8_T_CELL_UP	1969-08-01	201/18754	7.23514e-07	6.10967e-05	4.61695e-05	15903/16994/16598/16765/13849/66540/16431/193385	8
WT	GSE16451_CTRL_VS_WEST_EQUINE_ENC_VIRUS_MATURE_NEURON_CELL_LINE_DN	GSE16451_CTRL_VS_WEST_EQUINE_ENC_VIRUS_MATURE_NEURON_CELL_LINE_DN	1969-08-01	201/18754	7.23514e-07	6.10967e-05	4.61695e-05	21943/22779/50498/68259/70099/68404/13849/66395	8
WT	GSE39820_CTRL_VS_IL1B_IL6_IL23A_CD4_TCELL_UP	GSE39820_CTRL_VS_IL1B_IL6_IL23A_CD4_TCELL_UP	1969-08-01	201/18754	7.23514e-07	6.10967e-05	4.61695e-05	16412/84544/19419/216848/67241/329154/20400/226594	8
WT	GSE7764_IL15_TREATED_VS_CTRL_NK_CELL_24H_DN	GSE7764_IL15_TREATED_VS_CTRL_NK_CELL_24H_DN	1969-08-01	201/18754	7.23514e-07	6.10967e-05	4.61695e-05	16197/16401/54519/16598/13609/16599/68151/193385	8
WT	GSE9650_NAIVE_VS_MEMORY_CD8_TCELL_UP	GSE9650_NAIVE_VS_MEMORY_CD8_TCELL_UP	1969-08-01	201/18754	7.23514e-07	6.10967e-05	4.61695e-05	15903/12775/70099/268903/140742/13849/51801/18197	8
WT	GSE16450_IMMATURE_VS_MATURE_NEURON_CELL_LINE_12H_IFNA_STIM_UP	GSE16450_IMMATURE_VS_MATURE_NEURON_CELL_LINE_12H_IFNA_STIM_UP	1969-08-01	202/18754	7.51166e-07	6.27348e-05	4.74073e-05	84544/12192/68259/67241/268903/19395/20868/193385	8
WT	GSE30962_ACUTE_VS_CHRONIC_LCMV_PRIMARY_INF_CD8_TCELL_UP	GSE30962_ACUTE_VS_CHRONIC_LCMV_PRIMARY_INF_CD8_TCELL_UP	1969-08-01	203/18754	7.79717e-07	6.44114e-05	4.86743e-05	84544/54519/19419/16994/106504/16598/140742/16599	8
WT	GSE15330_WT_VS_IKAROS_KO_GRANULOCYTE_MONOCYTE_PROGENITOR_UP	GSE15330_WT_VS_IKAROS_KO_GRANULOCYTE_MONOCYTE_PROGENITOR_UP	1969-08-01	210/18754	1.00681e-06	8.22769e-05	6.21749e-05	15903/16412/84544/56758/16401/19419/226594/75345	8
WT	GSE23502_WT_VS_HDC_KO_MYELOID_DERIVED_SUPPRESSOR_CELL_BM_UP	GSE23502_WT_VS_HDC_KO_MYELOID_DERIVED_SUPPRESSOR_CELL_BM_UP	1969-08-01	212/18754	1.08123e-06	8.64288e-05	6.53124e-05	15903/12192/22589/16994/67241/23833/20677/20868	8
WT	WINTER_HYPOXIA_DN	WINTER_HYPOXIA_DN	1969-05-01	50/18754	1.08419e-06	8.64288e-05	6.53124e-05	19264/76117/329154/16431/193385	5
WT	HELLER_HDAC_TARGETS_DN	HELLER_HDAC_TARGETS_DN	1969-09-01	289/18754	1.09173e-06	8.64288e-05	6.53124e-05	19264/74734/13690/210293/20649/23833/20400/20843/193385	9
WT	GSE6269_E_COLI_VS_STAPH_AUREUS_INF_PBMC_UP	GSE6269_E_COLI_VS_STAPH_AUREUS_INF_PBMC_UP	1969-07-01	147/18754	1.13202e-06	8.86941e-05	6.70243e-05	15903/16197/74734/16598/70099/20677/16431	7
WT	WALLACE_PROSTATE_CANCER_RACE_UP	WALLACE_PROSTATE_CANCER_RACE_UP	1969-09-01	304/18754	1.65857e-06	0.000128041	9.67575e-05	16197/12775/16401/19419/19264/210293/20343/76117/23833	9
WT	GO_POSITIVE_REGULATION_OF_CELL_ADHESION	GO_POSITIVE_REGULATION_OF_CELL_ADHESION	1969-10-01	394/18754	1.68475e-06	0.000128041	9.67575e-05	21838/21943/67596/16197/12775/16401/54519/50498/19419/19264	10
WT	GNF2_CASP8	GNF2_CASP8	1969-04-01	24/18754	1.68657e-06	0.000128041	9.67575e-05	56758/19264/106504/20868	4
WT	GAVIN_FOXP3_TARGETS_CLUSTER_T4	GAVIN_FOXP3_TARGETS_CLUSTER_T4	1969-06-01	99/18754	1.70159e-06	0.000128041	9.67575e-05	16412/22779/268903/66540/66395/68151	6
WT	YU_MYC_TARGETS_DN	YU_MYC_TARGETS_DN	1969-05-01	55/18754	1.75499e-06	0.000130764	9.88156e-05	19264/16994/16598/11426/16599	5
WT	GO_CELLULAR_EXTRAVASATION	GO_CELLULAR_EXTRAVASATION	1969-05-01	56/18754	1.92158e-06	0.000141786	0.000107145	16412/21838/16401/20343/193385	5
WT	GSE13522_CTRL_VS_T_CRUZI_Y_STRAIN_INF_SKIN_BALBC_MOUSE_DN	GSE13522_CTRL_VS_T_CRUZI_Y_STRAIN_INF_SKIN_BALBC_MOUSE_DN	1969-07-01	160/18754	1.99664e-06	0.000145909	0.00011026	12775/68259/20343/20677/16431/16599/18197	7
WT	REACTOME_IMMUNOREGULATORY_INTERACTIONS_BETWEEN_A_LYMPHOID_AND_A_NON_LYMPHOID_CELL	REACTOME_IMMUNOREGULATORY_INTERACTIONS_BETWEEN_A_LYMPHOID_AND_A_NON_LYMPHOID_CELL	1969-07-01	161/18754	2.08136e-06	0.000150651	0.000113844	16412/84544/16401/20343/57781/20400/75345	7
WT	GO_REGULATION_OF_T_CELL_ACTIVATION	GO_REGULATION_OF_T_CELL_ACTIVATION	1969-09-01	315/18754	2.2215e-06	0.000159277	0.000120362	21838/21943/67596/16197/12775/50498/19419/19264/193385	9
WT	HOSHIDA_LIVER_CANCER_SUBCLASS_S1	HOSHIDA_LIVER_CANCER_SUBCLASS_S1	1969-08-01	237/18754	2.48825e-06	0.000176736	0.000133555	15903/21838/16197/12775/19264/106504/11933/105689	8
WT	MODULE_44	MODULE_44	1969-09-01	323/18754	2.72803e-06	0.000191973	0.00014507	56758/16197/19264/74734/16994/20343/23833/20677/16431	9
WT	RUTELLA_RESPONSE_TO_HGF_VS_CSF2RB_AND_IL4_DN	RUTELLA_RESPONSE_TO_HGF_VS_CSF2RB_AND_IL4_DN	1969-08-01	241/18754	2.81755e-06	0.000196453	0.000148455	12775/16401/50498/22589/20603/11933/19395/51801	8
WT	GO_T_CELL_DIFFERENTIATION	GO_T_CELL_DIFFERENTIATION	1969-08-01	242/18754	2.90543e-06	0.000200213	0.000151297	67596/16197/12775/12192/19419/19264/74734/20677	8
WT	GO_HETEROTYPIC_CELL_CELL_ADHESION	GO_HETEROTYPIC_CELL_CELL_ADHESION	1969-05-01	61/18754	2.95051e-06	0.000200213	0.000151297	16412/21838/16401/19264/57781	5
WT	GO_T_CELL_MIGRATION	GO_T_CELL_MIGRATION	1969-05-01	61/18754	2.95051e-06	0.000200213	0.000151297	16401/57781/13609/193385/12766	5
WT	GO_EXTERNAL_SIDE_OF_PLASMA_MEMBRANE	GO_EXTERNAL_SIDE_OF_PLASMA_MEMBRANE	1969-10-01	420/18754	2.98222e-06	0.000200574	0.000151569	16412/21838/16197/12775/50498/19264/20343/57781/13609/12766	10
WT	MARSON_FOXP3_TARGETS_UP	MARSON_FOXP3_TARGETS_UP	1969-05-01	62/18754	3.20021e-06	0.000213348	0.000161222	268903/226594/13849/20868/51801	5
WT	GSE21033_CTRL_VS_POLYIC_STIM_DC_12H_UP	GSE21033_CTRL_VS_POLYIC_STIM_DC_12H_UP	1969-07-01	176/18754	3.76041e-06	0.000248514	0.000187797	22779/16197/16994/20343/20400/140742/193385	7
WT	GSE16450_CTRL_VS_IFNA_6H_STIM_IMMATURE_NEURON_CELL_LINE_DN	GSE16450_CTRL_VS_IFNA_6H_STIM_IMMATURE_NEURON_CELL_LINE_DN	1969-07-01	178/18754	4.05198e-06	0.000265475	0.000200613	15903/16197/106504/140742/66395/16599/193385	7
WT	GO_REGULATION_OF_LEUKOCYTE_MIGRATION	GO_REGULATION_OF_LEUKOCYTE_MIGRATION	1969-07-01	180/18754	4.36216e-06	0.000278592	0.000210526	21838/12775/16401/57781/20868/193385/12766	7
WT	GSE13547_WT_VS_ZFX_KO_BCELL_ANTI_IGM_STIM_2H_DN	GSE13547_WT_VS_ZFX_KO_BCELL_ANTI_IGM_STIM_2H_DN	1969-07-01	180/18754	4.36216e-06	0.000278592	0.000210526	67596/16197/12775/16598/13609/16431/18197	7
WT	GSE7218_UNSTIM_VS_ANTIGEN_STIM_THROUGH_IGG_BCELL_DN	GSE7218_UNSTIM_VS_ANTIGEN_STIM_THROUGH_IGG_BCELL_DN	1969-07-01	180/18754	4.36216e-06	0.000278592	0.000210526	21838/19240/12775/19419/74734/76117/75345	7
WT	GSE40274_CTRL_VS_FOXP3_AND_LEF1_TRANSDUCED_ACTIVATED_CD4_TCELL_UP	GSE40274_CTRL_VS_FOXP3_AND_LEF1_TRANSDUCED_ACTIVATED_CD4_TCELL_UP	1969-07-01	182/18754	4.69189e-06	0.000297153	0.000224552	21838/19240/14421/20400/66395/16431/12766	7
WT	GSE3720_UNSTIM_VS_LPS_STIM_VD2_GAMMADELTA_TCELL_UP	GSE3720_UNSTIM_VS_LPS_STIM_VD2_GAMMADELTA_TCELL_UP	1969-07-01	183/18754	4.86438e-06	0.000305532	0.000230884	19240/16197/216848/16994/226594/18197/12766	7
WT	GO_B_CELL_DIFFERENTIATION	GO_B_CELL_DIFFERENTIATION	1969-06-01	119/18754	4.97464e-06	0.000309895	0.000234181	16412/16401/12192/19264/210293/16431	6
WT	GSE13547_WT_VS_ZFX_KO_BCELL_UP	GSE13547_WT_VS_ZFX_KO_BCELL_UP	1969-07-01	184/18754	5.04213e-06	0.000311546	0.000235429	22779/74734/216848/57781/13849/16431/16599	7
WT	GSE37301_PRO_BCELL_VS_CD4_TCELL_UP	GSE37301_PRO_BCELL_VS_CD4_TCELL_UP	1969-07-01	185/18754	5.22526e-06	0.000320258	0.000242012	16994/20649/70099/20400/20677/16431/193385	7
WT	GSE14415_ACT_TCONV_VS_ACT_NATURAL_TREG_UP	GSE14415_ACT_TCONV_VS_ACT_NATURAL_TREG_UP	1969-07-01	186/18754	5.41389e-06	0.000326552	0.000246768	15903/12775/68259/20343/140742/13849/18197	7
WT	GSE21670_IL6_VS_TGFB_AND_IL6_TREATED_CD4_TCELL_UP	GSE21670_IL6_VS_TGFB_AND_IL6_TREATED_CD4_TCELL_UP	1969-07-01	186/18754	5.41389e-06	0.000326552	0.000246768	12775/106504/20343/268903/226594/19395/193385	7
WT	GO_CHEMOKINE_BINDING	GO_CHEMOKINE_BINDING	1969-04-01	32/18754	5.58241e-06	0.000332984	0.000251629	16412/12775/16401/12766	4
WT	GSE11057_PBMC_VS_MEM_CD4_TCELL_DN	GSE11057_PBMC_VS_MEM_CD4_TCELL_DN	1969-07-01	187/18754	5.60816e-06	0.000332984	0.000251629	16412/84544/19419/20400/13609/66540/16431	7
WT	GSE13547_CTRL_VS_ANTI_IGM_STIM_ZFX_KO_BCELL_12H_DN	GSE13547_CTRL_VS_ANTI_IGM_STIM_ZFX_KO_BCELL_12H_DN	1969-07-01	188/18754	5.8082e-06	0.000334411	0.000252707	12775/19419/20343/13849/16599/68151/18197	7
WT	GSE3565_DUSP1_VS_WT_SPLENOCYTES_DN	GSE3565_DUSP1_VS_WT_SPLENOCYTES_DN	1969-07-01	188/18754	5.8082e-06	0.000334411	0.000252707	15903/74734/68259/16994/20343/70099/18197	7
WT	GSE37301_HEMATOPOIETIC_STEM_CELL_VS_RAG2_KO_NK_CELL_UP	GSE37301_HEMATOPOIETIC_STEM_CELL_VS_RAG2_KO_NK_CELL_UP	1969-07-01	188/18754	5.8082e-06	0.000334411	0.000252707	16994/70099/20400/20677/16431/16599/193385	7
WT	TONKS_TARGETS_OF_RUNX1_RUNX1T1_FUSION_HSC_DN	TONKS_TARGETS_OF_RUNX1_RUNX1T1_FUSION_HSC_DN	1969-07-01	188/18754	5.8082e-06	0.000334411	0.000252707	16197/12775/74734/16994/23833/20868/51801	7
WT	MODULE_15	MODULE_15	1969-09-01	356/18754	6.0127e-06	0.000336084	0.000253972	56758/16401/19264/20343/23833/16765/268903/20677/16431	9
WT	GSE13946_CTRL_VS_DSS_COLITIS_GD_TCELL_FROM_COLON_DN	GSE13946_CTRL_VS_DSS_COLITIS_GD_TCELL_FROM_COLON_DN	1969-07-01	189/18754	6.01414e-06	0.000336084	0.000253972	15903/12775/68259/20343/76117/140742/13849	7
WT	GSE22886_NAIVE_CD8_TCELL_VS_MONOCYTE_UP	GSE22886_NAIVE_CD8_TCELL_VS_MONOCYTE_UP	1969-07-01	189/18754	6.01414e-06	0.000336084	0.000253972	84544/16994/11426/20400/13609/16431/12766	7
WT	GSE3720_UNSTIM_VS_PMA_STIM_VD1_GAMMADELTA_TCELL_UP	GSE3720_UNSTIM_VS_PMA_STIM_VD1_GAMMADELTA_TCELL_UP	1969-07-01	189/18754	6.01414e-06	0.000336084	0.000253972	19240/16197/216848/16994/23833/226594/12766	7
WT	GSE21927_SPLENIC_VS_TUMOR_MONOCYTES_FROM_C26GM_TUMOROUS_MICE_BALBC_DN	GSE21927_SPLENIC_VS_TUMOR_MONOCYTES_FROM_C26GM_TUMOROUS_MICE_BALBC_DN	1969-07-01	190/18754	6.22612e-06	0.000345391	0.000261004	84544/16401/22589/11426/105689/76117/20843	7
WT	GSE22886_NAIVE_CD4_TCELL_VS_NEUTROPHIL_UP	GSE22886_NAIVE_CD4_TCELL_VS_NEUTROPHIL_UP	1969-07-01	192/18754	6.66878e-06	0.000367266	0.000277535	84544/12775/74734/11933/11426/13609/16431	7
WT	GSE12366_GC_VS_MEMORY_BCELL_DN	GSE12366_GC_VS_MEMORY_BCELL_DN	1969-07-01	193/18754	6.89974e-06	0.000374557	0.000283045	16412/12775/210293/16598/11426/268903/140742	7
WT	GSE12366_PLASMA_CELL_VS_NAIVE_BCELL_DN	GSE12366_PLASMA_CELL_VS_NAIVE_BCELL_DN	1969-07-01	193/18754	6.89974e-06	0.000374557	0.000283045	56758/12192/19264/16598/76117/19395/20843	7
WT	GSE22886_NAIVE_TCELL_VS_NKCELL_UP	GSE22886_NAIVE_TCELL_VS_NKCELL_UP	1969-07-01	194/18754	7.13731e-06	0.000381997	0.000288667	15903/16197/12775/74734/16994/76117/16431	7
WT	GSE39556_UNTREATED_VS_3H_POLYIC_INJ_MOUSE_CD8A_DC_UP	GSE39556_UNTREATED_VS_3H_POLYIC_INJ_MOUSE_CD8A_DC_UP	1969-07-01	194/18754	7.13731e-06	0.000381997	0.000288667	16197/19419/74734/23833/13609/66395/193385	7
WT	GSE13411_PLASMA_CELL_VS_MEMORY_BCELL_DN	GSE13411_PLASMA_CELL_VS_MEMORY_BCELL_DN	1969-07-01	195/18754	7.38164e-06	0.000389395	0.000294257	12192/16994/210293/67241/20343/23833/20868	7
WT	GSE29618_BCELL_VS_MDC_DAY7_FLU_VACCINE_UP	GSE29618_BCELL_VS_MDC_DAY7_FLU_VACCINE_UP	1969-07-01	196/18754	7.63289e-06	0.000389395	0.000294257	19419/74734/16994/67241/13609/16431/19395	7
WT	BIOCARTA_MONOCYTE_PATHWAY	BIOCARTA_MONOCYTE_PATHWAY	1969-03-01	11/18754	7.70061e-06	0.000389395	0.000294257	16412/16401/20343	3
WT	GO_POSITIVE_REGULATION_OF_T_CELL_DIFFERENTIATION_IN_THYMUS	GO_POSITIVE_REGULATION_OF_T_CELL_DIFFERENTIATION_IN_THYMUS	1969-03-01	11/18754	7.70061e-06	0.000389395	0.000294257	67596/16197/19419	3
WT	GSE16385_ROSIGLITAZONE_IL4_VS_IFNG_TNF_STIM_MACROPHAGE_UP	GSE16385_ROSIGLITAZONE_IL4_VS_IFNG_TNF_STIM_MACROPHAGE_UP	1969-07-01	198/18754	8.15675e-06	0.000389395	0.000294257	12775/12192/19264/210293/16598/268903/13609	7
WT	GSE28726_ACT_CD4_TCELL_VS_ACT_VA24NEG_NKTCELL_DN	GSE28726_ACT_CD4_TCELL_VS_ACT_VA24NEG_NKTCELL_DN	1969-07-01	198/18754	8.15675e-06	0.000389395	0.000294257	56758/16197/216848/13690/20677/13609/19395	7
WT	GSE28726_NAIVE_VS_ACTIVATED_CD4_TCELL_UP	GSE28726_NAIVE_VS_ACTIVATED_CD4_TCELL_UP	1969-07-01	198/18754	8.15675e-06	0.000389395	0.000294257	19240/16197/12775/20677/50709/19395/20868	7
WT	GSE36888_STAT5_AB_KNOCKIN_VS_WT_TCELL_IL2_TREATED_17H_UP	GSE36888_STAT5_AB_KNOCKIN_VS_WT_TCELL_IL2_TREATED_17H_UP	1969-07-01	199/18754	8.42967e-06	0.000389395	0.000294257	16197/12775/11898/20343/13609/18197/12766	7
WT	GSE5455_HEALTHY_VS_TUMOR_BEARING_MOUSE_SPLEEN_MONOCYTE_DN	GSE5455_HEALTHY_VS_TUMOR_BEARING_MOUSE_SPLEEN_MONOCYTE_DN	1969-07-01	199/18754	8.42967e-06	0.000389395	0.000294257	16412/16401/106504/210293/11933/14421/19395	7
WT	GSE7852_TREG_VS_TCONV_FAT_DN	GSE7852_TREG_VS_TCONV_FAT_DN	1969-07-01	199/18754	8.42967e-06	0.000389395	0.000294257	16412/84544/16765/13609/16599/193385/12766	7
WT	GSE8921_UNSTIM_VS_TLR1_2_STIM_MONOCYTE_6H_UP	GSE8921_UNSTIM_VS_TLR1_2_STIM_MONOCYTE_6H_UP	1969-07-01	199/18754	8.42967e-06	0.000389395	0.000294257	16197/74734/11933/70099/13609/13849/16431	7
WT	GSE9650_EFFECTOR_VS_MEMORY_CD8_TCELL_DN	GSE9650_EFFECTOR_VS_MEMORY_CD8_TCELL_DN	1969-07-01	199/18754	8.42967e-06	0.000389395	0.000294257	16197/12775/20343/105689/140742/18197/12766	7
WT	GSE20727_H2O2_VS_ROS_INHIBITOR_TREATED_DC_UP	GSE20727_H2O2_VS_ROS_INHIBITOR_TREATED_DC_UP	1969-07-01	200/18754	8.71014e-06	0.000389395	0.000294257	16197/12775/68259/67241/268903/140742/16431	7
WT	GSE21063_WT_VS_NFATC1_KO_3H_ANTI_IGM_STIM_BCELL_UP	GSE21063_WT_VS_NFATC1_KO_3H_ANTI_IGM_STIM_BCELL_UP	1969-07-01	200/18754	8.71014e-06	0.000389395	0.000294257	84544/56758/16401/19419/11898/13849/12766	7
WT	GSE22432_CDC_VS_COMMON_DC_PROGENITOR_UP	GSE22432_CDC_VS_COMMON_DC_PROGENITOR_UP	1969-07-01	200/18754	8.71014e-06	0.000389395	0.000294257	56758/76117/226594/13609/66540/16599/193385	7
WT	GSE22886_DC_VS_MONOCYTE_DN	GSE22886_DC_VS_MONOCYTE_DN	1969-07-01	200/18754	8.71014e-06	0.000389395	0.000294257	16401/106504/16598/20343/105689/20868/193385	7
WT	GSE2405_HEAT_KILLED_LYSATE_VS_LIVE_A_PHAGOCYTOPHILUM_STIM_NEUTROPHIL_9H_DN	GSE2405_HEAT_KILLED_LYSATE_VS_LIVE_A_PHAGOCYTOPHILUM_STIM_NEUTROPHIL_9H_DN	1969-07-01	200/18754	8.71014e-06	0.000389395	0.000294257	84544/74734/20343/57781/13849/16431/19395	7
WT	GSE24142_EARLY_THYMIC_PROGENITOR_VS_DN3_THYMOCYTE_DN	GSE24142_EARLY_THYMIC_PROGENITOR_VS_DN3_THYMOCYTE_DN	1969-07-01	200/18754	8.71014e-06	0.000389395	0.000294257	15903/21838/16197/74734/68259/20400/18197	7
WT	GSE24210_RESTING_TREG_VS_TCONV_UP	GSE24210_RESTING_TREG_VS_TCONV_UP	1969-07-01	200/18754	8.71014e-06	0.000389395	0.000294257	19419/19264/74734/16598/140742/16599/193385	7
WT	GSE30083_SP1_VS_SP3_THYMOCYTE_DN	GSE30083_SP1_VS_SP3_THYMOCYTE_DN	1969-07-01	200/18754	8.71014e-06	0.000389395	0.000294257	68259/16598/70099/13609/50709/19395/16599	7
WT	GSE30962_PRIMARY_VS_SECONDARY_CHRONIC_LCMV_INF_CD8_TCELL_UP	GSE30962_PRIMARY_VS_SECONDARY_CHRONIC_LCMV_INF_CD8_TCELL_UP	1969-07-01	200/18754	8.71014e-06	0.000389395	0.000294257	22779/12775/11898/16765/226594/18197/12766	7
WT	GSE37532_WT_VS_PPARG_KO_LN_TCONV_UP	GSE37532_WT_VS_PPARG_KO_LN_TCONV_UP	1969-07-01	200/18754	8.71014e-06	0.000389395	0.000294257	84544/16401/68259/210293/70099/140742/16431	7
WT	GSE3982_MAST_CELL_VS_BASOPHIL_DN	GSE3982_MAST_CELL_VS_BASOPHIL_DN	1969-07-01	200/18754	8.71014e-06	0.000389395	0.000294257	19240/21943/19264/11426/76117/70099/51801	7
WT	GSE39820_CTRL_VS_TGFBETA1_IL6_CD4_TCELL_UP	GSE39820_CTRL_VS_TGFBETA1_IL6_CD4_TCELL_UP	1969-07-01	200/18754	8.71014e-06	0.000389395	0.000294257	16412/84544/21943/20343/329154/226594/68404	7
WT	GSE40666_WT_VS_STAT1_KO_CD8_TCELL_UP	GSE40666_WT_VS_STAT1_KO_CD8_TCELL_UP	1969-07-01	200/18754	8.71014e-06	0.000389395	0.000294257	68259/67241/70099/268903/20677/13609/193385	7
WT	GSE41867_NAIVE_VS_DAY15_LCMV_EFFECTOR_CD8_TCELL_DN	GSE41867_NAIVE_VS_DAY15_LCMV_EFFECTOR_CD8_TCELL_DN	1969-07-01	200/18754	8.71014e-06	0.000389395	0.000294257	19419/67241/329154/226594/20868/20843/193385	7
WT	GSE43863_NAIVE_VS_MEMORY_LY6C_INT_CXCR5POS_CD4_TCELL_D150_LCMV_UP	GSE43863_NAIVE_VS_MEMORY_LY6C_INT_CXCR5POS_CD4_TCELL_D150_LCMV_UP	1969-07-01	200/18754	8.71014e-06	0.000389395	0.000294257	15903/19419/67241/16598/226594/140742/20868	7
WT	HALLMARK_IL2_STAT5_SIGNALING	HALLMARK_IL2_STAT5_SIGNALING	1969-07-01	200/18754	8.71014e-06	0.000389395	0.000294257	21943/22779/74734/16994/20343/66395/68151	7
WT	GSE10325_LUPUS_CD4_TCELL_VS_LUPUS_MYELOID_UP	GSE10325_LUPUS_CD4_TCELL_VS_LUPUS_MYELOID_UP	1969-07-01	201/18754	8.99832e-06	0.000395302	0.000298721	84544/67596/19419/74734/16994/13609/16431	7
WT	GSE18203_CTRL_VS_INTRATUMORAL_CPG_INJ_MC38_TUMOR_UP	GSE18203_CTRL_VS_INTRATUMORAL_CPG_INJ_MC38_TUMOR_UP	1969-07-01	201/18754	8.99832e-06	0.000395302	0.000298721	20343/226594/140742/16431/19395/20868/68151	7
WT	GSE33424_CD161_HIGH_VS_NEG_CD8_TCELL_DN	GSE33424_CD161_HIGH_VS_NEG_CD8_TCELL_DN	1969-07-01	201/18754	8.99832e-06	0.000395302	0.000298721	15903/21838/16197/16765/16431/51801/18197	7
WT	GSE15330_HSC_VS_GRANULOCYTE_MONOCYTE_PROGENITOR_IKAROS_KO_DN	GSE15330_HSC_VS_GRANULOCYTE_MONOCYTE_PROGENITOR_IKAROS_KO_DN	1969-07-01	202/18754	9.29437e-06	0.000401348	0.00030329	15903/21838/19264/23833/13849/20843/18197	7
WT	GSE21360_PRIMARY_VS_QUATERNARY_MEMORY_CD8_TCELL_DN	GSE21360_PRIMARY_VS_QUATERNARY_MEMORY_CD8_TCELL_DN	1969-07-01	202/18754	9.29437e-06	0.000401348	0.00030329	84544/19419/16598/11426/76117/20843/193385	7
WT	GSE27786_NKCELL_VS_NKTCELL_UP	GSE27786_NKCELL_VS_NKTCELL_UP	1969-07-01	202/18754	9.29437e-06	0.000401348	0.00030329	50498/19264/106504/67241/20677/19395/20868	7
WT	GSE40666_WT_VS_STAT4_KO_CD8_TCELL_WITH_IFNA_STIM_90MIN_UP	GSE40666_WT_VS_STAT4_KO_CD8_TCELL_WITH_IFNA_STIM_90MIN_UP	1969-07-01	203/18754	9.59847e-06	0.000409822	0.000309694	21838/19419/68259/106504/67241/70099/329154	7
WT	GSE7831_UNSTIM_VS_CPG_STIM_PDC_4H_UP	GSE7831_UNSTIM_VS_CPG_STIM_PDC_4H_UP	1969-07-01	203/18754	9.59847e-06	0.000409822	0.000309694	84544/16994/11933/268903/13849/20868/18197	7
WT	GSE1460_INTRATHYMIC_T_PROGENITOR_VS_CD4_THYMOCYTE_DN	GSE1460_INTRATHYMIC_T_PROGENITOR_VS_CD4_THYMOCYTE_DN	1969-07-01	204/18754	9.91078e-06	0.000413857	0.000312743	15903/12775/12192/19264/16994/13609/19395	7
WT	GSE20366_TREG_VS_NAIVE_CD4_TCELL_UP	GSE20366_TREG_VS_NAIVE_CD4_TCELL_UP	1969-07-01	204/18754	9.91078e-06	0.000413857	0.000312743	74734/68259/20343/70099/140742/13849/68151	7
WT	GSE30083_SP1_VS_SP4_THYMOCYTE_DN	GSE30083_SP1_VS_SP4_THYMOCYTE_DN	1969-07-01	204/18754	9.91078e-06	0.000413857	0.000312743	68259/16598/140742/13609/66395/16599/193385	7
WT	KAECH_NAIVE_VS_MEMORY_CD8_TCELL_DN	KAECH_NAIVE_VS_MEMORY_CD8_TCELL_DN	1969-07-01	204/18754	9.91078e-06	0.000413857	0.000312743	16412/16197/16401/16765/20400/66395/12766	7
WT	GSE339_CD4POS_VS_CD8POS_DC_UP	GSE339_CD4POS_VS_CD8POS_DC_UP	1969-07-01	205/18754	1.02315e-05	0.000422973	0.000319632	74734/16994/106504/14421/140742/66540/193385	7
WT	BIOCARTA_LYM_PATHWAY	BIOCARTA_LYM_PATHWAY	1969-03-01	12/18754	1.02404e-05	0.000422973	0.000319632	16412/16401/20343	3
WT	LINDGREN_BLADDER_CANCER_CLUSTER_2B	LINDGREN_BLADDER_CANCER_CLUSTER_2B	1969-09-01	381/18754	1.03697e-05	0.000425998	0.000321918	16197/16401/50498/74734/20343/76117/23833/68404/16431	9
WT	GSE19888_CTRL_VS_A3R_ACTIVATION_MAST_CELL_DN	GSE19888_CTRL_VS_A3R_ACTIVATION_MAST_CELL_DN	1969-07-01	206/18754	1.05607e-05	0.000431514	0.000326086	21943/16598/20400/13609/51801/18197/193385	7
WT	GNF2_RAP1B	GNF2_RAP1B	1969-04-01	38/18754	1.127e-05	0.000458034	0.000346127	56758/19264/106504/20868	4
WT	GSE32164_RESTING_DIFFERENTIATED_VS_ALTERNATIVELY_ACT_M2_MACROPHAGE_DN	GSE32164_RESTING_DIFFERENTIATED_VS_ALTERNATIVELY_ACT_M2_MACROPHAGE_DN	1969-07-01	209/18754	1.16017e-05	0.000469006	0.000354418	16412/16197/12192/13690/105689/66395/12766	7
WT	GSE7852_TREG_VS_TCONV_THYMUS_UP	GSE7852_TREG_VS_TCONV_THYMUS_UP	1969-07-01	210/18754	1.19671e-05	0.000481215	0.000363644	16412/21943/22779/50498/68404/68151/12766	7
WT	GO_POSITIVE_REGULATION_OF_LEUKOCYTE_DIFFERENTIATION	GO_POSITIVE_REGULATION_OF_LEUKOCYTE_DIFFERENTIATION	1969-06-01	143/18754	1.42872e-05	0.000571488	0.000431861	21943/67596/16197/12192/19419/19264	6
WT	SMTTTTGT_UNKNOWN	SMTTTTGT_UNKNOWN	1969-09-01	400/18754	1.5276e-05	0.000607839	0.000459331	18521/56758/22779/12775/12192/22589/13690/16765/18139	9
WT	POOLA_INVASIVE_BREAST_CANCER_UP	POOLA_INVASIVE_BREAST_CANCER_UP	1969-08-01	306/18754	1.61611e-05	0.000639708	0.000483414	12775/16401/19264/16994/20343/76117/23833/12766	8
WT	ICHIBA_GRAFT_VERSUS_HOST_DISEASE_35D_UP	ICHIBA_GRAFT_VERSUS_HOST_DISEASE_35D_UP	1969-06-01	147/18754	1.6715e-05	0.000658209	0.000497395	19240/54519/19264/11933/23833/60361	6
WT	GO_POSITIVE_REGULATION_OF_CELLULAR_EXTRAVASATION	GO_POSITIVE_REGULATION_OF_CELLULAR_EXTRAVASATION	1969-03-01	14/18754	1.6854e-05	0.000660259	0.000498944	21838/16401/193385	3
WT	TORCHIA_TARGETS_OF_EWSR1_FLI1_FUSION_DN	TORCHIA_TARGETS_OF_EWSR1_FLI1_FUSION_DN	1969-08-01	313/18754	1.90164e-05	0.000741152	0.000560073	19240/19264/210293/20343/76117/226594/20677/16431	8
WT	HP1SITEFACTOR_Q6	HP1SITEFACTOR_Q6	1969-07-01	230/18754	2.15397e-05	0.000835212	0.000631152	15903/56758/22779/12192/13690/20677/20843	7
WT	GO_REGULATION_OF_GTPASE_ACTIVITY	GO_REGULATION_OF_GTPASE_ACTIVITY	1969-09-01	441/18754	3.29153e-05	0.00126983	0.000959584	16412/21838/12775/19419/74734/210293/76117/13609/19395	9
WT	FLECHNER_PBL_KIDNEY_TRANSPLANT_REJECTED_VS_OK_DN	FLECHNER_PBL_KIDNEY_TRANSPLANT_REJECTED_VS_OK_DN	1969-04-01	50/18754	3.40129e-05	0.00130555	0.000986573	16412/18521/16994/106504	4
WT	GSE40274_CTRL_VS_EOS_TRANSDUCED_ACTIVATED_CD4_TCELL_DN	GSE40274_CTRL_VS_EOS_TRANSDUCED_ACTIVATED_CD4_TCELL_DN	1969-06-01	167/18754	3.43516e-05	0.00131192	0.000991391	16197/12775/216848/16994/20343/18197	6
WT	GO_LEADING_EDGE_MEMBRANE	GO_LEADING_EDGE_MEMBRANE	1969-06-01	169/18754	3.67233e-05	0.00139549	0.00105454	16412/21838/11426/19395/68151/193385	6
WT	GSE16450_IMMATURE_VS_MATURE_NEURON_CELL_LINE_UP	GSE16450_IMMATURE_VS_MATURE_NEURON_CELL_LINE_UP	1969-06-01	178/18754	4.90785e-05	0.0018557	0.00140232	16197/19419/16598/23833/16599/193385	6
WT	GSE13547_2H_VS_12_H_ANTI_IGM_STIM_ZFX_KO_BCELL_UP	GSE13547_2H_VS_12_H_ANTI_IGM_STIM_ZFX_KO_BCELL_UP	1969-06-01	179/18754	5.06348e-05	0.00190507	0.00143962	22779/54519/216848/16598/20400/16599	6
WT	GO_POSITIVE_REGULATION_OF_HEMOPOIESIS	GO_POSITIVE_REGULATION_OF_HEMOPOIESIS	1969-06-01	180/18754	5.22304e-05	0.00195542	0.00147767	21943/67596/16197/12192/19419/19264	6
WT	MORI_LARGE_PRE_BII_LYMPHOCYTE_DN	MORI_LARGE_PRE_BII_LYMPHOCYTE_DN	1969-04-01	56/18754	5.33517e-05	0.00198761	0.001502	19264/16994/11426/193385	4
WT	GO_REGULATION_OF_LYMPHOCYTE_MIGRATION	GO_REGULATION_OF_LYMPHOCYTE_MIGRATION	1969-04-01	57/18754	5.72197e-05	0.00212132	0.00160303	16401/57781/20868/193385	4
WT	GO_LEUKOCYTE_MEDIATED_CYTOTOXICITY	GO_LEUKOCYTE_MEDIATED_CYTOTOXICITY	1969-05-01	112/18754	5.75634e-05	0.0021237	0.00160483	16197/19419/19264/20400/75345	5
WT	GSE12366_PLASMA_CELL_VS_MEMORY_BCELL_DN	GSE12366_PLASMA_CELL_VS_MEMORY_BCELL_DN	1969-06-01	184/18754	5.90205e-05	0.00216694	0.00163751	56758/19419/210293/16598/329154/20868	6
WT	GO_NEGATIVE_REGULATION_OF_RHO_PROTEIN_SIGNAL_TRANSDUCTION	GO_NEGATIVE_REGULATION_OF_RHO_PROTEIN_SIGNAL_TRANSDUCTION	1969-03-01	21/18754	6.0455e-05	0.00220893	0.00166924	16412/16765/193385	3
WT	HELLER_HDAC_TARGETS_SILENCED_BY_METHYLATION_DN	HELLER_HDAC_TARGETS_SILENCED_BY_METHYLATION_DN	1969-07-01	271/18754	6.11598e-05	0.00222399	0.00168062	56758/16401/19264/210293/20649/20400/20843	7
WT	GO_POSITIVE_REGULATION_OF_GTPASE_ACTIVITY	GO_POSITIVE_REGULATION_OF_GTPASE_ACTIVITY	1969-08-01	370/18754	6.23118e-05	0.00223614	0.0016898	16412/21838/12775/19419/210293/76117/13609/19395	8
WT	GSE36888_UNTREATED_VS_IL2_TREATED_STAT5_AB_KNOCKIN_TCELL_2H_DN	GSE36888_UNTREATED_VS_IL2_TREATED_STAT5_AB_KNOCKIN_TCELL_2H_DN	1969-06-01	186/18754	6.26707e-05	0.00223614	0.0016898	67596/16197/19419/68259/76117/75345	6
WT	GSE37301_MULTIPOTENT_PROGENITOR_VS_COMMON_LYMPHOID_PROGENITOR_UP	GSE37301_MULTIPOTENT_PROGENITOR_VS_COMMON_LYMPHOID_PROGENITOR_UP	1969-06-01	186/18754	6.26707e-05	0.00223614	0.0016898	15903/19240/13609/13849/19395/193385	6
WT	GSE37605_FOXP3_FUSION_GFP_VS_IRES_GFP_TREG_NOD_DN	GSE37605_FOXP3_FUSION_GFP_VS_IRES_GFP_TREG_NOD_DN	1969-06-01	186/18754	6.26707e-05	0.00223614	0.0016898	210293/76117/13609/66395/16599/193385	6
WT	GSE21927_C26GM_VS_4T1_TUMOR_MONOCYTE_BALBC_DN	GSE21927_C26GM_VS_4T1_TUMOR_MONOCYTE_BALBC_DN	1969-06-01	187/18754	6.45623e-05	0.00229287	0.00173267	16401/54519/12192/22589/11426/76117	6
WT	MULLIGHAN_MLL_SIGNATURE_2_DN	MULLIGHAN_MLL_SIGNATURE_2_DN	1969-07-01	274/18754	6.55445e-05	0.00231692	0.00175085	84544/74734/22589/11426/11898/140742/16431	7
WT	GSE12845_PRE_GC_VS_DARKZONE_GC_TONSIL_BCELL_UP	GSE12845_PRE_GC_VS_DARKZONE_GC_TONSIL_BCELL_UP	1969-06-01	188/18754	6.64992e-05	0.00233979	0.00176813	19240/12775/16598/66395/19395/20868	6
WT	GO_POSITIVE_REGULATION_OF_LYMPHOCYTE_ACTIVATION	GO_POSITIVE_REGULATION_OF_LYMPHOCYTE_ACTIVATION	1969-08-01	374/18754	6.718e-05	0.00235285	0.001778	21838/21943/67596/16197/12775/50498/19419/19264	8
WT	GSE36476_CTRL_VS_TSST_ACT_16H_MEMORY_CD4_TCELL_OLD_UP	GSE36476_CTRL_VS_TSST_ACT_16H_MEMORY_CD4_TCELL_OLD_UP	1969-06-01	189/18754	6.84823e-05	0.00238746	0.00180415	16412/16598/105689/16431/19395/193385	6
WT	GSE22886_NAIVE_CD4_TCELL_VS_12H_ACT_TH2_UP	GSE22886_NAIVE_CD4_TCELL_VS_12H_ACT_TH2_UP	1969-06-01	190/18754	7.05124e-05	0.00242486	0.00183242	18521/12192/74734/105689/13609/16599	6
WT	GSE2935_UV_INACTIVATED_VS_LIVE_SENDAI_VIRUS_INF_MACROPHAGE_DN	GSE2935_UV_INACTIVATED_VS_LIVE_SENDAI_VIRUS_INF_MACROPHAGE_DN	1969-06-01	190/18754	7.05124e-05	0.00242486	0.00183242	16412/16197/16401/66395/75345/12766	6
WT	GSE3565_CTRL_VS_LPS_INJECTED_DUSP1_KO_SPLENOCYTES_UP	GSE3565_CTRL_VS_LPS_INJECTED_DUSP1_KO_SPLENOCYTES_UP	1969-06-01	190/18754	7.05124e-05	0.00242486	0.00183242	16412/16197/16401/20400/66395/75345	6
WT	GSE10325_BCELL_VS_MYELOID_UP	GSE10325_BCELL_VS_MYELOID_UP	1969-06-01	191/18754	7.25903e-05	0.00247393	0.0018695	15903/12775/19419/74734/16994/13609	6
WT	GSE29949_CD8_POS_DC_SPLEEN_VS_MONOCYTE_BONE_MARROW_UP	GSE29949_CD8_POS_DC_SPLEEN_VS_MONOCYTE_BONE_MARROW_UP	1969-06-01	191/18754	7.25903e-05	0.00247393	0.0018695	21838/16401/216848/106504/16765/66395	6
WT	GSE36476_CTRL_VS_TSST_ACT_16H_MEMORY_CD4_TCELL_YOUNG_UP	GSE36476_CTRL_VS_TSST_ACT_16H_MEMORY_CD4_TCELL_YOUNG_UP	1969-06-01	192/18754	7.47168e-05	0.00253503	0.00191567	16598/76117/23833/19395/16599/193385	6
WT	GSE22886_DAY0_VS_DAY7_MONOCYTE_IN_CULTURE_UP	GSE22886_DAY0_VS_DAY7_MONOCYTE_IN_CULTURE_UP	1969-06-01	193/18754	7.68927e-05	0.00258577	0.00195401	16401/19264/16598/20343/20868/193385	6
WT	GSE3982_DC_VS_BASOPHIL_DN	GSE3982_DC_VS_BASOPHIL_DN	1969-06-01	193/18754	7.68927e-05	0.00258577	0.00195401	16401/74734/106504/76117/13609/16599	6
WT	GSE22886_CD4_TCELL_VS_BCELL_NAIVE_UP	GSE22886_CD4_TCELL_VS_BCELL_NAIVE_UP	1969-06-01	194/18754	7.9119e-05	0.00264892	0.00200173	16197/54519/216848/20400/20677/16431	6
WT	GSE24026_PD1_LIGATION_VS_CTRL_IN_ACT_TCELL_LINE_UP	GSE24026_PD1_LIGATION_VS_CTRL_IN_ACT_TCELL_LINE_UP	1969-06-01	196/18754	8.37257e-05	0.00270423	0.00204353	67596/16197/19264/74734/23833/16431	6
WT	GNF2_DDX5	GNF2_DDX5	1969-04-01	63/18754	8.48658e-05	0.00270423	0.00204353	56758/16401/19264/106504	4
WT	GO_REGULATION_OF_ANTIGEN_RECEPTOR_MEDIATED_SIGNALING_PATHWAY	GO_REGULATION_OF_ANTIGEN_RECEPTOR_MEDIATED_SIGNALING_PATHWAY	1969-04-01	63/18754	8.48658e-05	0.00270423	0.00204353	21838/67596/12775/19264	4
WT	GSE16385_ROSIGLITAZONE_IL4_VS_IL4_ALONE_STIM_MACROPHAGE_12H_UP	GSE16385_ROSIGLITAZONE_IL4_VS_IL4_ALONE_STIM_MACROPHAGE_12H_UP	1969-06-01	197/18754	8.6108e-05	0.00270423	0.00204353	19264/106504/210293/67241/11933/12766	6
WT	GSE21670_TGFB_VS_IL6_TREATED_STAT3_KO_CD4_TCELL_DN	GSE21670_TGFB_VS_IL6_TREATED_STAT3_KO_CD4_TCELL_DN	1969-06-01	197/18754	8.6108e-05	0.00270423	0.00204353	84544/19419/67241/105689/19395/18197	6
WT	GSE33424_CD161_HIGH_VS_INT_CD8_TCELL_DN	GSE33424_CD161_HIGH_VS_INT_CD8_TCELL_DN	1969-06-01	197/18754	8.6108e-05	0.00270423	0.00204353	21838/16197/16765/16431/51801/18197	6
WT	GSE7460_CTRL_VS_TGFB_TREATED_ACT_FOXP3_HET_TCONV_DN	GSE7460_CTRL_VS_TGFB_TREATED_ACT_FOXP3_HET_TCONV_DN	1969-06-01	197/18754	8.6108e-05	0.00270423	0.00204353	15903/21838/21943/23833/268903/51801	6
WT	GSE23984_CTRL_VS_HYPOCALEMIC_VITAMIND_ANALOG_TCELL_DN	GSE23984_CTRL_VS_HYPOCALEMIC_VITAMIND_ANALOG_TCELL_DN	1969-06-01	198/18754	8.85439e-05	0.00270423	0.00204353	16197/105689/140742/66540/68151/51801	6
WT	GSE11961_UNSTIM_VS_ANTI_IGM_AND_CD40_STIM_6H_FOLLICULAR_BCELL_DN	GSE11961_UNSTIM_VS_ANTI_IGM_AND_CD40_STIM_6H_FOLLICULAR_BCELL_DN	1969-06-01	199/18754	9.10345e-05	0.00270423	0.00204353	16994/106504/16598/105689/13849/68151	6
WT	GSE12392_WT_VS_IFNB_KO_CD8A_NEG_SPLEEN_DC_DN	GSE12392_WT_VS_IFNB_KO_CD8A_NEG_SPLEEN_DC_DN	1969-06-01	199/18754	9.10345e-05	0.00270423	0.00204353	16197/54519/14421/105689/140742/68151	6
WT	GSE14699_NAIVE_VS_DELETIONAL_TOLERANCE_CD8_TCELL_DN	GSE14699_NAIVE_VS_DELETIONAL_TOLERANCE_CD8_TCELL_DN	1969-06-01	199/18754	9.10345e-05	0.00270423	0.00204353	12775/54519/20677/13609/16431/19395	6
WT	GSE17580_TREG_VS_TEFF_S_MANSONI_INF_DN	GSE17580_TREG_VS_TEFF_S_MANSONI_INF_DN	1969-06-01	199/18754	9.10345e-05	0.00270423	0.00204353	19419/11933/20677/13609/16431/193385	6
WT	GSE21774_CD62L_POS_CD56_DIM_VS_CD62L_NEG_CD56_DIM_NK_CELL_UP	GSE21774_CD62L_POS_CD56_DIM_VS_CD62L_NEG_CD56_DIM_NK_CELL_UP	1969-06-01	199/18754	9.10345e-05	0.00270423	0.00204353	19264/16994/226594/16431/19395/193385	6
WT	GSE22886_NAIVE_CD8_TCELL_VS_NKCELL_UP	GSE22886_NAIVE_CD8_TCELL_VS_NKCELL_UP	1969-06-01	199/18754	9.10345e-05	0.00270423	0.00204353	15903/16197/12775/16994/76117/13849	6
WT	GSE27786_CD8_TCELL_VS_NKTCELL_UP	GSE27786_CD8_TCELL_VS_NKTCELL_UP	1969-06-01	199/18754	9.10345e-05	0.00270423	0.00204353	13690/106504/11933/76117/70099/13849	6
WT	GSE3039_B2_VS_B1_BCELL_UP	GSE3039_B2_VS_B1_BCELL_UP	1969-06-01	199/18754	9.10345e-05	0.00270423	0.00204353	22779/216848/268903/19395/20868/75345	6
WT	GSE33425_CD8_ALPHAALPHA_VS_ALPHABETA_CD161_HIGH_TCELL_DN	GSE33425_CD8_ALPHAALPHA_VS_ALPHABETA_CD161_HIGH_TCELL_DN	1969-06-01	199/18754	9.10345e-05	0.00270423	0.00204353	15903/21838/21943/70099/16765/18197	6
WT	GSE3982_MEMORY_CD4_TCELL_VS_TH2_UP	GSE3982_MEMORY_CD4_TCELL_VS_TH2_UP	1969-06-01	199/18754	9.10345e-05	0.00270423	0.00204353	84544/56758/19419/11426/140742/193385	6
WT	GSE41867_NAIVE_VS_DAY6_LCMV_EFFECTOR_CD8_TCELL_DN	GSE41867_NAIVE_VS_DAY6_LCMV_EFFECTOR_CD8_TCELL_DN	1969-06-01	199/18754	9.10345e-05	0.00270423	0.00204353	16197/12775/19419/20677/19395/193385	6
WT	KAECH_DAY8_EFF_VS_MEMORY_CD8_TCELL_DN	KAECH_DAY8_EFF_VS_MEMORY_CD8_TCELL_DN	1969-06-01	199/18754	9.10345e-05	0.00270423	0.00204353	16197/12775/12192/20343/140742/18197	6
WT	GNF2_ZAP70	GNF2_ZAP70	1969-03-01	24/18754	9.12758e-05	0.00270423	0.00204353	84544/19419/20400	3
WT	GO_POSITIVE_REGULATION_OF_ANTIGEN_RECEPTOR_MEDIATED_SIGNALING_PATHWAY	GO_POSITIVE_REGULATION_OF_ANTIGEN_RECEPTOR_MEDIATED_SIGNALING_PATHWAY	1969-03-01	24/18754	9.12758e-05	0.00270423	0.00204353	67596/12775/19264	3
WT	GO_REGULATION_OF_CELLULAR_EXTRAVASATION	GO_REGULATION_OF_CELLULAR_EXTRAVASATION	1969-03-01	24/18754	9.12758e-05	0.00270423	0.00204353	21838/16401/193385	3
WT	GO_REGULATION_OF_T_CELL_DIFFERENTIATION_IN_THYMUS	GO_REGULATION_OF_T_CELL_DIFFERENTIATION_IN_THYMUS	1969-03-01	24/18754	9.12758e-05	0.00270423	0.00204353	67596/16197/19419	3
WT	ONO_FOXP3_TARGETS_UP	ONO_FOXP3_TARGETS_UP	1969-03-01	24/18754	9.12758e-05	0.00270423	0.00204353	12775/75345/12766	3
WT	GSE14308_TH17_VS_INDUCED_TREG_UP	GSE14308_TH17_VS_INDUCED_TREG_UP	1969-06-01	200/18754	9.35807e-05	0.00270423	0.00204353	21838/12192/22589/14421/105689/70099	6
WT	GSE22601_DOUBLE_POSITIVE_VS_CD4_SINGLE_POSITIVE_THYMOCYTE_DN	GSE22601_DOUBLE_POSITIVE_VS_CD4_SINGLE_POSITIVE_THYMOCYTE_DN	1969-06-01	200/18754	9.35807e-05	0.00270423	0.00204353	18521/20603/70099/23833/68404/16431	6
WT	GSE23398_WT_VS_IL2_KO_CD4_TCELL_SCURFY_MOUSE_DN	GSE23398_WT_VS_IL2_KO_CD4_TCELL_SCURFY_MOUSE_DN	1969-06-01	200/18754	9.35807e-05	0.00270423	0.00204353	106504/11933/76117/329154/66540/51801	6
WT	GSE32164_RESTING_DIFFERENTIATED_VS_CMYC_INHIBITED_MACROPHAGE_UP	GSE32164_RESTING_DIFFERENTIATED_VS_CMYC_INHIBITED_MACROPHAGE_UP	1969-06-01	200/18754	9.35807e-05	0.00270423	0.00204353	15903/16401/50498/20343/13609/19395	6
WT	GSE32423_MEMORY_VS_NAIVE_CD8_TCELL_DN	GSE32423_MEMORY_VS_NAIVE_CD8_TCELL_DN	1969-06-01	200/18754	9.35807e-05	0.00270423	0.00204353	21943/22779/20677/140742/13849/16431	6
WT	GSE40068_CXCR5POS_BCL6POS_TFH_VS_CXCR5NEG_BCL6NEG_CD4_TCELL_UP	GSE40068_CXCR5POS_BCL6POS_TFH_VS_CXCR5NEG_BCL6NEG_CD4_TCELL_UP	1969-06-01	200/18754	9.35807e-05	0.00270423	0.00204353	16197/12775/68259/20343/13609/51801	6
WT	GSE40274_HELIOS_VS_FOXP3_AND_HELIOS_TRANSDUCED_ACTIVATED_CD4_TCELL_UP	GSE40274_HELIOS_VS_FOXP3_AND_HELIOS_TRANSDUCED_ACTIVATED_CD4_TCELL_UP	1969-06-01	200/18754	9.35807e-05	0.00270423	0.00204353	68259/16994/20343/140742/66395/16599	6
WT	GSE43863_TH1_VS_LY6C_INT_CXCR5POS_EFFECTOR_CD4_TCELL_DN	GSE43863_TH1_VS_LY6C_INT_CXCR5POS_EFFECTOR_CD4_TCELL_DN	1969-06-01	200/18754	9.35807e-05	0.00270423	0.00204353	19264/74734/13690/16598/20649/13849	6
WT	GSE5142_CTRL_VS_HTERT_TRANSDUCED_CD8_TCELL_EARLY_PASSAGE_CLONE_UP	GSE5142_CTRL_VS_HTERT_TRANSDUCED_CD8_TCELL_EARLY_PASSAGE_CLONE_UP	1969-06-01	200/18754	9.35807e-05	0.00270423	0.00204353	16412/22779/50498/70099/66395/68151	6
WT	GSE9650_EXHAUSTED_VS_MEMORY_CD8_TCELL_DN	GSE9650_EXHAUSTED_VS_MEMORY_CD8_TCELL_DN	1969-06-01	200/18754	9.35807e-05	0.00270423	0.00204353	16197/106504/11898/20343/66540/18197	6
WT	KAECH_DAY15_EFF_VS_MEMORY_CD8_TCELL_DN	KAECH_DAY15_EFF_VS_MEMORY_CD8_TCELL_DN	1969-06-01	200/18754	9.35807e-05	0.00270423	0.00204353	16197/12775/20343/140742/18197/12766	6
WT	GSE17186_NAIVE_VS_CD21LOW_TRANSITIONAL_BCELL_CORD_BLOOD_UP	GSE17186_NAIVE_VS_CD21LOW_TRANSITIONAL_BCELL_CORD_BLOOD_UP	1969-06-01	201/18754	9.61832e-05	0.00272758	0.00206118	19419/74734/68259/20343/70099/16431	6
WT	GSE22601_DOUBLE_POSITIVE_VS_CD8_SINGLE_POSITIVE_THYMOCYTE_UP	GSE22601_DOUBLE_POSITIVE_VS_CD8_SINGLE_POSITIVE_THYMOCYTE_UP	1969-06-01	201/18754	9.61832e-05	0.00272758	0.00206118	84544/106504/20343/268903/20400/193385	6
WT	GSE2770_UNTREATED_VS_ACT_CD4_TCELL_2H_UP	GSE2770_UNTREATED_VS_ACT_CD4_TCELL_2H_UP	1969-06-01	201/18754	9.61832e-05	0.00272758	0.00206118	12192/16598/14421/105689/329154/13609	6
WT	GSE29618_BCELL_VS_PDC_UP	GSE29618_BCELL_VS_PDC_UP	1969-06-01	201/18754	9.61832e-05	0.00272758	0.00206118	12192/19264/74734/16598/11426/105689	6
WT	GSE5463_CTRL_VS_DEXAMETHASONE_TREATED_THYMOCYTE_UP	GSE5463_CTRL_VS_DEXAMETHASONE_TREATED_THYMOCYTE_UP	1969-06-01	201/18754	9.61832e-05	0.00272758	0.00206118	16994/20603/23833/20677/66395/16599	6
WT	BROWN_MYELOID_CELL_DEVELOPMENT_DN	BROWN_MYELOID_CELL_DEVELOPMENT_DN	1969-05-01	125/18754	9.69914e-05	0.00273166	0.00206426	21943/22779/67596/268903/20677	5
WT	GSE10325_CD4_TCELL_VS_MYELOID_UP	GSE10325_CD4_TCELL_VS_MYELOID_UP	1969-06-01	202/18754	9.88431e-05	0.00273166	0.00206426	84544/67596/76117/20400/13609/16431	6
WT	GSE15930_STIM_VS_STIM_AND_TRICHOSTATINA_72H_CD8_T_CELL_UP	GSE15930_STIM_VS_STIM_AND_TRICHOSTATINA_72H_CD8_T_CELL_UP	1969-06-01	202/18754	9.88431e-05	0.00273166	0.00206426	54519/14421/13609/19395/20868/193385	6
WT	GSE2585_CTEC_VS_THYMIC_DC_DN	GSE2585_CTEC_VS_THYMIC_DC_DN	1969-06-01	202/18754	9.88431e-05	0.00273166	0.00206426	19419/20603/14421/23833/268903/13849	6
WT	GSE40274_FOXP3_VS_FOXP3_AND_EOS_TRANSDUCED_ACTIVATED_CD4_TCELL_UP	GSE40274_FOXP3_VS_FOXP3_AND_EOS_TRANSDUCED_ACTIVATED_CD4_TCELL_UP	1969-06-01	202/18754	9.88431e-05	0.00273166	0.00206426	12775/216848/14421/19395/68151/193385	6
WT	GSE41867_NAIVE_VS_DAY6_LCMV_ARMSTRONG_EFFECTOR_CD8_TCELL_DN	GSE41867_NAIVE_VS_DAY6_LCMV_ARMSTRONG_EFFECTOR_CD8_TCELL_DN	1969-06-01	202/18754	9.88431e-05	0.00273166	0.00206426	21838/22779/16197/68151/51801/18197	6
WT	GSE43955_TGFB_IL6_VS_TGFB_IL6_IL23_TH17_ACT_CD4_TCELL_60H_UP	GSE43955_TGFB_IL6_VS_TGFB_IL6_IL23_TH17_ACT_CD4_TCELL_60H_UP	1969-06-01	202/18754	9.88431e-05	0.00273166	0.00206426	15903/18521/140742/66395/50709/20868	6
WT	GSE14350_IL2RB_KO_VS_WT_TREG_DN	GSE14350_IL2RB_KO_VS_WT_TREG_DN	1969-06-01	203/18754	0.000101561	0.00276654	0.00209062	22779/68259/67241/140742/13849/68151	6
WT	GSE15330_HSC_VS_MEGAKARYOCYTE_ERYTHROID_PROGENITOR_IKAROS_KO_DN	GSE15330_HSC_VS_MEGAKARYOCYTE_ERYTHROID_PROGENITOR_IKAROS_KO_DN	1969-06-01	203/18754	0.000101561	0.00276654	0.00209062	84544/21943/20400/140742/16431/20843	6
WT	GSE15930_NAIVE_VS_48H_IN_VITRO_STIM_IFNAB_CD8_TCELL_UP	GSE15930_NAIVE_VS_48H_IN_VITRO_STIM_IFNAB_CD8_TCELL_UP	1969-06-01	203/18754	0.000101561	0.00276654	0.00209062	22779/16598/268903/20677/13609/18197	6
WT	GSE21670_UNTREATED_VS_IL6_TREATED_CD4_TCELL_DN	GSE21670_UNTREATED_VS_IL6_TREATED_CD4_TCELL_DN	1969-06-01	203/18754	0.000101561	0.00276654	0.00209062	54519/19419/106504/67241/57781/68151	6
WT	GO_LEUKOCYTE_TETHERING_OR_ROLLING	GO_LEUKOCYTE_TETHERING_OR_ROLLING	1969-03-01	25/18754	0.000103449	0.00280202	0.00211743	16412/16401/20343	3
WT	GSE23568_CTRL_VS_ID3_TRANSDUCED_CD8_TCELL_UP	GSE23568_CTRL_VS_ID3_TRANSDUCED_CD8_TCELL_UP	1969-06-01	204/18754	0.000104338	0.00280202	0.00211743	16412/12775/54519/13690/20343/105689	6
WT	GSE9650_NAIVE_VS_MEMORY_CD8_TCELL_DN	GSE9650_NAIVE_VS_MEMORY_CD8_TCELL_DN	1969-06-01	204/18754	0.000104338	0.00280202	0.00211743	16412/16401/16765/20400/66395/12766	6
WT	KAECH_NAIVE_VS_DAY8_EFF_CD8_TCELL_DN	KAECH_NAIVE_VS_DAY8_EFF_CD8_TCELL_DN	1969-06-01	204/18754	0.000104338	0.00280202	0.00211743	16412/16401/16765/20400/66395/12766	6
WT	GO_CYTOKINE_BINDING	GO_CYTOKINE_BINDING	1969-05-01	128/18754	0.000108486	0.00290315	0.00219385	16412/12775/16401/50498/12766	5
WT	HADDAD_B_LYMPHOCYTE_PROGENITOR	HADDAD_B_LYMPHOCYTE_PROGENITOR	1969-07-01	298/18754	0.000110749	0.0029533	0.00223175	15903/18521/16197/12192/19419/106504/50709	7
WT	KAECH_NAIVE_VS_DAY15_EFF_CD8_TCELL_DN	KAECH_NAIVE_VS_DAY15_EFF_CD8_TCELL_DN	1969-06-01	207/18754	0.000113035	0.00300372	0.00226985	16412/16401/16765/20400/66395/12766	6
WT	ZHENG_FOXP3_TARGETS_UP	ZHENG_FOXP3_TARGETS_UP	1969-03-01	26/18754	0.000116635	0.0030886	0.00233399	22779/74734/66540	3
WT	GO_CELL_SUBSTRATE_JUNCTION	GO_CELL_SUBSTRATE_JUNCTION	1969-08-01	406/18754	0.00011877	0.00313324	0.00236772	16412/21838/18521/16401/54519/19264/20649/66395	8
WT	GSE7460_TCONV_VS_TREG_THYMUS_DN	GSE7460_TCONV_VS_TREG_THYMUS_DN	1969-06-01	209/18754	0.000119146	0.00313324	0.00236772	16412/21943/22779/50498/68151/12766	6
WT	GSE30083_SP2_VS_SP4_THYMOCYTE_DN	GSE30083_SP2_VS_SP4_THYMOCYTE_DN	1969-06-01	211/18754	0.000125516	0.00328939	0.00248572	16401/13609/66395/16599/193385/12766	6
WT	GSE22886_NAIVE_CD4_TCELL_VS_MONOCYTE_UP	GSE22886_NAIVE_CD4_TCELL_VS_MONOCYTE_UP	1969-06-01	212/18754	0.000128801	0.00335236	0.00253331	84544/67596/20400/140742/13609/16431	6
WT	GSE40274_CTRL_VS_FOXP3_TRANSDUCED_ACTIVATED_CD4_TCELL_DN	GSE40274_CTRL_VS_FOXP3_TRANSDUCED_ACTIVATED_CD4_TCELL_DN	1969-06-01	212/18754	0.000128801	0.00335236	0.00253331	12775/16401/16598/105689/19395/193385	6
WT	REACTOME_INTEGRIN_SIGNALING	REACTOME_INTEGRIN_SIGNALING	1969-03-01	27/18754	0.000130869	0.00339456	0.0025652	54519/19419/19395	3
[truncated: 749 more rows]

## Sheet: Figure 3f
Figure 3f
		CAADTNAYKVIF+CASSSGTANERLFF	CAAEAGNYNQGKLIF+CASGDWGGAETLYF	CAAGASSGSWQLIF+CASSEGLGSSYEQYF	CAAGASSGSWQLIF+CASSEGQGSSYEQYF	CAALNVGDNSKLIW+CASSLGHQDTQYF	CAAMNYNQGKLIF+CASSLGSQNTLYF	CAASATGGYKVVF+CASSQDWGQDTQYF	CAASGSSGSWQLIF+CASSPASQNTLYF	CAASMLSGSFNKLTF+CGARDIYAEQFF	CAASPGNTGKLIF+CASSAAGTTNSDYTF	CAASRSNTNKVVF+CASGAYEQYF	CAAYGNEKITF+CASSWSGGASQNTLYF	CALERGSNAKLTF+CASGEDWGYEQYF	CALGANSGTYQRF+CASSQEGQGTNERLFF	CALGGTGGYKVVF+CASGDGGGDSDYTF	CALSDRNTEGADRLTF+CASSIRAGNTLYF	CALSNYNVLYF+CASSYRVSQNTLYF	CALSVNYGSSGNKLIF+CTCSAGAGNTLYF	CAMRDTNAYKVIF+CASSIGNNNQAPLF	CAMREGSSNTNKVVF+CASSLRGSSAETLYF	CASSLLGNTGQLYF+CATDTNAYKVIF	CASSLTGGEDTQYF+CILMQQGTGSKLSF	CATEGADRLTF+CGARDWGGAETLYF	CAVNNVGDNSKLIW+CTCSAGISNERLFF
	m11	0	0	0	0	0	0	0	0	50	0	50	0	0	50	0	0	50	0	0	0	0	83.3333	0	33.3333
	m12	0	50	0	25	0	88.8889	0	0	0	0	0	0	0	0	0	0	0	0	0	0	0	0	0	0
	m13	0	0	0	0	0	0	50	0	0	0	0	0	0	0	0	75	0	0	0	0	0	8.33333	0	0
	m14	0	0	0	0	0	0	0	0	0	0	0	20	50	0	0	0	0	0	0	0	0	0	11.7647	0
	m17	0	0	0	0	0	0	0	50	0	50	0	80	50	0	0	0	0	0	76.1194	0	0	0	0	0
	m21	0	50	16.0256	0	14.2857	0	0	0	50	0	0	0	0	0	0	0	0	50	0	0	0	0	0	0
	m23	20	0	0	0	0	11.1111	0	0	0	0	0	0	0	0	50	0	50	0	21.6418	50	75	8.33333	88.2353	66.6667
	m24	0	0	83.9744	0	0	0	50	0	0	0	0	0	0	0	0	25	0	0	2.23881	0	0	0	0	0
	m34	40	0	0	0	85.7143	0	0	50	0	50	0	0	0	0	0	0	0	0	0	0	0	0	0	0
	m36	40	0	0	75	0	0	0	0	0	0	50	0	0	50	50	0	0	50	0	50	25	0	0	0
	cdr3	Clone Size	BMChimera
	CAADTNAYKVIF+CASSSGTANERLFF	5	Both
	CAAEAGNYNQGKLIF+CASGDWGGAETLYF	2	Both
	CAAGASSGSWQLIF+CASSEGLGSSYEQYF	156	564Igi
	CAAGASSGSWQLIF+CASSEGQGSSYEQYF	16	WT
	CAALNVGDNSKLIW+CASSLGHQDTQYF	7	564Igi
	CAAMNYNQGKLIF+CASSLGSQNTLYF	9	WT
	CAASATGGYKVVF+CASSQDWGQDTQYF	2	564Igi
	CAASGSSGSWQLIF+CASSPASQNTLYF	2	564Igi
	CAASMLSGSFNKLTF+CGARDIYAEQFF	2	Both
	CAASPGNTGKLIF+CASSAAGTTNSDYTF	2	564Igi
	CAASRSNTNKVVF+CASGAYEQYF	2	WT
	CAAYGNEKITF+CASSWSGGASQNTLYF	5	Both
	CALERGSNAKLTF+CASGEDWGYEQYF	2	Both
	CALGANSGTYQRF+CASSQEGQGTNERLFF	2	WT
	CALGGTGGYKVVF+CASGDGGGDSDYTF	4	WT
	CALSDRNTEGADRLTF+CASSIRAGNTLYF	4	564Igi
	CALSNYNVLYF+CASSYRVSQNTLYF	2	WT
	CALSVNYGSSGNKLIF+CTCSAGAGNTLYF	2	Both
	CAMRDTNAYKVIF+CASSIGNNNQAPLF	134	Both
	CAMREGSSNTNKVVF+CASSLRGSSAETLYF	14	WT
	CASSLLGNTGQLYF+CATDTNAYKVIF	4	WT
	CASSLTGGEDTQYF+CILMQQGTGSKLSF	12	Both
	CATEGADRLTF+CGARDWGGAETLYF	17	WT
	CAVNNVGDNSKLIW+CTCSAGISNERLFF	3	WT

## Sheet: Figure 3g
Figure 3g
	Var1	Freq	condition
	CAAAAGNYQLIW+CALGGYNQGKLIF	1	WT
	CAAAAGNYQLIW+CTCSAQNTLYF	3	WT
	CAAAAHYGSSGNKLIF+CASSLDWGLSQNTLYF	1	WT
	CAAAAHYGSSGNKLIF+CGARSGNSDYTF	7	WT
	CAAAAPNNNNAPRF+CASSRDWQGAAEQFF	1	WT
	CAAADQGGSAKLIF+CTCTRDTEVFF	1	WT
	CAAADSNYQLIW+CASGDARGYEQYF	1	WT
	CAAADYSNNRLTL+CASSLEGQNTLYF	1	WT
	CAAAESSNTNKVVF+CASSRTGGAETLYF	1	WT
	CAAAFTGSGGKLTL+CASGDAWGGGDTQYF	3	WT
	CAAAGANTGKLTF+CASSSPTTNTGQLYF	1	WT
	CAAAGGSAKLIF+CASSRTGGYEQYF	4	WT
	CAAAGGSAKLIF+CASSYGFNQDTQYF	94	WT
	CAAAGTGGYKVVF+CASSGLGEDTLYF	1	WT
	CAAAGTGGYKVVF+CASSSGTGSNSDYTF	1	WT
	CAAAGTGGYKVVF+CGARDRLDTQYF	1	WT
	CAAAGTQVVGQLTF+CASSREEVFF	1	WT
	CAAAGTSSGQKLVF+CASSLGQGQAPLF	1	WT
	CAAAHNTNTGKLTF+CASSHLKNTLYF	2	WT
	CAAAINVGDNSKLIW+CASSRDWGDSYEQYF	1	WT
	CAAAKTGNTGKLIF+CASRTGNYAEQFF	1	WT
	CAAALKNNAGPKLTF+CASRDRPLEVFF	1	WT
	CAAALNNNAGAKLTF+CAAEGTNAYKVIF	1	WT
	CAAALNNNAGAKLTF+CASRDRPLEVFF	29	WT
	CAAALTGNTGKLIF+CASSDGQGAGNTLYF	1	WT
	CAAALTGNTGKLIF+CASSLYTYNSPLYF	1	WT
	CAAALTGSGGKLTL+CASSETPANTGQLYF	1	WT
	CAAANQGGSAKLIF+CTCSGGSYEQYF	1	WT
	CAAANSGTYQRF+CASSLGGGNQAPLF	1	WT
	CAAANSGTYQRF+CASSLQSQNTLYF	3	WT
	CAAANSGTYQRF+CASSRQSQNTLYF	2	WT
	CAAANSGTYQRF+CASSWGQNTEVFF	3	WT
	CAAANSGTYQRI+CASSRQSQNTLYF	1	WT
	CAAANTGANTGKLTF+CASSDSLGGVQNTLYF	1	WT
	CAAANTNTGKLTF+CASSLGLGGDTLYF	1	WT
	CAAANTNTGKLTF+CASSVGYNSPLYF	1	WT
	CAAANYAQGLTF+CALSMQGRALIF	5	WT
	CAAANYAQGLTF+CASSDRLGGREQYF	1	WT
	CAAANYNVLYF+CALAPNYNQGKLIF	1	WT
	CAAANYNVLYF+CASSYRADTEVFF	2	WT
	CAAAPMSNYNVLYF+CTCSADQNTGQLYF	2	WT
	CAAAQGGRALIF+CAWSLKLGGLEQYF	2	WT
	CAAAQGTGSKLSF+CASSIDGRGTEVFF	1	WT
	CAAAQGYKVVF+CASGDADNSPLYF	5	WT
	CAAARTGYQNFYF+CASSDGQGNANERLFF	1	WT
	CAAASGGSNYKLTF+CASSWDSAETLYF	1	WT
	CAAASGYNKLTF+CASSFRGRYAEQFF	1	WT
	CAAASNSGTYQRF+CASSEGWGSAETLYF	1	WT
	CAAASNTNKVVF+CASGASDRVDSDYTF	6	WT
	CAAASNTNKVVF+CASGDANSDYTF	1	WT
	CAAASNVGDNSKLIW+CASSTSTGVGNTLYF	1	WT
	CAAASNVGDNSKLIW+CAWSPTGGGNTLYF	1	WT
	CAAASNYNVLYF+CALGRGVTGNTGKLIF	1	WT
	CAAASSGSWQLIF+CAASITNAYKVIF	1	WT
	CAAASSGSWQLIF+CALGNNAGAKLTF	1	WT
	CAAASSGSWQLIF+CALTGTYQRF	1	WT
	CAAASSGSWQLIF+CAMGGGSNYNVLYF	1	WT
	CAAASSGSWQLIF+CAMREGGSNYQLIW	1	WT
	CAAASSGSWQLIF+CASGQGNSDYTF	2	WT
	CAAASSGSWQLIF+CASGRQGANERLFF	2	WT
	CAAASSGSWQLIF+CASRGLANTGQLYF	1	WT
	CAAASSGSWQLIF+CASSFDWASQNTLYF	1	WT
	CAAASSGSWQLIF+CASSFLHDWGGQNTVYF	1	WT
	CAAASSGSWQLIF+CASSLQEANTGQLYF	1	WT
	CAAASSGSWQLIF+CASSPDWGEDTQYF	1	WT
	CAAASSGSWQLIF+CASSPGLGPHTLYF	1	WT
	CAAASSGSWQLIF+CASSQGDTFSNERLFF	1	WT
	CAAASSGSWQLIF+CASSRDGYF	1	WT
	CAAASSGSWQLIF+CAWRLSSAETLYF	1	WT
	CAAASSGSWQLIF+CGARQTGNPNERLFF	1	WT
	CAAASSGSWQLIF+CSSRDRGRMISDYTF	1	WT
	CAAASSGSWQLIF+CTCSVTGGRYEQYF	1	WT
	CAAASSNTNKVVF+CASSLTGNTGQLYF	99	WT
	CAAASSSFSKLVF+CALSANNYAQGLTI	1	WT
	CAAASSSGSWQLIF+CASSAGTGGSYEQYF	2	WT
	CAAATGGNNKLTF+CAMRESPQTGFASALTF	1	WT
	CAAATGNTGKLIF+CALSDSGGSNAKLTF	1	WT
	CAAATGNTGKLIF+CASSLEQANTEVFF	1	WT
	CAAATGYQNFYF+CASGDPAQGQAPLF	1	WT
	CAAATNTGKLTF+CALFNTGNYKYVF	1	WT
	CAAATNTGKLTF+CASSLGGAAETLYF	1	WT
	CAAATSNTNKVVF+CASSYRGNTEVFF	1	WT
	CAAATSSGQKLVF+CASSLSGGTQYF	1	WT
	CAAATSSGQKLVF+CASSSGSSYEQYF	1	WT
	CAAATSSGQKLVF+CASSVGGALAETLYF	1	WT
	CAAAVTGSGGKLTL+CASSDGGQNNQAPLF	2	WT
	CAAAWNTEGADRLTF+CATLGTGGLSGKLTF	1	WT
	CAAAWNTEGADRLTF+CAWSRTVSQNTLYF	1	WT
	CAAAYQGGRALIF+CASRGREGERLFF	1	WT
	CAACASSGSWQLIF+CASSGDSYEQYF	1	WT
	CAACNNNNAPRF+CASSQWGASYEQYF	1	WT
	CAACNNNNAPRF+CTCSAGQGPETLYF	1	WT
	CAACNYAQGLTF+CASSPYRGDTEVFF	1	WT
	CAACTGSGGKLTL+CAADPNNAGAKLTF	5	WT
	CAADAGNTGKLIF+CASSIWGVGYAEQFF	1	WT
	CAADASNTNKVVF+CASSQDSWGGADTQYF	2	WT
	CAADASSGSWQLIF+CASRRQGDTQYF	1	WT
	CAADASSGSWQLIF+CASSKTGGARTGQLYF	5	WT
	CAADASSGSWQLIF+CASSPRDTTNERLFF	1	WT
	CAADDSGYNKLTF+CAASRTNYNVLYF	1	WT
	CAADDSNYQLIW+CAATYTGYQNFYF	1	WT
	CAADEGADRLTF+CASSLGDKRAYEQYF	1	WT
	CAADEGADRLTF+CASSRGVYAEQFF	4	WT
	CAADESNYQLIW+CASSRNGLGYEQYF	1	WT
	CAADGAGGYKVVF+CASRDWGTSAETLYF	5	WT
	CAADGASGSWQLIF+CAKTQVVGQLTF	1	WT
	CAADGPSGSWQLIF+CAADGPSGSWQLII	1	WT
	CAADGPSGSWQLIF+CAASGGTNAYKVIF	1	WT
	CAADGPSGSWQLIF+CASSAGTGNSYEQYF	38	WT
	CAADGPSGSWQLIF+CASSQEGQGGVFF	1	WT
	CAADGTGGYKVVF+CASSGTGGQDTQYF	1	WT
	CAADHTSGGNYKPTF+CAVSPGTQVVGQLTF	1	WT
	CAADINSAGNKLTF+CASSLGGGGQNTLYF	1	WT
	CAADLTGANTGKLTF+CASSPGQQNTLYF	1	WT
	CAADLTGANTGKLTF+CASSPTLSNERLFF	1	WT
	CAADMSNYNVLYF+CASSEGGASSDYTF	1	WT
	CAADMSNYNVLYF+CASSFPPNYAEQFF	18	WT
	CAADNAGAKLTF+CAGYNTNTGKLTF	1	WT
	CAADNMGYKLTF+CASRTGGADAEQFF	1	WT
	CAADNNNAPRF+CAAIASSSFSKLVF	1	WT
	CAADNNNAPRF+CAARVYGSSGNKLIF	1	WT
	CAADNNNAPRF+CAASGMRGSALGRLHF	1	WT
	CAADNNNAPRF+CALEKDTGNYKYVF	1	WT
	CAADNNNAPRF+CAMRDPVNTGNYKYVF	1	WT
	CAADNNNAPRF+CASGDALGGPSYEQYF	2	WT
	CAADNNNAPRF+CASSPGLGGGAETLYF	1	WT
	CAADNNNAPRF+CASSQGTGNTLYF	3	WT
	CAADNNNAPRF+CASSSGQPSYNSPLYF	1	WT
	CAADNNNAPRF+CAVRGGSSGNKLIF	1	WT
	CAADNNNAPRF+CAWRDWGGTETLYF	27	WT
	CAADNQGGSAKLIF+CASSGGQAYEQYF	9	WT
	CAADNQGGSAKLIF+CASWDWGGRYAEQFF	1	WT
	CAADNTNTGKLTF+CASGDEGLGPYF	1	WT
	CAADNTNTGKLTF+CASSARTQEVFF	1	WT
	CAADNTNTGKLTF+CASSPGLGGRDTQYF	1	WT
	CAADNTNTGKLTF+CASSRTSGNTLYF	1	WT
	CAADNTNTGKLTF+CAWSLHSGNTLYF	2	WT
	CAADNYAQGLTF+CASSLGQGAETLYF	1	WT
	CAADNYNQGKLIF+CALVNQGGRALIF	1	WT
	CAADNYNQGKLIF+CASSSQGANSDYTF	1	WT
	CAADPAGSWQLIF+CASSVAGTVYAEQFF	1	WT
	CAADPNNAGAKLTF+CAWSRRDWVDTQYF	8	WT
	CAADPNNNAGAKLTF+CASRDSGNTLYF	1	WT
	CAADPNTGKLTF+CAWKGISNERLFF	1	WT
	CAADPNTNKVVF+CASGDRLSGNTLYF	1	WT
	CAADPNTNKVVF+CASSPAETLYF	1	WT
	CAADPTASLGKLQF+CALGDCPSSGQKLVF	1	WT
	CAADPTGGNNKLTF+CASSQDPGGALEQYF	1	WT
	CAADPTGGNNKLTF+CASSRGGHANTEVFF	2	WT
	CAADPTGGNNKLTF+CASSRTNQDTQYF	11	WT
	CAADQGGAAKLIF+CASSYRAFSNERLFF	1	WT
	CAADQGGRALIF+CASSLTGASNTGQLYF	4	WT
	CAADQGGRALIF+CASSQASSYEQYF	1	WT
	CAADQGGRALIF+CASSQTGTGNQAPLF	5	WT
	CAADQGGSAKLIF+CTCSAEGGDQAPLF	1	WT
	CAADRANTGKLTF+CASEGNSDYTF	1	WT
	CAADRGSSGNKLIF+CAASERNSNYQLIW	1	WT
	CAADSGGSNAKLTF+CASSLAGGETLYF	1	WT
	CAADSGGSNYKLTF+CASSRRLGVYAEQFF	1	WT
	CAADSGYNKLTF+CALSGGTGGYKVVF	1	WT
	CAADSNTGYQNFYF+CTCSAGVEQYF	1	WT
	CAADSNYNQGKLIF+CASSWTGAGNTLYF	1	WT
	CAADSNYQLIW+CASGTSGTGDGNTLYF	1	WT
	CAADSSFSKLVF+CALGGNSNNRIFF	2	WT
	CAADSSFSKLVF+CASSLSSYEQYF	1	WT
	CAADSSGSWQLIF+CGARAGQSNERLFF	3	WT
	CAADSSGSWQLIF+CGATGTVNTLYF	1	WT
	CAADSTNTGKLTF+CASGDYEQYF	1	WT
	CAADTNAYKVIF+CASKTSSGNTLYF	4	WT
	CAADTNAYKVIF+CASSDPGKNSDYTF	3	WT
	CAADTNAYKVIF+CASSLGDRGAETLYF	1	WT
	CAADTNAYKVIF+CASSLRWGEETLYF	1	WT
	CAADTNAYKVIF+CASSPTASQNTLYF	1	WT
	CAADTNAYKVIF+CASSSGTANERLFF	3	WT
	CAADTNAYKVIF+CGARTGTNSPLYF	1	WT
	CAADTNAYKVIF+CSSRDTGYEQYF	1	WT
	CAADTNAYKVIF+CTCSEEGGVNERLFF	1	WT
	CAADTTASLGKLQF+CALRSNTGGLSGKLTF	1	WT
	CAADTTASLGKLQF+CARNNYAQGLTF	1	WT
	CAADTTASLGKLQF+CASGEDSQDTQYF	1	WT
	CAADTTASLGKLQF+CASGGDRGDSPLYF	1	WT
	CAADTTASLGKLQF+CASSQGDTTEVFF	1	WT
	CAADTTASLGKLQF+CASSQNTGQLYF	1	WT
	CAADTTASLGKLQF+CASSQNYAEQFF	1	WT
	CAADTTASLGKLQF+CAWSPGSYNSPLYF	5	WT
	CAADVNYNQGKLIF+CASSRSWAEDTQYF	1	WT
	CAADVNYNQGKLIF+CASSRTGVSNERLFF	1	WT
	CAADYANKMIF+CASSLIGNYAEQFF	1	WT
	CAADYGSSGNKLIF+CARATSSGQKLVF	1	WT
	CAADYQGGRALIF+CASSRDIQDTQYF	1	WT
	CAAEAADSNYQLIW+CASSAQDSGNTLYF	1	WT
	CAAEAAGGSNAKLTF+CAMEHNNAGAKLTF	1	WT
	CAAEAAGSFNKLTF+CAASVPGTGSNRLTF	8	WT
	CAAEAAGSFNKLTF+CASSSGQTNQDTQYF	1	WT
	CAAEAAGSFNKLTF+CGARDRGAETLYF	1	WT
	CAAEAAGSWQLIF+CASSLGTANERLFF	1	WT
	CAAEAANTNKVVF+CASSQDTTNQAPLF	1	WT
	CAAEAANYNVHYF+CTCSAVGGLETLYF	1	WT
	CAAEAASNYNVLYF+CASGPSGTANSDYTF	2	WT
	CAAEAASNYQLIW+CTCSADQGAGTEVFF	1	WT
	CAAEAASSFSKLVF+CASSLKGANSDYTF	1	WT
	CAAEAASSGSWQLIF+CTCSARTSGNTLYF	4	WT
	CAAEADQGGRALIF+CASSRQNTLYF	2	WT
	CAAEADYNQGKLIF+CASSTPANTGQLYF	2	WT
	CAAEAEGYKLTF+CAARSNMGYKLTF	3	WT
	CAAEAEQGGRALIF+CALESNNRIFF	1	WT
	CAAEAEQGGRALIF+CALGSLGTQVVGQLTF	1	WT
	CAAEAEQGGRALIF+CASSRPGTGGTYEQYF	1	WT
	CAAEAFNNAPRF+CASSQDLGGSYEQYF	1	WT
	CAAEAGAASLGKLQF+CASSYQDTQYF	1	WT
	CAAEAGAGTGSNRLTF+CASSGLGRDTQYF	1	WT
	CAAEAGATGGNNKLTF+CASSTRGAVFF	1	WT
	CAAEAGGNEKITF+CASGQISNERLFF	1	WT
	CAAEAGGNTGKLIF+CASSRLGEDTQYF	1	WT
	CAAEAGGNYKYVF+CAPATSSGQKLVF	14	WT
	CAAEAGGNYKYVF+CASSAQAYAEQFF	1	WT
	CAAEAGGNYKYVF+CASSLWGASYEQYF	1	WT
	CAAEAGGNYKYVF+CASSQEEGAYEQYF	1	WT
	CAAEAGGSNAKLTF+CASDRDWGVREQYF	1	WT
	CAAEAGGSNAKLTF+CASSGRHSSYNSPLYF	1	WT
	CAAEAGGYKVVF+CASRDRGYAEQFF	1	WT
	CAAEAGGYKVVF+CASSLVGAQDTQYF	1	WT
	CAAEAGGYKVVF+CASSQQANSDYTF	1	WT
	CAAEAGNAGAKLTF+CASSHGTSNERLFF	1	WT
	CAAEAGNNNAPRF+CASRGTGEETLYF	1	WT
	CAAEAGNNYQLIW+CASSQGTASAETLYF	1	WT
	CAAEAGNTGKLIF+CASRGGFSNERLFF	1	WT
	CAAEAGNTGKLIF+CASSDKDRNYAEQFF	2	WT
	CAAEAGNYKYVF+CAAKYQGGRALIF	1	WT
	CAAEAGNYKYVF+CAIDQNYGNEKITF	1	WT
	CAAEAGNYKYVF+CASRRQIYAEQFF	4	WT
	CAAEAGNYKYVF+CASSGLGGYAEQFF	1	WT
	CAAEAGNYKYVF+CASSLGLGQNERLFF	1	WT
	CAAEAGNYKYVF+CATSSRNTEVFY	1	WT
	CAAEAGNYNQGKLIF+CASGDWGGAETLYF	1	WT
	CAAEAGNYQLIW+CAASDNYQLIW	1	WT
	CAAEAGNYQLIW+CAASPNTGYQNFYF	1	WT
	CAAEAGNYQLIW+CAHSNYQLIW	1	WT
	CAAEAGNYQLIW+CALSDTSSGSWQLIF	1	WT
	CAAEAGNYQLIW+CALSPNTGANTGKLTF	1	WT
	CAAEAGNYQLIW+CALVASSGSWQLIF	1	WT
	CAAEAGNYQLIW+CAMERGNNRIFF	1	WT
	CAAEAGNYQLIW+CASGGSGGPQDTQYF	1	WT
	CAAEAGNYQLIW+CASGRGQTGGLEQYF	1	WT
	CAAEAGNYQLIW+CASSGDSYEQYF	1	WT
	CAAEAGNYQLIW+CASSKDSYAEQFF	1	WT
	CAAEAGNYQLIW+CASSQDPDRAEQYF	1	WT
	CAAEAGNYQLIW+CASSQTGLSNERLFF	22	WT
	CAAEAGNYQLIW+CASSTDRVSDYTF	1	WT
	CAAEAGNYQLIW+CASSTSTGVGNTLYF	1	WT
	CAAEAGQGGRALIF+CAWSVPGGAETLYF	2	WT
	CAAEAGSALGRLHF+CASSQGQTNSDYTF	2	WT
	CAAEAGSGGKLTL+CASGDRWGNQDTQYF	1	WT
	CAAEAGSGGKLTL+CAWSLGDRGSERLFF	1	WT
	CAAEAGSGTYQRF+CASGDEDWGYEQYF	1	WT
	CAAEAGSGYNKLTF+CASSLGQGAGERLFF	1	WT
	CAAEAGSNNRIFF+CALSVTNAYKVIF	1	WT
	CAAEAGSNNRIFF+CASSPPGGQDTQYF	2	WT
	CAAEAGSNYNVLYF+CASGETGQGADTQYF	1	WT
	CAAEAGSNYNVLYF+CASKQGASQDTQYF	6	WT
	CAAEAGSNYNVLYF+CASSGGVQDTQYF	2	WT
	CAAEAGSNYNVLYF+CASSGLGSTGQLYF	1	WT
	CAAEAGSNYNVLYF+CASSGPSSPSAETLYF	1	WT
	CAAEAGSNYNVLYF+CASSLAQGADTLYF	1	WT
	CAAEAGSNYNVLYF+CASSQGLSNERLFF	1	WT
	CAAEAGSNYQLIW+CAASSNNNNAPRF	1	WT
	CAAEAGSNYQLIW+CALGGYNQGKLIF	1	WT
	CAAEAGSNYQLIW+CASSHDRGGNTLYF	1	WT
	CAAEAGSNYQLIW+CASSLGDYYEQYF	6	WT
	CAAEAGSNYQLIW+CASSRQGSNTGQLYF	1	WT
	CAAEAGSNYQLIW+CASSTTKYAEQFF	1	WT
	CAAEAGSNYQLIW+CAWSLGTGVNYAEQFF	1	WT
	CAAEAGSSGSWQLIF+CGARPGNERLFF	3	WT
	CAAEAGTEGADRLTF+CALAENSGGSNAKLTF	1	WT
	CAAEAGTGANTGKLTF+CASSFRDTQYF	1	WT
	CAAEAGTGFASALTF+CASSHRGDTEVFF	1	WT
	CAAEAGTGFASALTF+CASSLAGWSQAPLF	1	WT
	CAAEAGTGFASALTF+CASSQGNSGNTLYF	1	WT
	CAAEAGTGGYKVVF+CASSLVGTLYF	7	WT
	CAAEAGTGGYKVVF+CASSPDIYEQYF	2	WT
	CAAEAGTGYQNFYF+CAWSLGTGEYF	1	WT
	CAAEAGTNAYKVIF+CASNQGGNERLFF	3	WT
	CAAEAGTNAYKVIF+CASSFWVHSYEQYF	1	WT
	CAAEAGTNTGKLTF+CAASPQNTGYQNFYF	1	WT
	CAAEAGTNTGKLTF+CASSLDYEQYF	1	WT
	CAAEAGTNTGKLTF+CASSQDPYNNQAPLF	1	WT
	CAAEAGTNTGKLTF+CASSRDGYF	1	WT
	CAAEAGYNQGKLIF+CASRGDSNERLFF	2	WT
	CAAEAGYNQGKLIF+CASSLSNTEVFF	1	WT
	CAAEAHSGGSNYKLTF+CASGDEGTQYF	1	WT
	CAAEAIGGSNYKLTF+CASSFSGNTLYF	1	WT
	CAAEALDYANKMIF+CASSFGNQNTLYF	1	WT
	CAAEALDYANKMIF+CASSHDNSGNTLYF	1	WT
	CAAEALSGSWQLIF+CASSQAGGAYAEQFF	2	WT
	CAAEALSNYNVLYF+CAWSRGQNERLFF	1	WT
	CAAEAMGNYQLIW+CASSPRLNTEVFF	1	WT
	CAAEANKVVF+CASSQEVNYAEQFF	1	WT
	CAAEANMGYKLTF+CAAESPGGGRALIF	1	WT
	CAAEANMGYKLTF+CALSDPGANTGKLTF	1	WT
	CAAEANMGYKLTF+CASGDLGGAQAGQLYF	1	WT
	CAAEANMGYKLTF+CASGRDSNVRLFF	1	WT
	CAAEANMGYKLTF+CASSSGGLGNTLYF	1	WT
	CAAEANMGYKLTF+CASSSGLENTLYF	2	WT
	CAAEANNNAPRF+CASSDLGGPTGQLYF	1	WT
	CAAEANSAGNKLTF+CALGDLSTSSGQKLVF	1	WT
	CAAEANSAGNKLTF+CASRDWVTGQLYF	1	WT
	CAAEANSAGNKLTF+CASSDWGGNYAEQFF	1	WT
	CAAEANSAGNKLTF+CASSLEGGQQYF	1	WT
	CAAEANSAGNKLTF+CASSLITNERLLF	1	WT
	CAAEANSAGNKLTF+CASSQDMISNERLFF	1	WT
	CAAEANSAGNKLTF+CASSRTGGNSPLYF	1	WT
	CAAEANSNYQLIW+CALGGHTEGADRLTF	1	WT
	CAAEANTGANTGKLTF+CASSPGLGGQDTQYF	1	WT
	CAAEANTGKLTF+CASSGTPNTEVFF	3	WT
	CAAEANTGKLTF+CASSQTGGETLYF	1	WT
	CAAEANTNKVVF+CASSQDDIETLYF	1	WT
	CAAEANTNKVVF+CASSQSSYEQYF	1	WT
	CAAEANTNKVVF+CTCSADLGGGEQYF	1	WT
	CAAEANTNTGKLTF+CASSIGDRGYEQYF	1	WT
	CAAEANYGNEKITF+CAGTGFASALTF	1	WT
	CAAEAPGANTGKLTF+CASSSRIYEQYF	1	WT
	CAAEAPGGNNKLTF+CASGDNYNSPLYF	1	WT
	CAAEAPNYNQGKLIF+CASSYHDAETLYF	1	WT
	CAAEAPQGGRALIF+CASGDDSQDTQYF	1	WT
	CAAEAPQGGRALIF+CASGGSGGPQDTQYF	1	WT
	CAAEAPQGGRALIF+CASSFQDTQYF	1	WT
	CAAEAPQGGRALIF+CASSFWGWDTQYF	1	WT
	CAAEAPQGGRALIF+CASSGLGGGAEQFF	1	WT
	CAAEAPQGGRALIF+CASSLTRRAEQFF	2	WT
	CAAEAQVVGQLTF+CASSLQTVYEQYF	1	WT
	CAAEARAGGYKVVF+CAAGGVSNYNVLYF	1	WT
	CAAEARAGGYKVVF+CASSSQGGTGQLYF	1	WT
	CAAEARAGNTGKLIF+CALGEISSGSGQLIF	1	WT
	CAAEARAGNTGKLIF+CASSLWDKDTQYF	1	WT
	CAAEARAGNTGKLIF+CASSSGTNTEVFF	1	WT
	CAAEARGGSNAKLTF+CASSWNERLFF	1	WT
	CAAEARGNMGYKLTF+CASSQAGRDNQAPLF	1	WT
	CAAEARGNYQLIW+CASSDGGQDAETLYF	1	WT
	CAAEARNNYAQGLTF+CASSRGRAEQFF	1	WT
	CAAEARTNAYKVIF+CASSDRDPYAEQFF	1	WT
	CAAEARTNAYKVIF+CASSLDGLNTLYF	11	WT
	CAAEARTNAYKVIF+CASSQRLGVSYEQYF	1	WT
	CAAEASGAKLTF+CGARDPLGGQNTLYF	1	WT
	CAAEASGGYKVVF+CASSSQNYAEQFF	1	WT
	CAAEASGSWQLIF+CASSHDRTNTGQLYF	1	WT
	CAAEASGSWQLIF+CASSPQGDSYEQYF	1	WT
	CAAEASLGKLQF+CASSQERGGGAETLYF	1	WT
	CAAEASNMGYKLTF+CASGDAGGRNTLYF	1	WT
	CAAEASNMGYKLTF+CASGDVTGGAGEQYF	1	WT
	CAAEASNMGYKLTF+CASSDAGYNSPLYF	1	WT
	CAAEASNMGYKLTF+CASTGGPYAEQFF	1	WT
	CAAEASNMGYKLTI+CASSDGDEQYF	1	WT
	CAAEASNYNVLYF+CALINSNNRIFF	3	WT
	CAAEASNYNVLYF+CASGGGNQDTQYF	1	WT
	CAAEASNYNVLYF+CASGHDSYEQYF	1	WT
	CAAEASNYNVLYF+CASSERGHTLYF	1	WT
	CAAEASNYNVLYF+CAWRDRISNERLFF	2	WT
	CAAEASNYQLIW+CALSSITGNTGKLIF	1	WT
	CAAEASSFSKLVF+CASRTDSGNTLYF	1	WT
	CAAEASSGSWQLIF+CAAHNAGAKLTF	1	WT
	CAAEASSGSWQLIF+CTCSAGTETLYF	1	WT
	CAAEASSSFSKLVF+CASSDALGTSAETLYF	1	WT
	CAAEASSSFSKLVF+CASSDMAGKNERLFF	1	WT
	CAAEATASLGKLQF+CARDRFYAEQFF	1	WT
	CAAEATASLGKLQF+CTCSAENNYAEQFF	1	WT
	CAAEATGANTGKLTF+CASRDWVTGQLYF	11	WT
	CAAEATGANTGKRTF+CASRDWVTGQLYF	1	WT
	CAAEATGGNYKPTF+CAASSGSALGRLHF	1	WT
	CAAEATGGNYKPTF+CALSPLSNNRIFF	1	WT
	CAAEATGGYKVVF+CASSLRDRWDTQYF	1	WT
	CAAEATGGYKVVF+CAWSPGQGRDTEVFF	1	WT
	CAAEATNAYKVIF+CASSFSGNYAEQFF	3	WT
	CAAEATNAYKVIF+CASSLSISNERLFF	16	WT
	CAAEATNTGKLTF+CASGDIGQTNTGQLYF	1	WT
	CAAEATNTNKVVF+CGATHRGRIEQYF	1	WT
	CAAEATSSGQKLVF+CAASGGTNAYKVIF	1	WT
	CAAEATSSGQKLVF+CASSWDSSGNTLYF	1	WT
	CAAEAWGNNRIFF+CASSLGLNQDTQYF	1	WT
	CAAEAWSNNRIFF+CALGRIGGYKVVF	1	WT
	CAAEAWSNNRIFF+CTCSGGNTLYF	7	WT
	CAAEAYTEGADRLTF+CASSLYTGRGTGQLYF	1	WT
	CAAEAYTEGADRLTF+CASSRDSNQAPLF	1	WT
	CAAEDAGYKLTF+CASSPRDISYNSPLYF	1	WT
	CAAEDGGYKLTF+CASTPTGRVNERLFF	1	WT
	CAAEDGGYKVVF+CALSENYSNNRLTL	1	WT
	CAAEDGNYQLIW+CAAPLTEGADRLTF	1	WT
	CAAEDGSGGKLTL+CAASAGTGNYKYVF	2	WT
	CAAEDGSGGKLTL+CASRGDTEVFF	5	WT
	CAAEDNNNAPRF+CAINRGSALGRLHF	1	WT
	CAAEDNNNAPRF+CASSPSGVPGQLYF	16	WT
	CAAEDNNNAPRF+CASSQEGVSNERLFF	1	WT
	CAAEDNYAQGLTF+CASSPDGGLTLYF	1	WT
	CAAEDSGGSNYKLTF+CASGGDWVSYEQYF	2	WT
	CAAEDSNNRIFF+CALGDNNYAQGLTF	1	WT
	CAAEDSNYQLIW+CALWELATGNTGKLIF	1	WT
	CAAEDSNYQLIW+CASGRGQTGGLEQYF	1	WT
	CAAEDSNYQLIW+CASRMTGSAETLYF	1	WT
	CAAEDSNYQLIW+CASSDADRNSYNSPLYF	1	WT
	CAAEDSNYQLIW+CASSFDNNERLFF	1	WT
	CAAEDSNYQLIW+CASSFLGDNYAEQFF	1	WT
	CAAEDSNYQLIW+CASSFSNTLYF	1	WT
	CAAEDSNYQLIW+CASSGDSYEQYF	1	WT
	CAAEDSNYQLIW+CASSLEHTEVFF	7	WT
	CAAEDSNYQLIW+CASSLELYF	1	WT
	CAAEDSNYQLIW+CASSLGSAETLYF	1	WT
	CAAEDSNYQLIW+CASSLPLQGGSYEQYF	3	WT
	CAAEDSNYQLIW+CASSPGLGGPNTLYF	1	WT
	CAAEDSNYQLIW+CASSPPGARGNTLYF	1	WT
	CAAEDSNYQLIW+CASSQDGTSYNSPLYF	2	WT
	CAAEDSNYQLIW+CASSQDWASQNTLYF	1	WT
	CAAEDSNYQLIW+CASSQGDTTEVFF	1	WT
	CAAEDSNYQLIW+CASSQGWGGFLYAEQFF	1	WT
	CAAEDSNYQLIW+CASSQTGGINQDTQYF	1	WT
	CAAEDSNYQLIW+CASSQTGVRAETLYF	1	WT
	CAAEDSNYQLIW+CASSRGGSDYTF	1	WT
	CAAEDSNYQLIW+CASSSGGREQYF	3	WT
	CAAEDSNYQLIW+CASSSQGPEVFF	1	WT
	CAAEDSNYQLIW+CAWSLGEVFF	1	WT
	CAAEDSNYQLIW+CAWSLGTGVNYAEQFF	1	WT
	CAAEDSNYQLIW+CAWSPGSYNSPLYF	1	WT
	CAAEDSNYQLIW+CSSRDRGRMISDYTF	1	WT
	CAAEDSNYQLIW+CTCSDNYEQYF	1	WT
	CAAEDTGANTGKLTF+CASSLRSQNTLYF	1	WT
	CAAEDTGNYKYVF+CASGDALGGPSYEQYF	1	WT
	CAAEDTGNYKYVF+CASGDPGVSNERLFF	1	WT
	CAAEDTGNYKYVF+CASRQGANTGQLYF	1	WT
	CAAEDTGNYKYVF+CASSDGGRNTGQLYF	1	WT
	CAAEDTGNYKYVF+CASSELGGRQNTLYF	1	WT
	CAAEDTGNYKYVF+CASSLLGFTGQLYF	6	WT
	CAAEDTGNYKYVF+CASSLSRGHTLYF	1	WT
	CAAEDTGNYKYVF+CASSPTNSGNTLYF	1	WT
	CAAEDTGNYKYVF+CASSYANTGQLYF	1	WT
	CAAEDTGYQNFYF+CASSQDWGSNYAEQFF	1	WT
	CAAEDVGDNSKLIW+CASSFGTVSNERLFF	2	WT
	CAAEDVNTGNYKYVF+CASGVATGVYEQYF	1	WT
	CAAEDYANKMIF+CALGDRGSNAKLTF	1	WT
	CAAEDYANKMIF+CASSLGQTEVFF	2	WT
	CAAEDYAQGLTF+CAFNAGAKLTF	1	WT
	CAAEDYNQGKLIF+CAAGTGGYKVVF	1	WT
	CAAEDYNQGKLIF+CAMRMNYNQGKLIF	1	WT
	CAAEDYNQGKLIF+CASSQESGNSDYTF	1	WT
	CAAEEANTNKVVF+CAVSKASSSFSKLVF	1	WT
	CAAEEANTNKVVF+CAWSLWGDRSYEQYF	7	WT
	CAAEEGDTEGADRLTF+CASSITPGGDTQYF	1	WT
	CAAEEGGAAKLIF+CAWGRGAETLYF	1	WT
	CAAEEGGSAKLIF+CASSAGTGDGNTLYF	1	WT
	CAAEEGSNYQLIW+CASSGKGLGVQDTQYF	1	WT
	CAAEEGSNYQLIW+CAWSLGVSNERLFF	2	WT
	CAAEEGTNTGKLTF+CASSQGNAETLYF	1	WT
	CAAEEGTNTGKLTF+CASSQGTTNSDYTF	1	WT
	CAAEEGYNQGKLIF+CASRDNNERLFF	1	WT
	CAAEEGYNQGKLIF+CASSLLGYEQYF	2	WT
	CAAEENTGANTGKLTF+CASSPGLGGQDTQYF	1	WT
	CAAEEPSGSWQLIF+CASSRDISAETLYF	1	WT
	CAAEERSNYNVLYF+CTCSAGGPNERLFF	1	WT
	CAAEETGANTGKLTF+CASSLWGDQDTQYF	1	WT
	CAAEETGGYKVVF+CASSQAIVSGNTLYF	5	WT
	CAAEFANKMIF+CAAGTGGYKVVF	3	WT
	CAAEFANKMIF+CASSLGGYEQYF	127	WT
	CAAEGADRLTF+CASMGGRDTQYF	1	WT
	CAAEGADRLTF+CASSLWGRAETLYF	1	WT
	CAAEGAEGADRLTF+CTCSASGDTQYF	1	WT
	CAAEGASSSFSKLVF+CSSSRQGGAEQFF	1	WT
	CAAEGDTNAYKVIF+CASSLAGADTQYF	10	WT
	CAAEGGGRIFF+CASSRLGAYEQYF	2	WT
	CAAEGGGSNYKLTF+CASSPTGEEQYF	1	WT
	CAAEGGGSNYKLTF+CASSQRTGANTEVFF	2	WT
	CAAEGGNMGYKLTF+CASSLQGNSDYTF	1	WT
	CAAEGGNNKLTF+CALSDWGGGNNKLTF	1	WT
	CAAEGGNNKLTF+CTCSAEAGHEQYF	21	WT
	CAAEGGNNRIFF+CAWIWGSAETLYF	1	WT
	CAAEGGNSGGSNYKLTF+CTCSPSGTVSYEQYF	1	WT
	CAAEGGNSKLIW+CTCSVGQGSAETLYF	1	WT
	CAAEGGNYKPTF+CASSFRGHQDTQYF	2	WT
	CAAEGGNYKYVF+CASSRDIANSDYTF	4	WT
	CAAEGGSALGRLHF+CASSNRGRDTEVFF	1	WT
	CAAEGGSGGKLTL+CASSQTLGGFYEQYF	2	WT
	CAAEGGSNAKLTF+CASSFGTSYEQYF	10	WT
	CAAEGGSNYKLTF+CASGDALGGPSYEQYF	1	WT
	CAAEGGSNYKLTF+CASSLWGGPNERLFF	5	WT
	CAAEGGTNAYKVIF+CASSSQGNSDYTF	1	WT
	CAAEGNAGAKLTF+CAWSPGLGVQDTQYF	4	WT
	CAAEGNEKITF+CAASGGSNYKLTF	1	WT
	CAAEGNMGYKLTF+CAMERNSGGNYKPTF	1	WT
	CAAEGNMGYKLTF+CASSRDGNERLFF	1	WT
	CAAEGNMGYKLTF+CASSRQNNSPLYF	1	WT
	CAAEGNNNAPRF+CAASLPGSNYQLIW	1	WT
	CAAEGNNNAPRF+CASFRDHYAEQFF	1	WT
	CAAEGNNNAPRF+CASSVLGSSAETLYF	1	WT
	CAAEGNNNAPRF+CAWSMGLGVQDTQYF	2	WT
	CAAEGNNNAPRI+CASSPTPNTEVFF	1	WT
	CAAEGNQGKLIF+CASGSAETLYF	1	WT
	CAAEGNTGANTGKLTF+CASRSGLGGPDTQYF	2	WT
	CAAEGNYAQGLTF+CALGSASLGKLQF	1	WT
	CAAEGNYNQGKLIF+CTCSAEATEVFF	1	WT
	CAAEGNYQLIW+CASSQQGEKDTQYF	1	WT
	CAAEGPLDSNYQLIW+CAAIASSSFSKLVF	1	WT
	CAAEGRGNMGYKLTF+CASGKTGGAETLYF	3	WT
	CAAEGSNNRIFF+CASSLEGDEQYF	3	WT
	CAAEGSNNRIFF+CASSRGQGQDTQYF	1	WT
	CAAEGSNTNKVLF+CAWRDWEYAEQFF	1	WT
	CAAEGSNTNKVVF+CASSPLGSQNTLYF	1	WT
	CAAEGSNTNKVVF+CASSQDPGQGYSDYTF	1	WT
	CAAEGSNTNKVVF+CAVSAGSNNRLTL	1	WT
	CAAEGSNTNKVVF+CAVSKTGFASALTF	2	WT
	CAAEGSNTNKVVF+CAWRDWEYAEQFF	12	WT
	CAAEGSNYNVLYF+CASSPLRRDNYEQYF	4	WT
	CAAEGSNYQLSW+CASSLGLGAQNPLYF	1	WT
	CAAEGSSGSWQLIF+CALSGAGGSAKLIF	1	WT
	CAAEGTASLGKLQF+CTCSADFQNTLYF	1	WT
	CAAEGTGNYKYVF+CASSLGLGPETLYF	1	WT
	CAAEGTGRGGTLTL+CASRGQSGNTLYF	1	WT
	CAAEGTGSGGKLTL+CALWELVTGSGGKLTL	1	WT
	CAAEGTGSGGKLTL+CASRGQSGNTLYF	3	WT
	CAAEGTGSKLSF+CASSLDWGFQNTLYF	1	WT
	CAAEGTNAYKVIF+CASRETGHTEVFF	1	WT
	CAAEGTNAYKVIF+CGAREWGRDAEQFF	1	WT
	CAAEGTQVVGQLTF+CASSQAGTGQLYF	1	WT
	CAAEGVSGSWQLIF+CASSKTGGDTEVFF	1	WT
	CAAEGWNQGKLIF+CALPGSGGKLTL	1	WT
	CAAEGWTNYNVLYF+CASSQDGTTNSDYTF	2	WT
	CAAEILTGNTGKLIF+CALSDPGGSNAKLTF	1	WT
	CAAEIMSNYNVLYF+CTCSGSQNTLYF	1	WT
	CAAEISGYQNFYF+CASSPDSYEQYF	2	WT
	CAAEISSGSWQLIF+CASSPGGSPLYF	1	WT
	CAAEKGNYKYVF+CASSLGGSSYEQYF	6	WT
	CAAEKNYNQGKLIF+CASSLGGGNTGQLYF	1	WT
	CAAEKSSGSWQLIF+CASSRQITLYF	1	WT
	CAAEKSSGSWQLIF+CAWSLGTGVNYAEQFF	1	WT
	CAAEKTTASLGKLQF+CASSQAGGQDTQYF	1	WT
	CAAELNYGSSGNKLIF+CAMRDTNAYKVIF	1	WT
	CAAELSGSFNKLTF+CASSRTGGDTQYF	1	WT
	CAAELSSGSWQLIF+CASSSIGTGAGNTLYF	1	WT
	CAAEMNYNQGKLIF+CASSTGLGINQDTQYF	1	WT
	CAAEMSNYNVLYF+CASSDAGGGQNTLYF	1	WT
	CAAENANKMIF+CASSLGGYEQYF	14	WT
	CAAENGNEKITF+CTCSAQGHTLYF	1	WT
	CAAENNNAGAKLTF+CASSRVGFNYAEQFF	1	WT
	CAAENNYAQGLTF+CASSRTGGEEQYF	1	WT
	CAAENQGGSAKLIF+CASRGSSYEQYF	1	WT
	CAAENQGGSAKLIF+CASRGTGDEQYF	1	WT
	CAAENQGGSAKLIF+CASSDWGYTLYF	2	WT
	CAAENQGGSAKLIF+CASSGGQGYEQYF	1	WT
	CAAENQGGSAKLIF+CASSGTSYEQYF	10	WT
	CAAENQGGSAKLIF+CAWRPGSSYEQYF	5	WT
	CAAENQGGSAKLIF+CAWSLGVHTEVFF	1	WT
	CAAENSGGSNAKLTF+CASSESERLFF	1	WT
	CAAENSGSWQLIF+CASSLEGGAETLYF	66	WT
	CAAENSGTYQRF+CASSHDWGGAAETLYF	1	WT
	CAAENSNYQLIW+CASSDNTEVFF	1	WT
	CAAENTEGADRLTF+CALEGGSNNRIFF	1	WT
	CAAENTEGADRLTF+CASSFQGQAPLF	1	WT
	CAAENTGKLTF+CAIDRTGANTGKLTF	1	WT
	CAAENTGKLTF+CASGEAGNSDYTF	3	WT
	CAAENTNAYKVIF+CASSLSVSNERLFF	1	WT
	CAAENYGNEKITF+CASHRGLGGAETLYF	1	WT
	CAAENYGNEKITF+CASSRDRTEVFF	1	WT
	CAAENYNQGKLIF+CASSLGLGNYAEQFF	1	WT
	CAAEPGNNKLTF+CAWNAGSNERLFF	1	WT
	CAAEPGNTGKLIF+CASSHPSAETLYF	2	WT
	CAAEPMATGGNNKLTF+CAARMATGGNNKLTF	1	WT
	CAAEPMATGGNNKLTF+CASSLRGPYEQYF	1	WT
	CAAEPMGYKLTF+CASSLGGGVSAETLYF	1	WT
	CAAEPNRIFF+CASGALWGGGSQNTLYF	1	WT
	CAAEPNRIFF+CGARDSQQYF	4	WT
	CAAEPNVGDNSKLIW+CAAKNYNQGKLIF	1	WT
	CAAEPRQGKLIF+CAWSPPGGGYEQYF	1	WT
	CAAEPSGSFNKLTF+CASNKKNQDTQYF	1	WT
	CAAEPSGSFNKLTF+CASSQERSGGFEQYF	1	WT
	CAAEPSGYNKLTF+CSSSPSYQDTQYF	1	WT
	CAAEPSSGSWQLIF+CANRDRGGAEQFF	2	WT
	CAAEPSSNTNKVVF+CAMREYNQGKLIF	1	WT
	CAAEPSSNTNKVVF+CASSRQGNTEVFF	1	WT
	CAAEPTGNYKYVF+CASSDAGTGYEQYF	1	WT
	CAAEQGGSAKLIF+CALSNMGYKLTF	1	WT
	CAAEQGGSAKLIF+CASRTLSNERLFF	3	WT
	CAAEQQGTGSKLSF+CASSFRDSAETLYF	1	WT
	CAAERAGGSNAKLTF+CASSLTNQDTQYF	1	WT
	CAAERAGGSNAKLTF+CASSVAGTVYAEQFF	1	WT
	CAAERAGNTGKLIF+CTCMNQNTLYF	1	WT
	CAAERASSGQKLVF+CASSRDGGTQYF	1	WT
	CAAERASSGQKLVF+CASSRKLGNQDTQYF	11	WT
	CAAERGGNYKPTF+CASGDATWGGAGDTQYF	1	WT
	CAAERGGSALGRLHF+CAIDLMGYKLTF	1	WT
	CAAERGNMGYKLTF+CASFFRANQDTQYF	1	WT
	CAAERGNNRIFF+CAWSLGGSYEQYF	1	WT
	CAAERGNTGKLIF+CASSPQTSQNTLYF	1	WT
	CAAERGNTGKLIF+CASSPSGGEYEQYF	1	WT
	CAAERGNYNVLYF+CASSGTGGAGETLYF	1	WT
	CAAERGNYNVLYF+CASSQEGGGTEVFF	1	WT
	CAAERGSALGRLHF+CASSPRAGLNTGQLYF	1	WT
	CAAERGSNAKLTF+CASGAGSSAETLYF	1	WT
	CAAERNNAGAKLTF+CASSRASYEQYF	1	WT
	CAAERNYQLIW+CASSLDTGRGNTLYF	1	WT
	CAAERPSGSWQLIF+CASSLLGGFQDTQYF	1	WT
	CAAERQGGSAKLIF+CASSRDRLGGQDTQYF	1	WT
	CAAERSGSWQLIF+CASGDVAGWNERLFF	2	WT
	CAAERSNTNKVVF+CASSFTSQNTLYF	1	WT
	CAAERTNKVVF+CASSGTGTNERLFF	1	WT
	CAAERTNKVVF+CASSRDWGGKNTLYF	1	WT
	CAAERTNTGKLTF+CASSDKGQGRSPLYF	1	WT
	CAAERTNTGKLTF+CTCSGGNTLYF	1	WT
	CAAERWQGGAAKLIF+CAAERWQGGSAKLIF	1	WT
	CAAERWQGGSAKLIF+CASNDWASQNTLYF	1	WT
	CAAESAGGGRALIF+CTCSALGGRGDTQYF	1	WT
	CAAESGGSNAKLTF+CALSMNNNNAPRF	1	WT
	CAAESGGSNAKLTF+CASSLAWVQDTQYF	1	WT
	CAAESGGSNYKLTF+CASGDRDAQFF	1	WT
	CAAESGGSNYKLTF+CASSDADTEVFF	1	WT
	CAAESGGSNYKLTF+CASSLELYF	1	WT
	CAAESGGSNYKLTF+CASSQDGNQNTLYF	2	WT
	CAAESGGSNYKLTF+CASSTGTGHSYEQYF	1	WT
	CAAESGGSNYKLTF+CASSYHDAETLYF	2	WT
	CAAESGGSNYKLTF+CASTGGPYAEQFF	1	WT
	CAAESGGYKVVF+CAIPTNAYKVIF	1	WT
	CAAESNNNAGAKLTF+CAWSPGSGNTLYF	1	WT
	CAAESNYNQGKLIF+CASSQDRYLIQNTLYF	1	WT
	CAAESPGGGRALIF+CACGGSGGPQDTQYF	1	WT
	CAAESPGGGRALIF+CARGGSGGPQDTQYF	1	WT
	CAAESPGGGRALIF+CASGDAGGYEQYF	1	WT
	CAAESPGGGRALIF+CASGDRDAQFF	1	WT
	CAAESPGGGRALIF+CASGDWSGQLYF	1	WT
	CAAESPGGGRALIF+CASGGSGGPQDTQYF	8	WT
	CAAESPGGGRALIF+CASSADRGADYTF	1	WT
	CAAESPGGGRALIF+CASSGDSYEQYF	1	WT
	CAAESPGGGRALIF+CASSKDSYAEQFF	1	WT
	CAAESPGGGRALIF+CASSLEHTEVFF	1	WT
	CAAESPGGGRALIF+CASSVAGTVYAEQFF	1	WT
	CAAESPGGGRALIF+CAWSLGGRPNERLFF	1	WT
	CAAESQGGAAKLIF+CAWRWGSSYEQYF	1	WT
	CAAESQGGSAKLIF+CAWRWGSSYEQYF	7	WT
	CAAESSGGSNYKLTF+CASSQDPGYEQYF	1	WT
	CAAESSGSWQLIF+CALPHPFNNAGAKLTF	1	WT
	CAAESSGSWQLIF+CASSDGFSNERLFF	1	WT
	CAAESSGSWQLIF+CASSEGGGAKEQYF	2	WT
	CAAESSGSWQLIF+CAWSPSTGGYNYAEQFF	1	WT
	CAAESSNTNKVVF+CASGGVEANQDTQYF	1	WT
	CAAESSSSFSKLVF+CAWSLGDYEQYF	1	WT
	CAAESTASLGKLQF+CALSPTGGNNKLTF	1	WT
	CAAESTASLGKLQF+CASSFDRTYEQYF	1	WT
	CAAESTGANTGKLTF+CASSLGTGGALAEQFF	1	WT
	CAAESTGANTGKLTF+CGASGDERLFF	1	WT
	CAAESTGNYKYVF+CAWSLEDQDTQYF	3	WT
	CAAESVVF+CTCSAEPVNQDTQYF	1	WT
	CAAETGATGGNNKLTF+CASTGGPYAEQFF	1	WT
	CAAETGGNKEDV+CAWSLGTGVNYAEQFF	1	WT
	CAAETGGNNKLTF+CASSLQGANSDYTF	1	WT
	CAAETGGYKVGL+CASKTGANYAEQFF	1	WT
	CAAETGGYKVVF+CALNMNTGGLSGKLTF	2	WT
	CAAETGGYKVVF+CASGDRGFGNTLYF	1	WT
	CAAETGGYKVVF+CASGRGDQNTLYF	1	WT
	CAAETGGYKVVF+CASRTGDTQYF	1	WT
	CAAETGGYKVVF+CASSAGSGNTLYF	1	WT
	CAAETGGYKVVF+CASSDGGGGSQNTLYF	1	WT
	CAAETGGYKVVF+CASSDLDWGGADEQYF	1	WT
	CAAETGGYKVVF+CASSDRRQNSDYTF	1	WT
	CAAETGGYKVVF+CASSIQGHQDTQYF	7	WT
	CAAETGGYKVVF+CASSKDSYAEQFI	1	WT
	CAAETGGYKVVF+CASSLGRENTEVFF	1	WT
	CAAETGGYKVVF+CASSPTGTGGESLYF	1	WT
	CAAETGGYKVVF+CASSQLGGYEQYF	1	WT
	CAAETGGYKVVF+CASSSQGTEVFF	1	WT
	CAAETGGYKVVF+CASSVAGTVYAEQFF	8	WT
	CAAETGGYKVVF+CASSWTGGDTLYF	1	WT
	CAAETGGYKVVF+CASSYGGSGNTLYF	2	WT
	CAAETGGYKVVF+CASSYHDAETLYF	1	WT
	CAAETGGYKVVF+CAWSLNKANTEVFF	1	WT
	CAAETGGYKVVF+CSSSPGYTEVFF	1	WT
	CAAETGGYKVVF+CSSSVAGTVYAEQFF	1	WT
	CAAETGGYKVVF+CTCSAERGGAEALYF	1	WT
	CAAETGNYKYVF+CTCSAMGYSGNTLYF	1	WT
	CAAETGSFNKLTF+CAARGANTGKLTF	1	WT
	CAAETGSFNKLTF+CALVTGSGGKLTL	1	WT
	CAAETNAYKVIF+CASSFRDSNERLFF	1	WT
	CAAETNNAGAKLTF+CASSLRWGKNTLYF	1	WT
	CAAETSGSWQLIF+CASSGQYSYNSPLYF	1	WT
	CAAETSNTNKVVF+CASRARDTLYF	1	WT
	CAAETSSGQKLVF+CTCRGLGGRGAETLYF	1	WT
	CAAETTASLGKLQF+CSSSGGNQDTQYF	1	WT
	CAAETTNTGKLTF+CASSFVRGVGAETLYF	1	WT
	CAAETYAQGLTF+CGARVTASAETLYF	2	WT
	CAAEVGSFNKLTF+CASSQPGSSYEQYF	1	WT
	CAAEVGSFNKLTF+CGARDDRYEQYF	2	WT
	CAAEVGSNNRIFF+CASSPGQYEQYF	1	WT
	CAAEVGTNAYKVIF+CAMREAETGNTGKLIF	1	WT
	CAAEVNNYAQGLTF+CALGEPSSGQKLVF	1	WT
	CAAEVNNYAQGLTF+CASGATGADTQYF	1	WT
	CAAEVNYNQGKLIF+CASSQGDTTEVFF	1	WT
	CAAEVQYNQGKLIF+CASSLAPGSDTQYF	1	WT
	CAAEVSNYNVLYF+CASSDGTGLDEQYF	1	WT
	CAAEVSNYNVLYF+CASSIGGRSYEQYF	1	WT
	CAAEVTGSGGKLTL+CGARGGRGNTEVFF	1	WT
	CAAEVTGSGGKLTL+CGARSWGQDTQYF	1	WT
	CAAEVWNYAQGLTF+CAPDTNAYKVIF	1	WT
	CAAEVWNYAQGLTF+CASSHRDPNERLFF	1	WT
	CAAEWSNYNVLYF+CASSLGSAETLYF	2	WT
	CAAEYGGNNKLTF+CASSRDWGEDTQYF	1	WT
	CAAEYMSNYNVLYF+CASSLDALAGFNQDTQYF	1	WT
	CAAFDTNAYKVIF+CALSLVNTGNYKYVF	1	WT
	CAAFFAYKVIF+CAASQGGRALIF	1	WT
	CAAFFAYKVIF+CAASRTNYNVLYF	1	WT
	CAAFFAYKVIF+CASSFSNTLYF	1	WT
	CAAFFAYKVIF+CASSHPTGASAETLYF	6	WT
	CAAFFTGSGGKLTL+CASSSSYEQYF	1	WT
	CAAFMNYNQGKLIF+CASRDWVTGQLYF	1	WT
	CAAFMNYNQGKLIF+CASSDWGGAETLYF	2	WT
	CAAFNNAGAKLTF+CASGAWGGNTGQLYF	1	WT
	CAAFNQDTQYF+CASSRQGNTLYF	3	WT
	CAAFPGYQNFYF+CASSPLGRQDTQYF	1	WT
	CAAFRNSNNRIFF+CAPSSNTNKVVF	1	WT
	CAAFRNSNNRIFF+CTCSKTGGAWEQYF	2	WT
	CAAFSLSSGSWQLIF+CASSGDSYEQYF	2	WT
	CAAFSLSSGSWQLIF+CASSLGLGQDTQYF	2	WT
	CAAFSNTNKVVF+CASSQDGITEVFF	2	WT
	CAAFSNTNKVVF+CASSQDRDNTLYF	1	WT
	CAAFTGGNNKLTF+CASSDARGNQDTQYF	1	WT
	CAAFTGSGGKLTL+CASSLTGGSQNTLYF	1	WT
	CAAFYGSSGNKLIF+CASGEGAGRAEQFF	1	WT
	CAAFYGSSGNKLIF+CAWSPTIQDTQYF	1	WT
	CAAFYQGGRALIF+CASSFAANSYNSPLYF	1	WT
	CAAGAERNSNNRIFF+CASRSTGGSYEQYF	2	WT
	CAAGAGTGYQNFYF+CASSLGWGNTGQLYF	2	WT
	CAAGALTGNYKYVF+CTCSATVYAEQFF	1	WT
	CAAGANTGKLTF+CASGAFGDANSDYTF	1	WT
	CAAGASNTNKVVF+CASSQDTGFNQDTQYF	1	WT
	CAAGASSGSGQLIF+CTCSADLGGIYAEQFF	1	WT
	CAAGASSGSWQLIF+CAASVITGNTGKLIF	1	WT
	CAAGASSGSWQLIF+CAIPSNTNKVGF	1	WT
	CAAGASSGSWQLIF+CAIPSNTNKVVF	14	WT
	CAAGASSGSWQLIF+CAISASSGSWQLIF	1	WT
	CAAGASSGSWQLIF+CALRPSSGSWQLIF	1	WT
	CAAGASSGSWQLIF+CAMREGNTGNYKYVF	1	WT
	CAAGASSGSWQLIF+CASGIEQYF	1	WT
	CAAGASSGSWQLIF+CASRGGPEVFF	1	WT
	CAAGASSGSWQLIF+CASSADRPANTEVFF	1	WT
	CAAGASSGSWQLIF+CASSAGLGSSYEQYF	226	WT
	CAAGASSGSWQLIF+CASSDPGKNSDYTF	2	WT
	CAAGASSGSWQLIF+CASSDSLGGRTETLYF	1	WT
	CAAGASSGSWQLIF+CASSEGQGSSYEQYF	16	WT
	CAAGASSGSWQLIF+CASSEGTGGSYEQYF	22	WT
	CAAGASSGSWQLIF+CASSLARGLYF	1	WT
	CAAGASSGSWQLIF+CASSLEPTEVFF	1	WT
	CAAGASSGSWQLIF+CASSLSPGGETLYF	1	WT
	CAAGASSGSWQLIF+CASSPDRNSDYTF	1	WT
	CAAGASSGSWQLIF+CASSPGTGGSYEQYF	10	WT
	CAAGASSGSWQLIF+CASSPGTGGYEQYF	1	WT
	CAAGASSGSWQLIF+CASSPQGASAETLYF	1	WT
	CAAGASSGSWQLIF+CASSQGQGSSYEQYF	16	WT
	CAAGASSGSWQLIF+CASSRDGYF	1	WT
	CAAGASSGSWQLIF+CASSRQNERLFF	3	WT
	CAAGASSGSWQLIF+CASSSGGREQYF	1	WT
	CAAGASSGSWQLIF+CASSTGTGHSYEQYF	7	WT
	CAAGASSGSWQLIF+CAWSLRGGAETLYF	1	WT
	CAAGASSGSWQLIF+CTCSPQGLNTEVFF	1	WT
	CAAGASSGSWQLIF+CVAGGRRNTLYF	1	WT
	CAAGASSGSWQLIY+CASSSAETLYF	1	WT
	CAAGASSGSWQRIF+CASSQGQGSSYEQYF	1	WT
	CAAGASSSFSKLVF+CASSQAGLSQNTLYF	2	WT
	CAAGATGGNNKLTF+CASSNRISNERLFF	1	WT
	CAAGATGYQNFYF+CASSAGANTEVFF	1	WT
	CAAGATGYQNFYF+CASSHWGGREQYF	8	WT
	CAAGDMDYANKMIF+CASSGWGSSYEQYF	1	WT
	CAAGDQGGSAKLIF+CALSVTNAYKVIF	1	WT
	CAAGDQGGSAKLIF+CASSQDGSQNTLYF	1	WT
	CAAGDSAGNKLTF+CASSPTISNERLFF	1	WT
	CAAGDSAGNKLTF+CASSQEKFNQDTQYF	1	WT
	CAAGDSAGNKLTF+CASSQGSQNTLYF	4	WT
	CAAGDSGGSNYKLTF+CASSLEVNAEQFF	1	WT
	CAAGDSGNKLIF+CASNRGFSNERLFF	3	WT
	CAAGDSGNKLII+CASNRGFSNERLFF	1	WT
	CAAGDSNYQLIW+CAMERPSNTNKVVF	1	WT
	CAAGDSNYQLIW+CASSMGTGHERLFF	2	WT
	CAAGDSNYQLIW+CAWSRDNYEQYF	1	WT
	CAAGDTGYQNFYF+CTCSGTGGNTGQLYF	1	WT
	CAAGEDTGNYKYVF+CAARPSSNTNKVVF	1	WT
	CAAGEGNTGYQNFYF+CASSLEGWEQYF	1	WT
	CAAGEVDYANKMIF+CAWSLRDREAERLFF	1	WT
	CAAGFGGSNYKLTF+CASSLEGRGTEVFF	1	WT
	CAAGFQGGSAKLIF+CASSLQTVYEQYF	1	WT
	CAAGFQGGSAKLIF+CASSSPGQKDTQYF	12	WT
	CAAGFTGNYKYVF+CASSIGNTEVFF	1	WT
	CAAGGADRLTF+CASSLDRGGDTQYF	1	WT
	CAAGGASSGQKLVF+CASSGTGPYEQYF	1	WT
	CAAGGDYAQGLTF+CASGGTYYAEQFF	1	WT
	CAAGGDYSNNRLTL+CAAVTGNTGKLIF	1	WT
	CAAGGDYSNNRLTL+CAAVTGNTGKLIY	1	WT
	CAAGGDYSNNRLTL+CASSPPGGSQNTLYF	3	WT
	CAAGGGSNAKLTF+CASSQVTGGGSQNTLYF	1	WT
	CAAGGGSNAKLTF+CASSRKNTGQLYF	1	WT
	CAAGGGTGSKLSF+CASSQLGVQDTQYF	1	WT
	CAAGGGYKVVF+CAMREYQGGRALIF	1	WT
	CAAGGGYKVVF+CTCRTGGEDSDYTF	3	WT
	CAAGGITGNTGKLIF+CASSGTLNQDTQYF	1	WT
	CAAGGNNKLTF+CASSQEGGFSNERLFF	2	WT
	CAAGGNNNNAPRF+CASSFQGSNERLFF	1	WT
	CAAGGNYNQGKLIF+CASSQQGSTEVFF	1	WT
	CAAGGPGANTGKLTF+CASSDARPPLYF	2	WT
	CAAGGPGSFNKLTF+CASSPQTGGPYEQYF	1	WT
	CAAGGQGGSAKLIF+CASSQDVERLFF	2	WT
	CAAGGRGSALGRLHF+CASRGHPETLYF	1	WT
	CAAGGSGSFNKLTF+CALGDNNYAQGLTF	1	WT
	CAAGGSNAKLTF+CASSLGQGGAETLYF	1	WT
	CAAGGSNAKLTF+CASSLSFAEQFF	2	WT
	CAAGGSNNRIFF+CALSVDTNAYKVIF	1	WT
	CAAGGTGGYKVVF+CASGDARLGGPEQYF	2	WT
	CAAGGTGNYKYVF+CASNLRVGGNEQYF	1	WT
	CAAGGTGSKLSF+CASSLGTSYEQYF	1	WT
	CAAGGVSNYNVLYF+CASSRTPNERLFF	2	WT
	CAAGHNNNAPRF+CASSLDGSQNTLYF	1	WT
	CAAGIPGSWQLIF+CASSLWRSNSGNTLYF	1	WT
	CAAGISNMGYKLTF+CTCQRDRVEQFF	1	WT
	CAAGITGNTGKLIF+CTCSEGLETLYF	2	WT
	CAAGMDYANKMIF+CAASKRDYANKMIF	1	WT
	CAAGMNQGGSAKLIF+CAWSRDRAETLYF	1	WT
	CAAGMSNYNVLYF+CASSAGTGYAEQFF	1	WT
	CAAGNKRNNKYVF+CASSWDKHGAETLYF	1	WT
	CAAGNNNAPRF+CALHVNTGNYKYVF	1	WT
	CAAGNNNNAPRF+CASSQDLGGSYEQYF	1	WT
	CAAGNQGGSAKLIF+CAASGTQVVGQLTF	1	WT
	CAAGNQGGSAKLIF+CAASRAYGNEKITF	1	WT
	CAAGNQGGSAKLIF+CAASTTNAYKVIF	1	WT
	CAAGNQGGSAKLIF+CASGDAGGEGYAEQFF	1	WT
	CAAGNQGGSAKLIF+CASRDRPLEVFF	1	WT
	CAAGNQGGSAKLIF+CASSEDLYEQYF	1	WT
	CAAGNQGGSAKLIF+CASSPDWGYAEQFF	1	WT
	CAAGNQGGSAKLIF+CASSQDWGSQNTLYF	1	WT
	CAAGNQGGSAKLIF+CASSQGTGVEVFF	13	WT
	CAAGNSAGNKLTF+CASSPLGGYEQYF	1	WT
	CAAGNSGGSNYKLTF+CGARLDWGDTQYF	1	WT
	CAAGNTGANTGKLTF+CAWSLVGQGATEVFF	1	WT
	CAAGNTGNYKYVF+CASSQGAETLYF	1	WT
	CAAGNTGNYKYVF+CASSRDSAETLYF	1	WT
	CAAGNTGNYKYVF+CASSRDYYAEQFF	12	WT
	CAAGPHAGGSNAKLTF+CASSSTGGWDERLFF	1	WT
	CAAGPHQGGRALIF+CASSLVGYEQYF	1	WT
	CAAGPISNTNKVVF+CASSISGSAETLYF	2	WT
	CAAGPNYGNEKITF+CALSGMATGGNNKLTF	1	WT
	CAAGPVNTGNYKYVF+CASSQRLGEQYF	1	WT
	CAAGQGGRALIF+CASSTNSNERLFF	1	WT
	CAAGRANYGNEKITF+CASSLLTGGGDTQYF	1	WT
	CAAGRGNEKITF+CASSIVGGAGQNTLYF	1	WT
	CAAGRGYGSSGNKLIF+CASSRVGYEQYF	2	WT
	CAAGRNNNAGAKLTF+CAAHTGNYKYVF	2	WT
	CAAGRNSNNRIFF+CAWSLWQYNSPLYF	1	WT
	CAAGRNSNNRIFF+CTCSAEATEVFF	1	WT
	CAAGRSSNTNKVVF+CASSLISGNTLYF	1	WT
	CAAGRTGGYKVVF+CASRQDSGNTLYF	1	WT
	CAAGSGGSNAKLTF+CASSPGLVEQYF	1	WT
	CAAGSGGSNAKLTF+CASSPTSQNTLYF	2	WT
	CAAGSGGYQNFYF+CASSPGQGGNSPLYF	2	WT
	CAAGSGTGGYKVVF+CAANGGSNAKLTF	1	WT
	CAAGSGTGGYKVVF+CASSPQANTEVFF	1	WT
	CAAGSNTGANTGKLTF+CASGTGGNSPLYF	2	WT
	CAAGSNYNVLYF+CASSLRDRGSEQYF	1	WT
	CAAGSNYQLIW+CASSLMTGLANTEVFF	1	WT
	CAAGSQGGSAKLIF+CAMRENNYAQGLTF	1	WT
	CAAGSQGGSAKLIF+CASSLGAVAEVFF	7	WT
	CAAGSQGGSAKLIF+CATPGQGASPLYF	1	WT
	CAAGSSGSWQLIF+CASSLAPSAETLYF	1	WT
	CAAGSSNMGYKLTF+CASVGGGNTLYF	1	WT
	CAAGSSNTNKVVF+CASGGRAANTGQLYF	1	WT
	CAAGSSSGSWQLIF+CAASANSGTYQRF	1	WT
	CAAGSSSGSWQLIF+CASSAGTGSSYEQYF	5	WT
	CAAGSSSNTNKVVF+CASSISQNTLYF	1	WT
	CAAGSYGNEKITF+CASSLQQNTGQLYF	1	WT
	CAAGSYQGGRALIF+CASGDASRKNTLYF	1	WT
	CAAGSYQGGRALIF+CASSLARGAETLYF	1	WT
	CAAGSYQGGRALIF+CASSLLWTGGWDTQYF	1	WT
	CAAGSYQGGRALIF+CASSMTGGVAETLYF	1	WT
	CAAGSYQGGRALIF+CASSMYEQYF	2	WT
	CAAGSYQGGRALIF+CAWIRAGAETLYF	1	WT
	CAAGTGGNNKLTF+CASSHTGTNERLFF	1	WT
	CAAGTGGNNKLTF+CASSLELYF	1	WT
	CAAGTGGNNKLTF+CASSRGYEQYF	1	WT
	CAAGTGGSAKLIF+CASSFQGSAETLYF	1	WT
	CAAGTGGYKVVF+CAASDNTNTGKLTF	1	WT
	CAAGTGGYKVVF+CAFDRGSALGRLHF	1	WT
	CAAGTGGYKVVF+CASGTGTATERLFF	1	WT
	CAAGTGGYKVVF+CASSDARQGDERLFF	1	WT
	CAAGTGGYKVVF+CASSFRDNNERLFF	4	WT
	CAAGTGGYKVVF+CASSLGAGGPETLYF	4	WT
	CAAGTGGYKVVF+CASSLRDSQDTQYF	1	WT
	CAAGTGGYKVVF+CASSLSVGGLEQYF	1	WT
	CAAGTGGYKVVF+CASSPDGGAGNTLYF	3	WT
	CAAGTGGYKVVF+CASSQDTGAYEQYF	1	WT
	CAAGTGGYKVVF+CASSQDTGGYEQYF	7	WT
	CAAGTGGYKVVF+CASSRGGLNQDTQYF	1	WT
	CAAGTGGYKVVF+CASSSGLGVDTQYF	64	WT
	CAAGTGGYKVVF+CGARAGGERLFF	1	WT
	CAAGTGGYKVVF+CTCSAGANTEVFF	2	WT
	CAAGTGGYKVVF+CTCSPQGLNTEGFI	1	WT
	CAAGTGGYKVVF+CTCSPQGLNTEVFF	12	WT
	CAAGTGNTGKLIF+CASSLSGTGYEQYF	1	WT
	CAAGTGNTGKLIF+CASSRGQGMPNERLFF	1	WT
	CAAGTGSKLSF+CASSFRGDEQYF	1	WT
	CAAGTGSKLSF+CASSLDARGFF	1	WT
	CAAGTLNTGNYKYVF+CASSTTGGAEQFF	1	WT
	CAAGTQGGSAKLIF+CASSAISGNTLYF	1	WT
	CAAGTQVVGQLTF+CASRGQNSNERLFF	1	WT
	CAAGTQVVGQLTF+CASSYVGGDQDTQYF	1	WT
	CAAGTQVVGQLTF+CAWSAGGALAEQFF	1	WT
	CAAGTTASLGKLQF+CASRDWGGGETLYF	1	WT
	CAAGVGGSNYKLTF+CASSQPGQANTEVFF	1	WT
	CAAGVNYNQGKLIF+CAASMDNAGAKLTF	1	WT
	CAAGVNYNQGKLIF+CASSGWGSAETLYF	1	WT
	CAAGVSGSFNKLTF+CAALTSGGNYKPTF	1	WT
	CAAGVSGSFNKLTF+CALSAYGNEKITF	1	WT
	CAAGVSGSFNKLTF+CASGPGQGYERLFF	1	WT
	CAAGVSGSFNKLTF+CASSLDTNSDYTF	29	WT
	CAAGVSGSFNKLTF+CASSLMVNQDTQYF	1	WT
	CAAGVYQGGRALIF+CAASGGYGSSGNKLIF	2	WT
	CAAGYNVLYF+CAWSLLGSEQYF	1	WT
	CAAGYQGGRALIF+CASSQEGSGGAETLYF	5	WT
	CAAGYQGGSAKLIF+CASSRLGGSYEQYF	1	WT
	CAAHASSGSWQLIF+CASGTGGSGNTLYF	1	WT
	CAAHDTNAYKVIF+CAASLTGNTGKLIF	1	WT
	CAAHDTNAYKVIF+CAAYTGANTGKLTF	1	WT
	CAAHDTNAYKVIF+CASGDGWGGSQNTLYF	1	WT
	CAAHDTNAYKVIF+CASNWGRGAETLYF	1	WT
	CAAHDTNAYKVIF+CASRPKSQDTQYF	9	WT
	CAAHDTNAYKVIF+CASSSYRSSYEQYF	3	WT
	CAAHDTNAYKVIF+CGARDDRYEQYF	1	WT
	CAAHLNYGSSGNKLIF+CASSDGGQNTLYF	1	WT
	CAAHNTNTGKLTF+CALINSNNRIFF	1	WT
	CAAHNTNTGKLTF+CAMREVNTGNYKYVF	1	WT
	CAAHNTNTGKLTF+CARRIRNYAEQFL	1	WT
	CAAHNTNTGKLTF+CASSIRNYAEQFF	2	WT
	CAAHNTNTGKLTF+CASSLEGTGGEEQYF	1	WT
	CAAHNVGDNSKLIW+CASSRQNYAEQFF	1	WT
	CAAHNYAQGLTF+CGVAGDIYAEQFF	1	WT
	CAAHPTGSGGKLTL+CASSLEHTEVFF	1	WT
	CAAHPTGSGGKLTL+CASSRTSGNTLYF	1	WT
	CAAHQGGSAKLIF+CASGGDSQNTLYF	3	WT
	CAAHQGGSAKLIF+CASSETGMGERLFF	2	WT
	CAAHQGGSAKLIF+CASSLAGSQNTLYF	1	WT
	CAAHQGGSAKLIF+CASSRTGGAETLYF	1	WT
	CAAHQGGSAKLIF+CGARDLDWGPNTGQLYF	1	WT
	CAAHRGSALGRLHF+CALSSIASSSFSKLVF	1	WT
	CAAHSGGSNYKLTF+CASSQAGGPETLYF	3	WT
	CAAHSGGSNYKLTV+CASSQAGGPETLYF	1	WT
	CAAHSGSWQLIF+CASGPGTGVNERLFF	1	WT
	CAAHTGNYKYGF+CASSPGGGYEQYF	1	WT
	CAAHTGNYKYVF+CASGRSGTVYEQYF	8	WT
	CAAHTGNYKYVF+CASSFDYEQYF	1	WT
	CAAHTNAYKVIF+CASSNRNYAEQFF	1	WT
	CAAHTNKVAF+CTCSAERDNSPLYF	1	WT
	CAAHTNKVVF+CAASTSGGNYKPTF	2	WT
	CAAHTNKVVF+CAAVATGGNNKLTF	1	WT
	CAAHTNKVVF+CAIDANTGNYKYVF	1	WT
	CAAHTNKVVF+CALSDLGANTGKLTF	1	WT
	CAAHTNKVVF+CALSDQGGRALIF	1	WT
	CAAHTNKVVF+CALSDQGYQNFYF	1	WT
	CAAHTNKVVF+CASKGQFDYTF	1	WT
	CAAHTNKVVF+CASSDMNSDYTF	4	WT
	CAAHTNKVVF+CASSLGDSFYEQYF	1	WT
	CAAHTNKVVF+CASSLGTYEQYF	1	WT
	CAAHTNKVVF+CASSLSGQIQDTQYF	1	WT
	CAAHTNKVVF+CASSPGLVEQYF	1	WT
	CAAHTNKVVF+CASSPPGGSQNTLYF	1	WT
	CAAHTNKVVF+CASSQGDTTEVFF	1	WT
	CAAHTNKVVF+CASSQGREVFF	1	WT
	CAAHTNKVVF+CASSRLGNYAEQFF	1	WT
	CAAHTNKVVF+CASSSGGGNSDYTF	1	WT
	CAAHTNKVVF+CASTKRDSGNTLYF	1	WT
	CAAHTNKVVF+CASTKTDSGNTLYF	31	WT
	CAAHTNKVVF+CASTKTDSRNTLYF	1	WT
	CAAHTNKVVF+CAVSNMNYNQGKLIF	1	WT
	CAAHTNKVVF+CAWSLGTGVNYAEQFF	1	WT
	CAAHTNKVVF+CSSSADPYNYAEQFF	1	WT
	CAAHTNKVVF+CTCSAPLGGYAEQFF	1	WT
	CAAHVNTGNYKYVF+CAMEPGGSNAKLTF	1	WT
	CAAHVTGSGGKLTL+CASSFSGGARGNTLYF	1	WT
	CAAHYNVLYF+CALVDGNMGYKLTF	1	WT
	CAAHYNVLYF+CASGEDRVAETLYF	1	WT
	CAAHYNVLYF+CASREGQGNAETLYF	1	WT
	CAAHYNVLYF+CASSPSGGTSAETLYF	1	WT
	CAAIANSGTYQRF+CASSPRGANTEVFF	1	WT
	CAAIASSSFSKLVF+CALSDTSSGSWQLIF	1	WT
	CAAIASSSFSKLVF+CASGGTENTLYF	1	WT
	CAAIASSSFSKLVF+CASSPWDKNQDTQYF	12	WT
	CAAIASSSFSKLVF+CGASWGTNTGQLYF	1	WT
	CAAIDYSNNRLTL+CASSEQYTEVFF	1	WT
	CAAIDYSNNRLTL+CASSLDGGQDTQYF	1	WT
	CAAIEGANTNKVVF+CAMRDRGYNQGKLIF	1	WT
	CAAIFAYKVIF+CASSHPTGASAETLYF	1	WT
	CAAIFSNTNKVVF+CASSPLSSYEQYF	1	WT
	CAAIFYQGGRALIF+CTCSGWDRGSYERLFF	1	WT
	CAAIGDRGSALGRLHF+CALSERGSSGNKLIF	1	WT
	CAAIGGNYKPTF+CASSDTGGRTDTQYF	2	WT
	CAAIGSGSWQLIF+CASSRPGTEQYF	1	WT
	CAAIGTGGYKVVF+CASSGLGGRSSYEQYF	1	WT
	CAAIGTGGYKVVF+CTCSADGGDAGQLYF	1	WT
	CAAILTSSGQKLVF+CASSSRDYSDYTF	1	WT
	CAAIMNYNQGKLIF+CAIEMTTASLGKLQF	1	WT
	CAAIMNYNQGKLIF+CTCRGTGADTQYF	1	WT
	CAAIMSNYNVLYF+CASSLLNSGNTLYF	1	WT
	CAAINMGYKLTF+CASSEDWGRDYAEQFS	1	WT
	CAAINMGYKLTF+CASSSLGGENTLYF	1	WT
	CAAINSAGNKLTF+CASSFDSSYEQYF	2	WT
	CAAINSAGNKLTF+CASSSRPPYEQYF	1	WT
	CAAINTGANTGKLTF+CAMREGTEGADRLTF	1	WT
	CAAINTGANTGKLTF+CASGDADKYAEQFF	1	WT
	CAAINTNKVVF+CASSDADRNSYNSPLYF	1	WT
	CAAINTNKVVF+CASSRQGGQNTLYF	1	WT
	CAAINYNQGKLIF+CASSIRDRANTGQLYF	1	WT
	CAAIPQGGRALIF+CASSLGQDQAPLF	2	WT
	CAAIQGGRALIF+CASGGDNQAPLF	1	WT
	CAAIRSAGNKLTF+CASSPDSGTEVFF	1	WT
	CAAIS+CASGARLGYEQYF	1	WT
	CAAISGGNYKPTF+CARGDDRTEVFF	1	WT
	CAAISGGNYKPTF+CASGARLGEEQYF	1	WT
	CAAISGGNYKPTF+CASGARLGYEQYF	14	WT
	CAAISGGNYKPTF+CASGGTGGGQAPLF	2	WT
	CAAISGGNYKPTF+CASSLTQGGTEQFF	1	WT
[truncated: 14,602 more rows]

## Sheet: Figure 3h
Figure 3h
[truncated: 11,431 more rows]

## Sheet: Figure 4b
Figure 4b
[truncated: 15,609 more rows]

## Sheet: Figure 4e
Figure 4e
[truncated: 15,113 more rows]

## Sheet: Figure 4f
Figure 4f
[truncated: 15,114 more rows]

[truncated: 24 more sheets: Figure 5b, Figure 5f, Figure 6a, Figure 6d, Figure 6e, Figure 6f, Figure 7b, Figure 7c, Supplementary Figure 1b, Supplementary Figure 2b, Supplementary Figure 2d, Supplementary Figure 2f, Supplementary Figure 2l, Supplementry Figure 4b, Supplementary Figure 4c, Supplementary Figure 4f, Supplementary Figure 4i, Supplementary Figure 5d, Supplementary Figure 5h, Supplementary Figure 6a …]
